# Supplementary material for: Divergence Times and Phylogenetic Patterns of Sebacinales, a Highly Diverse and Widespread Fungal Lineage
Source: PLoS One. 2016 Mar 3;11(3):e0149531. doi: 10.1371/journal.pone.0149531 (PMC4795679; doi:10.1371/journal.pone.0149531)
Supplement: S1 Table — The species names, collection numbers, herbarium vouchers or strain identifiers and the GenBank accession numbers are given. Sequences newly generated for this study are indicated in bold. (XLS) [file pone.0149531.s001.xls]

## Sheet: Tabelle1
Species	Collection number	Herbarium voucher/	GenBank accession number
		strain number	28S rDNA	18S rDNA	RPB1 A-C	ATP6
Agaricales
Agaricus bisporus (J. E. Lange) Pilát	SG0839	TUB 011586	DQ071710	FJ641895	DQ067962	KF147743
Arrhenia auriscalpium (Fr.) Fr.	SG0792	TUB 011588	DQ071732	FJ644351	DQ068008	KF147736
Chrysomphalina aurantiaca (Peck) Redhead	SG01591	TUB 019058	FJ644449	FJ644352	KF211356	KF147785
Clavulinopsis fusiformis Sowerby (Corner)	SG01474	TUB 019060	FJ644450	FJ644353	KF211337	KF147767
Coprinus comatus (O. F. Müll.)	GLM 45914	-	AY207179	FJ644354	DQ067959	KF147744
Cortinarius violaceus (L.) Gray	SG0389	TUB 011561	DQ071705	FJ644355	DQ067972	KF147726
Crepidotus mollis (Schaeff.) Staude	SG0876	TUB 011566	DQ071698	FJ644356	DQ067977	KF147738
Hygrocybe conica (Scop.) P. Kumm.	FO 46714	TUB 020293	DQ071739	FJ644357	DQ068010	KF147707
Hygrophorus chrysodon (Batsch) Fr.	SG0730	TUB 011570	DQ071733	FJ644358	DQ067995	KF147732
Lepiota xanthophylla P. D. Orton	SG0689	TUB 011553	DQ071712	FJ644359	DQ067956	KF147731
Leucocoprinus birnbaumii (Corda) Singer	SG01551	TUB 019062	FJ644451	FJ644360	KF211367	KF147795
Macrolepiota procera (Scop.) Singer	SG0745	TUB 019063	FJ644452	FJ644361	KF211365	KF147794
Pholiota flammans (Batsch) P. Kumm.	-	TUB 011573	DQ071688	FJ644362	DQ067973	KF147725
Pleurocybella porrigens (Pers.) Singer	-	TUB 012154	DQ071737	FJ644363	DQ067994	KF147724
Pleurotopsis longinqua (Berk.) E. Horak	SG01331	TUB 019065	FJ644453	FJ644364	KF211318	KF147748
Plicaturopsis crispa (Pers.) D. A. Reid	MW 305	TUB 020294	FJ644454	FJ644365	KF211266	KF147698
Ramariopsis tenuiramosa Corner	-	TUB 019066	FJ644455	FJ644366	KF211357	KF147786
Resupinatus applicatus (Batsch) Gray	-	TUB 019067	FJ644456	FJ644367	KF211355	KF147784
Tephrocybe rancida (Fr.) Donk	SG0940	TUB 019068	FJ644457	FJ641902	FJ623639	-
Termitomyces poonensis Sathe & S. D. Deshpande	-	CBS 200.90	FJ644458	FJ641903	FJ623640	-
Tricholomopsis rutilans (Schaeff.: Fr.) Singer	SG0896	TUB 011582	DQ071738	FJ644368	DQ067984	KF147742
Boletales
Boletus edulis Bull.	FO 46874	TUB 020295	DQ071747	FJ644369	DQ067991	KF147717
Chroogomphus rutilans (Schaeff.) O. K. Mill	SG01222	TUB 019070	FJ644459	FJ644370	KF211319	KF147749
Gomphidius roseus (Fr.) Fr.	SG01123	TUB 019071	FJ644460	FJ644371	KF211323	KF147753
Hygrophoropsis aurantiaca (Wulf: Fr.) Mre.		GLM 45936	AY207210	FJ644372	KF211297	KF147728
Podoserpula sp.	SG01383	TUB 011646	FJ644461	FJ644373	KF211353	KF147782
Serpula himantioides (Fr.) P. Tylosp	SG01524	TUB 019064	FJ644462	FJ644374	KF211352	KF147781
Stephanospora caroticolor (Berk.) Pat.	SG01473	TUB 019072	FJ644463	FJ644375	KF211335	KF147765
Tapinella panuoides (Batsch) E.-J. Gilbert	G480A	-	DQ071746	FJ644376	DQ067992	KF147729
Atheliales
Amphinema byssoides (Pers.) J. Erikss.	MW 379	TUB 020296	AF291288	FJ644377	KF211269	KF147700
Athelia epiphylla Pers.	46447	TUB 019073	FJ644464	FJ644378	KF211311	KF147741
Tylospora fibrillosa (Burt) Donk	SG01500	TUB 019074	FJ644465	Fj644379	KF211328	KF147758
Russulales
Amylostereum chailletii (Pers.) Boidin	SG01146	TUB 019075	FJ644466	FJ644380	KF211338	KF147768
Bondarzewia guaitecasensis (Henn.) J. E. Wright	SG0391	TUB 019076	FJ644467	FJ644381	KF211299	KF147730
Cyphellostereum laeve (Fr.) D. A. Reid	UTPL141	TUB 019077	FJ644468	FJ644382	KF211317	KF147747
Lactarius glyciosmus (Fr.) Fr.	SG01185	TUB 019079	FJ644469	FJ644383	KF211325	KF147755
Phlebiopsis gigantea (Fr.) Jülich	SG01230	TUB 019080	FJ644470	FJ644384	KF211321	KF147751
Russula ochroleuca (Pers.) Fr.	SG01147	TUB 019081	FJ644471	FJ644385	KF211324	KF147754
Steccherinum ochraceum (Pers.) Gray SG 1445	SG01445	TUB 019082	FJ644472	FJ644386	KF211339	KF147769
Hymenochaetales
Hymenochaete rubiginosa (Dicks.) Lèv.	FO 46767	TUB 020297	AF291339	FJ644388	KF211274	KF147705
Inonotus hispidus (Bull.) P. Karst.	-	TUB 019061	FJ644473	FJ644387	KF211282	KF147714
Phellinus igniarus (L.) Quel.	FO 46620	TUB 020298	FJ644474	FJ644389	KF211270	KF147701
Rickenella fibula (Bull.) Raithelh.	G 702b	-	FJ644475	FJ644390	KF211296	KF147727
Trechisporales
Trechispora farinacea (Pers.) Liberta	SG 1527	TUB 011825	EU909231	FJ644391	KF211350	KF147779
Polyporales
Ceriporia reticulata (Hoffm.) Domanski	SG01481	TUB 019084	FJ644476	FJ644392	KF211332	KF147762
Dictyonema pavonium (Sw.) Parmasto	FO 48498	TUB 019085	FJ644477	FJ644393	KF211316	KF147746
Hapalopilus nidulans (Fr.) P. Karst.	FO 46682	TUB 020299	FJ644478	FJ644394	KF211283	KF147715
Laetiporus sulphureus (Bull.) Murrill	MW 516	TUB 020300	FJ644479	FJ644395	KF211290	KF147721
Physisporinus sanguinolentus (Alb. & Schwein) Pilat	48091	TUB 019086	FJ644480	FJ644396	KF211310	KF147740
Physisporinus vitreus (Pers.) P. Karst.	SG01526	TUB 019087	FJ644481	FJ644397	KF211349	KF147778
Polyporus umbellatus (Pers.) Fr.	FO 46746	TUB 020301	FJ644482	FJ644398	KF211273	KF147704
Sparassis crispa (Wulfen) Fr.	MW 453	TUB 020302	FJ644483	FJ644399	KF211281	KF147713
Trametes gibbosa (Pers.) Fr.	FO 46707	TUB 020303	FJ644484	FJ644400	KF211272	KF147703
Trichaptum abietinum (Dicks.) Ryvarden	SG01148	TUB 019088	FJ644485	FJ644401	KF211322	KF147752
Gloeophyllales
Gloeophyllum sepiarium (Wulfen) P. Karst.	98.1092 L	TUB 020304	FJ644486	FJ644402	KF211291	KF147722
Neolentinus lepideus (Fr.) Redhead & Ginns	FO 48614	TUB 020305	FJ644487	FJ644403	KF211336	KF147766
Corticiales
Byssomerulius corium (Fr.) Parmasto	FO 46448	TUB 020306	FJ644488	FJ644404	KF211309	KF147739
Corticium roseum Pers.	FO 5/65	TUB 020307	FJ644489	FJ644405	KF211331	KF147761
Cytidia salicina (Fr.) Burt	SG01488	TUB 019089	FJ644490	FJ644406	KF211340	KF147770
Hyphoderma praetermissum (P. Karst.) J. Erikss. & A. Strid	SG01472	TUB 019090	FJ644491	FJ644407	KF211333	KF147763
Hyphodontia nespori (Bres.) J. Erikss. & Hjortstam	SG01522	TUB 019091	FJ644492	FJ644408	KF211348	KF147777
Hyphodontia spathulata (Schrad.) Parmasto	SG01498	TUB 019092	FJ644493	FJ644409	KF211334	KF147764
Lindtneria trachyspora (Bourdot & Galzin) Pilat	SG01479	TUB 019093	FJ644494	FJ644410	KF211329	KF147759
Merulius tremellosus Schrad.	SG01518	TUB 019094	FJ644495	FJ644411	KF211347	KF147776
Phanerochaete sordida (P. Karst.) J. Erikss. & Ryvarden	SG01530	TUB 019095	FJ644496	FJ644412	KF211351	KF147780
Phlebia radiata Fr.	MW 347	TUB 020308	FJ644497	FJ644413	KF211268	KF147699
Phlebiella vaga (Fr.) P. Karst.	SG01458	TUB 019096	FJ644498	FJ644414	KF211330	KF147760
Cantharellales
Albatrellus ovinus (Schaeff.) Kotl. & Pouzar	FO 46910	TUB 020309	FJ644499	FJ644415	KF211284	KF147716
Botryobasidium subcoronatum (Höhn. & Litsch.)	-	TUB 011733	EU909344	FJ644416	KF211280	KF147712
Ceratobasidium cornigerum (Bourdot) D. P. Rogers	-	MAFF 237401	FJ644500	FJ644417	KF211304	KF147735
Clavulina cristata (Holmsk.) J. Schröt.	SG01199	TUB 019098	FJ644501	FJ644418	KF211320	KF147750
Multiclavula mucida (Pers.) R. H. Petersen	SG01432	TUB 011734	EU909345	FJ644419	KF211341	KF147771
Thelephorales
Hydnellum peckii Banker	FO 46881	TUB 020310	FJ644503	FJ644421	KF211277	KF147709
Pseudotomentella mucidula (P. Karst.) Svrcek	SG01455	TUB 019099	FJ644504	FJ644422	KF211342	KF147772
Sarcodon imbricatus (L.) P. Karst.	FO 46793	TUB 020311	AF291362	FJ644423	KF211275	KF147706
Thelephora caryophyllea Schaeff.: Fr.	SG01451	TUB 019100	FJ644505	FJ644424	KF211343	KF147773
Gomphales-Phallales-Geastrales
Anthurus archeri (Berk.) E. Fisch.	SG01400	TUB 019101	FJ644506	FJ644425	KF211327	KF147757
Geastrum sessile (Sowerby) Pouzar	MW 367	TUB 020313	FJ644508	FJ644427	KF211265	KF147697
Clavariadelphus ligula (Schaeff.) Donk	MW 492	TUB 0203012	FJ644507	FJ644426	KF211289	KF147720
Gloeocantharellus purpurascens (Hesler) Singer	41090	TUB 019102	FJ644509	FJ644428	KF211307	KF147737
Gomphus clavatus (Pers.) Gray	SG01390	TUB 019103	FJ644510	FJ644429	KF211326	KF147756
Phallus impudicus L.	MW 489	TUB 020314	FJ644511	FJ644430	KF211288	KF147719
Ramaria stricta (Pers.) Quel.	SG01538	TUB 019104	FJ644512	FJ641900	FJ623637	KF147783
Sebacinales
Craterocolla cerasi (Schumach.) Bref.	V. Kummer 02.12.2001	TUB 020315	DQ520103	DQ520103	KF211287	KF147718
Piriformospora indica Sav. Verma, Aj. Varma, Rexer, G. Kost & P. Franken	DSM 11827	TUB 019019	FJ644515	FJ641899	FJ623636	KF061255
Sebacina incrustans (Pers.) Tul. & C. Tul.	LKH Obj-97-2	TUB 020316	FJ644513	FJ641901	FJ623638	KF147710
Serendipita sp.	-	CBS 572.83	FJ644514	FJ644431	KF211292	KF147723
Dacrymycetales
Calocera viscosa (Pers.) Fr.	MW 591	TUB 020317	DQ520102	FJ641897	FJ623634	KF147733
Dacryopinax cf. spathularia (Schwein.) G. W. Martin	-	TUB 019097	FJ644517	FJ644433	KF211303	KF147734
Auriculariales
Auricularia auricula-judae (Bull.) Quel.	MW 447	TUB 020318	FJ644518	FJ644434	KF211286	KF147708
Basidiodendron grandinioides (Bourdot & Galzin)	Obj-97-36	TUB 020319	FJ644519	FJ644435	KF211279	KF147711
Exidia recisa (Ditmar) Fr.	SG01496	TUB 019105	FJ644520	FJ644436	KF211345	KF147775
Myxarium grilletii (Boud.) D. A. Reid	RoKi218	-	FJ644521	FJ644437	KF211271	KF147702
Pseudohydnum gelatinosum (Scop.) P. Karst.	SG01463	TUB 019106	FJ644522	FJ644438	KF211344	KF147774
Tremiscus helvelloides (DC.) Donk	SG01422	TUB 019107	FJ644523	FJ644439	KF211346	-
Tremellomycetes
Cystofilobasidium capitatum (Fell, I. L. Hunter & Tallmann) Oberw. & Bandoni	-	TUB 020320	FJ644524	FJ644440	KF211360	KF147789
Tremella mesenterica Retz.	FO 48535	TUB 019108	FJ644525	FJ641904	FJ623639	KF147745
Ustilaginomycotina
Exobasidium vaccinii (Fuckel) Woronin	PB3278	TUB 019109	FJ644526	FJ641898	FJ623635	KF147792
Tilletia olida (Riess) G. Winter	RB 2063	-	FJ644527	FJ644441	KF211362	KF147791
Uleiella chilensis Diet. & Neger	-	TUB 020322	KF061293	KF061293	KF061319	KF147798
Ustilago maydis (DC.) Corda	-	TUB 019110	FJ644528	FJ644442	KF211264	KF147696
Pucciniomycotina
Agaricostilbum pulcherrinum (Berk. & Broome) B. L. Brady, B. Sutton & Samson	FO 29365	TUB 020329	FJ644529	FJ641896	FJ623633	KF147788
Colacogloea peniophorae (Bourdot & Galzin) Oberw., R. Bauer & Bandoni	F3273	TUB 020324	FJ644530	FJ644443	KF211358	KF147787
Microbotryum saponariae M. Lutz, Piatek, Kemler, Begerow & Oberw.	-	TUB 019112	FJ644531	FJ644444	KF211267	-
Helicogloea sp.	Bruns 1/15	TUB 020325	KF061297	KF061294	KF211370	KF147797
Infundibura adhaerens Nag Raj & W. B. Kendr.	-	TUB 020326	KF061296	KF061295	KF211369	KF147796
Wallemiales
Wallemia sebi (Fr.) Arx	-	CBS 120010	FJ644532	FJ641905	FJ623642	KF147793
Incertae position
Bartheletia paradoxa R. Bauer, Scheuer, M. Lutz & Grube	RB 3118	-	FJ644533	FJ644445	KF211361	KF147790
Outgroups
Candida sake (Saito & M. Ota) Uden & H. R. Buckley ex S. A. Mey & Ahearn	F3140	TUB 020328	FJ644535	FJ644447	KF211372	KF147800
Saccharomyces cerevisae Meyen ex E. C. Hansen	2004-06-16	TUB 019113	FJ644536	FJ644448	KF211371	KF147799
Taphrina populina (Fr.) Fr.	FO 32865	TUB 020327	FJ644534	FJ644446	KF211373	KF147801
