# Supplementary material for: Divergence Times and Phylogenetic Patterns of Sebacinales, a Highly Diverse and Widespread Fungal Lineage
Source: PLoS One. 2016 Mar 3;11(3):e0149531. doi: 10.1371/journal.pone.0149531 (PMC4795679; doi:10.1371/journal.pone.0149531)
Supplement: S2 Table — Primers marked with asterisks were only used for DNA sequencing. (XLS) [file pone.0149531.s002.xls]

## Sheet: Tabelle1
DNA region	Marker name	Direction	Primer sequence 5' -> 3'	Reference
18S	NS1	forward	GTAGTCATATGCTTGTCTC	White TJ, Bruns T, Lee S, Taylor JW (1990) Amplification and direct sequencing of fungal ribosomal RNA genes for phylogenetics. In: PCR Protocols: a Guide to Methods and Applications (eds Innis MA, Gelfand DH, Sninsky JJ, White TJ), pp. 315–322. Academic Press, New York.
	NS4	reverse	CTTCCGTCAATTCCTTTAAG	White TJ, Bruns T, Lee S, Taylor JW (1990) Amplification and direct sequencing of fungal ribosomal RNA genes for phylogenetics. In: PCR Protocols: a Guide to Methods and Applications (eds Innis MA, Gelfand DH, Sninsky JJ, White TJ), pp. 315–322. Academic Press, New York.
	NS19*	forward	CCGGAGAAGGAGCCTGAGAAAC	Gargas A, Taylor JW (1992) Polymerase chain reaction (PCR) primers for amplifying and sequencing nuclear 18s rDNA from lichenized fungi. Mycologia, 84, 589–592.
	NS22*	reverse	AATTAAGCAGACAAATCACT	Gargas A, Taylor JW (1992) Polymerase chain reaction (PCR) primers for amplifying and sequencing nuclear 18s rDNA from lichenized fungi. Mycologia, 84, 589–592.
	NS23*	forward	GACTCAACACGGGGAAACTC	Gargas A, Taylor JW (1992) Polymerase chain reaction (PCR) primers for amplifying and sequencing nuclear 18s rDNA from lichenized fungi. Mycologia, 84, 589–592.
	NS24*	reverse	AAACCTTGTTACGACTTTTA	Gargas A, Taylor JW (1992) Polymerase chain reaction (PCR) primers for amplifying and sequencing nuclear 18s rDNA from lichenized fungi. Mycologia, 84, 589–592.
	NS8	reverse	TCCGCAGGTTCACCTACGGA	White TJ, Bruns T, Lee S, Taylor JW (1990) Amplification and direct sequencing of fungal ribosomal RNA genes for phylogenetics. In: PCR Protocols: a Guide to Methods and Applications (eds Innis MA, Gelfand DH, Sninsky JJ, White TJ), pp. 315–322. Academic Press, New York.
ITS+5.8S+D1/D2	ITS1F	forward	CTTGGTCATTTAGAGGAAGTAA	Gardes M, Bruns TD (1993) ITS primers with enhanced specificity for Basidiomycetes: application to the identification of mycorrhizae and rusts. Molecular Ecology, 2, 113–118.
	NL4	reverse	GGTCCGTGTTTCAAGACGG	O’Donnell K (1993) Fusarium and its near relatives. In: The Fungal Holomorph: Mitotic, Meiotic and Pleomorphic Speciation in Fungal Systematics (eds Reynolds DR, Taylor JW), pp. 225–233. CAB International, Wallingford.
	ITS4*	reverse	TCCTCCGCTTATTGATATGC	White TJ, Bruns T, Lee S, Taylor JW (1990) Amplification and direct sequencing of fungal ribosomal RNA genes for phylogenetics. In: PCR Protocols: a Guide to Methods and Applications (eds Innis MA, Gelfand DH, Sninsky JJ, White TJ), pp. 315–322. Academic Press, New York.
	ITS2*	reverse	GCTGCGTTCTTCATCGATGC	White TJ, Bruns T, Lee S, Taylor JW (1990) Amplification and direct sequencing of fungal ribosomal RNA genes for phylogenetics. In: PCR Protocols: a Guide to Methods and Applications (eds Innis MA, Gelfand DH, Sninsky JJ, White TJ), pp. 315–322. Academic Press, New York.
	LR0R*	forward	ACCCGCTGAACTTAAGC	R. Vilgalys lab: http://biology.duke.edu/fungi/mycolab/primers.htm
	5.8S-R*	forward	TCGATGAAGAACGCAGC	Vilgalys R, Hester M (1990) Rapid genetic identification and mapping of enzymatically amplified ribosomal DNA from several Cryptococcus species. Journal of Bacteriology, 172, 4238–4246.
28S	LR0R	forward	ACCCGCTGAACTTAAGC	R. Vilgalys lab: http://biology.duke.edu/fungi/mycolab/primers.htm
	NLMW1*	forward	TCAATAAGCGGAGGAAAAGA	Sampaio JP, Weiß M, Gadahno M, Bauer R (2002) New taxa in the Tremellales: Bulleribasidium oberjochense gen. et sp. nov., Papiliotrema bandonii gen. et sp. nov. and Fibulobasidium murrhardtense sp. nov. Mycologia, 94, 873–887.
	LR3R	reverse	GTCTTGAAACACGGACC	Hopple JS, Vilgalys R (1999) Phylogenetic relationships in the mushroom genus Coprinus and dark-spored allies based on sequence data from the nuclear gene coding for the large ribosomal subunit RNA: divergent domains, outgroups, and monophyly. Molecular Phylogenetics and Evolution, 13, 1–19.
	LR6	reverse	CGCCAGTTCTGCTTACC	Vilgalys R, Hester M (1990) Rapid genetic identification and mapping of enzymatically amplified ribosomal DNA from several Cryptococcus species. Journal of Bacteriology, 172, 4238–4246.
	LR7*	reverse	TACTACCACCAAGATCT	Vilgalys R, Hester M (1990) Rapid genetic identification and mapping of enzymatically amplified ribosomal DNA from several Cryptococcus species. Journal of Bacteriology, 172, 4238–4246.
	LR7-R*	forward	AGATCTTGGTGGTAGTA	Vilgalys R, Hester M (1990) Rapid genetic identification and mapping of enzymatically amplified ribosomal DNA from several Cryptococcus species. Journal of Bacteriology, 172, 4238–4246.
	LR8*	reverse	CACCTTGGAGACCTGCT	Hopple JS, Vilgalys R (1999) Phylogenetic relationships in the mushroom genus Coprinus and dark-spored allies based on sequence data from the nuclear gene coding for the large ribosomal subunit RNA: divergent domains, outgroups, and monophyly. Molecular Phylogenetics and Evolution, 13, 1–19.
	LR9	reverse	AGAGCACTGGGCAGAAA	Hopple JS, Vilgalys R (1999) Phylogenetic relationships in the mushroom genus Coprinus and dark-spored allies based on sequence data from the nuclear gene coding for the large ribosomal subunit RNA: divergent domains, outgroups, and monophyly. Molecular Phylogenetics and Evolution, 13, 1–19.
RPB1	RPB1-A	forward	CARTGYCCDGGDCAYTTYGG	Stiller JW, Hall, BD (1997) The origin of red algae: Implications implications for plastid evolution. Proceedings of the National Academy of Sciences of the United States of America, 94, 4520–4525.
	RPB1-A SG*	reverse	YTSAARGCYGGTGAGT	Garnica S, Weiß M, Walther G, Oberwinkler F (2007) Reconstructing the evolution of agarics from nuclear gene sequences and basidiospore ultrastructure. Mycological Research, 111, 1019–1029.
	fRPB1-C	reverse	CCNGCDATNTCRTTRTCCATRTA	Matheny PB, Liu YJ, Ammirati JF, Hall BD (2002) Using RPB1 sequences to improve phylogenetic inference among mushrooms (Inocybe, Agaricales). American Journal of Botany, 89, 688–698.
ATP6	ATP6-1	forward	ATTAATTSWCCWTTAGAWCAATT	Kretzer AM, Bruns TD (1999) Use of atp6 in fungal phylogenetics: an example from the Boletales. Molecular Phylogenetics and Evolution, 13, 483–492.
	ATP6-2	forward	TAATTCTANWGCATCTTTAATRTA	Kretzer AM, Bruns TD (1999) Use of atp6 in fungal phylogenetics: an example from the Boletales. Molecular Phylogenetics and Evolution, 13, 483–492.
	ATP6-3	forward	TCTCCTTTAGAACAATTTGA	Kretzer AM, Bruns TD (1999) Use of atp6 in fungal phylogenetics: an example from the Boletales. Molecular Phylogenetics and Evolution, 13, 483–492.
	sATP6-3	forward	TGAAGTYGTAAGTCTTTTAGG	Riess K, Oberwinkler F, Bauer R, Garnica S (2013) High genetic diversity at the regional scale and possible speciation in Sebacina epigaea and S. incrustans. BMC Evolutionary Biology, 13, 102.
	ATP6-SG	forward	CTCCWTTAGAACAATTTGA	This study
	ATP6-4	reverse	AAGTACGAAWACWTGWGMTTG	Kretzer AM, Bruns TD (1999) Use of atp6 in fungal phylogenetics: an example from the Boletales. Molecular Phylogenetics and Evolution, 13, 483–492.
	A6F47	forward	CAAGCTTAATAGGACTAAATGCACC	Robison MM, Chiang B, Horgen PA (2001) A phylogeny of the genus Agaricus based on mitochondrial atp6 sequences. Mycologia, 93, 30–37.
	A6R697	reverse	CCGCTAACTCTAAACCAATTAAGG	Robison MM, Chiang B, Horgen PA (2001) A phylogeny of the genus Agaricus based on mitochondrial atp6 sequences. Mycologia, 93, 30–37.
