# Supplementary material for: Divergence Times and Phylogenetic Patterns of Sebacinales, a Highly Diverse and Widespread Fungal Lineage
Source: PLoS One. 2016 Mar 3;11(3):e0149531. doi: 10.1371/journal.pone.0149531 (PMC4795679; doi:10.1371/journal.pone.0149531)
Supplement: S3 Table — Sequences were retrieved from GenBank using the ("Sebacina"[Organism] OR "Sebacinaceae"[Organism] OR "Sebacinales"[Organism]) AND ("internal transcribed spacer 1"[All Fields] OR "ITS"[All Fields]) AND "internal transcribed spacer 2"[All Fields] search criteria. The following criteria were used to filter the ITS sequence dataset: a) sequences with a length < 500 bp, b) aligned sequences with less than 60% of longest sequence, c) sequences generated from soil, d) fruit bodies, hyphae or mycelia with unknown ecology, e) without ecological information and f) sequences incorrectly labelled as Sebacinales. (XLS) [file pone.0149531.s003.xls]

## Sheet: Blatt1
label	filter	nutritional mode	bp	Country	host	isolation_source	pubmed	journal	title
AB848594	a)	ECM	487		Fagus crenata	ectomycorrhizal root tip	24621523	ISME J 8 (8), 1739-1746 (2014)	The mid-domain effect in ectomycorrhizal fungi: range overlap along an elevation gradient on Mount Fuji, Japan
AB848596	a)		412		Quercus sp.	ectomycorrhizal root tip	24621523	ISME J 8 (8), 1739-1746 (2014)	The mid-domain effect in ectomycorrhizal fungi: range overlap along an elevation gradient on Mount Fuji, Japan
AB848598	a)		444		Carpinus sp.	ectomycorrhizal root tip	24621523	ISME J 8 (8), 1739-1746 (2014)	The mid-domain effect in ectomycorrhizal fungi: range overlap along an elevation gradient on Mount Fuji, Japan
AB848609	a)	ECM	456		Fagus crenata	ectomycorrhizal root tip	24621523	ISME J 8 (8), 1739-1746 (2014)	The mid-domain effect in ectomycorrhizal fungi: range overlap along an elevation gradient on Mount Fuji, Japan
AB848620	a)		471		Picea jezoensis var. hondoensis	ectomycorrhizal root tip	24621523	ISME J 8 (8), 1739-1746 (2014)	The mid-domain effect in ectomycorrhizal fungi: range overlap along an elevation gradient on Mount Fuji, Japan
AB848621	a)	ECM	408		Fagus crenata	ectomycorrhizal root tip	24621523	ISME J 8 (8), 1739-1746 (2014)	The mid-domain effect in ectomycorrhizal fungi: range overlap along an elevation gradient on Mount Fuji, Japan
AY825521	a)		455		NA	NA	15869659	New Phytol. 166 (3), 1011-1023 (2005)	Diversity and specificity of ectomycorrhizal fungi retrieved from an old-growth Mediterranean forest dominated by Quercus ilex
EF077512	a)	arbutoid	461		Arctostaphylos uva-ursi dk54	mycorrhizal mantle of arbutoid root tip	NA	For. Ecol. Manage. 250 (3), 167-175 (2007)	High diversity of ectomycorrhizal fungi associated with Arctostaphylos uva-ursi in subalpine and alpine zones: Potential inoculum for afforestation
EF160069	a)	orc green	333		Caladenia falcata	pelotons in stem	17289365	Mycol. Res. 111 (PT 1), 51-61 (2007)	Diversity of mycorrhizal fungi of terrestrial orchids: compatibility webs, brief encounters, lasting relationships and alien invasions
EF160070	a)	orc green	155		Microtis media	pelotons in root	17289365	Mycol. Res. 111 (PT 1), 51-61 (2007)	Diversity of mycorrhizal fungi of terrestrial orchids: compatibility webs, brief encounters, lasting relationships and alien invasions
EF635759	a)		496		NA	soil beneath Polygonum viviparum	NA	Ann. Microbiol. 58 (4), 585-595 (2008)	Detection of soil fungal communities in an alpine primary successional habitat: Does pooling of DNA extracts affect investigations?
EU018578	a)	soil	460		Quercus garryana	soil from under Oregon white oak	NA	Plant Soil 315 (1-2), 185-194 (2009)	Ectomycorrhizal communities of Quercus garryana are similar on serpentine and nonserpentine soils
EU018579	a)	soil	416		Quercus garryana	soil from under Oregon white oak	NA	Plant Soil 315 (1-2), 185-194 (2009)	Ectomycorrhizal communities of Quercus garryana are similar on serpentine and nonserpentine soils
EU018580	a)	soil	454		Quercus garryana	soil from under Oregon white oak	NA	Plant Soil 315 (1-2), 185-194 (2009)	Ectomycorrhizal communities of Quercus garryana are similar on serpentine and nonserpentine soils
EU107982	a)	orchid	388		Pleurothallis lilijae	NA	NA	Mycol. Prog. 7, 75-85 (2008)	Members of Sebacinales subgroup B form mycorrhizae with epiphytic orchids in a neotropical mountain rain forest
EU107983	a)	orchid	381		Stelis superbiens	NA	NA	Mycol. Prog. 7, 75-85 (2008)	Members of Sebacinales subgroup B form mycorrhizae with epiphytic orchids in a neotropical mountain rain forest
EU107984	a)	orchid	362		Stelis superbiens	NA	NA	Mycol. Prog. 7, 75-85 (2008)	Members of Sebacinales subgroup B form mycorrhizae with epiphytic orchids in a neotropical mountain rain forest
EU107985	a)	orchid	399		Stelis superbiens	NA	NA	Mycol. Prog. 7, 75-85 (2008)	Members of Sebacinales subgroup B form mycorrhizae with epiphytic orchids in a neotropical mountain rain forest
EU107986	a)	orchid	347		Stelis superbiens	NA	NA	Mycol. Prog. 7, 75-85 (2008)	Members of Sebacinales subgroup B form mycorrhizae with epiphytic orchids in a neotropical mountain rain forest
EU107987	a)	orchid	384		Pleurothallis lilijae	NA	NA	Mycol. Prog. 7, 75-85 (2008)	Members of Sebacinales subgroup B form mycorrhizae with epiphytic orchids in a neotropical mountain rain forest
EU107988	a)	orchid	387		Pleurothallis lilijae	NA	NA	Mycol. Prog. 7, 75-85 (2008)	Members of Sebacinales subgroup B form mycorrhizae with epiphytic orchids in a neotropical mountain rain forest
EU107989	a)	orchid	387		Pleurothallis lilijae	NA	NA	Mycol. Prog. 7, 75-85 (2008)	Members of Sebacinales subgroup B form mycorrhizae with epiphytic orchids in a neotropical mountain rain forest
EU107990	a)	orchid	369		Stelis superbiens	NA	NA	Mycol. Prog. 7, 75-85 (2008)	Members of Sebacinales subgroup B form mycorrhizae with epiphytic orchids in a neotropical mountain rain forest
EU107991	a)	orchid	319		Pleurothallis lilijae	NA	NA	Mycol. Prog. 7, 75-85 (2008)	Members of Sebacinales subgroup B form mycorrhizae with epiphytic orchids in a neotropical mountain rain forest
EU107992	a)	orchid	367		Stelis concinna	NA	NA	Mycol. Prog. 7, 75-85 (2008)	Members of Sebacinales subgroup B form mycorrhizae with epiphytic orchids in a neotropical mountain rain forest
EU107993	a)	orchid	399		Stelis hallii	NA	NA	Mycol. Prog. 7, 75-85 (2008)	Members of Sebacinales subgroup B form mycorrhizae with epiphytic orchids in a neotropical mountain rain forest
EU516883	a)		403		NA	soil	NA	Unpublished	Soil fungal communities producing high quantities of biomass in snow covered primary successional soils: Who are they?
EU516884	a)		404		NA	soil	NA	Unpublished	Soil fungal communities producing high quantities of biomass in snow covered primary successional soils: Who are they?
EU516885	a)		403		NA	soil	NA	Unpublished	Soil fungal communities producing high quantities of biomass in snow covered primary successional soils: Who are they?
EU668268	a)		481		NA	mycorrhizal plant roots in forest soil	NA	Unpublished	Fungal specificity bottlenecks during orchid germination and development
EU819520	a)	ECM	364		Ulmus americana	NA	18807258	Mycorrhiza 19 (1), 27-36 (2008)	Ectomycorrhizal characterization of an American chestnut (Castanea dentata)-dominated community in Western Wisconsin
FJ378738	a)		413		Kobresia sp.	NA	20012655	Mycorrhiza 20 (4), 281-287 (2010)	Ectomycorrhizal fungi associated with two species of Kobresia in an alpine meadow in the eastern Himalaya
FJ688115	a)		437		orchid	mycorrhiza	NA	Unpublished	Constraints to nutritional modes in orchids of the Mediterranean and Macaronesia
FJ789628	a)		384		NA	mycorrhizal root tip	NA	Unpublished	The serpentine syndrome belowground: hypogeous fungi and ectomycorrhizas associated with conifers
FJ789629	a)		310		NA	mycorrhizal root tip	NA	Unpublished	The serpentine syndrome belowground: hypogeous fungi and ectomycorrhizas associated with conifers
FJ901329	a)	ECM	479		Tsuga canadensis	seedling ectomycorrhizal tissue	NA	Unpublished	The role of overstory trees and mycorrhizal fungi on hemlock seedling establishment
FM995581	a)		347		NA	ectomycorrhiza with roots of Quercus petraea	NA	Soil Biol. Biochem. 41 (10), 2206-2213 (2009)	Response of ectomycorrhizal communities to past Roman occupation in an oak forest
FN663641	a)	cavendishoid	383		Disterigma alaternoides	host roots	21479257	PLoS Curr 3, RRN1227 (2011)	Neotropical and North American Vaccinioideae (Ericaceae) share their mycorrhizal Sebacinales - an indication for concerted migration?
GQ268665	a)		430		NA	ectomycorrhizal root tip	19878464	New Phytol. 185 (2), 529-542 (2010)	Potential link between plant and fungal distributions in a dipterocarp rainforest: community and phylogenetic structure of tropical ectomycorrhizal fungi across a plant and soil ecotone
GQ907086	a)	liverwort	486		Tritomaria polita	NA	19812075	Proc. Biol. Sci. 277 (1680), 485-492 (2010)	Conservative ecological and evolutionary patterns in liverwort-fungal symbioses
GQ907139	a)	liverwort	494		Lophozia ventricosa	NA	19812075	Proc. Biol. Sci. 277 (1680), 485-492 (2010)	Conservative ecological and evolutionary patterns in liverwort-fungal symbioses
GU184064	a)		432		NA	ectomyrrhizal root tips from a mixed conifer forest	NA	Unpublished	Effect of mechanical mastication followed by prescribed fire on mycorrhizas and hypogeous fungi in mixed hardwood chaparral
GU184070	a)		466		NA	ectomyrrhizal root tips from a mixed conifer forest	NA	Unpublished	Effect of mechanical mastication followed by prescribed fire on mycorrhizas and hypogeous fungi in mixed hardwood chaparral
GU184071	a)		490		NA	ectomyrrhizal root tips from a mixed conifer forest	NA	Unpublished	Effect of mechanical mastication followed by prescribed fire on mycorrhizas and hypogeous fungi in mixed hardwood chaparral
GU184073	a)		470		NA	ectomyrrhizal root tips from a mixed conifer forest	NA	Unpublished	Effect of mechanical mastication followed by prescribed fire on mycorrhizas and hypogeous fungi in mixed hardwood chaparral
HM488518	a)		451		NA	Pseudotsuga menziesii forest soil	NA	Soil Biol. Biochem. 43, 1042-1050 (2011)	Distinctive Fungal And Bacterial Communities Are Associated With Mats Formed By Ectomycorrhizal Fungi
HM488593	a)		464		NA	Pseudotsuga menziesii forest soil, Piloderma mat	NA	Soil Biol. Biochem. 43, 1042-1050 (2011)	Distinctive Fungal And Bacterial Communities Are Associated With Mats Formed By Ectomycorrhizal Fungi
HM748642	a)	ECM	394		Fagus sylvatica	roots from greenhouse-cultivated plants	24030593	ISME J 8 (2), 321-330 (2014)	Attributing functions to ectomycorrhizal fungal identities in assemblages for nitrogen acquisition under stress
HQ021796	a)		418		NA	plot C2, high nitrogen, root tip	NA	Unpublished	Ectomycorrhizal community structure across a natural nitrogen gradient in a mixed-wood temperate forest
HQ021948	a)		376		NA	plot B1, low nitrogen, root tip	NA	Unpublished	Ectomycorrhizal community structure across a natural nitrogen gradient in a mixed-wood temperate forest
HQ022150	a)		468		NA	plot 14Z, high nitrogen, root tip	NA	Unpublished	Ectomycorrhizal community structure across a natural nitrogen gradient in a mixed-wood temperate forest
HQ022275	a)		289		NA	plot 9D, high nitrogen, soil	NA	Unpublished	Ectomycorrhizal community structure across a natural nitrogen gradient in a mixed-wood temperate forest
HQ667827	a)	Achlorophyllous	488		Hexalectris colemanii	NA	21255173	Mol. Ecol. 20 (6), 1303-1316 (2011)	Mycorrhizal specificity in the fully mycoheterotrophic Hexalectris Raf. (Orchidaceae: Epidendroideae)
HQ667850	a)		491		Hexalectris arizonica	NA	21255173	Mol. Ecol. 20 (6), 1303-1316 (2011)	Mycorrhizal specificity in the fully mycoheterotrophic Hexalectris Raf. (Orchidaceae: Epidendroideae)
JF495175	a)	ECM	409		Fagus sylvatica	roots	NA	Unpublished	How accessible is beech litter-derived nitrogen for different ectomycorrhizal fungal species
JF691195	a)		349		Orchidaceae	root associated fungus	22765763	Mol. Ecol. 21 (20), 5098-5109 (2012)	The role of epiphytism in architecture and evolutionary constraint within mycorrhizal networks of tropical orchids
JF691214	a)		416		Orchidaceae	root associated fungus	22765763	Mol. Ecol. 21 (20), 5098-5109 (2012)	The role of epiphytism in architecture and evolutionary constraint within mycorrhizal networks of tropical orchids
JF691241	a)		467		Orchidaceae	root associated fungus	22765763	Mol. Ecol. 21 (20), 5098-5109 (2012)	The role of epiphytism in architecture and evolutionary constraint within mycorrhizal networks of tropical orchids
JF691391	a)		343		Orchidaceae	root associated fungus	22765763	Mol. Ecol. 21 (20), 5098-5109 (2012)	The role of epiphytism in architecture and evolutionary constraint within mycorrhizal networks of tropical orchids
JF691408	a)		408		Orchidaceae	root associated fungus	22765763	Mol. Ecol. 21 (20), 5098-5109 (2012)	The role of epiphytism in architecture and evolutionary constraint within mycorrhizal networks of tropical orchids
JF691416	a)		351		Orchidaceae	root associated fungus	22765763	Mol. Ecol. 21 (20), 5098-5109 (2012)	The role of epiphytism in architecture and evolutionary constraint within mycorrhizal networks of tropical orchids
JF691504	a)		378		Orchidaceae	root associated fungus	22765763	Mol. Ecol. 21 (20), 5098-5109 (2012)	The role of epiphytism in architecture and evolutionary constraint within mycorrhizal networks of tropical orchids
JN652975	a)		306		NA	mycorrhizal root tip	NA	Unpublished	Specificity of ectomycorrhizal fungi with local populations of Douglas-fir and implications for assisted migration
JN887987	a)		490		Pinus montezumae var. montezumae	ectomycorrhizal root tips	22283841	FEMS Microbiol. Ecol. 80 (2), 479-487 (2012)	Structure and species composition of ectomycorrhizal fungal communities colonizing seedlings and adult trees of Pinus montezumae in Mexican neotropical forests
JN887993	a)		496		Pinus montezumae var. montezumae	ectomycorrhizal root tips	22283841	FEMS Microbiol. Ecol. 80 (2), 479-487 (2012)	Structure and species composition of ectomycorrhizal fungal communities colonizing seedlings and adult trees of Pinus montezumae in Mexican neotropical forests
JN887994	a)		490		Pinus montezumae var. montezumae	ectomycorrhizal root tips	22283841	FEMS Microbiol. Ecol. 80 (2), 479-487 (2012)	Structure and species composition of ectomycorrhizal fungal communities colonizing seedlings and adult trees of Pinus montezumae in Mexican neotropical forests
JN888000	a)		472		Pinus montezumae var. montezumae	ectomycorrhizal root tips	22283841	FEMS Microbiol. Ecol. 80 (2), 479-487 (2012)	Structure and species composition of ectomycorrhizal fungal communities colonizing seedlings and adult trees of Pinus montezumae in Mexican neotropical forests
JN888001	a)		494		Pinus montezumae var. montezumae	ectomycorrhizal root tips	22283841	FEMS Microbiol. Ecol. 80 (2), 479-487 (2012)	Structure and species composition of ectomycorrhizal fungal communities colonizing seedlings and adult trees of Pinus montezumae in Mexican neotropical forests
JN888002	a)		468		Pinus montezumae var. montezumae	ectomycorrhizal root tips	22283841	FEMS Microbiol. Ecol. 80 (2), 479-487 (2012)	Structure and species composition of ectomycorrhizal fungal communities colonizing seedlings and adult trees of Pinus montezumae in Mexican neotropical forests
JQ318606	a)		484		Quercus liaotungensis	NA	NA	Unpublished	Ectomycorrhizal fungal communities of Quercus liaotungensis forest of different successional stage in Loess Plateau, China
JQ994456	a)	orc green	405		Piperia yadonii (photosynthetic orchid)	roots	23432406	Mol. Ecol. 22 (8), 2341-2354 (2013)	A narrowly endemic photosynthetic orchid is non-specific in its mycorrhizal associations
JX317294	a)	orc green	490		Hoffmannseggella cinnabarina	roots	NA	Unpublished	Endophytic and mycorrhizal communities associated with roots of endangered native orchids from the Atlantic Forest
JX474828	a)		420		NA	ectomycorrhizal root tip	NA	Unpublished	Ectomycorrhizal composition and diversity of natural and cultivated Tuber macrosporum Vittad. grounds
JX561235	a)		455		NA	seedling	23347020	Mol. Ecol. 22 (5), 1473-1481 (2013)	Fungal host specificity is not a bottleneck for the germination of Pyroleae species (Ericaceae) in a Bavarian forest
JX561236	a)		455		NA	seedling	23347020	Mol. Ecol. 22 (5), 1473-1481 (2013)	Fungal host specificity is not a bottleneck for the germination of Pyroleae species (Ericaceae) in a Bavarian forest
JX561237	a)		389		NA	seedling	23347020	Mol. Ecol. 22 (5), 1473-1481 (2013)	Fungal host specificity is not a bottleneck for the germination of Pyroleae species (Ericaceae) in a Bavarian forest
JX561238	a)		454		NA	seedling	23347020	Mol. Ecol. 22 (5), 1473-1481 (2013)	Fungal host specificity is not a bottleneck for the germination of Pyroleae species (Ericaceae) in a Bavarian forest
JX561239	a)		356		NA	seedling	23347020	Mol. Ecol. 22 (5), 1473-1481 (2013)	Fungal host specificity is not a bottleneck for the germination of Pyroleae species (Ericaceae) in a Bavarian forest
JX630634	a)	ECM	482		Dryas integrifolia	root system	NA	Ecosphere 3 (11), 111 (2012)	Distribution and drivers of ectomycorrhizal fungal communities across the North American Arctic
JX630728	a)	ECM	476		Dryas integrifolia	root system	NA	Ecosphere 3 (11), 111 (2012)	Distribution and drivers of ectomycorrhizal fungal communities across the North American Arctic
JX630750	a)	ECM	468		Salix arctica	root system	NA	Ecosphere 3 (11), 111 (2012)	Distribution and drivers of ectomycorrhizal fungal communities across the North American Arctic
JX630910	a)	ECM	469		Dryas integrifolia	root system	NA	Ecosphere 3 (11), 111 (2012)	Distribution and drivers of ectomycorrhizal fungal communities across the North American Arctic
JX630911	a)	ECM	473		Dryas integrifolia	root system	NA	Ecosphere 3 (11), 111 (2012)	Distribution and drivers of ectomycorrhizal fungal communities across the North American Arctic
JX998774	a)	orc green	485		Epidendrum firmum	orchid root	24112555	Mol. Ecol. 22 (23), 5949-5961 (2013)	Highly diverse and spatially heterogeneous mycorrhizal symbiosis in a rare epiphyte is unrelated to broad biogeographic or environmental features
JX998834	a)	orc green	363		Epidendrum firmum	orchid root	24112555	Mol. Ecol. 22 (23), 5949-5961 (2013)	Highly diverse and spatially heterogeneous mycorrhizal symbiosis in a rare epiphyte is unrelated to broad biogeographic or environmental features
JX998836	a)	orc green	455		Epidendrum firmum	orchid root	24112555	Mol. Ecol. 22 (23), 5949-5961 (2013)	Highly diverse and spatially heterogeneous mycorrhizal symbiosis in a rare epiphyte is unrelated to broad biogeographic or environmental features
JX998837	a)	orc green	475		Epidendrum firmum	orchid root	24112555	Mol. Ecol. 22 (23), 5949-5961 (2013)	Highly diverse and spatially heterogeneous mycorrhizal symbiosis in a rare epiphyte is unrelated to broad biogeographic or environmental features
JX998840	a)	orc green	459		Epidendrum firmum	orchid root	24112555	Mol. Ecol. 22 (23), 5949-5961 (2013)	Highly diverse and spatially heterogeneous mycorrhizal symbiosis in a rare epiphyte is unrelated to broad biogeographic or environmental features
JX998841	a)	orc green	317		Epidendrum firmum	orchid root	24112555	Mol. Ecol. 22 (23), 5949-5961 (2013)	Highly diverse and spatially heterogeneous mycorrhizal symbiosis in a rare epiphyte is unrelated to broad biogeographic or environmental features
JX998845	a)	orc green	400		Epidendrum firmum	orchid root	24112555	Mol. Ecol. 22 (23), 5949-5961 (2013)	Highly diverse and spatially heterogeneous mycorrhizal symbiosis in a rare epiphyte is unrelated to broad biogeographic or environmental features
JX998846	a)	orc green	441		Epidendrum firmum	orchid root	24112555	Mol. Ecol. 22 (23), 5949-5961 (2013)	Highly diverse and spatially heterogeneous mycorrhizal symbiosis in a rare epiphyte is unrelated to broad biogeographic or environmental features
JX998847	a)	orc green	438		Epidendrum firmum	orchid root	24112555	Mol. Ecol. 22 (23), 5949-5961 (2013)	Highly diverse and spatially heterogeneous mycorrhizal symbiosis in a rare epiphyte is unrelated to broad biogeographic or environmental features
KF041344	a)	ECM	432		Abies religiosa	root tip	NA	Unpublished	Ectomycorrhizal fungi from a monodominant Abies religiosa forest in neotropical Mexico
KF041385	a)	ECM	445		Abies religiosa	root tip	NA	Unpublished	Ectomycorrhizal fungi from a monodominant Abies religiosa forest in neotropical Mexico
KF476805	a)		306		NA	seedlings in pine-oak seral system	NA	Unpublished	White oaks (Quercus alba) suppress seedling recruitment of loblolly pines (Pinus taeda) via below ground ectomycorrhizal networks
KF476817	a)		342		NA	seedlings in pine-oak seral system	NA	Unpublished	White oaks (Quercus alba) suppress seedling recruitment of loblolly pines (Pinus taeda) via below ground ectomycorrhizal networks
KF476826	a)		236		NA	seedlings in pine-oak seral system	NA	Unpublished	White oaks (Quercus alba) suppress seedling recruitment of loblolly pines (Pinus taeda) via below ground ectomycorrhizal networks
KF476847	a)		311		NA	seedlings in pine-oak seral system	NA	Unpublished	White oaks (Quercus alba) suppress seedling recruitment of loblolly pines (Pinus taeda) via below ground ectomycorrhizal networks
KF476853	a)		231		NA	seedlings in pine-oak seral system	NA	Unpublished	White oaks (Quercus alba) suppress seedling recruitment of loblolly pines (Pinus taeda) via below ground ectomycorrhizal networks
KF476867	a)		232		NA	seedlings in pine-oak seral system	NA	Unpublished	White oaks (Quercus alba) suppress seedling recruitment of loblolly pines (Pinus taeda) via below ground ectomycorrhizal networks
KF476916	a)		467		NA	seedlings in pine-oak seral system	NA	Unpublished	White oaks (Quercus alba) suppress seedling recruitment of loblolly pines (Pinus taeda) via below ground ectomycorrhizal networks
KF476921	a)		275		NA	seedlings in pine-oak seral system	NA	Unpublished	White oaks (Quercus alba) suppress seedling recruitment of loblolly pines (Pinus taeda) via below ground ectomycorrhizal networks
KF476925	a)		268		NA	seedlings in pine-oak seral system	NA	Unpublished	White oaks (Quercus alba) suppress seedling recruitment of loblolly pines (Pinus taeda) via below ground ectomycorrhizal networks
KF476967	a)		445		NA	seedlings in pine-oak seral system	NA	Unpublished	White oaks (Quercus alba) suppress seedling recruitment of loblolly pines (Pinus taeda) via below ground ectomycorrhizal networks
KF476971	a)		237		NA	seedlings in pine-oak seral system	NA	Unpublished	White oaks (Quercus alba) suppress seedling recruitment of loblolly pines (Pinus taeda) via below ground ectomycorrhizal networks
KF476976	a)		237		NA	seedlings in pine-oak seral system	NA	Unpublished	White oaks (Quercus alba) suppress seedling recruitment of loblolly pines (Pinus taeda) via below ground ectomycorrhizal networks
KF476982	a)		237		NA	seedlings in pine-oak seral system	NA	Unpublished	White oaks (Quercus alba) suppress seedling recruitment of loblolly pines (Pinus taeda) via below ground ectomycorrhizal networks
KF476990	a)		237		NA	seedlings in pine-oak seral system	NA	Unpublished	White oaks (Quercus alba) suppress seedling recruitment of loblolly pines (Pinus taeda) via below ground ectomycorrhizal networks
KF476991	a)		201		NA	seedlings in pine-oak seral system	NA	Unpublished	White oaks (Quercus alba) suppress seedling recruitment of loblolly pines (Pinus taeda) via below ground ectomycorrhizal networks
KF476994	a)		236		NA	seedlings in pine-oak seral system	NA	Unpublished	White oaks (Quercus alba) suppress seedling recruitment of loblolly pines (Pinus taeda) via below ground ectomycorrhizal networks
KF477016	a)		231		NA	seedlings in pine-oak seral system	NA	Unpublished	White oaks (Quercus alba) suppress seedling recruitment of loblolly pines (Pinus taeda) via below ground ectomycorrhizal networks
KF477031	a)		396		NA	seedlings in pine-oak seral system	NA	Unpublished	White oaks (Quercus alba) suppress seedling recruitment of loblolly pines (Pinus taeda) via below ground ectomycorrhizal networks
KF477077	a)		232		NA	seedlings in pine-oak seral system	NA	Unpublished	White oaks (Quercus alba) suppress seedling recruitment of loblolly pines (Pinus taeda) via below ground ectomycorrhizal networks
KM023208	a)		470		Pinaceae sp.	NA	NA	Unpublished	Ectomycorrhizal communities coinvading with Pinaceae species in Argentina: Gringos bajo el bosque
KM576588	a)	ECM	489		Quercus robur	mycorrhizal root tip	25277863	Mol. Ecol. 23 (22), 5628-5644 (2014)	Environmental drivers of ectomycorrhizal communities in Europe's temperate oak forests
KM576593	a)		497		Quercus petraea	mycorrhizal root tip	25277863	Mol. Ecol. 23 (22), 5628-5644 (2014)	Environmental drivers of ectomycorrhizal communities in Europe's temperate oak forests
KM576594	a)		460		Quercus petraea	mycorrhizal root tip	25277863	Mol. Ecol. 23 (22), 5628-5644 (2014)	Environmental drivers of ectomycorrhizal communities in Europe's temperate oak forests
KT339253	a)		381		NA	in Dicymbe corymbosa forest	NA	Unpublished	Pyrosequencing reveals microhabitat specialization in the ectomycorrhizal fungi associated with the Neotropical monodominant tree Dicymbe corymbosa (Fabaceae subfamily Caesalpinioideae)
AY452681	b)	ECM	1255		Dryas octopetala	mycorrhizal tissue	Melville, Spitzberg Island	15506013	Mycol. Res. 108 (PT 9), 1003-1010 (2004)
DQ352051	b)	cavendishioid	507		Cavendishia bracteata	NA	NA	Basic Appl Ecol 9 (1), 13-23 (2008)	Guilds of mycorrhizal fungi and their relation to trees, ericads, orchids and liverworts in a neotropical mountain rain forest
EF030867	b)	ericoid	828		Andromeda polifolia	mycorrhiza	17504468	New Phytol. 174 (4), 864-878 (2007)	Sebacinales are common mycorrhizal associates of Ericaceae
EF030868	b)	ericoid	842		Calluna vulgaris	mycorrhiza	17504468	New Phytol. 174 (4), 864-878 (2007)	Sebacinales are common mycorrhizal associates of Ericaceae
EF030869	b)	ericoid	629		Andromeda polifolia	mycorrhiza	17504468	New Phytol. 174 (4), 864-878 (2007)	Sebacinales are common mycorrhizal associates of Ericaceae
EF030870	b)	ericoid	903		Vaccinium myrtillus	mycorrhiza	17504468	New Phytol. 174 (4), 864-878 (2007)	Sebacinales are common mycorrhizal associates of Ericaceae
EF030871	b)	ericoid	894		Vaccinium oxycoccos	mycorrhiza	17504468	New Phytol. 174 (4), 864-878 (2007)	Sebacinales are common mycorrhizal associates of Ericaceae
EF030872	b)	ericoid	886		Ledum palustre	mycorrhiza	17504468	New Phytol. 174 (4), 864-878 (2007)	Sebacinales are common mycorrhizal associates of Ericaceae
EF030873	b)	ericoid	897		Empetrum nigrum	mycorrhiza	17504468	New Phytol. 174 (4), 864-878 (2007)	Sebacinales are common mycorrhizal associates of Ericaceae
EF030874	b)	ericoid	892		Empetrum nigrum	mycorrhiza	17504468	New Phytol. 174 (4), 864-878 (2007)	Sebacinales are common mycorrhizal associates of Ericaceae
EF030875	b)	ericoid	865		Vaccinium vitis-idaea	mycorrhiza	17504468	New Phytol. 174 (4), 864-878 (2007)	Sebacinales are common mycorrhizal associates of Ericaceae
EF030876	b)	ericoid	867		Vaccinium vitis-idaea	mycorrhiza	17504468	New Phytol. 174 (4), 864-878 (2007)	Sebacinales are common mycorrhizal associates of Ericaceae
EF030877	b)	ericoid	910		Vaccinium vitis-idaea	mycorrhiza	17504468	New Phytol. 174 (4), 864-878 (2007)	Sebacinales are common mycorrhizal associates of Ericaceae
EF030878	b)	ericoid	565		Vaccinium uliginosum	mycorrhiza	17504468	New Phytol. 174 (4), 864-878 (2007)	Sebacinales are common mycorrhizal associates of Ericaceae
EF030879	b)	ericoid	868		Vaccinium oxycoccos	mycorrhiza	17504468	New Phytol. 174 (4), 864-878 (2007)	Sebacinales are common mycorrhizal associates of Ericaceae
EF030881	b)	ericoid	905		Vaccinium myrtillus	mycorrhiza	17504468	New Phytol. 174 (4), 864-878 (2007)	Sebacinales are common mycorrhizal associates of Ericaceae
EF030883	b)	ericoid	918		Vaccinium vitis-idaea	mycorrhiza	17504468	New Phytol. 174 (4), 864-878 (2007)	Sebacinales are common mycorrhizal associates of Ericaceae
EF030884	b)	ericoid	911		Calluna vulgaris	mycorrhiza	17504468	New Phytol. 174 (4), 864-878 (2007)	Sebacinales are common mycorrhizal associates of Ericaceae
EF030885	b)	ericoid	910		Erica cinerea	mycorrhiza	17504468	New Phytol. 174 (4), 864-878 (2007)	Sebacinales are common mycorrhizal associates of Ericaceae
EF030886	b)	ericoid	698		Erica cinerea	mycorrhiza	17504468	New Phytol. 174 (4), 864-878 (2007)	Sebacinales are common mycorrhizal associates of Ericaceae
EF030887	b)	ericoid	908		Calluna vulgaris	mycorrhiza	17504468	New Phytol. 174 (4), 864-878 (2007)	Sebacinales are common mycorrhizal associates of Ericaceae
EF030888	b)	ericoid	904		Erica cinerea	mycorrhiza	17504468	New Phytol. 174 (4), 864-878 (2007)	Sebacinales are common mycorrhizal associates of Ericaceae
EF030889	b)	ericoid	828		Gaultheria poeppigii	mycorrhiza	17504468	New Phytol. 174 (4), 864-878 (2007)	Sebacinales are common mycorrhizal associates of Ericaceae
EF030890	b)	ericoid	908		Gaultheria poeppigii	mycorrhiza	17504468	New Phytol. 174 (4), 864-878 (2007)	Sebacinales are common mycorrhizal associates of Ericaceae
EF030891	b)	ericoid	855		Erica arborea	mycorrhiza	17504468	New Phytol. 174 (4), 864-878 (2007)	Sebacinales are common mycorrhizal associates of Ericaceae
EF030892	b)	ericoid	840		Erica arborea	mycorrhiza	17504468	New Phytol. 174 (4), 864-878 (2007)	Sebacinales are common mycorrhizal associates of Ericaceae
EF030893	b)	ericoid	898		Agarista salicifolia	mycorrhiza	17504468	New Phytol. 174 (4), 864-878 (2007)	Sebacinales are common mycorrhizal associates of Ericaceae
EF030894	b)	ericoid	896		Orthilia secunda	mycorrhiza	17504468	New Phytol. 174 (4), 864-878 (2007)	Sebacinales are common mycorrhizal associates of Ericaceae
EF030895	b)	ericoid	833		Orthilia secunda	mycorrhiza	17504468	New Phytol. 174 (4), 864-878 (2007)	Sebacinales are common mycorrhizal associates of Ericaceae
EF030896	b)	arbutoid	833		Pyrola chlorantha	mycorrhiza	17504468	New Phytol. 174 (4), 864-878 (2007)	Sebacinales are common mycorrhizal associates of Ericaceae
EF030897	b)	ericoid	891		Erica reunionensis	mycorrhiza	17504468	New Phytol. 174 (4), 864-878 (2007)	Sebacinales are common mycorrhizal associates of Ericaceae
EF030898	b)	ericoid	904		Agarista salicifolia	mycorrhiza	17504468	New Phytol. 174 (4), 864-878 (2007)	Sebacinales are common mycorrhizal associates of Ericaceae
EF030899	b)	ericoid	909		Calluna vulgaris	mycorrhiza	17504468	New Phytol. 174 (4), 864-878 (2007)	Sebacinales are common mycorrhizal associates of Ericaceae
EF030900	b)	ericoid	594		Calluna vulgaris	mycorrhiza	17504468	New Phytol. 174 (4), 864-878 (2007)	Sebacinales are common mycorrhizal associates of Ericaceae
EF030901	b)	ericoid	610		Erica multiflora	mycorrhiza	17504468	New Phytol. 174 (4), 864-878 (2007)	Sebacinales are common mycorrhizal associates of Ericaceae
EF030902	b)	ericoid	781		Vaccinium myrtillus	mycorrhiza	17504468	New Phytol. 174 (4), 864-878 (2007)	Sebacinales are common mycorrhizal associates of Ericaceae
EF030903	b)	ericoid	725		Calluna vulgaris	mycorrhiza	17504468	New Phytol. 174 (4), 864-878 (2007)	Sebacinales are common mycorrhizal associates of Ericaceae
EF030904	b)	ericoid	826		Andromeda glauca	mycorrhiza	17504468	New Phytol. 174 (4), 864-878 (2007)	Sebacinales are common mycorrhizal associates of Ericaceae
EF030905	b)	ericoid	688		Vaccinium angustifolium	mycorrhiza	17504468	New Phytol. 174 (4), 864-878 (2007)	Sebacinales are common mycorrhizal associates of Ericaceae
EF030906	b)	ericoid	888		Chiogenes hispidula	mycorrhiza	17504468	New Phytol. 174 (4), 864-878 (2007)	Sebacinales are common mycorrhizal associates of Ericaceae
EF030907	b)	ericoid	838		Chiogenes hispidula	mycorrhiza	17504468	New Phytol. 174 (4), 864-878 (2007)	Sebacinales are common mycorrhizal associates of Ericaceae
EF030908	b)	ericoid	766		Chiogenes hispidula	mycorrhiza	17504468	New Phytol. 174 (4), 864-878 (2007)	Sebacinales are common mycorrhizal associates of Ericaceae
EF030909	b)	ericoid	820		Gaultheria procumbens	mycorrhiza	17504468	New Phytol. 174 (4), 864-878 (2007)	Sebacinales are common mycorrhizal associates of Ericaceae
EF030910	b)	ericoid	530		Rhododendron groenlandicum	mycorrhiza	17504468	New Phytol. 174 (4), 864-878 (2007)	Sebacinales are common mycorrhizal associates of Ericaceae
EF030911	b)	arbutoid	788		Arbutus unedo	mycorrhiza	17504468	New Phytol. 174 (4), 864-878 (2007)	Sebacinales are common mycorrhizal associates of Ericaceae
EF030912	b)	arbutoid	797		Arbutus unedo	mycorrhiza	17504468	New Phytol. 174 (4), 864-878 (2007)	Sebacinales are common mycorrhizal associates of Ericaceae
EF030913	b)	arbutoid	673		Arbutus unedo	mycorrhiza	17504468	New Phytol. 174 (4), 864-878 (2007)	Sebacinales are common mycorrhizal associates of Ericaceae
EF030914	b)	ericoid	760		Calluna vulgaris	mycorrhiza	17504468	New Phytol. 174 (4), 864-878 (2007)	Sebacinales are common mycorrhizal associates of Ericaceae
EF030915	b)	ericoid	875		Gaultheria poeppigii	mycorrhiza	17504468	New Phytol. 174 (4), 864-878 (2007)	Sebacinales are common mycorrhizal associates of Ericaceae
EF030916	b)	ericoid	872		Gaultheria poeppigii	mycorrhiza	17504468	New Phytol. 174 (4), 864-878 (2007)	Sebacinales are common mycorrhizal associates of Ericaceae
EF030917	b)	ericoid	615		Andromeda polifolia	mycorrhiza	17504468	New Phytol. 174 (4), 864-878 (2007)	Sebacinales are common mycorrhizal associates of Ericaceae
EF030918	b)	ericoid	674		Calluna vulgaris	mycorrhiza	17504468	New Phytol. 174 (4), 864-878 (2007)	Sebacinales are common mycorrhizal associates of Ericaceae
EF030919	b)	ericoid	662		Andromeda polifolia	mycorrhiza	17504468	New Phytol. 174 (4), 864-878 (2007)	Sebacinales are common mycorrhizal associates of Ericaceae
EF030920	b)	ericoid	637		Vaccinium uliginosum	mycorrhiza	17504468	New Phytol. 174 (4), 864-878 (2007)	Sebacinales are common mycorrhizal associates of Ericaceae
EF030921	b)	ericoid	604		Vaccinium uliginosum	mycorrhiza	17504468	New Phytol. 174 (4), 864-878 (2007)	Sebacinales are common mycorrhizal associates of Ericaceae
EF030923	b)	ericoid	815		Vaccinium myrtillus	mycorrhiza	17504468	New Phytol. 174 (4), 864-878 (2007)	Sebacinales are common mycorrhizal associates of Ericaceae
EF030924	b)	ericoid	638		Calluna vulgaris	mycorrhiza	17504468	New Phytol. 174 (4), 864-878 (2007)	Sebacinales are common mycorrhizal associates of Ericaceae
EF030925	b)	ericoid	778		Calluna vulgaris	mycorrhiza	17504468	New Phytol. 174 (4), 864-878 (2007)	Sebacinales are common mycorrhizal associates of Ericaceae
EF030926	b)	ericoid	843		Vaccinium uliginosum	mycorrhiza	17504468	New Phytol. 174 (4), 864-878 (2007)	Sebacinales are common mycorrhizal associates of Ericaceae
EF030927	b)	ericoid	824		Vaccinium myrtillus	mycorrhiza	17504468	New Phytol. 174 (4), 864-878 (2007)	Sebacinales are common mycorrhizal associates of Ericaceae
EF030928	b)	ericoid	913		Vaccinium myrtillus	mycorrhiza	17504468	New Phytol. 174 (4), 864-878 (2007)	Sebacinales are common mycorrhizal associates of Ericaceae
EF030929	b)	arbutoid	839		Arbutus unedo	mycorrhiza	17504468	New Phytol. 174 (4), 864-878 (2007)	Sebacinales are common mycorrhizal associates of Ericaceae
EF030930	b)	ericoid	859		Calluna vulgaris	mycorrhiza	17504468	New Phytol. 174 (4), 864-878 (2007)	Sebacinales are common mycorrhizal associates of Ericaceae
EF030931	b)	ericoid	859		Calluna vulgaris	mycorrhiza	17504468	New Phytol. 174 (4), 864-878 (2007)	Sebacinales are common mycorrhizal associates of Ericaceae
EF030932	b)	ericoid	910		Gaultheria poeppigii	mycorrhiza	17504468	New Phytol. 174 (4), 864-878 (2007)	Sebacinales are common mycorrhizal associates of Ericaceae
EF030933	b)	ericoid	735		Erica vagans	mycorrhiza	17504468	New Phytol. 174 (4), 864-878 (2007)	Sebacinales are common mycorrhizal associates of Ericaceae
EF030934	b)	ericoid	853		Vaccinium uliginosum	mycorrhiza	17504468	New Phytol. 174 (4), 864-878 (2007)	Sebacinales are common mycorrhizal associates of Ericaceae
EF030935	b)	ericoid	901		Vaccinium uliginosum	mycorrhiza	17504468	New Phytol. 174 (4), 864-878 (2007)	Sebacinales are common mycorrhizal associates of Ericaceae
EF030936	b)	ericoid	735		Rhododendron ferrugineum	mycorrhiza	17504468	New Phytol. 174 (4), 864-878 (2007)	Sebacinales are common mycorrhizal associates of Ericaceae
EF030937	b)	ericoid	909		Empetrum nigrum	mycorrhiza	17504468	New Phytol. 174 (4), 864-878 (2007)	Sebacinales are common mycorrhizal associates of Ericaceae
EF030938	b)	ericoid	844		Vaccinium uliginosum	mycorrhiza	17504468	New Phytol. 174 (4), 864-878 (2007)	Sebacinales are common mycorrhizal associates of Ericaceae
EF030939	b)	ericoid	904		Vaccinium myrtillus	mycorrhiza	17504468	New Phytol. 174 (4), 864-878 (2007)	Sebacinales are common mycorrhizal associates of Ericaceae
EF030940	b)	ericoid	712		Erica cinerea	mycorrhiza	17504468	New Phytol. 174 (4), 864-878 (2007)	Sebacinales are common mycorrhizal associates of Ericaceae
EF030941	b)	ericoid	772		Erica multiflora	mycorrhiza	17504468	New Phytol. 174 (4), 864-878 (2007)	Sebacinales are common mycorrhizal associates of Ericaceae
EF030942	b)	ericoid	779		Calluna vulgaris	mycorrhiza	17504468	New Phytol. 174 (4), 864-878 (2007)	Sebacinales are common mycorrhizal associates of Ericaceae
EF030943	b)	ericoid	905		Calluna vulgaris	mycorrhiza	17504468	New Phytol. 174 (4), 864-878 (2007)	Sebacinales are common mycorrhizal associates of Ericaceae
EF030944	b)	ericoid	900		Erica ciliaris	mycorrhiza	17504468	New Phytol. 174 (4), 864-878 (2007)	Sebacinales are common mycorrhizal associates of Ericaceae
EF030945	b)	ericoid	541		Vaccinium macrocarpon	mycorrhiza	17504468	New Phytol. 174 (4), 864-878 (2007)	Sebacinales are common mycorrhizal associates of Ericaceae
EF127230	b)	ericoid	1030		Pernettya mucronata	root tips	17504468	New Phytol. 174 (4), 864-878 (2007)	Sebacinales are common mycorrhizal associates of Ericaceae
EF127231	b)	ericoid	974		Pernettya mucronata	root tips	17504468	New Phytol. 174 (4), 864-878 (2007)	Sebacinales are common mycorrhizal associates of Ericaceae
EF127232	b)	ericoid	1033		Pernettya mucronata	root tips	17504468	New Phytol. 174 (4), 864-878 (2007)	Sebacinales are common mycorrhizal associates of Ericaceae
EF127233	b)	ericoid	1002		Vaccinium myrtillus	root tips	17504468	New Phytol. 174 (4), 864-878 (2007)	Sebacinales are common mycorrhizal associates of Ericaceae
EF127234	b)	ericoid	623		Erica herbacea	root tips	17504468	New Phytol. 174 (4), 864-878 (2007)	Sebacinales are common mycorrhizal associates of Ericaceae
EF127235	b)	ericoid	623		Vaccinium vitis-idaea	root tips	17504468	New Phytol. 174 (4), 864-878 (2007)	Sebacinales are common mycorrhizal associates of Ericaceae
EF127236	b)	ericoid	1011		Rhododendron racemosum	root tips	17504468	New Phytol. 174 (4), 864-878 (2007)	Sebacinales are common mycorrhizal associates of Ericaceae
EF127238	b)	ericoid	1016		Rhododendron uliginosum	root tips	17504468	New Phytol. 174 (4), 864-878 (2007)	Sebacinales are common mycorrhizal associates of Ericaceae
EF127239	b)	ericoid	1020		Rhododendron decorum	root tips	17504468	New Phytol. 174 (4), 864-878 (2007)	Sebacinales are common mycorrhizal associates of Ericaceae
EU668219	b)	orc green	522		NA	mycorrhizal plant roots in forest soil	18627452	Mol. Ecol. 17 (16), 3707-3716 (2008)	Fungal specificity bottlenecks during orchid germination and development
EU909220	b)	liverwort	1070		Riccardia palmata TUB 011695	NA	21872181	Fungal Biol 115 (9), 839-851 (2011)	Aneuraceae (Metzgeriales) and tulasnelloid fungi (Basidiomycota): a model for early steps in fungal symbiosis
EU909230	b)	liverwort	1060		Riccardia palmata TUB 011695	NA	21872181	Fungal Biol 115 (9), 839-851 (2011)	Aneuraceae (Metzgeriales) and tulasnelloid fungi (Basidiomycota): a model for early steps in fungal symbiosis
EU910928	b)	Endophytic	1407		Vicia hirsuta (voucher TUB 011766)	NA	NA	New Phytol. (2009) In press	Molecular phylogenetic analyses of sebacinoid fungi associated with herbs
EU910934	b)	Endophytic	1401		Lathyrus cicera (voucher TUB 011772)	NA	NA	New Phytol. (2009) In press	Molecular phylogenetic analyses of sebacinoid fungi associated with herbs
EU910936	b)	Endophytic	1509		Lolium perenne (voucher TUB 011774)	NA	NA	New Phytol. (2009) In press	Molecular phylogenetic analyses of sebacinoid fungi associated with herbs
FJ514076	b)	orc green	840		Phaius pulchellus	root	NA	Unpublished	Mycorrhizal fungi in orchids from Reunion Island
FJ514077	b)	orc green	671		Phaius pulchellus	root	NA	Unpublished	Mycorrhizal fungi in orchids from Reunion Island
FJ514078	b)	orc green	845		Bulbophyllum nutans	root	NA	Unpublished	Mycorrhizal fungi in orchids from Reunion Island
FJ514079	b)	orc green	755		Aeranthes strangulata	root	NA	Unpublished	Mycorrhizal fungi in orchids from Reunion Island
FJ514080	b)	orc green	635		Oberonia disticha	root	NA	Unpublished	Mycorrhizal fungi in orchids from Reunion Island
FJ514081	b)	orc green	827		Aeranthes strangulata	root	NA	Unpublished	Mycorrhizal fungi in orchids from Reunion Island
FJ514082	b)	orc green	792		Beclardia macrostachya	root	NA	Unpublished	Mycorrhizal fungi in orchids from Reunion Island
FJ514083	b)	orc green	695		Bulbophyllum macrocarpum	root	NA	Unpublished	Mycorrhizal fungi in orchids from Reunion Island
FJ514084	b)	orc green	827		Bulbophyllum macrocarpum	root	NA	Unpublished	Mycorrhizal fungi in orchids from Reunion Island
FJ514085	b)	orc green	811		Bulbophyllum macrocarpum	root	NA	Unpublished	Mycorrhizal fungi in orchids from Reunion Island
FJ514086	b)	orc green	838		Bulbophyllum macrocarpum	root	NA	Unpublished	Mycorrhizal fungi in orchids from Reunion Island
FJ514087	b)	orc green	712		Jumellea fragrans	root	NA	Unpublished	Mycorrhizal fungi in orchids from Reunion Island
FJ514088	b)	orc green	790		Phaius pulchellus	root	NA	Unpublished	Mycorrhizal fungi in orchids from Reunion Island
FJ514089	b)	orc green	617		Phaius pulchellus	root	NA	Unpublished	Mycorrhizal fungi in orchids from Reunion Island
FJ514090	b)	orc green	835		Bulbophyllum longiflorum	root	NA	Unpublished	Mycorrhizal fungi in orchids from Reunion Island
FJ514091	b)	orc green	849		Aeranthes strangulata	root	NA	Unpublished	Mycorrhizal fungi in orchids from Reunion Island
FJ514092	b)	orc green	825		Aeranthes strangulata	root	NA	Unpublished	Mycorrhizal fungi in orchids from Reunion Island
FJ514093	b)	orc green	848		Jumellea stipitata	root	NA	Unpublished	Mycorrhizal fungi in orchids from Reunion Island
FJ514094	b)	orc green	847		Jumellea stipitata	root	NA	Unpublished	Mycorrhizal fungi in orchids from Reunion Island
FN663630	b)	ericoid	774		Vaccinium oxycoccus	host roots	NA	Unpublished	Molecular Diversity of Sebacinales from Neotropical Ericaceae
FN663829	b)	ericoid	767		Gaultheria myrsinoides	host roots	21479257	PLoS Curr 3, RRN1227 (2011)	Neotropical and North American Vaccinioideae (Ericaceae) share their mycorrhizal Sebacinales - an indication for concerted migration?
GU189686	b)	Endophytic	974		Stellaria media TUB 019215	NA	24743185	New Phytol. (2010) In press	Molecular phylogenetic and morphological analyses of Sebacinoid fungi associated with crop and co-occurring herbs
GU189707	b)	Endophytic	973		Triticum aestivum TUB 019199	NA	24743185	New Phytol. (2010) In press	Molecular phylogenetic and morphological analyses of Sebacinoid fungi associated with crop and co-occurring herbs
GU189714	b)	Endophytic	1007		Lolium perenne TUB 019265	NA	24743185	New Phytol. (2010) In press	Molecular phylogenetic and morphological analyses of Sebacinoid fungi associated with crop and co-occurring herbs
HM230850	b)	cavendishioid	839		Cavendishia bracteata P07A24	cavendishioid mycorrhiza	NA	Unpublished	Comparison of fungal guilds in Neotropical Cavendishia bracteata and Gaultheria erecta (Ericaceae) with different mycorrhizal associations coexisting in a mountain ecosystem in Southern Ecuador
HQ180276	b)	Endophytic	1120		Trifolium repens (TUB 19492)	NA	24743185	New Phytol. (2010) In press	Molecular phylogenetic and morphological analyses of sebacinoid fungi associated with herbaceous plants
HQ180277	b)	Endophytic	1107		Trifolium repens (TUB 19493)	NA	24743185	New Phytol. (2010) In press	Molecular phylogenetic and morphological analyses of sebacinoid fungi associated with herbaceous plants
JF506853	b)	ECM	604		NA	soil of Quercus ilex forest in Puechabon state forest	NA	Unpublished	Ectomycorrhizal communities in Mediterranean forests
JF691048	b)	orc green	795		Orchidaceae	root associated fungus	22765763	Mol. Ecol. 21 (20), 5098-5109 (2012)	The role of epiphytism in architecture and evolutionary constraint within mycorrhizal networks of tropical orchids
JF691049	b)	orc green	629		Orchidaceae	root associated fungus	22765763	Mol. Ecol. 21 (20), 5098-5109 (2012)	The role of epiphytism in architecture and evolutionary constraint within mycorrhizal networks of tropical orchids
JF691128	b)	orc green	805		Orchidaceae	root associated fungus	22765763	Mol. Ecol. 21 (20), 5098-5109 (2012)	The role of epiphytism in architecture and evolutionary constraint within mycorrhizal networks of tropical orchids
JF691157	b)	orc green	910		Orchidaceae	root associated fungus	22765763	Mol. Ecol. 21 (20), 5098-5109 (2012)	The role of epiphytism in architecture and evolutionary constraint within mycorrhizal networks of tropical orchids
JF691165	b)	orc green	548		Orchidaceae	root associated fungus	22765763	Mol. Ecol. 21 (20), 5098-5109 (2012)	The role of epiphytism in architecture and evolutionary constraint within mycorrhizal networks of tropical orchids
JF691175	b)	orc green	548		Orchidaceae	root associated fungus	22765763	Mol. Ecol. 21 (20), 5098-5109 (2012)	The role of epiphytism in architecture and evolutionary constraint within mycorrhizal networks of tropical orchids
JF691184	b)	orc green	624		Orchidaceae	root associated fungus	22765763	Mol. Ecol. 21 (20), 5098-5109 (2012)	The role of epiphytism in architecture and evolutionary constraint within mycorrhizal networks of tropical orchids
JF691185	b)	orc green	807		Orchidaceae	root associated fungus	22765763	Mol. Ecol. 21 (20), 5098-5109 (2012)	The role of epiphytism in architecture and evolutionary constraint within mycorrhizal networks of tropical orchids
JF691192	b)	orc green	763		Orchidaceae	root associated fungus	22765763	Mol. Ecol. 21 (20), 5098-5109 (2012)	The role of epiphytism in architecture and evolutionary constraint within mycorrhizal networks of tropical orchids
JF691238	b)	orc green	650		Orchidaceae	root associated fungus	22765763	Mol. Ecol. 21 (20), 5098-5109 (2012)	The role of epiphytism in architecture and evolutionary constraint within mycorrhizal networks of tropical orchids
JF691248	b)	orc green	829		Orchidaceae	root associated fungus	22765763	Mol. Ecol. 21 (20), 5098-5109 (2012)	The role of epiphytism in architecture and evolutionary constraint within mycorrhizal networks of tropical orchids
JF691251	b)	orc green	667		Orchidaceae	root associated fungus	22765763	Mol. Ecol. 21 (20), 5098-5109 (2012)	The role of epiphytism in architecture and evolutionary constraint within mycorrhizal networks of tropical orchids
JF691271	b)	orc green	756		Orchidaceae	root associated fungus	22765763	Mol. Ecol. 21 (20), 5098-5109 (2012)	The role of epiphytism in architecture and evolutionary constraint within mycorrhizal networks of tropical orchids
JF691293	b)	orc green	802		Orchidaceae	root associated fungus	22765763	Mol. Ecol. 21 (20), 5098-5109 (2012)	The role of epiphytism in architecture and evolutionary constraint within mycorrhizal networks of tropical orchids
JF691298	b)	orc green	807		Orchidaceae	root associated fungus	22765763	Mol. Ecol. 21 (20), 5098-5109 (2012)	The role of epiphytism in architecture and evolutionary constraint within mycorrhizal networks of tropical orchids
JF691314	b)	orc green	603		Orchidaceae	root associated fungus	22765763	Mol. Ecol. 21 (20), 5098-5109 (2012)	The role of epiphytism in architecture and evolutionary constraint within mycorrhizal networks of tropical orchids
JF691330	b)	orc green	651		Orchidaceae	root associated fungus	22765763	Mol. Ecol. 21 (20), 5098-5109 (2012)	The role of epiphytism in architecture and evolutionary constraint within mycorrhizal networks of tropical orchids
JF691390	b)	orc green	654		Orchidaceae	root associated fungus	22765763	Mol. Ecol. 21 (20), 5098-5109 (2012)	The role of epiphytism in architecture and evolutionary constraint within mycorrhizal networks of tropical orchids
JF691421	b)	orc green	878		Orchidaceae	root associated fungus	22765763	Mol. Ecol. 21 (20), 5098-5109 (2012)	The role of epiphytism in architecture and evolutionary constraint within mycorrhizal networks of tropical orchids
JF691427	b)	orc green	834		Orchidaceae	root associated fungus	22765763	Mol. Ecol. 21 (20), 5098-5109 (2012)	The role of epiphytism in architecture and evolutionary constraint within mycorrhizal networks of tropical orchids
JF691455	b)	orc green	677		Orchidaceae	root associated fungus	22765763	Mol. Ecol. 21 (20), 5098-5109 (2012)	The role of epiphytism in architecture and evolutionary constraint within mycorrhizal networks of tropical orchids
JF691468	b)	orc green	813		Orchidaceae	root associated fungus	22765763	Mol. Ecol. 21 (20), 5098-5109 (2012)	The role of epiphytism in architecture and evolutionary constraint within mycorrhizal networks of tropical orchids
JF691483	b)	orc green	798		Orchidaceae	root associated fungus	22765763	Mol. Ecol. 21 (20), 5098-5109 (2012)	The role of epiphytism in architecture and evolutionary constraint within mycorrhizal networks of tropical orchids
JF691489	b)	orc green	535		Orchidaceae	root associated fungus	22765763	Mol. Ecol. 21 (20), 5098-5109 (2012)	The role of epiphytism in architecture and evolutionary constraint within mycorrhizal networks of tropical orchids
JF691502	b)	orc green	833		Orchidaceae	root associated fungus	22765763	Mol. Ecol. 21 (20), 5098-5109 (2012)	The role of epiphytism in architecture and evolutionary constraint within mycorrhizal networks of tropical orchids
JF691510	b)	orc green	776		Orchidaceae	root associated fungus	22765763	Mol. Ecol. 21 (20), 5098-5109 (2012)	The role of epiphytism in architecture and evolutionary constraint within mycorrhizal networks of tropical orchids
JF691533	b)	orc green	705		Orchidaceae	root associated fungus	22765763	Mol. Ecol. 21 (20), 5098-5109 (2012)	The role of epiphytism in architecture and evolutionary constraint within mycorrhizal networks of tropical orchids
JF691535	b)	orc green	832		Orchidaceae	root associated fungus	22765763	Mol. Ecol. 21 (20), 5098-5109 (2012)	The role of epiphytism in architecture and evolutionary constraint within mycorrhizal networks of tropical orchids
JX317089	b)	orc green	923		Hoffmannseggella cinnabarina	roots	NA	Unpublished	Endophytic and mycorrhizal communities associated with roots of endangered native orchids from the Atlantic Forest
JX317096	b)	orc green	897		Hoffmannseggella cinnabarina	roots	NA	Unpublished	Endophytic and mycorrhizal communities associated with roots of endangered native orchids from the Atlantic Forest
JX317175	b)	orc green	898		Hoffmannseggella cinnabarina	roots	NA	Unpublished	Endophytic and mycorrhizal communities associated with roots of endangered native orchids from the Atlantic Forest
JX317180	b)	orc green	915		Hoffmannseggella cinnabarina	roots	NA	Unpublished	Endophytic and mycorrhizal communities associated with roots of endangered native orchids from the Atlantic Forest
KF041431	b)	ECM	505		Abies religiosa	root tip	NA	Unpublished	Ectomycorrhizal fungi from a monodominant Abies religiosa forest in neotropical Mexico
KF836029	b)	ECM	562		Guapira fragrans	NA	25169622	Mol. Ecol. 23 (19), 4886-4898 (2014)	Phylogenetic trait conservation in the partner choice of a group of ectomycorrhizal trees
UDB014481|L8522	b)	ECM		India	Vateria indica
UDB014603|MM510a	b)	ECM		Estonia	Bistorta vivipara
UDB014605|MM533	b)	ECM		Estonia	Bistorta vivipara
UDB014727	b)	soil		Zimbabwe
AJ534907	c)	soil	606		Tilia cordata	substrate: brown rotten Betula pendula wood	NA	New Phytol. 159, 153-165 (2003)	Fine scale distribution of ectomycorrhizal fungi and roots across substrate layers including coarse woody debris in a mixed forest
AJ534908	c)	soil	604		Betula pendula	substrate: white rotten Populus tremula wood	NA	New Phytol. 159, 153-165 (2003)	Fine scale distribution of ectomycorrhizal fungi and roots across substrate layers including coarse woody debris in a mixed forest
AJ534910	c)	soil	817		Tilia cordata	substrate: A-horizon	NA	New Phytol. 159, 153-165 (2003)	Fine scale distribution of ectomycorrhizal fungi and roots across substrate layers including coarse woody debris in a mixed forest
AJ966750	c)	soil	519		NA	NA	16769208	Mycol. Res. 110 (PT 6), 734-748 (2006)	Diversity and community structure of ectomycorrhizal fungi in a wooded meadow
AJ966751	c)	soil	526		NA	NA	16769208	Mycol. Res. 110 (PT 6), 734-748 (2006)	Diversity and community structure of ectomycorrhizal fungi in a wooded meadow
AJ966752	c)	soil	526		NA	NA	16769208	Mycol. Res. 110 (PT 6), 734-748 (2006)	Diversity and community structure of ectomycorrhizal fungi in a wooded meadow
AJ966753	c)	soil	526		NA	NA	16769208	Mycol. Res. 110 (PT 6), 734-748 (2006)	Diversity and community structure of ectomycorrhizal fungi in a wooded meadow
AJ966754	c)	soil	526		NA	NA	16769208	Mycol. Res. 110 (PT 6), 734-748 (2006)	Diversity and community structure of ectomycorrhizal fungi in a wooded meadow
AJ966755	c)	soil	564		NA	NA	16769208	Mycol. Res. 110 (PT 6), 734-748 (2006)	Diversity and community structure of ectomycorrhizal fungi in a wooded meadow
EF619757	c)	soil	605		NA	sand-filled nylon mesh bags incubated in forest soil	17803647	New Phytol. 176 (1), 164-174 (2007)	Biomass and compositional responses of ectomycorrhizal fungal hyphae to elevated CO2 and nitrogen fertilization
EF619758	c)	soil	568		NA	sand-filled nylon mesh bags incubated in forest soil	17803647	New Phytol. 176 (1), 164-174 (2007)	Biomass and compositional responses of ectomycorrhizal fungal hyphae to elevated CO2 and nitrogen fertilization
EF619759	c)	soil	607		NA	sand-filled nylon mesh bags incubated in forest soil	17803647	New Phytol. 176 (1), 164-174 (2007)	Biomass and compositional responses of ectomycorrhizal fungal hyphae to elevated CO2 and nitrogen fertilization
EF619760	c)	soil	610		NA	sand-filled nylon mesh bags incubated in forest soil	17803647	New Phytol. 176 (1), 164-174 (2007)	Biomass and compositional responses of ectomycorrhizal fungal hyphae to elevated CO2 and nitrogen fertilization
EF619761	c)	soil	568		NA	sand-filled nylon mesh bags incubated in forest soil	17803647	New Phytol. 176 (1), 164-174 (2007)	Biomass and compositional responses of ectomycorrhizal fungal hyphae to elevated CO2 and nitrogen fertilization
EF619762	c)	soil	591		NA	sand-filled nylon mesh bags incubated in forest soil	17803647	New Phytol. 176 (1), 164-174 (2007)	Biomass and compositional responses of ectomycorrhizal fungal hyphae to elevated CO2 and nitrogen fertilization
EF619763	c)	soil	573		NA	sand-filled nylon mesh bags incubated in forest soil	17803647	New Phytol. 176 (1), 164-174 (2007)	Biomass and compositional responses of ectomycorrhizal fungal hyphae to elevated CO2 and nitrogen fertilization
EF619764	c)	soil	572		NA	sand-filled nylon mesh bags incubated in forest soil	17803647	New Phytol. 176 (1), 164-174 (2007)	Biomass and compositional responses of ectomycorrhizal fungal hyphae to elevated CO2 and nitrogen fertilization
EF619765	c)	soil	584		NA	sand-filled nylon mesh bags incubated in forest soil	17803647	New Phytol. 176 (1), 164-174 (2007)	Biomass and compositional responses of ectomycorrhizal fungal hyphae to elevated CO2 and nitrogen fertilization
EF619766	c)	soil	572		NA	sand-filled nylon mesh bags incubated in forest soil	17803647	New Phytol. 176 (1), 164-174 (2007)	Biomass and compositional responses of ectomycorrhizal fungal hyphae to elevated CO2 and nitrogen fertilization
EF619837	c)	soil	585		NA	sand-filled nylon mesh bags incubated in forest soil	17803647	New Phytol. 176 (1), 164-174 (2007)	Biomass and compositional responses of ectomycorrhizal fungal hyphae to elevated CO2 and nitrogen fertilization
EF635727	c)	soil	559		NA	bare soil	NA	Ann. Microbiol. 58 (4), 585-595 (2008)	Detection of soil fungal communities in an alpine primary successional habitat: Does pooling of DNA extracts affect investigations?
EF635739	c)	soil	552		NA	bare soil	NA	Ann. Microbiol. 58 (4), 585-595 (2008)	Detection of soil fungal communities in an alpine primary successional habitat: Does pooling of DNA extracts affect investigations?
EF635754	c)	soil	559		NA	soil beneath Polygonum viviparum	NA	Ann. Microbiol. 58 (4), 585-595 (2008)	Detection of soil fungal communities in an alpine primary successional habitat: Does pooling of DNA extracts affect investigations?
EU018576	c)	soil	684		Quercus garryana	soil from under Oregon white oak	NA	Plant Soil 315 (1-2), 185-194 (2009)	Ectomycorrhizal communities of Quercus garryana are similar on serpentine and nonserpentine soils
EU018577	c)	soil	575		Quercus garryana	soil from under Oregon white oak	NA	Plant Soil 315 (1-2), 185-194 (2009)	Ectomycorrhizal communities of Quercus garryana are similar on serpentine and nonserpentine soils
EU018581	c)	soil	568		Quercus garryana	soil from under Oregon white oak	NA	Plant Soil 315 (1-2), 185-194 (2009)	Ectomycorrhizal communities of Quercus garryana are similar on serpentine and nonserpentine soils
EU018582	c)	soil	679		Quercus garryana	soil from under Oregon white oak	NA	Plant Soil 315 (1-2), 185-194 (2009)	Ectomycorrhizal communities of Quercus garryana are similar on serpentine and nonserpentine soils
EU516851	c)	soil	547		NA	soil	NA	Unpublished	Soil fungal communities producing high quantities of biomass in snow covered primary successional soils: Who are they?
EU516907	c)	soil	822		NA	soil	NA	Unpublished	Soil fungal communities producing high quantities of biomass in snow covered primary successional soils: Who are they?
EU517010	c)	soil	865		NA	soil	NA	Unpublished	Soil fungal communities producing high quantities of biomass in snow covered primary successional soils: Who are they?
EU517032	c)	soil	865		NA	soil	NA	Unpublished	Soil fungal communities producing high quantities of biomass in snow covered primary successional soils: Who are they?
EU557317	c)	soil	598		NA	greenhouse soil	NA	Unpublished	Lack of soil mutualisms as a barrier for pine invasion
EU668266	c)	?	653		NA	mycorrhizal plant roots in forest soil	NA	Unpublished	Fungal specificity bottlenecks during orchid germination and development
EU668267	c)	?	593		NA	mycorrhizal plant roots in forest soil	NA	Unpublished	Fungal specificity bottlenecks during orchid germination and development
EU668269	c)	?	627		NA	mycorrhizal plant roots in forest soil	NA	Unpublished	Fungal specificity bottlenecks during orchid germination and development
EU668270	c)	?	612		NA	mycorrhizal plant roots in forest soil	NA	Unpublished	Fungal specificity bottlenecks during orchid germination and development
EU668271	c)	?	654		NA	mycorrhizal plant roots in forest soil	NA	Unpublished	Fungal specificity bottlenecks during orchid germination and development
EU668272	c)	?	594		NA	mycorrhizal plant roots in forest soil	NA	Unpublished	Fungal specificity bottlenecks during orchid germination and development
EU668273	c)	?	641		NA	mycorrhizal plant roots in forest soil	NA	Unpublished	Fungal specificity bottlenecks during orchid germination and development
FJ197907	c)	soil	501		NA	primary successional glacier foreland soil	NA	Unpublished	Another view of soil mycota: soil washing - an effective method for exclusion of spore banks from soil clone libraries
FJ197933	c)	soil	801		NA	heavy metal-contaminated soil	NA	Unpublished	Another view of soil mycota: soil washing - an effective method for exclusion of spore banks from soil clone libraries
FJ475624	c)	soil	692		NA	Pinus sylvestris forest soil	19656196	FEMS Microbiol. Ecol. 70 (1), 151-162 (2009)	Termination of belowground C allocation by trees alters soil fungal and bacterial communities in a boreal forest
FJ475636	c)	soil	691		NA	Pinus sylvestris forest soil	19656196	FEMS Microbiol. Ecol. 70 (1), 151-162 (2009)	Termination of belowground C allocation by trees alters soil fungal and bacterial communities in a boreal forest
FJ475637	c)	soil	692		NA	Pinus sylvestris forest soil	19656196	FEMS Microbiol. Ecol. 70 (1), 151-162 (2009)	Termination of belowground C allocation by trees alters soil fungal and bacterial communities in a boreal forest
FJ475638	c)	soil	691		NA	Pinus sylvestris forest soil	19656196	FEMS Microbiol. Ecol. 70 (1), 151-162 (2009)	Termination of belowground C allocation by trees alters soil fungal and bacterial communities in a boreal forest
FJ475639	c)	soil	691		NA	Pinus sylvestris forest soil	19656196	FEMS Microbiol. Ecol. 70 (1), 151-162 (2009)	Termination of belowground C allocation by trees alters soil fungal and bacterial communities in a boreal forest
FJ475640	c)	soil	692		NA	Pinus sylvestris forest soil	19656196	FEMS Microbiol. Ecol. 70 (1), 151-162 (2009)	Termination of belowground C allocation by trees alters soil fungal and bacterial communities in a boreal forest
FJ475641	c)	soil	692		NA	Pinus sylvestris forest soil	19656196	FEMS Microbiol. Ecol. 70 (1), 151-162 (2009)	Termination of belowground C allocation by trees alters soil fungal and bacterial communities in a boreal forest
FJ475642	c)	soil	692		NA	Pinus sylvestris forest soil	19656196	FEMS Microbiol. Ecol. 70 (1), 151-162 (2009)	Termination of belowground C allocation by trees alters soil fungal and bacterial communities in a boreal forest
FJ475643	c)	soil	697		NA	Pinus sylvestris forest soil	19656196	FEMS Microbiol. Ecol. 70 (1), 151-162 (2009)	Termination of belowground C allocation by trees alters soil fungal and bacterial communities in a boreal forest
FJ475644	c)	soil	697		NA	Pinus sylvestris forest soil	19656196	FEMS Microbiol. Ecol. 70 (1), 151-162 (2009)	Termination of belowground C allocation by trees alters soil fungal and bacterial communities in a boreal forest
FJ475645	c)	soil	697		NA	Pinus sylvestris forest soil	19656196	FEMS Microbiol. Ecol. 70 (1), 151-162 (2009)	Termination of belowground C allocation by trees alters soil fungal and bacterial communities in a boreal forest
FJ475700	c)	soil	692		NA	Pinus sylvestris forest soil	19656196	FEMS Microbiol. Ecol. 70 (1), 151-162 (2009)	Termination of belowground C allocation by trees alters soil fungal and bacterial communities in a boreal forest
FJ475701	c)	soil	692		NA	Pinus sylvestris forest soil	19656196	FEMS Microbiol. Ecol. 70 (1), 151-162 (2009)	Termination of belowground C allocation by trees alters soil fungal and bacterial communities in a boreal forest
FJ475702	c)	soil	692		NA	Pinus sylvestris forest soil	19656196	FEMS Microbiol. Ecol. 70 (1), 151-162 (2009)	Termination of belowground C allocation by trees alters soil fungal and bacterial communities in a boreal forest
FJ475740	c)	soil	697		NA	Pinus sylvestris forest soil	19656196	FEMS Microbiol. Ecol. 70 (1), 151-162 (2009)	Termination of belowground C allocation by trees alters soil fungal and bacterial communities in a boreal forest
FJ475744	c)	soil	697		NA	Pinus sylvestris forest soil	19656196	FEMS Microbiol. Ecol. 70 (1), 151-162 (2009)	Termination of belowground C allocation by trees alters soil fungal and bacterial communities in a boreal forest
FJ475749	c)	soil	697		NA	Pinus sylvestris forest soil	19656196	FEMS Microbiol. Ecol. 70 (1), 151-162 (2009)	Termination of belowground C allocation by trees alters soil fungal and bacterial communities in a boreal forest
FJ475751	c)	soil	723		NA	Pinus sylvestris forest soil	19656196	FEMS Microbiol. Ecol. 70 (1), 151-162 (2009)	Termination of belowground C allocation by trees alters soil fungal and bacterial communities in a boreal forest
FJ475752	c)	soil	696		NA	Pinus sylvestris forest soil	19656196	FEMS Microbiol. Ecol. 70 (1), 151-162 (2009)	Termination of belowground C allocation by trees alters soil fungal and bacterial communities in a boreal forest
FJ475757	c)	soil	692		NA	Pinus sylvestris forest soil	19656196	FEMS Microbiol. Ecol. 70 (1), 151-162 (2009)	Termination of belowground C allocation by trees alters soil fungal and bacterial communities in a boreal forest
FJ475778	c)	soil	691		NA	Pinus sylvestris forest soil	19656196	FEMS Microbiol. Ecol. 70 (1), 151-162 (2009)	Termination of belowground C allocation by trees alters soil fungal and bacterial communities in a boreal forest
FJ475784	c)	soil	692		NA	Pinus sylvestris forest soil	19656196	FEMS Microbiol. Ecol. 70 (1), 151-162 (2009)	Termination of belowground C allocation by trees alters soil fungal and bacterial communities in a boreal forest
FJ475786	c)	soil	692		NA	Pinus sylvestris forest soil	19656196	FEMS Microbiol. Ecol. 70 (1), 151-162 (2009)	Termination of belowground C allocation by trees alters soil fungal and bacterial communities in a boreal forest
FJ475801	c)	soil	697		NA	Pinus sylvestris forest soil	19656196	FEMS Microbiol. Ecol. 70 (1), 151-162 (2009)	Termination of belowground C allocation by trees alters soil fungal and bacterial communities in a boreal forest
FJ475802	c)	soil	697		NA	Pinus sylvestris forest soil	19656196	FEMS Microbiol. Ecol. 70 (1), 151-162 (2009)	Termination of belowground C allocation by trees alters soil fungal and bacterial communities in a boreal forest
FJ475804	c)	soil	697		NA	Pinus sylvestris forest soil	19656196	FEMS Microbiol. Ecol. 70 (1), 151-162 (2009)	Termination of belowground C allocation by trees alters soil fungal and bacterial communities in a boreal forest
FJ475805	c)	soil	697		NA	Pinus sylvestris forest soil	19656196	FEMS Microbiol. Ecol. 70 (1), 151-162 (2009)	Termination of belowground C allocation by trees alters soil fungal and bacterial communities in a boreal forest
FJ475807	c)	soil	697		NA	Pinus sylvestris forest soil	19656196	FEMS Microbiol. Ecol. 70 (1), 151-162 (2009)	Termination of belowground C allocation by trees alters soil fungal and bacterial communities in a boreal forest
FJ475810	c)	soil	692		NA	Pinus sylvestris forest soil	19656196	FEMS Microbiol. Ecol. 70 (1), 151-162 (2009)	Termination of belowground C allocation by trees alters soil fungal and bacterial communities in a boreal forest
FJ475811	c)	soil	697		NA	Pinus sylvestris forest soil	19656196	FEMS Microbiol. Ecol. 70 (1), 151-162 (2009)	Termination of belowground C allocation by trees alters soil fungal and bacterial communities in a boreal forest
FJ475812	c)	soil	697		NA	Pinus sylvestris forest soil	19656196	FEMS Microbiol. Ecol. 70 (1), 151-162 (2009)	Termination of belowground C allocation by trees alters soil fungal and bacterial communities in a boreal forest
FJ475813	c)	soil	697		NA	Pinus sylvestris forest soil	19656196	FEMS Microbiol. Ecol. 70 (1), 151-162 (2009)	Termination of belowground C allocation by trees alters soil fungal and bacterial communities in a boreal forest
FJ475814	c)	soil	697		NA	Pinus sylvestris forest soil	19656196	FEMS Microbiol. Ecol. 70 (1), 151-162 (2009)	Termination of belowground C allocation by trees alters soil fungal and bacterial communities in a boreal forest
GQ219810	c)	soil	658		NA	soil	NA	Soil Biol. Biochem. 43 (6), 1292-1299 (2011)	Fungal communities in bulk soil and stone compartments of different forest and soil types as revealed by a barcoding ITS rDNA and a functional laccase encoding gene marker
GQ219812	c)	soil	657		NA	soil	NA	Soil Biol. Biochem. 43 (6), 1292-1299 (2011)	Fungal communities in bulk soil and stone compartments of different forest and soil types as revealed by a barcoding ITS rDNA and a functional laccase encoding gene marker
GQ219821	c)	soil	719		NA	soil	NA	Soil Biol. Biochem. 43 (6), 1292-1299 (2011)	Fungal communities in bulk soil and stone compartments of different forest and soil types as revealed by a barcoding ITS rDNA and a functional laccase encoding gene marker
GQ219828	c)	soil	690		NA	soil	NA	Soil Biol. Biochem. 43 (6), 1292-1299 (2011)	Fungal communities in bulk soil and stone compartments of different forest and soil types as revealed by a barcoding ITS rDNA and a functional laccase encoding gene marker
GQ219829	c)	soil	687		NA	soil	NA	Soil Biol. Biochem. 43 (6), 1292-1299 (2011)	Fungal communities in bulk soil and stone compartments of different forest and soil types as revealed by a barcoding ITS rDNA and a functional laccase encoding gene marker
GQ219832	c)	soil	655		NA	soil	NA	Soil Biol. Biochem. 43 (6), 1292-1299 (2011)	Fungal communities in bulk soil and stone compartments of different forest and soil types as revealed by a barcoding ITS rDNA and a functional laccase encoding gene marker
GQ219858	c)	soil	748		NA	soil	NA	Soil Biol. Biochem. 43 (6), 1292-1299 (2011)	Fungal communities in bulk soil and stone compartments of different forest and soil types as revealed by a barcoding ITS rDNA and a functional laccase encoding gene marker
GQ219866	c)	soil	653		NA	soil	NA	Soil Biol. Biochem. 43 (6), 1292-1299 (2011)	Fungal communities in bulk soil and stone compartments of different forest and soil types as revealed by a barcoding ITS rDNA and a functional laccase encoding gene marker
GQ219874	c)	soil	654		NA	soil	NA	Soil Biol. Biochem. 43 (6), 1292-1299 (2011)	Fungal communities in bulk soil and stone compartments of different forest and soil types as revealed by a barcoding ITS rDNA and a functional laccase encoding gene marker
GQ219876	c)	soil	655		NA	soil	NA	Soil Biol. Biochem. 43 (6), 1292-1299 (2011)	Fungal communities in bulk soil and stone compartments of different forest and soil types as revealed by a barcoding ITS rDNA and a functional laccase encoding gene marker
GQ219878	c)	soil	651		NA	soil	NA	Soil Biol. Biochem. 43 (6), 1292-1299 (2011)	Fungal communities in bulk soil and stone compartments of different forest and soil types as revealed by a barcoding ITS rDNA and a functional laccase encoding gene marker
GQ219893	c)	soil	645		NA	soil	NA	Soil Biol. Biochem. 43 (6), 1292-1299 (2011)	Fungal communities in bulk soil and stone compartments of different forest and soil types as revealed by a barcoding ITS rDNA and a functional laccase encoding gene marker
GQ219896	c)	soil	651		NA	soil	NA	Soil Biol. Biochem. 43 (6), 1292-1299 (2011)	Fungal communities in bulk soil and stone compartments of different forest and soil types as revealed by a barcoding ITS rDNA and a functional laccase encoding gene marker
GQ219904	c)	soil	665		NA	soil	NA	Soil Biol. Biochem. 43 (6), 1292-1299 (2011)	Fungal communities in bulk soil and stone compartments of different forest and soil types as revealed by a barcoding ITS rDNA and a functional laccase encoding gene marker
GQ219906	c)	soil	697		NA	soil	NA	Soil Biol. Biochem. 43 (6), 1292-1299 (2011)	Fungal communities in bulk soil and stone compartments of different forest and soil types as revealed by a barcoding ITS rDNA and a functional laccase encoding gene marker
GQ219917	c)	soil	671		NA	soil	NA	Soil Biol. Biochem. 43 (6), 1292-1299 (2011)	Fungal communities in bulk soil and stone compartments of different forest and soil types as revealed by a barcoding ITS rDNA and a functional laccase encoding gene marker
GQ219925	c)	soil	651		NA	soil	NA	Soil Biol. Biochem. 43 (6), 1292-1299 (2011)	Fungal communities in bulk soil and stone compartments of different forest and soil types as revealed by a barcoding ITS rDNA and a functional laccase encoding gene marker
GQ219927	c)	soil	670		NA	soil	NA	Soil Biol. Biochem. 43 (6), 1292-1299 (2011)	Fungal communities in bulk soil and stone compartments of different forest and soil types as revealed by a barcoding ITS rDNA and a functional laccase encoding gene marker
GQ219931	c)	soil	644		NA	soil	NA	Soil Biol. Biochem. 43 (6), 1292-1299 (2011)	Fungal communities in bulk soil and stone compartments of different forest and soil types as revealed by a barcoding ITS rDNA and a functional laccase encoding gene marker
GQ219951	c)	soil	650		NA	soil	NA	Soil Biol. Biochem. 43 (6), 1292-1299 (2011)	Fungal communities in bulk soil and stone compartments of different forest and soil types as revealed by a barcoding ITS rDNA and a functional laccase encoding gene marker
GQ219957	c)	soil	651		NA	soil	NA	Soil Biol. Biochem. 43 (6), 1292-1299 (2011)	Fungal communities in bulk soil and stone compartments of different forest and soil types as revealed by a barcoding ITS rDNA and a functional laccase encoding gene marker
GQ219961	c)	soil	661		NA	soil	NA	Soil Biol. Biochem. 43 (6), 1292-1299 (2011)	Fungal communities in bulk soil and stone compartments of different forest and soil types as revealed by a barcoding ITS rDNA and a functional laccase encoding gene marker
HM488511	c)	soil	652		NA	Pseudotsuga menziesii forest soil	NA	Soil Biol. Biochem. 43, 1042-1050 (2011)	Distinctive Fungal And Bacterial Communities Are Associated With Mats Formed By Ectomycorrhizal Fungi
HM488512	c)	soil	652		NA	Pseudotsuga menziesii forest soil	NA	Soil Biol. Biochem. 43, 1042-1050 (2011)	Distinctive Fungal And Bacterial Communities Are Associated With Mats Formed By Ectomycorrhizal Fungi
HM488513	c)	soil	652		NA	Pseudotsuga menziesii forest soil	NA	Soil Biol. Biochem. 43, 1042-1050 (2011)	Distinctive Fungal And Bacterial Communities Are Associated With Mats Formed By Ectomycorrhizal Fungi
HM488514	c)	soil	652		NA	Pseudotsuga menziesii forest soil	NA	Soil Biol. Biochem. 43, 1042-1050 (2011)	Distinctive Fungal And Bacterial Communities Are Associated With Mats Formed By Ectomycorrhizal Fungi
HM488515	c)	soil	652		NA	Pseudotsuga menziesii forest soil	NA	Soil Biol. Biochem. 43, 1042-1050 (2011)	Distinctive Fungal And Bacterial Communities Are Associated With Mats Formed By Ectomycorrhizal Fungi
HM488516	c)	soil	652		NA	Pseudotsuga menziesii forest soil	NA	Soil Biol. Biochem. 43, 1042-1050 (2011)	Distinctive Fungal And Bacterial Communities Are Associated With Mats Formed By Ectomycorrhizal Fungi
HM488517	c)	soil	653		NA	Pseudotsuga menziesii forest soil	NA	Soil Biol. Biochem. 43, 1042-1050 (2011)	Distinctive Fungal And Bacterial Communities Are Associated With Mats Formed By Ectomycorrhizal Fungi
HM488519	c)	soil	652		NA	Pseudotsuga menziesii forest soil	NA	Soil Biol. Biochem. 43, 1042-1050 (2011)	Distinctive Fungal And Bacterial Communities Are Associated With Mats Formed By Ectomycorrhizal Fungi
HM488520	c)	soil	524		NA	Pseudotsuga menziesii forest soil	NA	Soil Biol. Biochem. 43, 1042-1050 (2011)	Distinctive Fungal And Bacterial Communities Are Associated With Mats Formed By Ectomycorrhizal Fungi
HM488521	c)	soil	652		NA	Pseudotsuga menziesii forest soil	NA	Soil Biol. Biochem. 43, 1042-1050 (2011)	Distinctive Fungal And Bacterial Communities Are Associated With Mats Formed By Ectomycorrhizal Fungi
HQ021801	c)	soil	587		NA	plot C2, high nitrogen, soil	NA	Unpublished	Ectomycorrhizal community structure across a natural nitrogen gradient in a mixed-wood temperate forest
HQ021873	c)	soil	525		NA	plot B2, high nitrogen, soil	NA	Unpublished	Ectomycorrhizal community structure across a natural nitrogen gradient in a mixed-wood temperate forest
HQ022151	c)	soil	569		NA	plot 14Z, high nitrogen, soil	NA	Unpublished	Ectomycorrhizal community structure across a natural nitrogen gradient in a mixed-wood temperate forest
HQ022221	c)	soil	588		NA	plot 10T, low nitrogen, soil	NA	Unpublished	Ectomycorrhizal community structure across a natural nitrogen gradient in a mixed-wood temperate forest
HQ022273	c)	soil	594		NA	plot 9D, high nitrogen, soil	NA	Unpublished	Ectomycorrhizal community structure across a natural nitrogen gradient in a mixed-wood temperate forest
HQ022274	c)	soil	591		NA	plot 9D, high nitrogen, soil	NA	Unpublished	Ectomycorrhizal community structure across a natural nitrogen gradient in a mixed-wood temperate forest
HQ022276	c)	soil	630		NA	plot 9D, high nitrogen, soil	NA	Unpublished	Ectomycorrhizal community structure across a natural nitrogen gradient in a mixed-wood temperate forest
HQ211493	c)	soil	689		NA	soil	22404643	FEMS Microbiol. Ecol. 82 (2), 303-315 (2012)	Long-term warming alters the composition of Arctic soil microbial communities
HQ211497	c)	soil	689		NA	soil	22404643	FEMS Microbiol. Ecol. 82 (2), 303-315 (2012)	Long-term warming alters the composition of Arctic soil microbial communities
HQ211527	c)	soil	697		NA	soil	22404643	FEMS Microbiol. Ecol. 82 (2), 303-315 (2012)	Long-term warming alters the composition of Arctic soil microbial communities
HQ211535	c)	soil	689		NA	soil	22404643	FEMS Microbiol. Ecol. 82 (2), 303-315 (2012)	Long-term warming alters the composition of Arctic soil microbial communities
HQ211536	c)	soil	691		NA	soil	22404643	FEMS Microbiol. Ecol. 82 (2), 303-315 (2012)	Long-term warming alters the composition of Arctic soil microbial communities
HQ211537	c)	soil	689		NA	soil	22404643	FEMS Microbiol. Ecol. 82 (2), 303-315 (2012)	Long-term warming alters the composition of Arctic soil microbial communities
HQ211611	c)	soil	692		NA	soil	22404643	FEMS Microbiol. Ecol. 82 (2), 303-315 (2012)	Long-term warming alters the composition of Arctic soil microbial communities
HQ211732	c)	soil	695		NA	soil	22404643	FEMS Microbiol. Ecol. 82 (2), 303-315 (2012)	Long-term warming alters the composition of Arctic soil microbial communities
HQ211773	c)	soil	695		NA	soil	22404643	FEMS Microbiol. Ecol. 82 (2), 303-315 (2012)	Long-term warming alters the composition of Arctic soil microbial communities
HQ211818	c)	soil	695		NA	soil	22404643	FEMS Microbiol. Ecol. 82 (2), 303-315 (2012)	Long-term warming alters the composition of Arctic soil microbial communities
HQ211919	c)	soil	695		NA	soil	22404643	FEMS Microbiol. Ecol. 82 (2), 303-315 (2012)	Long-term warming alters the composition of Arctic soil microbial communities
HQ211955	c)	soil	695		NA	soil	22404643	FEMS Microbiol. Ecol. 82 (2), 303-315 (2012)	Long-term warming alters the composition of Arctic soil microbial communities
HQ211970	c)	soil	703		NA	soil	22404643	FEMS Microbiol. Ecol. 82 (2), 303-315 (2012)	Long-term warming alters the composition of Arctic soil microbial communities
HQ211993	c)	soil	704		NA	soil	22404643	FEMS Microbiol. Ecol. 82 (2), 303-315 (2012)	Long-term warming alters the composition of Arctic soil microbial communities
HQ211995	c)	soil	694		NA	soil	22404643	FEMS Microbiol. Ecol. 82 (2), 303-315 (2012)	Long-term warming alters the composition of Arctic soil microbial communities
HQ212002	c)	soil	699		NA	soil	22404643	FEMS Microbiol. Ecol. 82 (2), 303-315 (2012)	Long-term warming alters the composition of Arctic soil microbial communities
HQ212023	c)	soil	690		NA	soil	22404643	FEMS Microbiol. Ecol. 82 (2), 303-315 (2012)	Long-term warming alters the composition of Arctic soil microbial communities
HQ212032	c)	soil	690		NA	soil	22404643	FEMS Microbiol. Ecol. 82 (2), 303-315 (2012)	Long-term warming alters the composition of Arctic soil microbial communities
HQ212204	c)	soil	682		NA	soil	22404643	FEMS Microbiol. Ecol. 82 (2), 303-315 (2012)	Long-term warming alters the composition of Arctic soil microbial communities
HQ212269	c)	soil	682		NA	soil	22404643	FEMS Microbiol. Ecol. 82 (2), 303-315 (2012)	Long-term warming alters the composition of Arctic soil microbial communities
HQ212299	c)	soil	682		NA	soil	22404643	FEMS Microbiol. Ecol. 82 (2), 303-315 (2012)	Long-term warming alters the composition of Arctic soil microbial communities
HQ212339	c)	soil	683		NA	soil	22404643	FEMS Microbiol. Ecol. 82 (2), 303-315 (2012)	Long-term warming alters the composition of Arctic soil microbial communities
HQ212355	c)	soil	682		NA	soil	22404643	FEMS Microbiol. Ecol. 82 (2), 303-315 (2012)	Long-term warming alters the composition of Arctic soil microbial communities
HQ215801	c)	soil	547		NA	soil	NA	J. Biogeogr. 39 (1), 74-88 (2012)	An arctic community of symbiotic fungi assembled by long-distance dispersers: phylogenetic diversity of ectomycorrhizal basidiomycetes in Svalbard based on soil and sporocarp DNA
HQ215802	c)	soil	542		NA	soil	NA	J. Biogeogr. 39 (1), 74-88 (2012)	An arctic community of symbiotic fungi assembled by long-distance dispersers: phylogenetic diversity of ectomycorrhizal basidiomycetes in Svalbard based on soil and sporocarp DNA
HQ215803	c)	soil	542		NA	soil	NA	J. Biogeogr. 39 (1), 74-88 (2012)	An arctic community of symbiotic fungi assembled by long-distance dispersers: phylogenetic diversity of ectomycorrhizal basidiomycetes in Svalbard based on soil and sporocarp DNA
JF304349	c)	soil	547		NA	soil	NA	J. Biogeogr. 39 (1), 74-88 (2012)	An arctic community of symbiotic fungi assembled by long-distance dispersers: phylogenetic diversity of ectomycorrhizal basidiomycetes in Svalbard based on soil and sporocarp DNA
JF304350	c)	soil	545		NA	soil	NA	J. Biogeogr. 39 (1), 74-88 (2012)	An arctic community of symbiotic fungi assembled by long-distance dispersers: phylogenetic diversity of ectomycorrhizal basidiomycetes in Svalbard based on soil and sporocarp DNA
JF304351	c)	soil	544		NA	soil	NA	J. Biogeogr. 39 (1), 74-88 (2012)	An arctic community of symbiotic fungi assembled by long-distance dispersers: phylogenetic diversity of ectomycorrhizal basidiomycetes in Svalbard based on soil and sporocarp DNA
KC176326	c)	soil	1510		NA	washed organic particles from mineral soil (A horizon) of Kellogg Biological Station LTER T7R3, near Gull Lake, Michigan, isolated by R.G. Thorn 17-May-1994	16535455	Appl. Environ. Microbiol. 62 (11), 4288-4292 (1996)	Isolation of saprophytic basidiomycetes from soil
KF061290	c)	soil	1273		NA	NA	24743185	PLoS ONE 9 (4), E94676 (2014)	Communities of endophytic sebacinales associated with roots of herbaceous plants in agricultural and grassland ecosystems are dominated by Serendipita herbamans sp. nov
KR149794	c)	soil	609		NA	soil	NA	Unpublished	Diversity of ectomycorrhizal fungi associated with Quercus aliena var. acuteserrata in Xin Jiashan Forest of Qinling Mountains
KT581716	c)	soil	620		NA	Quercus deserticola litter	NA	Unpublished	Changes in the fungal community and ligninolytic enzymes in Quercus deserticola litter from forest fragments with different levels of conservation
KT581821	c)	soil	620		NA	Quercus deserticola litter	NA	Unpublished	Changes in the fungal community and ligninolytic enzymes in Quercus deserticola litter from forest fragments with different levels of conservation
KT581936	c)	soil	620		NA	Quercus deserticola litter	NA	Unpublished	Changes in the fungal community and ligninolytic enzymes in Quercus deserticola litter from forest fragments with different levels of conservation
UDB014759	c)	soil		Papua New Guinea
UDB014808	c)	soil		India
UDB014813	c)	soil		China
UDB014846	c)	soil		Papua New Guinea
UDB014904	c)	soil		Estonia
AF384860	d)	strain	1207		NA	NA	NA	Unpublished	Molecular phylogenetics of the sebacinaceae
AF384862	d)	strain	1173		NA	NA	NA	Unpublished	Molecular phylogenetics of the sebacinaceae
AF465191	d)	fruit body	1287		NA	NA	NA	Unpublished	Sebacinoid symbionts of Neottia nidus-avis
AF490393	d)	fruit body	671		NA	NA	12207732	Mol. Ecol. 11 (9), 1831-1844 (2002)	Communities and populations of sebacinoid basidiomycetes associated with the achlorophyllous orchid Neottia nidus-avis (L.) L.C.M. Rich. and neighbouring tree ectomycorrhizae
AF490394	d)	fruit body	530		NA	NA	12207732	Mol. Ecol. 11 (9), 1831-1844 (2002)	Communities and populations of sebacinoid basidiomycetes associated with the achlorophyllous orchid Neottia nidus-avis (L.) L.C.M. Rich. and neighbouring tree ectomycorrhizae
AF490395	d)	fruit body	669		NA	NA	12207732	Mol. Ecol. 11 (9), 1831-1844 (2002)	Communities and populations of sebacinoid basidiomycetes associated with the achlorophyllous orchid Neottia nidus-avis (L.) L.C.M. Rich. and neighbouring tree ectomycorrhizae
AF490396	d)	fruit body	647		NA	NA	12207732	Mol. Ecol. 11 (9), 1831-1844 (2002)	Communities and populations of sebacinoid basidiomycetes associated with the achlorophyllous orchid Neottia nidus-avis (L.) L.C.M. Rich. and neighbouring tree ectomycorrhizae
AF490397	d)	fruit body	678		NA	NA	12207732	Mol. Ecol. 11 (9), 1831-1844 (2002)	Communities and populations of sebacinoid basidiomycetes associated with the achlorophyllous orchid Neottia nidus-avis (L.) L.C.M. Rich. and neighbouring tree ectomycorrhizae
AJ427408	d)	mycelia	556		NA	NA	NA	Unpublished	ITS-sequence based phylogenetic relationships among Rhizoctonia species complex with special reference to novel uni- and binucleate taxa
AJ427409	d)	mycelia	502		Cistus monspelliensis	NA	NA	Unpublished	ITS-sequence based phylogenetic relationships among Rhizoctonia species complex with special reference to novel uni- and binucleate taxa
AJ427410	d)	mycelia	500		NA	NA	NA	Unpublished	ITS-sequence based phylogenetic relationships among Rhizoctonia species complex with special reference to novel uni- and binucleate taxa
DQ411526	d)	fruit body	542		NA	NA	NA	Unpublished	Assembling the Fungal Tree of Life
DQ520095	d)	fruit body	2952		NA	NA	NA	Unpublished	Assembling the Fungal Tree of Life
DQ521410	d)	fruit body	569		NA	NA	NA	Unpublished	Assembling the Fungal Tree of Life
DQ911617	d)	fruit body	570		NA	NA	NA	Unpublished	Assembling the Fungal Tree of Life
DQ917652	d)	fruit body	520		Picea	NA	NA	Unpublished	Assembling the Fungal Tree of Life
DQ974767	d)	fruit body	1147		Quercus douglasii	sporocarp	17504467	New Phytol. 174 (4), 847-863 (2007)	Ectomycorrhizal community structure in a xeric Quercus woodland based on rDNA sequence analysis of sporocarps and pooled roots
DQ974768	d)	fruit body	1170		Quercus douglasii	sporocarp	17504467	New Phytol. 174 (4), 847-863 (2007)	Ectomycorrhizal community structure in a xeric Quercus woodland based on rDNA sequence analysis of sporocarps and pooled roots
DQ974769	d)	fruit body	900		Quercus douglasii	sporocarp	17504467	New Phytol. 174 (4), 847-863 (2007)	Ectomycorrhizal community structure in a xeric Quercus woodland based on rDNA sequence analysis of sporocarps and pooled roots
DQ974770	d)	fruit body	531		Quercus douglasii	sporocarp	17504467	New Phytol. 174 (4), 847-863 (2007)	Ectomycorrhizal community structure in a xeric Quercus woodland based on rDNA sequence analysis of sporocarps and pooled roots
EF644113	d)	fruit body	589		NA	fungal fruiting body associated with Populus tremula growing in heavy metal contaminated site near Pb/Zn-smelter	18692376	Mycol. Res. 112 (PT 9), 1069-1079 (2008)	Ectomycorrhizal communities associated with Populus tremula growing on a heavy metal contaminated site
EF655701	d)	fruit body	942		NA	fruiting body	18064497	Mycorrhiza 18 (2), 87-95 (2008)	Polygonum viviparum mycobionts on an alpine primary successional glacier forefront
EU726307	d)	hyphae	708		Quercus wislizeni	hyphae	19826841	Mycorrhiza 20 (4), 265-274 (2010)	A molecular survey of ectomycorrhizal hyphae in a California Quercus-Pinus woodland
GQ166897	d)	fruit body	596		NA	fruit body from soil in Quercus dominated woodland with restoration treatment (spring burn 2000)	NA	Unpublished	ITS Sequences from Fungi of the Chicago Region
GQ166911	d)	fruit body	620		NA	fruit body from plants from Quercus dominated woodland	NA	Unpublished	ITS Sequences from Fungi of the Chicago Region
GU931730	d)	house dust	672		NA	house dust	21050295	Mol. Ecol. 19 (24), 5555-5565 (2010)	Quantifying microbial communities with 454 pyrosequencing: does read abundance count?
JF449503	d)	leaf litter	1210		NA	beech litter	NA	Unpublished	Fungal succession at early stages of beech litter decay
JF449605	d)	leaf litter	1207		NA	beech litter	NA	Unpublished	Fungal succession at early stages of beech litter decay
JF449707	d)	leaf litter	1207		NA	beech litter	NA	Unpublished	Fungal succession at early stages of beech litter decay
JX135065	d)	root	821		NA	poplar roots	NA	Unpublished	Assessment of mycorrhizal fungal diversity in roots of poplars growing in a trace element polluted soil
KF061274	d)	fruit body	1249		NA	fruit body	24743185	Mycol. Prog. (2014) In press	Morphology and molecules: the Sebacinales, a case study
KF061277	d)	fruit body	1270		NA	fruit body under Monotropa uniflora	24743185	Mycol. Prog. (2014) In press	Morphology and molecules: the Sebacinales, a case study
KF307623	d)	fruit body	516		NA	NA	NA	Unpublished	Cryptic diversity within the Sebacinales order of fungi revealed by DNA barcoding
KF307630	d)	fruit body	555		NA	NA	NA	Unpublished	Cryptic diversity within the Sebacinales order of fungi revealed by DNA barcoding
KF476744	d)	?	607		NA	seedlings in pine-oak seral system	NA	Unpublished	White oaks (Quercus alba) suppress seedling recruitment of loblolly pines (Pinus taeda) via below ground ectomycorrhizal networks
KF476914	d)	?	512		NA	seedlings in pine-oak seral system	NA	Unpublished	White oaks (Quercus alba) suppress seedling recruitment of loblolly pines (Pinus taeda) via below ground ectomycorrhizal networks
KF516964	d)	dead leaf	558		NA	Dead leaf	NA	Phytotaxa 175 (1), 61-72 (2014)	Morphology and phylogeny of Chaetospermum (asexual coelomycetous Basidiomycota)
KF516965	d)	dead leaf	574		NA	Dead leaf	NA	Phytotaxa 175 (1), 61-72 (2014)	Morphology and phylogeny of Chaetospermum (asexual coelomycetous Basidiomycota)
KF516966	d)	dead leaf	553		NA	Dead leaf	NA	Phytotaxa 175 (1), 61-72 (2014)	Morphology and phylogeny of Chaetospermum (asexual coelomycetous Basidiomycota)
KF516967	d)	dead leaf	592		NA	Dead leaf	NA	Phytotaxa 175 (1), 61-72 (2014)	Morphology and phylogeny of Chaetospermum (asexual coelomycetous Basidiomycota)
KF516968	d)	dead leaf	592		NA	Dead leaf	NA	Phytotaxa 175 (1), 61-72 (2014)	Morphology and phylogeny of Chaetospermum (asexual coelomycetous Basidiomycota)
KF516969	d)	dead leaf	558		NA	Dead leaf	NA	Phytotaxa 175 (1), 61-72 (2014)	Morphology and phylogeny of Chaetospermum (asexual coelomycetous Basidiomycota)
KJ710461	d)	dead leaf	667		Alnus glutinosa	submerged dead leaf	25083414	IMA Fungus 5 (1), 141-160 (2014)	The Genera of Fungi: fixing the application of type species of generic names
KJ710462	d)	leaf	560		Cordia myxa	leaf	25083414	IMA Fungus 5 (1), 141-160 (2014)	The Genera of Fungi: fixing the application of type species of generic names
KP012892	d)	fruit body	1201		NA	fruiting body	NA	Unpublished	Fleshy Macrofungi of Northern Tropical Australia: Filling in the sampling gap
KP012923	d)	fruit body	1145		NA	fruiting body	NA	Unpublished	Fleshy Macrofungi of Northern Tropical Australia: Filling in the sampling gap
KP012925	d)	fruit body	1143		NA	fruiting body	NA	Unpublished	Fleshy Macrofungi of Northern Tropical Australia: Filling in the sampling gap
KP012984	d)	fruit body	1143		NA	fruiting body	NA	Unpublished	Fleshy Macrofungi of Northern Tropical Australia: Filling in the sampling gap
KP013014	d)	fruit body	1211		NA	fruiting body	NA	Unpublished	Fleshy Macrofungi of Northern Tropical Australia: Filling in the sampling gap
KP013034	d)	fruit body	1143		NA	fruiting body	NA	Unpublished	Fleshy Macrofungi of Northern Tropical Australia: Filling in the sampling gap
KP311470	d)	fruit body	615		NA	NA	NA	Unpublished	Barcoding of Australian Fungi
KP814534	d)	fruit body	649		NA	on litter or well decayed wood in pinaceous forest	NA	Unpublished	Survey of corticioid fungi in North American pine forests reveals hyperdiversity, widespread distribution and potential ectomycorrhizal taxa
NR_126146	d)	dead leaf	667		Alnus glutinosa	submerged dead leaf	25083414	IMA Fungus 5 (1), 141-160 (2014)	The Genera of Fungi: fixing the application of type species of generic names
UDB000118	d)	fruit body		Denmark
UDB000773|RK354	d)	fruit body		Denmark	On soil
UDB000774|RK359	d)	fruit body		Denmark	On soil
UDB000976|L998	d)	fruit body		Estonia	on ground
UDB013037|110394	d)	fruit body		Papua New Guinea	Castanopsis acuminatissima
UDB013854|102445	d)	fruit body		Zambia
UDB014113|110840	d)	fruit body		Estonia
UDB014117|110846	d)	fruit body		Estonia
UDB014118|110847	d)	fruit body		Estonia	Angiospermae
UDB014121|110850	d)	fruit body		Estonia
UDB014122|110851	d)	fruit body		Estonia
UDB014129|110860	d)	fruit body		Japan
UDB014142|110873	d)	fruit body		Japan
UDB014255|116134	d)	fruit body		India	Shorea, Shorea robusta
UDB016332|115476	d)	fruit body		Estonia
UDB016333|115477	d)	fruit body		Estonia
UDB016385|115528	d)	fruit body		Estonia
UDB016422|115569	d)	fruit body		Estonia
UDB016423|115570	d)	fruit body		Estonia
UDB016431|115580	d)	fruit body		Estonia
EU444538	e)	?	553		NA	NA	NA	Unpublished	The ectomycorrhizal community structure in beech coppices of different age
EU444543	e)	?	548		NA	NA	NA	Unpublished	The ectomycorrhizal community structure in beech coppices of different age
FJ688114	e)	?	588		orchid	mycorrhiza	NA	Unpublished	Constraints to nutritional modes in orchids of the Mediterranean and Macaronesia
KF476769	e)	?	895		NA	seedlings in pine-oak seral system	NA	Unpublished	White oaks (Quercus alba) suppress seedling recruitment of loblolly pines (Pinus taeda) via below ground ectomycorrhizal networks
EU668933	f)	arbutoid	637		Pyrola rotundifolia	host roots in forest soil	18795339	Mycorrhiza 19 (1), 15-25 (2008)	Fungal associates of Pyrola rotundifolia, a mixotrophic Ericaceae, from two Estonian boreal forests
HM230847	f)	ericoid	696		Gaultheria erecta P07A60	ericoid mycorrhiza	NA	Unpublished	Comparison of fungal guilds in Neotropical Cavendishia bracteata and Gaultheria erecta (Ericaceae) with different mycorrhizal associations coexisting in a mountain ecosystem in Southern Ecuador
JF273543	f)	ECM	565		NA	NA	NA	Unpublished	Ectomycorrhizal fungal community in an evergreen broad-leaved forest in subtropical China
JX317151	f)	orc green	684		Hoffmannseggella cinnabarina	roots	NA	Unpublished	Endophytic and mycorrhizal communities associated with roots of endangered native orchids from the Atlantic Forest
JX317167	f)	orc green	666		Hoffmannseggella cinnabarina	roots	NA	Unpublished	Endophytic and mycorrhizal communities associated with roots of endangered native orchids from the Atlantic Forest
JX630735	f)	ECM	629		Salix arctica	root system	NA	Ecosphere 3 (11), 111 (2012)	Distribution and drivers of ectomycorrhizal fungal communities across the North American Arctic
JX998775	f)	orc green	942		Epidendrum firmum	orchid root	24112555	Mol. Ecol. 22 (23), 5949-5961 (2013)	Highly diverse and spatially heterogeneous mycorrhizal symbiosis in a rare epiphyte is unrelated to broad biogeographic or environmental features
KF000590	f)	ECM	679		Bistorta vivipara	ectomycorrhizal root tip	NA	Unpublished	Phylogenetic diversity and community struture of ectomycorrhizal mycobionts of Bistorta vivipara along an altitudinal gradient
KJ188472	f)	Achlorophyllous	1829		Neottia ovata	mycorrhizal root	25612936	Mol. Ecol. 24 (5), 1122-1134 (2015)	Two widespread green Neottia species (Orchidaceae) show mycorrhizal preference for Sebacinales in various habitats and ontogenetic stages
KJ188498	f)	Achlorophyllous	1467		Neottia ovata	mycorrhizal root	25612936	Mol. Ecol. 24 (5), 1122-1134 (2015)	Two widespread green Neottia species (Orchidaceae) show mycorrhizal preference for Sebacinales in various habitats and ontogenetic stages
KJ188505	f)	Achlorophyllous	1475		Neottia ovata	mycorrhizal root	25612936	Mol. Ecol. 24 (5), 1122-1134 (2015)	Two widespread green Neottia species (Orchidaceae) show mycorrhizal preference for Sebacinales in various habitats and ontogenetic stages
KM576598	f)	ECM	516		Quercus petraea	mycorrhizal root tip	25277863	Mol. Ecol. 23 (22), 5628-5644 (2014)	Environmental drivers of ectomycorrhizal communities in Europe's temperate oak forests
UDB014510|TS1355a	f)	ECM		Estonia	Tilia cordata
KF061266	redundant	?	1150		NA	on base of dead stems of Spiraea	24743185	Mycol. Prog. (2014) In press	Morphology and molecules: the Sebacinales, a case study
UDB008204|L8146_Seb_Ben06	redundant	ECM		Benin	Uapaca togoensis
AB444647		orc green	584		Cephalanthera falcate	mycorrhizal root section	NA	Unpublished	Colonization pattern of mycorrhizal fungi associated with two orchids, Cephalanthera falcate and C. erecta
AB444650		orc green	576		Cephalanthera falcate	mycorrhizal root section	NA	Unpublished	Colonization pattern of mycorrhizal fungi associated with two orchids, Cephalanthera falcate and C. erecta
AB444652		orc green	600		Cephalanthera falcate	mycorrhizal root section	NA	Unpublished	Colonization pattern of mycorrhizal fungi associated with two orchids, Cephalanthera falcate and C. erecta
AB453033		ECM	609		NA	Ectomycorrhizal root tip	NA	Unpublished	Community structure of ectomycorrhizal fungi in a dipterocarp forest in Thailand
AB636111		ECM	606		Cephalanthera longibracteata	Mycorrhizal fungus of Cephalanthera longibracteata	NA	Unpublished	Mycorrhizal fungal diversifications and the evolutionary history in mixotrophic orchid Cephalanthera longibracteata
AB641315		orc green	677		Cymbidium macrorhizon	mycorrhizal root	22763355	Am. J. Bot. 99 (7), 1158-1176 (2012)	Shifts in mycorrhizal fungi during the evolution of autotrophy to mycoheterotrophy in Cymbidium (Orchidaceae)
AB688992		orc green	651		NA	mycorrhiza of Cephalanthera longibracteata	NA	Unpublished	Mycorrhiza in Cephalanthera longibracteata
AB769914		ECM	631		Pinus massoniana	ectomycorrhizal root tip in manganese mineland	NA	Unpublished	Ectomycorrhizal fungal communities associated with Masson pine (Pinus massoniana Lamb.) and oak (Quercus fabri Hance.) growing in a manganese mineland in Hunan Province, China
AB831787		Achlorophyllous	529		NA	detected from root of Neottia (Orchidaceae) species	NA	Unpublished	Fungal partner shifts during the evolution of mycoheterotrophy in Neottia (Orchidaceae)
AB831788		Achlorophyllous	547		NA	detected from root of Neottia (Orchidaceae) species	NA	Unpublished	Fungal partner shifts during the evolution of mycoheterotrophy in Neottia (Orchidaceae)
AB831789		Achlorophyllous	545		NA	detected from root of Neottia (Orchidaceae) species	NA	Unpublished	Fungal partner shifts during the evolution of mycoheterotrophy in Neottia (Orchidaceae)
AB831790		Achlorophyllous	539		NA	detected from root of Neottia (Orchidaceae) species	NA	Unpublished	Fungal partner shifts during the evolution of mycoheterotrophy in Neottia (Orchidaceae)
AB831791		Achlorophyllous	533		NA	detected from root of Neottia (Orchidaceae) species	NA	Unpublished	Fungal partner shifts during the evolution of mycoheterotrophy in Neottia (Orchidaceae)
AB831792		Achlorophyllous	519		NA	detected from root of Neottia (Orchidaceae) species	NA	Unpublished	Fungal partner shifts during the evolution of mycoheterotrophy in Neottia (Orchidaceae)
AB831793		Achlorophyllous	525		NA	detected from root of Neottia (Orchidaceae) species	NA	Unpublished	Fungal partner shifts during the evolution of mycoheterotrophy in Neottia (Orchidaceae)
AB831794		Achlorophyllous	527		NA	detected from root of Neottia (Orchidaceae) species	NA	Unpublished	Fungal partner shifts during the evolution of mycoheterotrophy in Neottia (Orchidaceae)
AB831795		Achlorophyllous	529		NA	detected from root of Neottia (Orchidaceae) species	NA	Unpublished	Fungal partner shifts during the evolution of mycoheterotrophy in Neottia (Orchidaceae)
AB831796		ECM	535		NA	detected from root of Neottia (Orchidaceae) species	NA	Unpublished	Fungal partner shifts during the evolution of mycoheterotrophy in Neottia (Orchidaceae)
AB831797		Achlorophyllous	581		NA	detected from root of Neottia (Orchidaceae) species	NA	Unpublished	Fungal partner shifts during the evolution of mycoheterotrophy in Neottia (Orchidaceae)
AB831798		Achlorophyllous	583		NA	detected from root of Neottia (Orchidaceae) species	NA	Unpublished	Fungal partner shifts during the evolution of mycoheterotrophy in Neottia (Orchidaceae)
AB831799		Achlorophyllous	583		NA	detected from root of Neottia (Orchidaceae) species	NA	Unpublished	Fungal partner shifts during the evolution of mycoheterotrophy in Neottia (Orchidaceae)
AB831800		Achlorophyllous	585		NA	detected from root of Neottia (Orchidaceae) species	NA	Unpublished	Fungal partner shifts during the evolution of mycoheterotrophy in Neottia (Orchidaceae)
AB831801		Achlorophyllous	576		NA	detected from root of Neottia (Orchidaceae) species	NA	Unpublished	Fungal partner shifts during the evolution of mycoheterotrophy in Neottia (Orchidaceae)
AB831802		Achlorophyllous	561		NA	detected from root of Neottia (Orchidaceae) species	NA	Unpublished	Fungal partner shifts during the evolution of mycoheterotrophy in Neottia (Orchidaceae)
AB831803		Achlorophyllous	531		NA	detected from root of Neottia (Orchidaceae) species	NA	Unpublished	Fungal partner shifts during the evolution of mycoheterotrophy in Neottia (Orchidaceae)
AB831804		Achlorophyllous	518		NA	detected from root of Neottia (Orchidaceae) species	NA	Unpublished	Fungal partner shifts during the evolution of mycoheterotrophy in Neottia (Orchidaceae)
AB831805		Achlorophyllous	528		NA	detected from root of Neottia (Orchidaceae) species	NA	Unpublished	Fungal partner shifts during the evolution of mycoheterotrophy in Neottia (Orchidaceae)
AB831806		Achlorophyllous	528		NA	detected from root of Neottia (Orchidaceae) species	NA	Unpublished	Fungal partner shifts during the evolution of mycoheterotrophy in Neottia (Orchidaceae)
AB831807		Achlorophyllous	545		NA	detected from root of Neottia (Orchidaceae) species	NA	Unpublished	Fungal partner shifts during the evolution of mycoheterotrophy in Neottia (Orchidaceae)
AB831808		Achlorophyllous	554		NA	detected from root of Neottia (Orchidaceae) species	NA	Unpublished	Fungal partner shifts during the evolution of mycoheterotrophy in Neottia (Orchidaceae)
AB831809		Achlorophyllous	543		NA	detected from root of Neottia (Orchidaceae) species	NA	Unpublished	Fungal partner shifts during the evolution of mycoheterotrophy in Neottia (Orchidaceae)
AB831810		Achlorophyllous	538		NA	detected from root of Neottia (Orchidaceae) species	NA	Unpublished	Fungal partner shifts during the evolution of mycoheterotrophy in Neottia (Orchidaceae)
AB831811		Achlorophyllous	540		NA	detected from root of Neottia (Orchidaceae) species	NA	Unpublished	Fungal partner shifts during the evolution of mycoheterotrophy in Neottia (Orchidaceae)
AB831812		Achlorophyllous	534		NA	detected from root of Neottia (Orchidaceae) species	NA	Unpublished	Fungal partner shifts during the evolution of mycoheterotrophy in Neottia (Orchidaceae)
AB831813		Achlorophyllous	540		NA	detected from root of Neottia (Orchidaceae) species	NA	Unpublished	Fungal partner shifts during the evolution of mycoheterotrophy in Neottia (Orchidaceae)
AB848591		ECM	605		Abies sp.	ectomycorrhizal root tip	24621523	ISME J 8 (8), 1739-1746 (2014)	The mid-domain effect in ectomycorrhizal fungi: range overlap along an elevation gradient on Mount Fuji, Japan
AB848592		ECM	553		Abies homolepis	ectomycorrhizal root tip	24621523	ISME J 8 (8), 1739-1746 (2014)	The mid-domain effect in ectomycorrhizal fungi: range overlap along an elevation gradient on Mount Fuji, Japan
AB848593		ECM	542		Abies homolepis	ectomycorrhizal root tip	24621523	ISME J 8 (8), 1739-1746 (2014)	The mid-domain effect in ectomycorrhizal fungi: range overlap along an elevation gradient on Mount Fuji, Japan
AB848595		ECM	526		NA	ectomycorrhizal root tip	24621523	ISME J 8 (8), 1739-1746 (2014)	The mid-domain effect in ectomycorrhizal fungi: range overlap along an elevation gradient on Mount Fuji, Japan
AB848597		ECM	529		NA	ectomycorrhizal root tip	24621523	ISME J 8 (8), 1739-1746 (2014)	The mid-domain effect in ectomycorrhizal fungi: range overlap along an elevation gradient on Mount Fuji, Japan
AB848599		ECM	585		NA	ectomycorrhizal root tip	24621523	ISME J 8 (8), 1739-1746 (2014)	The mid-domain effect in ectomycorrhizal fungi: range overlap along an elevation gradient on Mount Fuji, Japan
AB848600		ECM	547		NA	ectomycorrhizal root tip	24621523	ISME J 8 (8), 1739-1746 (2014)	The mid-domain effect in ectomycorrhizal fungi: range overlap along an elevation gradient on Mount Fuji, Japan
AB848601		ECM	559		NA	ectomycorrhizal root tip	24621523	ISME J 8 (8), 1739-1746 (2014)	The mid-domain effect in ectomycorrhizal fungi: range overlap along an elevation gradient on Mount Fuji, Japan
AB848602		ECM	566		Tsuga diversifolia	ectomycorrhizal root tip	24621523	ISME J 8 (8), 1739-1746 (2014)	The mid-domain effect in ectomycorrhizal fungi: range overlap along an elevation gradient on Mount Fuji, Japan
AB848603		ECM	536		Fagus crenata	ectomycorrhizal root tip	24621523	ISME J 8 (8), 1739-1746 (2014)	The mid-domain effect in ectomycorrhizal fungi: range overlap along an elevation gradient on Mount Fuji, Japan
AB848604		ECM	566		NA	ectomycorrhizal root tip	24621523	ISME J 8 (8), 1739-1746 (2014)	The mid-domain effect in ectomycorrhizal fungi: range overlap along an elevation gradient on Mount Fuji, Japan
AB848605		ECM	537		Carpinus sp.	ectomycorrhizal root tip	24621523	ISME J 8 (8), 1739-1746 (2014)	The mid-domain effect in ectomycorrhizal fungi: range overlap along an elevation gradient on Mount Fuji, Japan
AB848606		ECM	562		Fagus sp.	ectomycorrhizal root tip	24621523	ISME J 8 (8), 1739-1746 (2014)	The mid-domain effect in ectomycorrhizal fungi: range overlap along an elevation gradient on Mount Fuji, Japan
AB848607		ECM	533		NA	ectomycorrhizal root tip	24621523	ISME J 8 (8), 1739-1746 (2014)	The mid-domain effect in ectomycorrhizal fungi: range overlap along an elevation gradient on Mount Fuji, Japan
AB848608		ECM	545		Fagus sp.	ectomycorrhizal root tip	24621523	ISME J 8 (8), 1739-1746 (2014)	The mid-domain effect in ectomycorrhizal fungi: range overlap along an elevation gradient on Mount Fuji, Japan
AB848610		ECM	556		NA	ectomycorrhizal root tip	24621523	ISME J 8 (8), 1739-1746 (2014)	The mid-domain effect in ectomycorrhizal fungi: range overlap along an elevation gradient on Mount Fuji, Japan
AB848611		ECM	565		Betula sp.	ectomycorrhizal root tip	24621523	ISME J 8 (8), 1739-1746 (2014)	The mid-domain effect in ectomycorrhizal fungi: range overlap along an elevation gradient on Mount Fuji, Japan
AB848612		ECM	549		NA	ectomycorrhizal root tip	24621523	ISME J 8 (8), 1739-1746 (2014)	The mid-domain effect in ectomycorrhizal fungi: range overlap along an elevation gradient on Mount Fuji, Japan
AB848613		ECM	556		Tsuga diversifolia	ectomycorrhizal root tip	24621523	ISME J 8 (8), 1739-1746 (2014)	The mid-domain effect in ectomycorrhizal fungi: range overlap along an elevation gradient on Mount Fuji, Japan
AB848614		ECM	567		Fagus sp.	ectomycorrhizal root tip	24621523	ISME J 8 (8), 1739-1746 (2014)	The mid-domain effect in ectomycorrhizal fungi: range overlap along an elevation gradient on Mount Fuji, Japan
AB848615		ECM	559		Quercus sp.	ectomycorrhizal root tip	24621523	ISME J 8 (8), 1739-1746 (2014)	The mid-domain effect in ectomycorrhizal fungi: range overlap along an elevation gradient on Mount Fuji, Japan
AB848616		ECM	548		Fagus crenata	ectomycorrhizal root tip	24621523	ISME J 8 (8), 1739-1746 (2014)	The mid-domain effect in ectomycorrhizal fungi: range overlap along an elevation gradient on Mount Fuji, Japan
AB848617		ECM	575		NA	ectomycorrhizal root tip	24621523	ISME J 8 (8), 1739-1746 (2014)	The mid-domain effect in ectomycorrhizal fungi: range overlap along an elevation gradient on Mount Fuji, Japan
AB848618		ECM	553		NA	ectomycorrhizal root tip	24621523	ISME J 8 (8), 1739-1746 (2014)	The mid-domain effect in ectomycorrhizal fungi: range overlap along an elevation gradient on Mount Fuji, Japan
AB848619		ECM	567		NA	ectomycorrhizal root tip	24621523	ISME J 8 (8), 1739-1746 (2014)	The mid-domain effect in ectomycorrhizal fungi: range overlap along an elevation gradient on Mount Fuji, Japan
AB854701		ECM	621		NA	ectomycorrhizal root	NA	Unpublished	Comparison of ectomycorrhizal fungal communities of Dipterocarpus alatus between natural forests and plantations
AB854702		ECM	597		NA	ectomycorrhizal root	NA	Unpublished	Comparison of ectomycorrhizal fungal communities of Dipterocarpus alatus between natural forests and plantations
AB854703		ECM	658		NA	ectomycorrhizal root	NA	Unpublished	Comparison of ectomycorrhizal fungal communities of Dipterocarpus alatus between natural forests and plantations
AB854704		ECM	594		NA	ectomycorrhizal root	NA	Unpublished	Comparison of ectomycorrhizal fungal communities of Dipterocarpus alatus between natural forests and plantations
AB854705		ECM	609		NA	ectomycorrhizal root	NA	Unpublished	Comparison of ectomycorrhizal fungal communities of Dipterocarpus alatus between natural forests and plantations
AB854706		ECM	631		NA	ectomycorrhizal root	NA	Unpublished	Comparison of ectomycorrhizal fungal communities of Dipterocarpus alatus between natural forests and plantations
AB854707		ECM	651		NA	ectomycorrhizal root	NA	Unpublished	Comparison of ectomycorrhizal fungal communities of Dipterocarpus alatus between natural forests and plantations
AB854708		ECM	647		NA	ectomycorrhizal root	NA	Unpublished	Comparison of ectomycorrhizal fungal communities of Dipterocarpus alatus between natural forests and plantations
AB854709		ECM	638		NA	ectomycorrhizal root	NA	Unpublished	Comparison of ectomycorrhizal fungal communities of Dipterocarpus alatus between natural forests and plantations
AB854710		ECM	651		NA	ectomycorrhizal root	NA	Unpublished	Comparison of ectomycorrhizal fungal communities of Dipterocarpus alatus between natural forests and plantations
AB854711		ECM	613		NA	ectomycorrhizal root	NA	Unpublished	Comparison of ectomycorrhizal fungal communities of Dipterocarpus alatus between natural forests and plantations
AB854712		ECM	652		NA	ectomycorrhizal root	NA	Unpublished	Comparison of ectomycorrhizal fungal communities of Dipterocarpus alatus between natural forests and plantations
AB854713		ECM	652		NA	ectomycorrhizal root	NA	Unpublished	Comparison of ectomycorrhizal fungal communities of Dipterocarpus alatus between natural forests and plantations
AF019636		Endophytic	632		NA	NA	NA	Unpublished	Piriformospora indica, gen. nov., sp. nov., a new root-colonizing fungus
AF202728		Achlorophyllous	600		NA	NA	NA	Unpublished	Mycorrhizal specificity in the nonphotosynthetic orchid Hexalectris spicata
AF440641		Achlorophyllous	1280		Neottia nidus-avis	NA	12207732	Mol. Ecol. 11 (9), 1831-1844 (2002)	Communities and populations of sebacinoid basidiomycetes associated with the achlorophyllous orchid Neottia nidus-avis (L.) L.C.M. Rich. and neighbouring tree ectomycorrhizae
AF440642		Achlorophyllous	655		Neottia nidus-avis	NA	12207732	Mol. Ecol. 11 (9), 1831-1844 (2002)	Communities and populations of sebacinoid basidiomycetes associated with the achlorophyllous orchid Neottia nidus-avis (L.) L.C.M. Rich. and neighbouring tree ectomycorrhizae
AF440643		Achlorophyllous	1278		Neottia nidus-avis	NA	12207732	Mol. Ecol. 11 (9), 1831-1844 (2002)	Communities and populations of sebacinoid basidiomycetes associated with the achlorophyllous orchid Neottia nidus-avis (L.) L.C.M. Rich. and neighbouring tree ectomycorrhizae
AF440644		Achlorophyllous	1279		Neottia nidus-avis	NA	12207732	Mol. Ecol. 11 (9), 1831-1844 (2002)	Communities and populations of sebacinoid basidiomycetes associated with the achlorophyllous orchid Neottia nidus-avis (L.) L.C.M. Rich. and neighbouring tree ectomycorrhizae
AF440645		Achlorophyllous	655		Neottia nidus-avis	NA	12207732	Mol. Ecol. 11 (9), 1831-1844 (2002)	Communities and populations of sebacinoid basidiomycetes associated with the achlorophyllous orchid Neottia nidus-avis (L.) L.C.M. Rich. and neighbouring tree ectomycorrhizae
AF440646		Achlorophyllous	1279		Neottia nidus-avis	NA	12207732	Mol. Ecol. 11 (9), 1831-1844 (2002)	Communities and populations of sebacinoid basidiomycetes associated with the achlorophyllous orchid Neottia nidus-avis (L.) L.C.M. Rich. and neighbouring tree ectomycorrhizae
AF440647		Achlorophyllous	1277		Neottia nidus-avis	NA	12207732	Mol. Ecol. 11 (9), 1831-1844 (2002)	Communities and populations of sebacinoid basidiomycetes associated with the achlorophyllous orchid Neottia nidus-avis (L.) L.C.M. Rich. and neighbouring tree ectomycorrhizae
AF440648		Achlorophyllous	1276		Neottia nidus-avis	NA	12207732	Mol. Ecol. 11 (9), 1831-1844 (2002)	Communities and populations of sebacinoid basidiomycetes associated with the achlorophyllous orchid Neottia nidus-avis (L.) L.C.M. Rich. and neighbouring tree ectomycorrhizae
AF440649		Achlorophyllous	1281		Neottia nidus-avis	NA	12207732	Mol. Ecol. 11 (9), 1831-1844 (2002)	Communities and populations of sebacinoid basidiomycetes associated with the achlorophyllous orchid Neottia nidus-avis (L.) L.C.M. Rich. and neighbouring tree ectomycorrhizae
AF440650		Achlorophyllous	1279		Neottia nidus-avis	NA	12207732	Mol. Ecol. 11 (9), 1831-1844 (2002)	Communities and populations of sebacinoid basidiomycetes associated with the achlorophyllous orchid Neottia nidus-avis (L.) L.C.M. Rich. and neighbouring tree ectomycorrhizae
AF440651		Achlorophyllous	1281		Neottia nidus-avis	NA	12207732	Mol. Ecol. 11 (9), 1831-1844 (2002)	Communities and populations of sebacinoid basidiomycetes associated with the achlorophyllous orchid Neottia nidus-avis (L.) L.C.M. Rich. and neighbouring tree ectomycorrhizae
AF440652		Achlorophyllous	1281		Neottia nidus-avis	NA	12207732	Mol. Ecol. 11 (9), 1831-1844 (2002)	Communities and populations of sebacinoid basidiomycetes associated with the achlorophyllous orchid Neottia nidus-avis (L.) L.C.M. Rich. and neighbouring tree ectomycorrhizae
AF440653		Achlorophyllous	1277		Neottia nidus-avis	NA	12207732	Mol. Ecol. 11 (9), 1831-1844 (2002)	Communities and populations of sebacinoid basidiomycetes associated with the achlorophyllous orchid Neottia nidus-avis (L.) L.C.M. Rich. and neighbouring tree ectomycorrhizae
AF440654		Achlorophyllous	1279		Neottia nidus-avis	NA	12207732	Mol. Ecol. 11 (9), 1831-1844 (2002)	Communities and populations of sebacinoid basidiomycetes associated with the achlorophyllous orchid Neottia nidus-avis (L.) L.C.M. Rich. and neighbouring tree ectomycorrhizae
AF440655		Achlorophyllous	1273		Neottia nidus-avis	NA	12207732	Mol. Ecol. 11 (9), 1831-1844 (2002)	Communities and populations of sebacinoid basidiomycetes associated with the achlorophyllous orchid Neottia nidus-avis (L.) L.C.M. Rich. and neighbouring tree ectomycorrhizae
AF440656		Achlorophyllous	1279		Neottia nidus-avis	NA	12207732	Mol. Ecol. 11 (9), 1831-1844 (2002)	Communities and populations of sebacinoid basidiomycetes associated with the achlorophyllous orchid Neottia nidus-avis (L.) L.C.M. Rich. and neighbouring tree ectomycorrhizae
AF440657		Achlorophyllous	1279		Neottia nidus-avis	NA	12207732	Mol. Ecol. 11 (9), 1831-1844 (2002)	Communities and populations of sebacinoid basidiomycetes associated with the achlorophyllous orchid Neottia nidus-avis (L.) L.C.M. Rich. and neighbouring tree ectomycorrhizae
AF440658		Achlorophyllous	1276		Neottia nidus-avis	NA	12207732	Mol. Ecol. 11 (9), 1831-1844 (2002)	Communities and populations of sebacinoid basidiomycetes associated with the achlorophyllous orchid Neottia nidus-avis (L.) L.C.M. Rich. and neighbouring tree ectomycorrhizae
AF440659		Achlorophyllous	1276		Neottia nidus-avis	NA	12207732	Mol. Ecol. 11 (9), 1831-1844 (2002)	Communities and populations of sebacinoid basidiomycetes associated with the achlorophyllous orchid Neottia nidus-avis (L.) L.C.M. Rich. and neighbouring tree ectomycorrhizae
AF440660		Achlorophyllous	1279		Neottia nidus-avis	NA	12207732	Mol. Ecol. 11 (9), 1831-1844 (2002)	Communities and populations of sebacinoid basidiomycetes associated with the achlorophyllous orchid Neottia nidus-avis (L.) L.C.M. Rich. and neighbouring tree ectomycorrhizae
AF440661		Achlorophyllous	656		Neottia nidus-avis	NA	12207732	Mol. Ecol. 11 (9), 1831-1844 (2002)	Communities and populations of sebacinoid basidiomycetes associated with the achlorophyllous orchid Neottia nidus-avis (L.) L.C.M. Rich. and neighbouring tree ectomycorrhizae
AF440662		Achlorophyllous	1276		Neottia nidus-avis	NA	12207732	Mol. Ecol. 11 (9), 1831-1844 (2002)	Communities and populations of sebacinoid basidiomycetes associated with the achlorophyllous orchid Neottia nidus-avis (L.) L.C.M. Rich. and neighbouring tree ectomycorrhizae
AF440663		Achlorophyllous	1270		Neottia nidus-avis	NA	12207732	Mol. Ecol. 11 (9), 1831-1844 (2002)	Communities and populations of sebacinoid basidiomycetes associated with the achlorophyllous orchid Neottia nidus-avis (L.) L.C.M. Rich. and neighbouring tree ectomycorrhizae
AF440664		Achlorophyllous	1277		NA	NA	12207732	Mol. Ecol. 11 (9), 1831-1844 (2002)	Communities and populations of sebacinoid basidiomycetes associated with the achlorophyllous orchid Neottia nidus-avis (L.) L.C.M. Rich. and neighbouring tree ectomycorrhizae
AF465185		ECM	1277		NA	NA	NA	New Phytol. 155 (1), 183-195 (2002)	Basal hymenomycetes belonging to the Sebacinaceae are ectomycorrhizal on temperate deciduous trees
AF509964		ECM	602		NA	NA	12735239	Mycol. Res. 107 (Pt 1), 3-14 (2003)	Ectomycorrhizas involving sebacinoid mycobionts
AF509965		ECM	559		NA	NA	12735239	Mycol. Res. 107 (Pt 1), 3-14 (2003)	Ectomycorrhizas involving sebacinoid mycobionts
AJ549120		orc green	569		NA	Dactylorhiza incarnata root	NA	Unpublished	Molecular diversity of Orchid mycorrhizal fungi
AJ549198		ECM	836		Populus tremula	rotted Populus tremula wood	NA	New Phytol. 159, 153-165 (2003)	Fine scale distribution of ectomycorrhizal fungi and roots across substrate layers including coarse woody debris in a mixed forest
AJ879655		ECM	637		NA	root tips	15837387	FEMS Microbiol. Lett. 245 (2), 307-313 (2005)	Morphological and molecular typing of the below-ground fungal community in a natural Tuber magnatum truffle-ground
AJ879657		ECM	650		NA	root tips	15837387	FEMS Microbiol. Lett. 245 (2), 307-313 (2005)	Morphological and molecular typing of the below-ground fungal community in a natural Tuber magnatum truffle-ground
AJ879661		ECM	639		NA	root tips	15837387	FEMS Microbiol. Lett. 245 (2), 307-313 (2005)	Morphological and molecular typing of the below-ground fungal community in a natural Tuber magnatum truffle-ground
AJ879663		ECM	634		NA	root tips	15837387	FEMS Microbiol. Lett. 245 (2), 307-313 (2005)	Morphological and molecular typing of the below-ground fungal community in a natural Tuber magnatum truffle-ground
AJ879667		ECM	633		NA	root tips	15837387	FEMS Microbiol. Lett. 245 (2), 307-313 (2005)	Morphological and molecular typing of the below-ground fungal community in a natural Tuber magnatum truffle-ground
AJ879670		ECM	569		NA	root tips	15837387	FEMS Microbiol. Lett. 245 (2), 307-313 (2005)	Morphological and molecular typing of the below-ground fungal community in a natural Tuber magnatum truffle-ground
AJ879685		ECM	566		NA	root tips	15837387	FEMS Microbiol. Lett. 245 (2), 307-313 (2005)	Morphological and molecular typing of the below-ground fungal community in a natural Tuber magnatum truffle-ground
AJ879694		ECM	640		NA	root tips	15837387	FEMS Microbiol. Lett. 245 (2), 307-313 (2005)	Morphological and molecular typing of the below-ground fungal community in a natural Tuber magnatum truffle-ground
AJ893256		ECM	926		NA	ectomycorrhizal root tip	16769208	Mycol. Res. 110 (PT 6), 734-748 (2006)	Diversity and community structure of ectomycorrhizal fungi in a wooded meadow
AJ893263		ECM	532		NA	ectomycorrhizal root tip	16769208	Mycol. Res. 110 (PT 6), 734-748 (2006)	Diversity and community structure of ectomycorrhizal fungi in a wooded meadow
AJ893265		ECM	526		NA	ectomycorrhizal root tip	16769208	Mycol. Res. 110 (PT 6), 734-748 (2006)	Diversity and community structure of ectomycorrhizal fungi in a wooded meadow
AM161532		ECM	1256		Fagus sylvatica	beech tree root/mycelial interface	17064263	FEMS Microbiol. Ecol. 58 (2), 214-224 (2006)	Disproportionate abundance between ectomycorrhizal root tips and their associated mycelia
AM181396		ericoid	543		Orthilia secunda	root tip	NA	Unpublished	Diversity of pyroloid root associated fungi
AM181401		arbutoid	577		Pyrola chlorantha	root tip	NA	Unpublished	Diversity of pyroloid root associated fungi
AM181406		arbutoid	557		Pyrola chlorantha	root tip	NA	Unpublished	Diversity of pyroloid root associated fungi
AY052374		Achlorophyllous	605		Neottia nidus-avis	NA	NA	New Phytol. 154 (1), 233-247 (2002)	Symbiotic germination and development of the myco-heterotrophic orchid Neottia nidus-avis in nature and its requirement for locally distributed Sebacina spp
AY052375		Achlorophyllous	603		Neottia nidus-avis	NA	NA	New Phytol. 154 (1), 233-247 (2002)	Symbiotic germination and development of the myco-heterotrophic orchid Neottia nidus-avis in nature and its requirement for locally distributed Sebacina spp
AY093436		ECM	725		NA	NA	12375135	Mycorrhiza 12 (5), 243-247 (2002)	Are Sebacinaceae common and widespread ectomycorrhizal associates of Eucalyptus species in Australian forests?
AY093437		ECM	733		NA	NA	12375135	Mycorrhiza 12 (5), 243-247 (2002)	Are Sebacinaceae common and widespread ectomycorrhizal associates of Eucalyptus species in Australian forests?
AY093438		ECM	718		NA	NA	12375135	Mycorrhiza 12 (5), 243-247 (2002)	Are Sebacinaceae common and widespread ectomycorrhizal associates of Eucalyptus species in Australian forests?
AY143340		ECM	1268		NA	NA	12735239	Mycol. Res. 107 (PT 1), 3-14 (2003)	Ectomycorrhizas involving sebacinoid mycobionts
AY192164		ECM	629		Pinus banksiana	cloned from ectomycorrhizal tissue	NA	Unpublished	Mycorrhizal inoculum potential of reclaiming materials from the Canadian tar sands industry, assessed by morphological and molecular typing analysis
AY243528		Achlorophyllous	581		Hexalectris spicata var. spicata	NA	21659217	Am. J. Bot. 90 (8), 1168-1179 (2003)	Divergence in mycorrhizal specialization within Hexalectris spicata (Orchidaceae), a nonphotosynthetic desert orchid
AY243529		Achlorophyllous	580		Hexalectris spicata var. spicata	NA	21659217	Am. J. Bot. 90 (8), 1168-1179 (2003)	Divergence in mycorrhizal specialization within Hexalectris spicata (Orchidaceae), a nonphotosynthetic desert orchid
AY243530		Achlorophyllous	578		Hexalectris spicata var. spicata	NA	21659217	Am. J. Bot. 90 (8), 1168-1179 (2003)	Divergence in mycorrhizal specialization within Hexalectris spicata (Orchidaceae), a nonphotosynthetic desert orchid
AY243531		Achlorophyllous	585		Hexalectris spicata var. arizonica	NA	21659217	Am. J. Bot. 90 (8), 1168-1179 (2003)	Divergence in mycorrhizal specialization within Hexalectris spicata (Orchidaceae), a nonphotosynthetic desert orchid
AY243532		Achlorophyllous	579		Hexalectris revoluta	NA	21659217	Am. J. Bot. 90 (8), 1168-1179 (2003)	Divergence in mycorrhizal specialization within Hexalectris spicata (Orchidaceae), a nonphotosynthetic desert orchid
AY243533		Achlorophyllous	582		Hexalectris spicata var. spicata	NA	21659217	Am. J. Bot. 90 (8), 1168-1179 (2003)	Divergence in mycorrhizal specialization within Hexalectris spicata (Orchidaceae), a nonphotosynthetic desert orchid
AY286193		orc green	1270		NA	root tissue of Epipactis microphylla, population B	NA	Unpublished	Fungi mycorrhizal with the orchid Epipactis microphylla
AY296253		ECM	570		Pinus taeda	ectomycorrhizal root tip	NA	Unpublished	Molecular phylogenetic evidence for the mycorrhizal status of Tremellodendron (Sebacinaceae)
AY296254		ECM	561		Pinus taeda	ectomycorrhizal root tip	NA	Unpublished	Molecular phylogenetic evidence for the mycorrhizal status of Tremellodendron (Sebacinaceae)
AY296255		ECM	569		Pinus taeda	ectomycorrhizal root tip	NA	Unpublished	Molecular phylogenetic evidence for the mycorrhizal status of Tremellodendron (Sebacinaceae)
AY296256		ECM	581		Pinus taeda	ectomycorrhizal root tip	NA	Unpublished	Molecular phylogenetic evidence for the mycorrhizal status of Tremellodendron (Sebacinaceae)
AY296257		ECM	568		Pinus taeda	ectomycorrhizal root tip	NA	Unpublished	Molecular phylogenetic evidence for the mycorrhizal status of Tremellodendron (Sebacinaceae)
AY296258		ECM	558		NA	ectomycorrhizal root tip	NA	Unpublished	Molecular phylogenetic evidence for the mycorrhizal status of Tremellodendron (Sebacinaceae)
AY296259		ECM	569		Pinus taeda	ectomycorrhizal root tip	NA	Unpublished	Molecular phylogenetic evidence for the mycorrhizal status of Tremellodendron (Sebacinaceae)
AY452676		Endophytic	1271		Epipactis helleborine var. minor	mycorrhizal tissue	15506013	Mycol. Res. 108 (PT 9), 1003-1010 (2004)	Sebacinales: a hitherto overlooked cosm of heterobasidiomycetes with a broad mycorrhizal potential
AY452678		orc green	1206		Epipactis helleborine	mycorrhizal tissue	15506013	Mycol. Res. 108 (PT 9), 1003-1010 (2004)	Sebacinales: a hitherto overlooked cosm of heterobasidiomycetes with a broad mycorrhizal potential
AY452680		ECM	1119		Dryas octopetala	mycorrhizal tissue	Banks North, Spitzberg Island	15506013	Mycol. Res. 108 (PT 9), 1003-1010 (2004)
AY534208		ECM	588		NA	mycorrhizal root tips from soil cores	16021480	Mycorrhiza 15 (6), 393-403 (2005)	Douglas-fir ectomycorrhizae in 40- and 400-year-old stands: mycobiont availability to late successional western hemlock
AY634116		orc green	640		Epipactis gigantea	NA	NA	Unpublished	Changing partners in the dark: isotopic and molecular evidence of ectomycorrhizal liaisons between forest orchids and trees
AY634117		orc green	655		Epipactis gigantea	NA	NA	Unpublished	Changing partners in the dark: isotopic and molecular evidence of ectomycorrhizal liaisons between forest orchids and trees
AY634118		orc green	664		Epipactis gigantea	NA	NA	Unpublished	Changing partners in the dark: isotopic and molecular evidence of ectomycorrhizal liaisons between forest orchids and trees
AY634132		orc green	1562		Epipactis palustris	NA	15315895	Proc. R. Soc. Lond., B, Biol. Sci. 271 (1550), 1799-1806 (2004)	Changing partners in the dark: isotopic and molecular evidence of ectomycorrhizal liaisons between forest orchids and trees
AY634133		orc green	586		Epipactis atrorubens	NA	15315895	Proc. R. Soc. Lond., B, Biol. Sci. 271 (1550), 1799-1806 (2004)	Changing partners in the dark: isotopic and molecular evidence of ectomycorrhizal liaisons between forest orchids and trees
AY825518		ECM	612		NA	NA	15869659	New Phytol. 166 (3), 1011-1023 (2005)	Diversity and specificity of ectomycorrhizal fungi retrieved from an old-growth Mediterranean forest dominated by Quercus ilex
AY825519		ECM	657		NA	NA	15869659	New Phytol. 166 (3), 1011-1023 (2005)	Diversity and specificity of ectomycorrhizal fungi retrieved from an old-growth Mediterranean forest dominated by Quercus ilex
AY825520		ECM	503		NA	NA	15869659	New Phytol. 166 (3), 1011-1023 (2005)	Diversity and specificity of ectomycorrhizal fungi retrieved from an old-growth Mediterranean forest dominated by Quercus ilex
AY940644		ECM	574		NA	NA	16376063	Mycol. Res. 110 (PT 1), 60-65 (2006)	A quick and precise technique for identifying ectomycorrhizas by PCR
AY940650		ECM	570		NA	NA	16376063	Mycol. Res. 110 (PT 1), 60-65 (2006)	A quick and precise technique for identifying ectomycorrhizas by PCR
AY940652		ECM	578		NA	NA	16376063	Mycol. Res. 110 (PT 1), 60-65 (2006)	A quick and precise technique for identifying ectomycorrhizas by PCR
DQ150132		orc green	1207		Cephalanthera longifolia	NA	NA	Unpublished	Mycorrhizal fungi of Cephalanthera longifolia
DQ182435		orc green	552		Cephalanthera longifolia	host roots	NA	Unpublished	Cephalanthera longifolia mycorrhizal fungi
DQ273402		ECM	599		Lithocarpus densiflorus	bulked root pools	NA	Can. J. Bot. 84 (9), 1380-1394 (2006)	High diversity of fungi recovered from the roots of mature tanoak (Lithocarpus densiflorus) in northern California
DQ273403		ECM	583		Lithocarpus densiflorus	bulked root pools	NA	Can. J. Bot. 84 (9), 1380-1394 (2006)	High diversity of fungi recovered from the roots of mature tanoak (Lithocarpus densiflorus) in northern California
DQ273404		ECM	508		Lithocarpus densiflorus	bulked root pools	NA	Can. J. Bot. 84 (9), 1380-1394 (2006)	High diversity of fungi recovered from the roots of mature tanoak (Lithocarpus densiflorus) in northern California
DQ273405		ECM	651		Lithocarpus densiflorus	bulked root pools	NA	Can. J. Bot. 84 (9), 1380-1394 (2006)	High diversity of fungi recovered from the roots of mature tanoak (Lithocarpus densiflorus) in northern California
DQ278945		orc green	597		NA	NA	NA	Unpublished	Phylogeny of Rhizoctonia sp.
DQ352049		cavendishioid	1043		Ceratostema reginaldii	NA	NA	Basic Appl Ecol 9 (1), 13-23 (2008)	Guilds of mycorrhizal fungi and their relation to trees, ericads, orchids and liverworts in a neotropical mountain rain forest
DQ377407		ECM	560		Pinus taeda	NA	NA	Unpublished	CO2-enrichment and nutrient availability alter ectomycorrhizal fungal communities
DQ377408		ECM	513		Pinus taeda	NA	NA	Unpublished	CO2-enrichment and nutrient availability alter ectomycorrhizal fungal communities
DQ411527		Endophytic	547		NA	NA	NA	Unpublished	Assembling the Fungal Tree of Life
DQ420629		ECM	558		NA	root tip	NA	Unpublished	Infecting American chestnut laboratory bioassay seedlings with ectomycorrhizal fungi from potential outplanting sites
DQ520096		orc green	3402		Eriochilus cucullatus (Labill.) Rchb.f.	NA	NA	Unpublished	Assembling the Fungal Tree of Life
DQ520103		saprobic	3493		NA	NA	NA	Unpublished	Assembling the Fungal Tree of Life
DQ974764		ECM	1152		Quercus douglasii	ectomycorrhizal root tip	17504467	New Phytol. 174 (4), 847-863 (2007)	Ectomycorrhizal community structure in a xeric Quercus woodland based on rDNA sequence analysis of sporocarps and pooled roots
DQ974765		ECM	1163		Quercus douglasii	ectomycorrhizal root tip	17504467	New Phytol. 174 (4), 847-863 (2007)	Ectomycorrhizal community structure in a xeric Quercus woodland based on rDNA sequence analysis of sporocarps and pooled roots
DQ974766		ECM	1178		Quercus douglasii	ectomycorrhizal root tip	17504467	New Phytol. 174 (4), 847-863 (2007)	Ectomycorrhizal community structure in a xeric Quercus woodland based on rDNA sequence analysis of sporocarps and pooled roots
DQ983814		orc green	1709		NA	Orchid mycorrhiza of Caladenia catenata (Smith) Dr.	17116870	Proc. Natl. Acad. Sci. U.S.A. 103 (49), 18450-18457 (2006)	The root endophytic fungus Piriformospora indica requires host cell death for proliferation during mutualistic symbiosis with barley
DQ983815		orc green	1664		NA	Orchid mycorrhiza of Caladenia dilatata R. Br.	17116870	Proc. Natl. Acad. Sci. U.S.A. 103 (49), 18450-18457 (2006)	The root endophytic fungus Piriformospora indica requires host cell death for proliferation during mutualistic symbiosis with barley
DQ983816		orc green	1688		NA	Orchid mycorrhiza of Caladenia tesselata Fitzg.	17116870	Proc. Natl. Acad. Sci. U.S.A. 103 (49), 18450-18457 (2006)	The root endophytic fungus Piriformospora indica requires host cell death for proliferation during mutualistic symbiosis with barley
EF027386		ECM	542		Quercus douglasii	NA	NA	Unpublished	Ectomycorrhizal community structure in a xeric Quercus woodland as inferred from rDNA sequence analysis of pooled EM roots and sporocarps
EF030880		arbutoid	612		Arbutus unedo	mycorrhiza	17504468	New Phytol. 174 (4), 864-878 (2007)	Sebacinales are common mycorrhizal associates of Ericaceae
EF030882		ericoid	933		Vaccinium vitis-idaea	mycorrhiza	17504468	New Phytol. 174 (4), 864-878 (2007)	Sebacinales are common mycorrhizal associates of Ericaceae
EF030946		ericoid	1189		Orthilia secunda	mycorrhiza	17504468	New Phytol. 174 (4), 864-878 (2007)	Sebacinales are common mycorrhizal associates of Ericaceae
EF127237		ericoid	1737		Rhododendron neriiflorum	root tips	17504468	New Phytol. 174 (4), 864-878 (2007)	Sebacinales are common mycorrhizal associates of Ericaceae
EF218814		ECM	812		Betula papyrifera	NA	17888121	New Phytol. 176 (2), 437-447 (2007)	Ectomycorrhizal fungal succession in mixed temperate forests
EF218815		ECM	696		Betula papyrifera	NA	17888121	New Phytol. 176 (2), 437-447 (2007)	Ectomycorrhizal fungal succession in mixed temperate forests
EF218816		ECM	889		Betula papyrifera	NA	17888121	New Phytol. 176 (2), 437-447 (2007)	Ectomycorrhizal fungal succession in mixed temperate forests
EF218817		ECM	907		Betula papyrifera	NA	17888121	New Phytol. 176 (2), 437-447 (2007)	Ectomycorrhizal fungal succession in mixed temperate forests
EF372401		ericoid	659		Orthilia secunda	mycorrhiza	17547676	New Phytol. 175 (1), 166-175 (2007)	Wide geographical and ecological distribution of nitrogen and carbon gains from fungi in pyroloids and monotropoids (Ericaceae) and in orchids
EF417803		ECM	761		Quercus wislizeni and Q. douglasii	ectomycorrhizal root tip	18194145	New Phytol. 178 (1), 167-176 (2008)	Contrasting ectomycorrhizal fungal communities on the roots of co-occurring oaks (Quercus spp.) in a California woodland
EF417804		ECM	1117		Quercus wislizeni	ectomycorrhizal root tip	18194145	New Phytol. 178 (1), 167-176 (2008)	Contrasting ectomycorrhizal fungal communities on the roots of co-occurring oaks (Quercus spp.) in a California woodland
EF417818		ECM	1101		Quercus wislizeni	ectomycorrhizal root tip	18194145	New Phytol. 178 (1), 167-176 (2008)	Contrasting ectomycorrhizal fungal communities on the roots of co-occurring oaks (Quercus spp.) in a California woodland
EF417823		ECM	1113		Quercus wislizeni	ectomycorrhizal root tip	18194145	New Phytol. 178 (1), 167-176 (2008)	Contrasting ectomycorrhizal fungal communities on the roots of co-occurring oaks (Quercus spp.) in a California woodland
EF417824		ECM	1157		Quercus wislizeni	ectomycorrhizal root tip	18194145	New Phytol. 178 (1), 167-176 (2008)	Contrasting ectomycorrhizal fungal communities on the roots of co-occurring oaks (Quercus spp.) in a California woodland
EF559287		ECM	698		NA	ectomycorrhizal root tip	17710446	Mycorrhiza 18 (1), 15-22 (2007)	Intra-specific and intra-sporocarp ITS variation of ectomycorrhizal fungi as assessed by rDNA sequencing of sporocarps and pooled ectomycorrhizal roots from a Quercus woodland
EF611157		ECM	825		NA	10 year old Tilia trees with Tilia cordata roots and Tilia x vulgaris stems at Harviala bare root nursery	NA	Unpublished	Mycorrhizal colonization patterns of Tilia trees in street, nursery, and forest environments in southern Finland
EF644145		ECM	597		NA	ectomycorrhizal root tips of Populus tremula growing in heavy metal contaminated site near Pb/Zn-smelter	18692376	Mycol. Res. 112 (PT 9), 1069-1079 (2008)	Ectomycorrhizal communities associated with Populus tremula growing on a heavy metal contaminated site
EF644146		ECM	581		NA	ectomycorrhizal root tips of Populus tremula growing in heavy metal contaminated site near Pb/Zn-smelter	18692376	Mycol. Res. 112 (PT 9), 1069-1079 (2008)	Ectomycorrhizal communities associated with Populus tremula growing on a heavy metal contaminated site
EF655686		ECM	681		NA	ectomicorrhizal root tip	18064497	Mycorrhiza 18 (2), 87-95 (2008)	Polygonum viviparum mycobionts on an alpine primary successional glacier forefront
EF655694		ECM	685		NA	ectomicorrhizal root tip	18064497	Mycorrhiza 18 (2), 87-95 (2008)	Polygonum viviparum mycobionts on an alpine primary successional glacier forefront
EU326155		ECM	594		NA	ectomycorrhizal root tip	18365257	Mycorrhiza 18 (4), 171-180 (2008)	Mycobionts of Salix herbacea on a glacier forefront in the Austrian Alps
EU326168		ECM	689		NA	ectomycorrhizal root tip	18365257	Mycorrhiza 18 (4), 171-180 (2008)	Mycobionts of Salix herbacea on a glacier forefront in the Austrian Alps
EU375709		ECM	566		NA	tree roots in oak forest soil	18503505	New Phytol. (2008) In press	Ectomycorrhizal fungal communities in two North American oak forests respond to nitrogen addition
EU498740		ECM	640		NA	ectomycorrhizal root tip	18679725	Mycorrhiza 18 (6-7), 355-362 (2008)	Ectomycorrhiza of Kobresia myosuroides at a primary successional glacier forefront
EU498741		ECM	693		NA	ectomycorrhizal root tip	18679725	Mycorrhiza 18 (6-7), 355-362 (2008)	Ectomycorrhiza of Kobresia myosuroides at a primary successional glacier forefront
EU526853		ECM	910		Betula papyrifera (Marsh)	NA	NA	Submitted (28-FEB-2008) Biology and Physical Geography, University of British Columbia Okanagan, 3333 University Way, Kelowna, British Columbia V1V 1V7, Canada	Direct Submission
EU563483		ECM	1162		NA	ectomycorrhizal root tip	18704515	Mycorrhiza 18 (8), 375-383 (2008)	Multiple species of ectomycorrhizal fungi are frequently detected on individual oak root tips in a tropical cloud forest
EU563487		ECM	1164		NA	ectomycorrhizal root tip	18704515	Mycorrhiza 18 (8), 375-383 (2008)	Multiple species of ectomycorrhizal fungi are frequently detected on individual oak root tips in a tropical cloud forest
EU563494		ECM	556		NA	ectomycorrhizal root tip	18704515	Mycorrhiza 18 (8), 375-383 (2008)	Multiple species of ectomycorrhizal fungi are frequently detected on individual oak root tips in a tropical cloud forest
EU625925		cavendishoid	1784		Disterigma microphyllum	NA	21479257	PLoS Curr 3, RRN1227 (2011)	Neotropical and North American Vaccinioideae (Ericaceae) share their mycorrhizal Sebacinales - an indication for concerted migration?
EU625926		cavendishoid	1784		Disterigma microphyllum	NA	21479257	PLoS Curr 3, RRN1227 (2011)	Neotropical and North American Vaccinioideae (Ericaceae) share their mycorrhizal Sebacinales - an indication for concerted migration?
EU625927		cavendishoid	1784		Disterigma microphyllum	NA	21479257	PLoS Curr 3, RRN1227 (2011)	Neotropical and North American Vaccinioideae (Ericaceae) share their mycorrhizal Sebacinales - an indication for concerted migration?
EU625928		cavendishoid	2181		Disterigma microphyllum	NA	21479257	PLoS Curr 3, RRN1227 (2011)	Neotropical and North American Vaccinioideae (Ericaceae) share their mycorrhizal Sebacinales - an indication for concerted migration?
EU625929		cavendishoid	2182		Disterigma microphyllum	NA	21479257	PLoS Curr 3, RRN1227 (2011)	Neotropical and North American Vaccinioideae (Ericaceae) share their mycorrhizal Sebacinales - an indication for concerted migration?
EU625930		cavendishoid	1785		Disterigma microphyllum	NA	21479257	PLoS Curr 3, RRN1227 (2011)	Neotropical and North American Vaccinioideae (Ericaceae) share their mycorrhizal Sebacinales - an indication for concerted migration?
EU625931		cavendishoid	1775		Ceratostema reginaldii (Ericaceae)	NA	21479257	PLoS Curr 3, RRN1227 (2011)	Neotropical and North American Vaccinioideae (Ericaceae) share their mycorrhizal Sebacinales - an indication for concerted migration?
EU625932		cavendishoid	1790		Disterigma alaternoides (Ericaceae)	NA	21479257	PLoS Curr 3, RRN1227 (2011)	Neotropical and North American Vaccinioideae (Ericaceae) share their mycorrhizal Sebacinales - an indication for concerted migration?
EU625933		ericoid	1727		Gaultheria reticulata (Ericaceae)	NA	21479257	PLoS Curr 3, RRN1227 (2011)	Neotropical and North American Vaccinioideae (Ericaceae) share their mycorrhizal Sebacinales - an indication for concerted migration?
EU625934		ericoid	1724		Gaultheria reticulata (Ericaceae)	NA	21479257	PLoS Curr 3, RRN1227 (2011)	Neotropical and North American Vaccinioideae (Ericaceae) share their mycorrhizal Sebacinales - an indication for concerted migration?
EU625935		cavendishoid	1669		Disterigma microphyllum	NA	21479257	PLoS Curr 3, RRN1227 (2011)	Neotropical and North American Vaccinioideae (Ericaceae) share their mycorrhizal Sebacinales - an indication for concerted migration?
EU625936		cavendishoid	2180		Disterigma microphyllum	NA	21479257	PLoS Curr 3, RRN1227 (2011)	Neotropical and North American Vaccinioideae (Ericaceae) share their mycorrhizal Sebacinales - an indication for concerted migration?
EU625937		cavendishoid	2060		Disterigma alaternoides (Ericaceae)	NA	21479257	PLoS Curr 3, RRN1227 (2011)	Neotropical and North American Vaccinioideae (Ericaceae) share their mycorrhizal Sebacinales - an indication for concerted migration?
EU625938		cavendishoid	2728		Cavendishia bracteata (Ericaceae)	NA	21479257	PLoS Curr 3, RRN1227 (2011)	Neotropical and North American Vaccinioideae (Ericaceae) share their mycorrhizal Sebacinales - an indication for concerted migration?
EU625939		cavendishoid	2330		Cavendishia bracteata (Ericaceae)	NA	21479257	PLoS Curr 3, RRN1227 (2011)	Neotropical and North American Vaccinioideae (Ericaceae) share their mycorrhizal Sebacinales - an indication for concerted migration?
EU625940		cavendishoid	2703		Cavendishia bracteata (Ericaceae)	NA	21479257	PLoS Curr 3, RRN1227 (2011)	Neotropical and North American Vaccinioideae (Ericaceae) share their mycorrhizal Sebacinales - an indication for concerted migration?
EU625941		cavendishoid	2728		Cavendishia nobilis	NA	21479257	PLoS Curr 3, RRN1227 (2011)	Neotropical and North American Vaccinioideae (Ericaceae) share their mycorrhizal Sebacinales - an indication for concerted migration?
EU625942		cavendishoid	2703		Cavendishia bracteata (Ericaceae)	NA	21479257	PLoS Curr 3, RRN1227 (2011)	Neotropical and North American Vaccinioideae (Ericaceae) share their mycorrhizal Sebacinales - an indication for concerted migration?
EU625943		cavendishoid	2703		Cavendishia bracteata (Ericaceae)	NA	21479257	PLoS Curr 3, RRN1227 (2011)	Neotropical and North American Vaccinioideae (Ericaceae) share their mycorrhizal Sebacinales - an indication for concerted migration?
EU625944		cavendishoid	2728		Cavendishia nobilis	NA	21479257	PLoS Curr 3, RRN1227 (2011)	Neotropical and North American Vaccinioideae (Ericaceae) share their mycorrhizal Sebacinales - an indication for concerted migration?
EU625945		cavendishoid	2728		Cavendishia nobilis	NA	21479257	PLoS Curr 3, RRN1227 (2011)	Neotropical and North American Vaccinioideae (Ericaceae) share their mycorrhizal Sebacinales - an indication for concerted migration?
EU625946		cavendishoid	2336		Cavendishia bracteata (Ericaceae)	NA	21479257	PLoS Curr 3, RRN1227 (2011)	Neotropical and North American Vaccinioideae (Ericaceae) share their mycorrhizal Sebacinales - an indication for concerted migration?
EU625947		cavendishoid	2336		Cavendishia bracteata (Ericaceae)	NA	21479257	PLoS Curr 3, RRN1227 (2011)	Neotropical and North American Vaccinioideae (Ericaceae) share their mycorrhizal Sebacinales - an indication for concerted migration?
EU625948		cavendishoid	2703		Cavendishia bracteata (Ericaceae)	NA	21479257	PLoS Curr 3, RRN1227 (2011)	Neotropical and North American Vaccinioideae (Ericaceae) share their mycorrhizal Sebacinales - an indication for concerted migration?
EU625949		cavendishoid	2704		Cavendishia bracteata (Ericaceae)	NA	21479257	PLoS Curr 3, RRN1227 (2011)	Neotropical and North American Vaccinioideae (Ericaceae) share their mycorrhizal Sebacinales - an indication for concerted migration?
EU625950		cavendishoid	3141		Ceratostema oellgaardii	NA	21479257	PLoS Curr 3, RRN1227 (2011)	Neotropical and North American Vaccinioideae (Ericaceae) share their mycorrhizal Sebacinales - an indication for concerted migration?
EU625951		cavendishoid	2704		Ceratostema oellgaardii	NA	21479257	PLoS Curr 3, RRN1227 (2011)	Neotropical and North American Vaccinioideae (Ericaceae) share their mycorrhizal Sebacinales - an indication for concerted migration?
EU625952		cavendishoid	2700		Ceratostema oellgaardii	NA	21479257	PLoS Curr 3, RRN1227 (2011)	Neotropical and North American Vaccinioideae (Ericaceae) share their mycorrhizal Sebacinales - an indication for concerted migration?
EU625953		cavendishoid	2728		Ceratostema reginaldii (Ericaceae)	NA	21479257	PLoS Curr 3, RRN1227 (2011)	Neotropical and North American Vaccinioideae (Ericaceae) share their mycorrhizal Sebacinales - an indication for concerted migration?
EU625954		cavendishoid	2728		Ceratostema reginaldii (Ericaceae)	NA	21479257	PLoS Curr 3, RRN1227 (2011)	Neotropical and North American Vaccinioideae (Ericaceae) share their mycorrhizal Sebacinales - an indication for concerted migration?
EU625955		cavendishoid	2302		Disterigma alaternoides (Ericaceae)	NA	21479257	PLoS Curr 3, RRN1227 (2011)	Neotropical and North American Vaccinioideae (Ericaceae) share their mycorrhizal Sebacinales - an indication for concerted migration?
EU625956		cavendishoid	2302		Disterigma alaternoides (Ericaceae)	NA	21479257	PLoS Curr 3, RRN1227 (2011)	Neotropical and North American Vaccinioideae (Ericaceae) share their mycorrhizal Sebacinales - an indication for concerted migration?
EU625957		cavendishoid	2728		Cavendishia bracteata (Ericaceae)	NA	21479257	PLoS Curr 3, RRN1227 (2011)	Neotropical and North American Vaccinioideae (Ericaceae) share their mycorrhizal Sebacinales - an indication for concerted migration?
EU625958		cavendishoid	2703		Cavendishia bracteata (Ericaceae)	NA	21479257	PLoS Curr 3, RRN1227 (2011)	Neotropical and North American Vaccinioideae (Ericaceae) share their mycorrhizal Sebacinales - an indication for concerted migration?
EU625959		cavendishoid	2239		Cavendishia bracteata (Ericaceae)	NA	21479257	PLoS Curr 3, RRN1227 (2011)	Neotropical and North American Vaccinioideae (Ericaceae) share their mycorrhizal Sebacinales - an indication for concerted migration?
EU625960		cavendishoid	2332		Cavendishia bracteata (Ericaceae)	NA	21479257	PLoS Curr 3, RRN1227 (2011)	Neotropical and North American Vaccinioideae (Ericaceae) share their mycorrhizal Sebacinales - an indication for concerted migration?
EU625961		cavendishoid	2338		Cavendishia bracteata (Ericaceae)	NA	21479257	PLoS Curr 3, RRN1227 (2011)	Neotropical and North American Vaccinioideae (Ericaceae) share their mycorrhizal Sebacinales - an indication for concerted migration?
EU625962		ericoid	2331		Gaultheria reticulata (Ericaceae)	NA	21479257	PLoS Curr 3, RRN1227 (2011)	Neotropical and North American Vaccinioideae (Ericaceae) share their mycorrhizal Sebacinales - an indication for concerted migration?
EU625963		cavendishoid	2703		Cavendishia bracteata (Ericaceae)	NA	21479257	PLoS Curr 3, RRN1227 (2011)	Neotropical and North American Vaccinioideae (Ericaceae) share their mycorrhizal Sebacinales - an indication for concerted migration?
EU625964		cavendishoid	2333		Cavendishia bracteata (Ericaceae)	NA	21479257	PLoS Curr 3, RRN1227 (2011)	Neotropical and North American Vaccinioideae (Ericaceae) share their mycorrhizal Sebacinales - an indication for concerted migration?
EU625965		cavendishoid	2300		Disterigma alaternoides (Ericaceae)	NA	21479257	PLoS Curr 3, RRN1227 (2011)	Neotropical and North American Vaccinioideae (Ericaceae) share their mycorrhizal Sebacinales - an indication for concerted migration?
EU625966		cavendishoid	2300		Disterigma alaternoides (Ericaceae)	NA	21479257	PLoS Curr 3, RRN1227 (2011)	Neotropical and North American Vaccinioideae (Ericaceae) share their mycorrhizal Sebacinales - an indication for concerted migration?
EU625967		cavendishoid	2324		Disterigma alaternoides (Ericaceae)	NA	21479257	PLoS Curr 3, RRN1227 (2011)	Neotropical and North American Vaccinioideae (Ericaceae) share their mycorrhizal Sebacinales - an indication for concerted migration?
EU625968		cavendishoid	2336		Disterigma alaternoides (Ericaceae)	NA	21479257	PLoS Curr 3, RRN1227 (2011)	Neotropical and North American Vaccinioideae (Ericaceae) share their mycorrhizal Sebacinales - an indication for concerted migration?
EU625969		cavendishoid	2727		Cavendishia nobilis	NA	21479257	PLoS Curr 3, RRN1227 (2011)	Neotropical and North American Vaccinioideae (Ericaceae) share their mycorrhizal Sebacinales - an indication for concerted migration?
EU625970		cavendishoid	2726		Cavendishia nobilis	NA	21479257	PLoS Curr 3, RRN1227 (2011)	Neotropical and North American Vaccinioideae (Ericaceae) share their mycorrhizal Sebacinales - an indication for concerted migration?
EU625971		cavendishoid	2727		Cavendishia nobilis	NA	21479257	PLoS Curr 3, RRN1227 (2011)	Neotropical and North American Vaccinioideae (Ericaceae) share their mycorrhizal Sebacinales - an indication for concerted migration?
EU625972		cavendishoid	2728		Cavendishia nobilis	NA	21479257	PLoS Curr 3, RRN1227 (2011)	Neotropical and North American Vaccinioideae (Ericaceae) share their mycorrhizal Sebacinales - an indication for concerted migration?
EU625973		ericoid	2334		Gaultheria erecta (Ericaceae)	NA	21479257	PLoS Curr 3, RRN1227 (2011)	Neotropical and North American Vaccinioideae (Ericaceae) share their mycorrhizal Sebacinales - an indication for concerted migration?
EU625974		ericoid	2334		Gaultheria erecta (Ericaceae)	NA	21479257	PLoS Curr 3, RRN1227 (2011)	Neotropical and North American Vaccinioideae (Ericaceae) share their mycorrhizal Sebacinales - an indication for concerted migration?
EU625975		cavendishoid	3092		Disterigma alaternoides (Ericaceae)	NA	21479257	PLoS Curr 3, RRN1227 (2011)	Neotropical and North American Vaccinioideae (Ericaceae) share their mycorrhizal Sebacinales - an indication for concerted migration?
EU625976		cavendishoid	3093		Disterigma alaternoides (Ericaceae)	NA	21479257	PLoS Curr 3, RRN1227 (2011)	Neotropical and North American Vaccinioideae (Ericaceae) share their mycorrhizal Sebacinales - an indication for concerted migration?
EU625977		cavendishoid	2336		Disterigma alaternoides (Ericaceae)	NA	21479257	PLoS Curr 3, RRN1227 (2011)	Neotropical and North American Vaccinioideae (Ericaceae) share their mycorrhizal Sebacinales - an indication for concerted migration?
EU625978		cavendishoid	2303		Sphyrospermum cordifolium (Ericaceae)	NA	21479257	PLoS Curr 3, RRN1227 (2011)	Neotropical and North American Vaccinioideae (Ericaceae) share their mycorrhizal Sebacinales - an indication for concerted migration?
EU625979		cavendishoid	2728		Disterigma alaternoides (Ericaceae)	NA	21479257	PLoS Curr 3, RRN1227 (2011)	Neotropical and North American Vaccinioideae (Ericaceae) share their mycorrhizal Sebacinales - an indication for concerted migration?
EU625980		cavendishoid	2728		Disterigma alaternoides (Ericaceae)	NA	21479257	PLoS Curr 3, RRN1227 (2011)	Neotropical and North American Vaccinioideae (Ericaceae) share their mycorrhizal Sebacinales - an indication for concerted migration?
EU625981		cavendishoid	2330		Disterigma alaternoides (Ericaceae)	NA	21479257	PLoS Curr 3, RRN1227 (2011)	Neotropical and North American Vaccinioideae (Ericaceae) share their mycorrhizal Sebacinales - an indication for concerted migration?
EU625982		cavendishoid	3093		Disterigma alaternoides (Ericaceae)	NA	21479257	PLoS Curr 3, RRN1227 (2011)	Neotropical and North American Vaccinioideae (Ericaceae) share their mycorrhizal Sebacinales - an indication for concerted migration?
EU625983		cavendishoid	3093		Disterigma alaternoides (Ericaceae)	NA	21479257	PLoS Curr 3, RRN1227 (2011)	Neotropical and North American Vaccinioideae (Ericaceae) share their mycorrhizal Sebacinales - an indication for concerted migration?
EU625984		cavendishoid	2301		Disterigma microphyllum	NA	21479257	PLoS Curr 3, RRN1227 (2011)	Neotropical and North American Vaccinioideae (Ericaceae) share their mycorrhizal Sebacinales - an indication for concerted migration?
EU625985		cavendishoid	2723		Disterigma microphyllum	NA	21479257	PLoS Curr 3, RRN1227 (2011)	Neotropical and North American Vaccinioideae (Ericaceae) share their mycorrhizal Sebacinales - an indication for concerted migration?
EU625986		cavendishoid	2607		Ceratostema oellgaardii	NA	21479257	PLoS Curr 3, RRN1227 (2011)	Neotropical and North American Vaccinioideae (Ericaceae) share their mycorrhizal Sebacinales - an indication for concerted migration?
EU625987		cavendishoid	2323		Cavendishia nobilis	NA	21479257	PLoS Curr 3, RRN1227 (2011)	Neotropical and North American Vaccinioideae (Ericaceae) share their mycorrhizal Sebacinales - an indication for concerted migration?
EU625988		cavendishoid	2323		Cavendishia nobilis	NA	21479257	PLoS Curr 3, RRN1227 (2011)	Neotropical and North American Vaccinioideae (Ericaceae) share their mycorrhizal Sebacinales - an indication for concerted migration?
EU625989		cavendishoid	2336		Cavendishia nobilis	NA	21479257	PLoS Curr 3, RRN1227 (2011)	Neotropical and North American Vaccinioideae (Ericaceae) share their mycorrhizal Sebacinales - an indication for concerted migration?
EU625990		cavendishoid	2728		Cavendishia nobilis	NA	21479257	PLoS Curr 3, RRN1227 (2011)	Neotropical and North American Vaccinioideae (Ericaceae) share their mycorrhizal Sebacinales - an indication for concerted migration?
EU625991		ericoid	2725		NA	NA	NA	Unpublished	Molecular diversity of Sebacinales in neotropical Ericaceae, as revealed by a clustering optimization technique
EU625992		ericoid	2724		NA	NA	NA	Unpublished	Molecular diversity of Sebacinales in neotropical Ericaceae, as revealed by a clustering optimization technique
EU625993		ericoid	2728		NA	NA	NA	Unpublished	Molecular diversity of Sebacinales in neotropical Ericaceae, as revealed by a clustering optimization technique
EU625994		ericoid	3077		NA	NA	NA	Unpublished	Molecular diversity of Sebacinales in neotropical Ericaceae, as revealed by a clustering optimization technique
EU625995		orc green	2297		NA	NA	NA	Unpublished	Molecular diversity of Sebacinales in neotropical Ericaceae, as revealed by a clustering optimization technique
EU625996		orc green	2297		NA	NA	NA	Unpublished	Molecular diversity of Sebacinales in neotropical Ericaceae, as revealed by a clustering optimization technique
EU625997		orc green	2297		NA	NA	NA	Unpublished	Molecular diversity of Sebacinales in neotropical Ericaceae, as revealed by a clustering optimization technique
EU625998		orc green	2297		NA	NA	NA	Unpublished	Molecular diversity of Sebacinales in neotropical Ericaceae, as revealed by a clustering optimization technique
EU625999		ericoid	2298		NA	NA	NA	Unpublished	Molecular diversity of Sebacinales in neotropical Ericaceae, as revealed by a clustering optimization technique
EU626000		orc green	2297		NA	NA	NA	Unpublished	Molecular diversity of Sebacinales in neotropical Ericaceae, as revealed by a clustering optimization technique
EU626001		ericoid	2298		NA	NA	NA	Unpublished	Molecular diversity of Sebacinales in neotropical Ericaceae, as revealed by a clustering optimization technique
EU626002		ericoid	2298		NA	NA	NA	Unpublished	Molecular diversity of Sebacinales in neotropical Ericaceae, as revealed by a clustering optimization technique
EU626003		cavendishioid	1785		Disterigma microphyllum	NA	NA	Unpublished	Molecular diversity of Sebacinales in neotropical Ericaceae, as revealed by a clustering optimization technique
EU645626		ECM	746		Pseudotsuga menziesii (Mirb.) Franco	NA	NA	Unpublished	Ectomycorrhizal re-colonization of reforested areas from the adjoining refugia in Douglas-fir forests of Vancouver Island
EU668220		orc green	638		NA	mycorrhizal plant roots in forest soil	18627452	Mol. Ecol. 17 (16), 3707-3716 (2008)	Fungal specificity bottlenecks during orchid germination and development
EU668221		orc green	603		NA	mycorrhizal plant roots in forest soil	18627452	Mol. Ecol. 17 (16), 3707-3716 (2008)	Fungal specificity bottlenecks during orchid germination and development
EU668222		orc green	628		NA	mycorrhizal plant roots in forest soil	18627452	Mol. Ecol. 17 (16), 3707-3716 (2008)	Fungal specificity bottlenecks during orchid germination and development
EU668223		orc green	630		NA	mycorrhizal plant roots in forest soil	18627452	Mol. Ecol. 17 (16), 3707-3716 (2008)	Fungal specificity bottlenecks during orchid germination and development
EU668224		orc green	646		NA	mycorrhizal plant roots in forest soil	18627452	Mol. Ecol. 17 (16), 3707-3716 (2008)	Fungal specificity bottlenecks during orchid germination and development
EU668225		orc green	529		NA	mycorrhizal plant roots in forest soil	18627452	Mol. Ecol. 17 (16), 3707-3716 (2008)	Fungal specificity bottlenecks during orchid germination and development
EU668259		orc green	632		NA	mycorrhizal plant roots in forest soil	18627452	Mol. Ecol. 17 (16), 3707-3716 (2008)	Fungal specificity bottlenecks during orchid germination and development
EU668260		orc green	646		NA	mycorrhizal plant roots in forest soil	18627452	Mol. Ecol. 17 (16), 3707-3716 (2008)	Fungal specificity bottlenecks during orchid germination and development
EU668261		orc green	648		NA	mycorrhizal plant roots in forest soil	18627452	Mol. Ecol. 17 (16), 3707-3716 (2008)	Fungal specificity bottlenecks during orchid germination and development
EU668934		arbutoid	689		Pyrola rotundifolia	host roots in forest soil	18795339	Mycorrhiza 19 (1), 15-25 (2008)	Fungal associates of Pyrola rotundifolia, a mixotrophic Ericaceae, from two Estonian boreal forests
EU816673		ECM	564		NA	roots	20886243	Mycorrhiza 21 (4), 297-308 (2011)	Host preferences and differential contributions of deciduous tree species shape mycorrhizal species richness in a mixed Central European forest
EU819442		ECM	656		NA	NA	18807258	Mycorrhiza 19 (1), 27-36 (2008)	Ectomycorrhizal characterization of an American chestnut (Castanea dentata)-dominated community in Western Wisconsin
EU819445		ECM	611		NA	NA	18807258	Mycorrhiza 19 (1), 27-36 (2008)	Ectomycorrhizal characterization of an American chestnut (Castanea dentata)-dominated community in Western Wisconsin
EU819519		ECM	623		Carya sp.	NA	18807258	Mycorrhiza 19 (1), 27-36 (2008)	Ectomycorrhizal characterization of an American chestnut (Castanea dentata)-dominated community in Western Wisconsin
EU819530		ECM	624		NA	NA	18807258	Mycorrhiza 19 (1), 27-36 (2008)	Ectomycorrhizal characterization of an American chestnut (Castanea dentata)-dominated community in Western Wisconsin
EU819537		ECM	557		Castanea dentata	NA	18807258	Mycorrhiza 19 (1), 27-36 (2008)	Ectomycorrhizal characterization of an American chestnut (Castanea dentata)-dominated community in Western Wisconsin
EU826353		ECM	598		NA	roots	20886243	Mycorrhiza 21 (4), 297-308 (2011)	Host preferences and differential contributions of deciduous tree species shape mycorrhizal species richness in a mixed Central European forest
EU909214		liverwort	1907		Riccardia palmata TUB 011688	NA	21872181	Fungal Biol 115 (9), 839-851 (2011)	Aneuraceae (Metzgeriales) and tulasnelloid fungi (Basidiomycota): a model for early steps in fungal symbiosis
EU909215		liverwort	2017		Riccardia latifrons TUB 011692	NA	21872181	Fungal Biol 115 (9), 839-851 (2011)	Aneuraceae (Metzgeriales) and tulasnelloid fungi (Basidiomycota): a model for early steps in fungal symbiosis
EU909216		liverwort	1951		Aneura pinguis TUB 011705	NA	21872181	Fungal Biol 115 (9), 839-851 (2011)	Aneuraceae (Metzgeriales) and tulasnelloid fungi (Basidiomycota): a model for early steps in fungal symbiosis
EU909217		liverwort	2081		Riccardia palmata TUB 011692	NA	21872181	Fungal Biol 115 (9), 839-851 (2011)	Aneuraceae (Metzgeriales) and tulasnelloid fungi (Basidiomycota): a model for early steps in fungal symbiosis
EU909218		liverwort	2074		Riccardia palmata TUB 011692	NA	21872181	Fungal Biol 115 (9), 839-851 (2011)	Aneuraceae (Metzgeriales) and tulasnelloid fungi (Basidiomycota): a model for early steps in fungal symbiosis
EU909219		liverwort	1720		Riccardia palmata TUB 011694	NA	21872181	Fungal Biol 115 (9), 839-851 (2011)	Aneuraceae (Metzgeriales) and tulasnelloid fungi (Basidiomycota): a model for early steps in fungal symbiosis
EU909221		liverwort	2012		Riccardia latifrons TUB 011695	NA	21872181	Fungal Biol 115 (9), 839-851 (2011)	Aneuraceae (Metzgeriales) and tulasnelloid fungi (Basidiomycota): a model for early steps in fungal symbiosis
EU909222		liverwort	1874		Riccardia latifrons TUB 011695	NA	21872181	Fungal Biol 115 (9), 839-851 (2011)	Aneuraceae (Metzgeriales) and tulasnelloid fungi (Basidiomycota): a model for early steps in fungal symbiosis
EU909223		liverwort	1971		Riccardia latifrons TUB 011690	NA	21872181	Fungal Biol 115 (9), 839-851 (2011)	Aneuraceae (Metzgeriales) and tulasnelloid fungi (Basidiomycota): a model for early steps in fungal symbiosis
EU909224		liverwort	2061		Riccardia palmata TUB 011689	NA	21872181	Fungal Biol 115 (9), 839-851 (2011)	Aneuraceae (Metzgeriales) and tulasnelloid fungi (Basidiomycota): a model for early steps in fungal symbiosis
EU909225		liverwort	2044		Riccardia palmata TUB 011691	NA	21872181	Fungal Biol 115 (9), 839-851 (2011)	Aneuraceae (Metzgeriales) and tulasnelloid fungi (Basidiomycota): a model for early steps in fungal symbiosis
EU909226		liverwort	1728		Riccardia latifrons TUB 011695	NA	21872181	Fungal Biol 115 (9), 839-851 (2011)	Aneuraceae (Metzgeriales) and tulasnelloid fungi (Basidiomycota): a model for early steps in fungal symbiosis
EU909227		liverwort	2219		Riccardia palmata TUB 011688	NA	21872181	Fungal Biol 115 (9), 839-851 (2011)	Aneuraceae (Metzgeriales) and tulasnelloid fungi (Basidiomycota): a model for early steps in fungal symbiosis
EU909228		liverwort	2117		Riccardia palmata TUB 011688	NA	21872181	Fungal Biol 115 (9), 839-851 (2011)	Aneuraceae (Metzgeriales) and tulasnelloid fungi (Basidiomycota): a model for early steps in fungal symbiosis
EU909229		liverwort	2076		Riccardia palmata TUB 011693	NA	21872181	Fungal Biol 115 (9), 839-851 (2011)	Aneuraceae (Metzgeriales) and tulasnelloid fungi (Basidiomycota): a model for early steps in fungal symbiosis
EU910897		Endophytic	2025		Plantago media (voucher TUB 011735)	NA	NA	New Phytol. (2009) In press	Molecular phylogenetic analyses of sebacinoid fungi associated with herbs
EU910898		Endophytic	1731		Calamagrostis epigeios (voucher TUB 011736)	NA	NA	New Phytol. (2009) In press	Molecular phylogenetic analyses of sebacinoid fungi associated with herbs
EU910899		Endophytic	2050		Triticum aestivum (voucher TUB 011737)	NA	NA	New Phytol. (2009) In press	Molecular phylogenetic analyses of sebacinoid fungi associated with herbs
EU910900		Endophytic	2050		Veronica persica (voucher TUB 011738)	NA	NA	New Phytol. (2009) In press	Molecular phylogenetic analyses of sebacinoid fungi associated with herbs
EU910901		Endophytic	1746		Phleum pratense (voucher TUB 011739)	NA	NA	New Phytol. (2009) In press	Molecular phylogenetic analyses of sebacinoid fungi associated with herbs
EU910902		Endophytic	1743		Dipsacus sylvestris (voucher TUB 011740)	NA	NA	New Phytol. (2009) In press	Molecular phylogenetic analyses of sebacinoid fungi associated with herbs
EU910903		Endophytic	2063		Plantago media (voucher TUB 011741)	NA	NA	New Phytol. (2009) In press	Molecular phylogenetic analyses of sebacinoid fungi associated with herbs
EU910904		Endophytic	2050		Ranunculus repens (voucher TUB 011742)	NA	NA	New Phytol. (2009) In press	Molecular phylogenetic analyses of sebacinoid fungi associated with herbs
EU910905		Endophytic	2027		Vicia sativa (voucher TUB 011743)	NA	NA	New Phytol. (2009) In press	Molecular phylogenetic analyses of sebacinoid fungi associated with herbs
EU910906		Endophytic	2000		Vicia sepium (voucher TUB 011744)	NA	NA	New Phytol. (2009) In press	Molecular phylogenetic analyses of sebacinoid fungi associated with herbs
EU910907		Endophytic	2049		Medicago lupulina (voucher TUB 011745)	NA	NA	New Phytol. (2009) In press	Molecular phylogenetic analyses of sebacinoid fungi associated with herbs
EU910908		Endophytic	2001		Vicia sativa (voucher TUB 011746)	NA	NA	New Phytol. (2009) In press	Molecular phylogenetic analyses of sebacinoid fungi associated with herbs
EU910909		Endophytic	1987		Medicago lupulina (voucher TUB 011747)	NA	NA	New Phytol. (2009) In press	Molecular phylogenetic analyses of sebacinoid fungi associated with herbs
EU910910		Endophytic	1934		Vicia sativa (voucher TUB 011748)	NA	NA	New Phytol. (2009) In press	Molecular phylogenetic analyses of sebacinoid fungi associated with herbs
EU910911		Endophytic	1706		Astragalus falcatus (voucher TUB 011749)	NA	NA	New Phytol. (2009) In press	Molecular phylogenetic analyses of sebacinoid fungi associated with herbs
EU910912		Endophytic	1557		Vicia sepium (voucher TUB 011750)	NA	NA	New Phytol. (2009) In press	Molecular phylogenetic analyses of sebacinoid fungi associated with herbs
EU910913		Endophytic	2040		Vicia cracca (voucher TUB 011751)	NA	NA	New Phytol. (2009) In press	Molecular phylogenetic analyses of sebacinoid fungi associated with herbs
EU910914		Endophytic	1676		Vicia dumetorum (voucher TUB 011752)	NA	NA	New Phytol. (2009) In press	Molecular phylogenetic analyses of sebacinoid fungi associated with herbs
EU910915		Endophytic	1992		Vicia cracca (voucher TUB 011753)	NA	NA	New Phytol. (2009) In press	Molecular phylogenetic analyses of sebacinoid fungi associated with herbs
EU910916		Endophytic	1854		Vicia cracca (voucher TUB 011754)	NA	NA	New Phytol. (2009) In press	Molecular phylogenetic analyses of sebacinoid fungi associated with herbs
EU910917		Endophytic	2088		Vicia cracca (voucher TUB 011755)	NA	NA	New Phytol. (2009) In press	Molecular phylogenetic analyses of sebacinoid fungi associated with herbs
EU910918		Endophytic	1789		Vicia cracca (voucher TUB 011756)	NA	NA	New Phytol. (2009) In press	Molecular phylogenetic analyses of sebacinoid fungi associated with herbs
EU910919		Endophytic	1266		Vicia cracca (voucher TUB 011757)	NA	NA	New Phytol. (2009) In press	Molecular phylogenetic analyses of sebacinoid fungi associated with herbs
EU910920		Endophytic	1736		Ranunculus ficaria (voucher TUB 011758)	NA	NA	New Phytol. (2009) In press	Molecular phylogenetic analyses of sebacinoid fungi associated with herbs
EU910921		Endophytic	1597		Glechoma hederacea (voucher TUB 011759)	NA	NA	New Phytol. (2009) In press	Molecular phylogenetic analyses of sebacinoid fungi associated with herbs
EU910922		Endophytic	1581		Coronilla varia (voucher TUB 011760)	NA	NA	New Phytol. (2009) In press	Molecular phylogenetic analyses of sebacinoid fungi associated with herbs
EU910923		Endophytic	1645		Vicia sepium (voucher TUB 011761)	NA	NA	New Phytol. (2009) In press	Molecular phylogenetic analyses of sebacinoid fungi associated with herbs
EU910924		Endophytic	1763		Trifolium pratense (voucher TUB 011762)	NA	NA	New Phytol. (2009) In press	Molecular phylogenetic analyses of sebacinoid fungi associated with herbs
EU910925		Endophytic	1922		Vicia cracca (voucher TUB 011763)	NA	NA	New Phytol. (2009) In press	Molecular phylogenetic analyses of sebacinoid fungi associated with herbs
EU910926		Endophytic	1391		Medicago lupulina (voucher TUB 011764)	NA	NA	New Phytol. (2009) In press	Molecular phylogenetic analyses of sebacinoid fungi associated with herbs
EU910927		Endophytic	2049		Trifolium medium (voucher TUB 011765)	NA	NA	New Phytol. (2009) In press	Molecular phylogenetic analyses of sebacinoid fungi associated with herbs
EU910929		Endophytic	1294		Anthyllis vulneraria (voucher TUB 011767)	NA	NA	New Phytol. (2009) In press	Molecular phylogenetic analyses of sebacinoid fungi associated with herbs
EU910930		Endophytic	1581		Trifolium campestre (voucher TUB 011768)	NA	NA	New Phytol. (2009) In press	Molecular phylogenetic analyses of sebacinoid fungi associated with herbs
EU910931		Endophytic	1626		Trifolium arvense (voucher TUB 011769)	NA	NA	New Phytol. (2009) In press	Molecular phylogenetic analyses of sebacinoid fungi associated with herbs
EU910932		Endophytic	1432		Lathyrus aphaca (voucher TUB 011770)	NA	NA	New Phytol. (2009) In press	Molecular phylogenetic analyses of sebacinoid fungi associated with herbs
EU910933		Endophytic	1215		Trifolium thalii (voucher TUB 011771)	NA	NA	New Phytol. (2009) In press	Molecular phylogenetic analyses of sebacinoid fungi associated with herbs
EU910935		Endophytic	1309		Dactylis glomerata (voucher TUB 011773)	NA	NA	New Phytol. (2009) In press	Molecular phylogenetic analyses of sebacinoid fungi associated with herbs
EU910937		Endophytic	1617		Phleum pratense (voucher TUB 011775)	NA	NA	New Phytol. (2009) In press	Molecular phylogenetic analyses of sebacinoid fungi associated with herbs
EU910938		Endophytic	1443		Ranunculus acris (voucher TUB 011776)	NA	NA	New Phytol. (2009) In press	Molecular phylogenetic analyses of sebacinoid fungi associated with herbs
EU910939		Endophytic	1579		Lathyrus pratensis (voucher TUB 011777)	NA	NA	New Phytol. (2009) In press	Molecular phylogenetic analyses of sebacinoid fungi associated with herbs
FJ196959		ECM	1159		NA	pooled ectomycorrhizal root tips	19508503	FEMS Microbiol. Ecol. (2009) In press	Influence of host species on ectomycorrhizal communities associated with two co-occurring oaks (Quercus spp.) in a tropical cloud forest
FJ196960		ECM	1156		NA	pooled ectomycorrhizal root tips	19508503	FEMS Microbiol. Ecol. (2009) In press	Influence of host species on ectomycorrhizal communities associated with two co-occurring oaks (Quercus spp.) in a tropical cloud forest
FJ196961		ECM	1148		NA	pooled ectomycorrhizal root tips	19508503	FEMS Microbiol. Ecol. (2009) In press	Influence of host species on ectomycorrhizal communities associated with two co-occurring oaks (Quercus spp.) in a tropical cloud forest
FJ196962		ECM	1173		NA	pooled ectomycorrhizal root tips	19508503	FEMS Microbiol. Ecol. (2009) In press	Influence of host species on ectomycorrhizal communities associated with two co-occurring oaks (Quercus spp.) in a tropical cloud forest
FJ196963		ECM	1156		NA	pooled ectomycorrhizal root tips	19508503	FEMS Microbiol. Ecol. (2009) In press	Influence of host species on ectomycorrhizal communities associated with two co-occurring oaks (Quercus spp.) in a tropical cloud forest
FJ196964		ECM	1161		NA	pooled ectomycorrhizal root tips	19508503	FEMS Microbiol. Ecol. (2009) In press	Influence of host species on ectomycorrhizal communities associated with two co-occurring oaks (Quercus spp.) in a tropical cloud forest
FJ196965		ECM	1168		NA	pooled ectomycorrhizal root tips	19508503	FEMS Microbiol. Ecol. (2009) In press	Influence of host species on ectomycorrhizal communities associated with two co-occurring oaks (Quercus spp.) in a tropical cloud forest
FJ196966		ECM	1161		NA	pooled ectomycorrhizal root tips	19508503	FEMS Microbiol. Ecol. (2009) In press	Influence of host species on ectomycorrhizal communities associated with two co-occurring oaks (Quercus spp.) in a tropical cloud forest
FJ196967		ECM	1152		NA	pooled ectomycorrhizal root tips	19508503	FEMS Microbiol. Ecol. (2009) In press	Influence of host species on ectomycorrhizal communities associated with two co-occurring oaks (Quercus spp.) in a tropical cloud forest
FJ196968		ECM	1171		NA	pooled ectomycorrhizal root tips	19508503	FEMS Microbiol. Ecol. (2009) In press	Influence of host species on ectomycorrhizal communities associated with two co-occurring oaks (Quercus spp.) in a tropical cloud forest
FJ196969		ECM	1168		NA	pooled ectomycorrhizal root tips	19508503	FEMS Microbiol. Ecol. (2009) In press	Influence of host species on ectomycorrhizal communities associated with two co-occurring oaks (Quercus spp.) in a tropical cloud forest
FJ196970		ECM	1171		NA	pooled ectomycorrhizal root tips	19508503	FEMS Microbiol. Ecol. (2009) In press	Influence of host species on ectomycorrhizal communities associated with two co-occurring oaks (Quercus spp.) in a tropical cloud forest
FJ196971		ECM	1169		NA	pooled ectomycorrhizal root tips	19508503	FEMS Microbiol. Ecol. (2009) In press	Influence of host species on ectomycorrhizal communities associated with two co-occurring oaks (Quercus spp.) in a tropical cloud forest
FJ196972		ECM	1161		NA	pooled ectomycorrhizal root tips	19508503	FEMS Microbiol. Ecol. (2009) In press	Influence of host species on ectomycorrhizal communities associated with two co-occurring oaks (Quercus spp.) in a tropical cloud forest
FJ196973		ECM	1162		NA	pooled ectomycorrhizal root tips	19508503	FEMS Microbiol. Ecol. (2009) In press	Influence of host species on ectomycorrhizal communities associated with two co-occurring oaks (Quercus spp.) in a tropical cloud forest
FJ197211		ECM	594		NA	ectomycorrhizal root tip from seedling bioassays of pine forest soil	NA	J. Ecol. 97, 537-547 (2009)	Spore heat resistance plays an important role in disturbance mediated assemblage shift of ectomycorrhizal fungi colonizing Pinus muricata seedlings
FJ210753		ECM	603		NA	Pinus sp.-Quercus ilex forest soil	20199569	FEMS Microbiol. Ecol. (2010) In press	The ectomycorrhizal community in natural Tuber borchii grounds
FJ210754		ECM	614		NA	Pinus sp.-Quercus ilex forest soil	20199569	FEMS Microbiol. Ecol. (2010) In press	The ectomycorrhizal community in natural Tuber borchii grounds
FJ210755		ECM	611		NA	Pinus sp.-Quercus ilex forest soil	20199569	FEMS Microbiol. Ecol. (2010) In press	The ectomycorrhizal community in natural Tuber borchii grounds
FJ210756		ECM	605		NA	Pinus sp.-Quercus ilex forest soil	20199569	FEMS Microbiol. Ecol. (2010) In press	The ectomycorrhizal community in natural Tuber borchii grounds
FJ210757		ECM	598		NA	Pinus sp.-Quercus ilex forest soil	20199569	FEMS Microbiol. Ecol. (2010) In press	The ectomycorrhizal community in natural Tuber borchii grounds
FJ210758		ECM	607		NA	Pinus sp.-Quercus ilex forest soil	20199569	FEMS Microbiol. Ecol. (2010) In press	The ectomycorrhizal community in natural Tuber borchii grounds
FJ266735		ECM	536		Picea glauca	root tips	19271678	Mycologia 101 (1), 157-165 (2009)	Effects of cloning and root-tip size on observations of fungal ITS sequences from Picea glauca roots
FJ378739		ECM	645		Kobresia sp.	NA	20012655	Mycorrhiza 20 (4), 281-287 (2010)	Ectomycorrhizal fungi associated with two species of Kobresia in an alpine meadow in the eastern Himalaya
FJ378740		ECM	573		Kobresia sp.	NA	20012655	Mycorrhiza 20 (4), 281-287 (2010)	Ectomycorrhizal fungi associated with two species of Kobresia in an alpine meadow in the eastern Himalaya
FJ378741		ECM	671		Kobresia sp.	NA	20012655	Mycorrhiza 20 (4), 281-287 (2010)	Ectomycorrhizal fungi associated with two species of Kobresia in an alpine meadow in the eastern Himalaya
FJ378742		ECM	664		Kobresia sp.	NA	20012655	Mycorrhiza 20 (4), 281-287 (2010)	Ectomycorrhizal fungi associated with two species of Kobresia in an alpine meadow in the eastern Himalaya
FJ378743		ECM	685		Kobresia sp.	NA	20012655	Mycorrhiza 20 (4), 281-287 (2010)	Ectomycorrhizal fungi associated with two species of Kobresia in an alpine meadow in the eastern Himalaya
FJ378744		ECM	627		Kobresia sp.	NA	20012655	Mycorrhiza 20 (4), 281-287 (2010)	Ectomycorrhizal fungi associated with two species of Kobresia in an alpine meadow in the eastern Himalaya
FJ378745		ECM	652		Kobresia sp.	NA	20012655	Mycorrhiza 20 (4), 281-287 (2010)	Ectomycorrhizal fungi associated with two species of Kobresia in an alpine meadow in the eastern Himalaya
FJ378746		ECM	651		Kobresia sp.	NA	20012655	Mycorrhiza 20 (4), 281-287 (2010)	Ectomycorrhizal fungi associated with two species of Kobresia in an alpine meadow in the eastern Himalaya
FJ378747		ECM	665		Kobresia sp.	NA	20012655	Mycorrhiza 20 (4), 281-287 (2010)	Ectomycorrhizal fungi associated with two species of Kobresia in an alpine meadow in the eastern Himalaya
FJ378748		ECM	640		Kobresia sp.	NA	20012655	Mycorrhiza 20 (4), 281-287 (2010)	Ectomycorrhizal fungi associated with two species of Kobresia in an alpine meadow in the eastern Himalaya
FJ403491		ECM	553		Fagus sylvatica	roots	20097809	Appl. Environ. Microbiol. 76 (6), 1831-1841 (2010)	Girdling affects ectomycorrhizal fungal (EMF) diversity and reveals functional differences in EMF community composition in a beech forest
FJ403518		ECM	515		Fagus sylvatica	roots	20097809	Appl. Environ. Microbiol. 76 (6), 1831-1841 (2010)	Girdling affects ectomycorrhizal fungal (EMF) diversity and reveals functional differences in EMF community composition in a beech forest
FJ440936		arbutoid	622		NA	roots of Pyrola plants	19740879	Proc. Biol. Sci. 276 (1675), 4053-4059 (2009)	Evidence of a myco-heterotroph in the plant family Ericaceae that lacks mycorrhizal specificity
FJ440937		arbutoid	529		NA	roots of Pyrola plants	19740879	Proc. Biol. Sci. 276 (1675), 4053-4059 (2009)	Evidence of a myco-heterotroph in the plant family Ericaceae that lacks mycorrhizal specificity
FJ454897		Achlorophyllous	590		Aphyllorchis caudata	root	19682351	BMC Biol. 7, 51 (2009)	Two mycoheterotrophic orchids from Thailand tropical dipterocarpacean forests associate with a broad diversity of ectomycorrhizal fungi
FJ454903		Achlorophyllous	658		Aphyllorchis caudata	root	19682351	BMC Biol. 7, 51 (2009)	Two mycoheterotrophic orchids from Thailand tropical dipterocarpacean forests associate with a broad diversity of ectomycorrhizal fungi
FJ455011		Achlorophyllous	667		Aphyllorchis montana	root	19682351	BMC Biol. 7, 51 (2009)	Two mycoheterotrophic orchids from Thailand tropical dipterocarpacean forests associate with a broad diversity of ectomycorrhizal fungi
FJ455012		Achlorophyllous	560		Aphyllorchis montana	root	19682351	BMC Biol. 7, 51 (2009)	Two mycoheterotrophic orchids from Thailand tropical dipterocarpacean forests associate with a broad diversity of ectomycorrhizal fungi
FJ455033		Achlorophyllous	1105		Aphyllorchis montana	root	19682351	BMC Biol. 7, 51 (2009)	Two mycoheterotrophic orchids from Thailand tropical dipterocarpacean forests associate with a broad diversity of ectomycorrhizal fungi
FJ556805		Endophytic	2168		Medicago lupulina specimen voucher MW661	root	21347229	PLoS ONE 6 (2), E16793 (2011)	Sebacinales Everywhere: Previously Overlooked Ubiquitous Fungal Endophytes
FJ556806		Endophytic	2164		Medicago lupulina specimen voucher MW661	root	21347229	PLoS ONE 6 (2), E16793 (2011)	Sebacinales Everywhere: Previously Overlooked Ubiquitous Fungal Endophytes
FJ556807		Endophytic	2138		Medicago lupulina specimen voucher MW661	root	21347229	PLoS ONE 6 (2), E16793 (2011)	Sebacinales Everywhere: Previously Overlooked Ubiquitous Fungal Endophytes
FJ556808		Endophytic	2160		Medicago lupulina specimen voucher MW661	root	21347229	PLoS ONE 6 (2), E16793 (2011)	Sebacinales Everywhere: Previously Overlooked Ubiquitous Fungal Endophytes
FJ556812		orc green	1690		Serapias vomeracea specimen voucher MW662	root	21347229	PLoS ONE 6 (2), E16793 (2011)	Sebacinales Everywhere: Previously Overlooked Ubiquitous Fungal Endophytes
FJ556815		Endophytic	2197		Lapsana communis specimen voucher MW703	root	21347229	PLoS ONE 6 (2), E16793 (2011)	Sebacinales Everywhere: Previously Overlooked Ubiquitous Fungal Endophytes
FJ556816		Endophytic	1898		Hieracium murorum specimen voucher MW701	root	21347229	PLoS ONE 6 (2), E16793 (2011)	Sebacinales Everywhere: Previously Overlooked Ubiquitous Fungal Endophytes
FJ556835		Endophytic	1606		Anthemis tinctoria specimen voucher MW678	root	21347229	PLoS ONE 6 (2), E16793 (2011)	Sebacinales Everywhere: Previously Overlooked Ubiquitous Fungal Endophytes
FJ556854		Endophytic	1523		Oxalis dillenii specimen voucher AKA56	root	21347229	PLoS ONE 6 (2), E16793 (2011)	Sebacinales Everywhere: Previously Overlooked Ubiquitous Fungal Endophytes
FJ556859		Endophytic	1401		Geranium palustre specimen voucher MW728	root	21347229	PLoS ONE 6 (2), E16793 (2011)	Sebacinales Everywhere: Previously Overlooked Ubiquitous Fungal Endophytes
FJ611949		orc green	642		Caladenia atroclavia	NA	NA	Unpublished	The mycorrhizal fungus of Arachnorchis atroclavia
FJ611950		orc green	642		Caladenia atroclavia	NA	NA	Unpublished	The mycorrhizal fungus of Arachnorchis atroclavia
FJ611951		orc green	642		Caladenia atroclavia	NA	NA	Unpublished	The mycorrhizal fungus of Arachnorchis atroclavia
FJ611953		orc green	643		Caladenia atroclavia	NA	NA	Unpublished	The mycorrhizal fungus of Arachnorchis atroclavia
FJ611955		orc green	643		Caladenia atroclavia	NA	NA	Unpublished	The mycorrhizal fungus of Arachnorchis atroclavia
FJ788787		orc green	608		Pterygodium caffrum	mycorrhizal root section	21460551	Am. Nat. 177 (2), E54-E68 (2011)	The effects of above- and belowground mutualisms on orchid speciation and coexistence
FJ788788		orc green	608		Pterygodium caffrum	mycorrhizal root section	21460551	Am. Nat. 177 (2), E54-E68 (2011)	The effects of above- and belowground mutualisms on orchid speciation and coexistence
FJ788789		orc green	608		Pterygodium caffrum	mycorrhizal root section	21460551	Am. Nat. 177 (2), E54-E68 (2011)	The effects of above- and belowground mutualisms on orchid speciation and coexistence
FJ788790		orc green	608		Pterygodium caffrum	mycorrhizal root section	21460551	Am. Nat. 177 (2), E54-E68 (2011)	The effects of above- and belowground mutualisms on orchid speciation and coexistence
FJ788791		orc green	608		Pterygodium caffrum	mycorrhizal root section	21460551	Am. Nat. 177 (2), E54-E68 (2011)	The effects of above- and belowground mutualisms on orchid speciation and coexistence
FJ788792		orc green	608		Pterygodium caffrum	mycorrhizal root section	21460551	Am. Nat. 177 (2), E54-E68 (2011)	The effects of above- and belowground mutualisms on orchid speciation and coexistence
FJ788793		orc green	608		Pterygodium caffrum	mycorrhizal root section	21460551	Am. Nat. 177 (2), E54-E68 (2011)	The effects of above- and belowground mutualisms on orchid speciation and coexistence
FJ788794		orc green	608		Pterygodium caffrum	mycorrhizal root section	21460551	Am. Nat. 177 (2), E54-E68 (2011)	The effects of above- and belowground mutualisms on orchid speciation and coexistence
FJ788795		orc green	608		Pterygodium caffrum	mycorrhizal root section	21460551	Am. Nat. 177 (2), E54-E68 (2011)	The effects of above- and belowground mutualisms on orchid speciation and coexistence
FJ788796		orc green	608		Pterygodium caffrum	mycorrhizal root section	21460551	Am. Nat. 177 (2), E54-E68 (2011)	The effects of above- and belowground mutualisms on orchid speciation and coexistence
FJ788797		orc green	607		Pterygodium pentherianum	mycorrhizal root section	21460551	Am. Nat. 177 (2), E54-E68 (2011)	The effects of above- and belowground mutualisms on orchid speciation and coexistence
FJ788798		orc green	607		Pterygodium pentherianum	mycorrhizal root section	21460551	Am. Nat. 177 (2), E54-E68 (2011)	The effects of above- and belowground mutualisms on orchid speciation and coexistence
FJ788799		orc green	607		Pterygodium pentherianum	mycorrhizal root section	21460551	Am. Nat. 177 (2), E54-E68 (2011)	The effects of above- and belowground mutualisms on orchid speciation and coexistence
FJ788800		orc green	607		Pterygodium pentherianum	mycorrhizal root section	21460551	Am. Nat. 177 (2), E54-E68 (2011)	The effects of above- and belowground mutualisms on orchid speciation and coexistence
FJ788801		orc green	607		Pterygodium pentherianum	mycorrhizal root section	21460551	Am. Nat. 177 (2), E54-E68 (2011)	The effects of above- and belowground mutualisms on orchid speciation and coexistence
FJ788802		orc green	607		Pterygodium pentherianum	mycorrhizal root section	21460551	Am. Nat. 177 (2), E54-E68 (2011)	The effects of above- and belowground mutualisms on orchid speciation and coexistence
FJ788803		orc green	607		Pterygodium pentherianum	mycorrhizal root section	21460551	Am. Nat. 177 (2), E54-E68 (2011)	The effects of above- and belowground mutualisms on orchid speciation and coexistence
FJ788804		orc green	607		Pterygodium pentherianum	mycorrhizal root section	21460551	Am. Nat. 177 (2), E54-E68 (2011)	The effects of above- and belowground mutualisms on orchid speciation and coexistence
FJ788805		orc green	607		Pterygodium pentherianum	mycorrhizal root section	21460551	Am. Nat. 177 (2), E54-E68 (2011)	The effects of above- and belowground mutualisms on orchid speciation and coexistence
FJ788806		orc green	607		Pterygodium pentherianum	mycorrhizal root section	21460551	Am. Nat. 177 (2), E54-E68 (2011)	The effects of above- and belowground mutualisms on orchid speciation and coexistence
FJ788807		orc green	607		Pterygodium pentherianum	mycorrhizal root section	21460551	Am. Nat. 177 (2), E54-E68 (2011)	The effects of above- and belowground mutualisms on orchid speciation and coexistence
FJ788808		orc green	607		Pterygodium pentherianum	mycorrhizal root section	21460551	Am. Nat. 177 (2), E54-E68 (2011)	The effects of above- and belowground mutualisms on orchid speciation and coexistence
FJ788809		orc green	607		Pterygodium caffrum	mycorrhizal root section	21460551	Am. Nat. 177 (2), E54-E68 (2011)	The effects of above- and belowground mutualisms on orchid speciation and coexistence
FJ788810		orc green	607		Pterygodium caffrum	mycorrhizal root section	21460551	Am. Nat. 177 (2), E54-E68 (2011)	The effects of above- and belowground mutualisms on orchid speciation and coexistence
FJ788811		orc green	609		Pterygodium catholicum	mycorrhizal root section	21460551	Am. Nat. 177 (2), E54-E68 (2011)	The effects of above- and belowground mutualisms on orchid speciation and coexistence
FJ788812		orc green	609		Pterygodium catholicum	mycorrhizal root section	21460551	Am. Nat. 177 (2), E54-E68 (2011)	The effects of above- and belowground mutualisms on orchid speciation and coexistence
FJ788813		orc green	609		Pterygodium catholicum	mycorrhizal root section	21460551	Am. Nat. 177 (2), E54-E68 (2011)	The effects of above- and belowground mutualisms on orchid speciation and coexistence
FJ788814		orc green	609		Pterygodium catholicum	mycorrhizal root section	21460551	Am. Nat. 177 (2), E54-E68 (2011)	The effects of above- and belowground mutualisms on orchid speciation and coexistence
FJ788815		orc green	609		Pterygodium catholicum	mycorrhizal root section	21460551	Am. Nat. 177 (2), E54-E68 (2011)	The effects of above- and belowground mutualisms on orchid speciation and coexistence
FJ788816		orc green	609		Pterygodium catholicum	mycorrhizal root section	21460551	Am. Nat. 177 (2), E54-E68 (2011)	The effects of above- and belowground mutualisms on orchid speciation and coexistence
FJ788817		orc green	609		Pterygodium catholicum	mycorrhizal root section	21460551	Am. Nat. 177 (2), E54-E68 (2011)	The effects of above- and belowground mutualisms on orchid speciation and coexistence
FJ788818		orc green	609		Pterygodium catholicum	mycorrhizal root section	21460551	Am. Nat. 177 (2), E54-E68 (2011)	The effects of above- and belowground mutualisms on orchid speciation and coexistence
FJ788819		orc green	609		Pterygodium catholicum	mycorrhizal root section	21460551	Am. Nat. 177 (2), E54-E68 (2011)	The effects of above- and belowground mutualisms on orchid speciation and coexistence
FJ788820		orc green	609		Pterygodium catholicum	mycorrhizal root section	21460551	Am. Nat. 177 (2), E54-E68 (2011)	The effects of above- and belowground mutualisms on orchid speciation and coexistence
FJ788821		orc green	609		Pterygodium catholicum	mycorrhizal root section	21460551	Am. Nat. 177 (2), E54-E68 (2011)	The effects of above- and belowground mutualisms on orchid speciation and coexistence
FJ788822		orc green	591		Ceratandra grandiflora	mycorrhizal root section	21460551	Am. Nat. 177 (2), E54-E68 (2011)	The effects of above- and belowground mutualisms on orchid speciation and coexistence
FJ788823		orc green	556		Pterygodium catholicum	mycorrhizal root section	21460551	Am. Nat. 177 (2), E54-E68 (2011)	The effects of above- and belowground mutualisms on orchid speciation and coexistence
FJ788824		orc green	645		Pterygodium catholicum	mycorrhizal root section	21460551	Am. Nat. 177 (2), E54-E68 (2011)	The effects of above- and belowground mutualisms on orchid speciation and coexistence
FJ788825		orc green	653		Pterygodium acutifolium	mycorrhizal root section	21460551	Am. Nat. 177 (2), E54-E68 (2011)	The effects of above- and belowground mutualisms on orchid speciation and coexistence
FJ788826		orc green	607		Pterygodium acutifolium	mycorrhizal root section	21460551	Am. Nat. 177 (2), E54-E68 (2011)	The effects of above- and belowground mutualisms on orchid speciation and coexistence
FJ788827		orc green	627		Pterygodium catholicum	mycorrhizal root section	21460551	Am. Nat. 177 (2), E54-E68 (2011)	The effects of above- and belowground mutualisms on orchid speciation and coexistence
FJ788828		orc green	627		Pterygodium catholicum	mycorrhizal root section	21460551	Am. Nat. 177 (2), E54-E68 (2011)	The effects of above- and belowground mutualisms on orchid speciation and coexistence
FJ788829		orc green	612		Pterygodium catholicum	mycorrhizal root section	21460551	Am. Nat. 177 (2), E54-E68 (2011)	The effects of above- and belowground mutualisms on orchid speciation and coexistence
FJ788830		orc green	566		Pterygodium acutifolium	mycorrhizal root section	21460551	Am. Nat. 177 (2), E54-E68 (2011)	The effects of above- and belowground mutualisms on orchid speciation and coexistence
FJ788831		orc green	502		Pterygodium catholicum	mycorrhizal root section	21460551	Am. Nat. 177 (2), E54-E68 (2011)	The effects of above- and belowground mutualisms on orchid speciation and coexistence
FJ788832		orc green	621		Pterygodium platypetalum	mycorrhizal root section	21460551	Am. Nat. 177 (2), E54-E68 (2011)	The effects of above- and belowground mutualisms on orchid speciation and coexistence
FJ788833		orc green	621		Pterygodium platypetalum	mycorrhizal root section	21460551	Am. Nat. 177 (2), E54-E68 (2011)	The effects of above- and belowground mutualisms on orchid speciation and coexistence
FJ788834		orc green	621		Pterygodium cooperi	mycorrhizal root section	21460551	Am. Nat. 177 (2), E54-E68 (2011)	The effects of above- and belowground mutualisms on orchid speciation and coexistence
FJ788835		orc green	522		Pterygodium catholicum	mycorrhizal root section	21460551	Am. Nat. 177 (2), E54-E68 (2011)	The effects of above- and belowground mutualisms on orchid speciation and coexistence
FJ788836		orc green	621		Pterygodium acutifolium	mycorrhizal root section	21460551	Am. Nat. 177 (2), E54-E68 (2011)	The effects of above- and belowground mutualisms on orchid speciation and coexistence
FJ788837		orc green	575		Pterygodium catholicum	mycorrhizal root section	21460551	Am. Nat. 177 (2), E54-E68 (2011)	The effects of above- and belowground mutualisms on orchid speciation and coexistence
FJ788838		orc green	617		Pterygodium catholicum	mycorrhizal root section	21460551	Am. Nat. 177 (2), E54-E68 (2011)	The effects of above- and belowground mutualisms on orchid speciation and coexistence
FJ788839		orc green	605		Pterygodium catholicum	mycorrhizal root section	21460551	Am. Nat. 177 (2), E54-E68 (2011)	The effects of above- and belowground mutualisms on orchid speciation and coexistence
FJ788840		orc green	605		Pterygodium platypetalum	mycorrhizal root section	21460551	Am. Nat. 177 (2), E54-E68 (2011)	The effects of above- and belowground mutualisms on orchid speciation and coexistence
FJ788841		orc green	605		Pterygodium platypetalum	mycorrhizal root section	21460551	Am. Nat. 177 (2), E54-E68 (2011)	The effects of above- and belowground mutualisms on orchid speciation and coexistence
FJ788842		orc green	605		Pterygodium platypetalum	mycorrhizal root section	21460551	Am. Nat. 177 (2), E54-E68 (2011)	The effects of above- and belowground mutualisms on orchid speciation and coexistence
FJ788843		orc green	613		Pterygodium catholicum	mycorrhizal root section	21460551	Am. Nat. 177 (2), E54-E68 (2011)	The effects of above- and belowground mutualisms on orchid speciation and coexistence
FJ788844		orc green	613		Pterygodium catholicum	mycorrhizal root section	21460551	Am. Nat. 177 (2), E54-E68 (2011)	The effects of above- and belowground mutualisms on orchid speciation and coexistence
FJ788845		orc green	614		Pterygodium catholicum	mycorrhizal root section	21460551	Am. Nat. 177 (2), E54-E68 (2011)	The effects of above- and belowground mutualisms on orchid speciation and coexistence
FJ788846		orc green	614		Pterygodium catholicum	mycorrhizal root section	21460551	Am. Nat. 177 (2), E54-E68 (2011)	The effects of above- and belowground mutualisms on orchid speciation and coexistence
FJ788847		orc green	614		Pterygodium catholicum	mycorrhizal root section	21460551	Am. Nat. 177 (2), E54-E68 (2011)	The effects of above- and belowground mutualisms on orchid speciation and coexistence
FJ788848		orc green	614		Pterygodium catholicum	mycorrhizal root section	21460551	Am. Nat. 177 (2), E54-E68 (2011)	The effects of above- and belowground mutualisms on orchid speciation and coexistence
FJ788849		orc green	614		Pterygodium catholicum	mycorrhizal root section	21460551	Am. Nat. 177 (2), E54-E68 (2011)	The effects of above- and belowground mutualisms on orchid speciation and coexistence
FJ788850		orc green	614		Pterygodium catholicum	mycorrhizal root section	21460551	Am. Nat. 177 (2), E54-E68 (2011)	The effects of above- and belowground mutualisms on orchid speciation and coexistence
FJ788851		orc green	614		Pterygodium catholicum	mycorrhizal root section	21460551	Am. Nat. 177 (2), E54-E68 (2011)	The effects of above- and belowground mutualisms on orchid speciation and coexistence
FJ788852		orc green	614		Pterygodium catholicum	mycorrhizal root section	21460551	Am. Nat. 177 (2), E54-E68 (2011)	The effects of above- and belowground mutualisms on orchid speciation and coexistence
FJ788853		orc green	586		Pterygodium hastatum	mycorrhizal root section	21460551	Am. Nat. 177 (2), E54-E68 (2011)	The effects of above- and belowground mutualisms on orchid speciation and coexistence
FJ788854		orc green	608		Pterygodium cruciferum	mycorrhizal root section	21460551	Am. Nat. 177 (2), E54-E68 (2011)	The effects of above- and belowground mutualisms on orchid speciation and coexistence
FJ788855		orc green	608		Pterygodium cruciferum	mycorrhizal root section	21460551	Am. Nat. 177 (2), E54-E68 (2011)	The effects of above- and belowground mutualisms on orchid speciation and coexistence
FJ788856		orc green	608		Pterygodium cruciferum	mycorrhizal root section	21460551	Am. Nat. 177 (2), E54-E68 (2011)	The effects of above- and belowground mutualisms on orchid speciation and coexistence
FJ788857		orc green	608		Pterygodium cruciferum	mycorrhizal root section	21460551	Am. Nat. 177 (2), E54-E68 (2011)	The effects of above- and belowground mutualisms on orchid speciation and coexistence
FJ788858		orc green	608		Corycium orobanchoides	mycorrhizal root section	21460551	Am. Nat. 177 (2), E54-E68 (2011)	The effects of above- and belowground mutualisms on orchid speciation and coexistence
FJ803933		ECM	527		Picea crassifolia	root tip from trees in boreal temperate forest	NA	Unpublished	Some of trees root tip ectomycorrhizal fungus sequence from inner Mongolia in China
FJ803934		ECM	620		Picea crassifolia	root tip from trees in boreal temperate forest	NA	Unpublished	Some of trees root tip ectomycorrhizal fungus sequence from inner Mongolia in China
FJ803936		ECM	662		Picea crassifolia	root tip from trees in boreal temperate forest	NA	Unpublished	Some of trees root tip ectomycorrhizal fungus sequence from inner Mongolia in China
FJ803944		ECM	659		Larix gmelinii	root tip from trees in boreal temperate forest	NA	Unpublished	Some of trees root tip ectomycorrhizal fungus sequence from inner Mongolia in China
FJ803954		ECM	661		Betula platyphylla	root tip from trees in boreal temperate forest	NA	Unpublished	Some of trees root tip ectomycorrhizal fungus sequence from inner Mongolia in China
FJ803965		ECM	659		Populus davidiana	root tip from trees in boreal temperate forest	NA	Unpublished	Some of trees root tip ectomycorrhizal fungus sequence from inner Mongolia in China
FJ803968		ECM	657		Populus davidiana	root tip from trees in boreal temperate forest	NA	Unpublished	Some of trees root tip ectomycorrhizal fungus sequence from inner Mongolia in China
FJ809768		orc green	529		Serapias vomeracea	mycorrhizal root	NA	Unpublished	C and N stable isotope signatures reveal constraints to nutritional modes in orchids from selected habitats of the Mediterranean and Macaronesia
FJ809769		orc green	529		Serapias vomeracea	mycorrhizal root	NA	Unpublished	C and N stable isotope signatures reveal constraints to nutritional modes in orchids from selected habitats of the Mediterranean and Macaronesia
FJ827239		ECM	648		Polygonum sp.	ectomycorrhiza	NA	Unpublished	Ectomycorrhizal fungi associated with Polygonum and Potentilla species on an alpine-meadow in southwestern China
FJ827240		ECM	619		Potentilla sp.	ectomycorrhiza	NA	Unpublished	Ectomycorrhizal fungi associated with Polygonum and Potentilla species on an alpine-meadow in southwestern China
FJ827241		ECM	656		Potentilla sp.	ectomycorrhiza	NA	Unpublished	Ectomycorrhizal fungi associated with Polygonum and Potentilla species on an alpine-meadow in southwestern China
FJ827242		ECM	657		Potentilla sp.	ectomycorrhiza	NA	Unpublished	Ectomycorrhizal fungi associated with Polygonum and Potentilla species on an alpine-meadow in southwestern China
FJ857926		Achlorophyllous	664		Gastrodia sesamoides	rhizome	NA	Fungal Ecol 3 (4), 288-294 (2010)	Isotopic and molecular evidence for saprotrophic Marasmiaceae mycobionts in rhizomes of Gastrodia sesamoides
fjx630735		orc green	700		Hoffmannseggella cinnabarina	roots	NA	Unpublished	Endophytic and mycorrhizal communities associated with roots of endangered native orchids from the Atlantic Forest
FM203298		ECM	557		NA	uncultured ectomycorrhizae Quercus suber	NA	Unpublished	Quercirhiza sebacinoides + Quercus suber L
FM995580		ECM	543		NA	ectomycorrhiza with roots of Quercus petraea	NA	Soil Biol. Biochem. 41 (10), 2206-2213 (2009)	Response of ectomycorrhizal communities to past Roman occupation in an oak forest
FM995582		ECM	589		NA	ectomycorrhiza with roots of Quercus petraea	NA	Soil Biol. Biochem. 41 (10), 2206-2213 (2009)	Response of ectomycorrhizal communities to past Roman occupation in an oak forest
FM997953		ericoid	1206		Vaccinium vitis-idaea	host hair roots	NA	Fungal Ecol 3, 205-214 (2010)	Co-existing ericaceous plant species in a subarctic mire community share fungal root endophytes
FM997954		ericoid	1220		Empetrum hermaphroditum	host hair roots	NA	Fungal Ecol 3, 205-214 (2010)	Co-existing ericaceous plant species in a subarctic mire community share fungal root endophytes
FN565341		arbutoid	692		Pyrola media	host roots	NA	Unpublished	The mycorrhizal status of Pyrola media (Ericaceae) in a Scots pine forest in Scotland, UK
FN663131		orc green	995		Cyrtostylis reniformis	roots	NA	Unpublished	Molecular Diversity of Sebacinales from Neotropical Ericaceae
FN663132		orc green	967		Cyrtostylis reniformis	roots	NA	Unpublished	Molecular Diversity of Sebacinales from Neotropical Ericaceae
FN663133		orc green	1003		Cyrtostylis reniformis	roots	NA	Unpublished	Molecular Diversity of Sebacinales from Neotropical Ericaceae
FN663134		orc green	1004		Cyrtostylis reniformis	roots	NA	Unpublished	Molecular Diversity of Sebacinales from Neotropical Ericaceae
FN663135		orc green	640		Cyrtostylis reniformis	roots	NA	Unpublished	Molecular Diversity of Sebacinales from Neotropical Ericaceae
FN663136		orc green	975		Eriochilus scaber	roots	NA	Unpublished	Molecular Diversity of Sebacinales from Neotropical Ericaceae
FN663137		orc green	936		Eriochilus scaber	roots	NA	Unpublished	Molecular Diversity of Sebacinales from Neotropical Ericaceae
FN663138		orc green	976		Eriochilus scaber	roots	NA	Unpublished	Molecular Diversity of Sebacinales from Neotropical Ericaceae
FN663139		orc green	959		Eriochilus scaber	roots	NA	Unpublished	Molecular Diversity of Sebacinales from Neotropical Ericaceae
FN663140		orc green	977		Eriochilus scaber	roots	NA	Unpublished	Molecular Diversity of Sebacinales from Neotropical Ericaceae
FN663141		orc green	1008		Eriochilus scaber	roots	NA	Unpublished	Molecular Diversity of Sebacinales from Neotropical Ericaceae
FN663142		orc green	985		Eriochilus scaber	roots	NA	Unpublished	Molecular Diversity of Sebacinales from Neotropical Ericaceae
FN663143		orc green	985		Eriochilus scaber	roots	NA	Unpublished	Molecular Diversity of Sebacinales from Neotropical Ericaceae
FN663144		orc green	950		Eriochilus scaber	roots	NA	Unpublished	Molecular Diversity of Sebacinales from Neotropical Ericaceae
FN663145		orc green	951		Eriochilus scaber	roots	NA	Unpublished	Molecular Diversity of Sebacinales from Neotropical Ericaceae
FN663146		orc green	929		Eriochilus scaber	roots	NA	Unpublished	Molecular Diversity of Sebacinales from Neotropical Ericaceae
FN663147		orc green	944		Eriochilus scaber	roots	NA	Unpublished	Molecular Diversity of Sebacinales from Neotropical Ericaceae
FN663148		orc green	858		Eriochilus scaber	roots	NA	Unpublished	Molecular Diversity of Sebacinales from Neotropical Ericaceae
FN663149		orc green	998		Eriochilus scaber	roots	NA	Unpublished	Molecular Diversity of Sebacinales from Neotropical Ericaceae
FN663631		cavendishoid	961		Ceratostema reginaldii	host roots	21479257	PLoS Curr 3, RRN1227 (2011)	Neotropical and North American Vaccinioideae (Ericaceae) share their mycorrhizal Sebacinales - an indication for concerted migration?
FN663632		cavendishoid	965		Ceratostema reginaldii	host roots	21479257	PLoS Curr 3, RRN1227 (2011)	Neotropical and North American Vaccinioideae (Ericaceae) share their mycorrhizal Sebacinales - an indication for concerted migration?
FN663633		cavendishoid	964		Ceratostema reginaldii	host roots	21479257	PLoS Curr 3, RRN1227 (2011)	Neotropical and North American Vaccinioideae (Ericaceae) share their mycorrhizal Sebacinales - an indication for concerted migration?
FN663634		cavendishoid	981		Ceratostema reginaldii	host roots	21479257	PLoS Curr 3, RRN1227 (2011)	Neotropical and North American Vaccinioideae (Ericaceae) share their mycorrhizal Sebacinales - an indication for concerted migration?
FN663635		cavendishoid	834		Ceratostema reginaldii	host roots	21479257	PLoS Curr 3, RRN1227 (2011)	Neotropical and North American Vaccinioideae (Ericaceae) share their mycorrhizal Sebacinales - an indication for concerted migration?
FN663636		cavendishoid	955		Ceratostema reginaldii	host roots	21479257	PLoS Curr 3, RRN1227 (2011)	Neotropical and North American Vaccinioideae (Ericaceae) share their mycorrhizal Sebacinales - an indication for concerted migration?
FN663637		cavendishoid	961		Ceratostema reginaldii	host roots	21479257	PLoS Curr 3, RRN1227 (2011)	Neotropical and North American Vaccinioideae (Ericaceae) share their mycorrhizal Sebacinales - an indication for concerted migration?
FN663638		cavendishoid	963		Ceratostema reginaldii	host roots	21479257	PLoS Curr 3, RRN1227 (2011)	Neotropical and North American Vaccinioideae (Ericaceae) share their mycorrhizal Sebacinales - an indication for concerted migration?
FN663639		cavendishoid	834		Disterigma alaternoides	host roots	21479257	PLoS Curr 3, RRN1227 (2011)	Neotropical and North American Vaccinioideae (Ericaceae) share their mycorrhizal Sebacinales - an indication for concerted migration?
FN663640		cavendishoid	613		Disterigma alaternoides	host roots	21479257	PLoS Curr 3, RRN1227 (2011)	Neotropical and North American Vaccinioideae (Ericaceae) share their mycorrhizal Sebacinales - an indication for concerted migration?
FN663642		cavendishoid	1083		Disterigma alaternoides	host roots	21479257	PLoS Curr 3, RRN1227 (2011)	Neotropical and North American Vaccinioideae (Ericaceae) share their mycorrhizal Sebacinales - an indication for concerted migration?
FN663643		cavendishoid	773		Disterigma alaternoides	host roots	21479257	PLoS Curr 3, RRN1227 (2011)	Neotropical and North American Vaccinioideae (Ericaceae) share their mycorrhizal Sebacinales - an indication for concerted migration?
FN663644		cavendishoid	1015		Disterigma alaternoides	host roots	21479257	PLoS Curr 3, RRN1227 (2011)	Neotropical and North American Vaccinioideae (Ericaceae) share their mycorrhizal Sebacinales - an indication for concerted migration?
FN663645		cavendishoid	1080		Disterigma alaternoides	host roots	21479257	PLoS Curr 3, RRN1227 (2011)	Neotropical and North American Vaccinioideae (Ericaceae) share their mycorrhizal Sebacinales - an indication for concerted migration?
FN663646		cavendishoid	698		Disterigma alaternoides	host roots	21479257	PLoS Curr 3, RRN1227 (2011)	Neotropical and North American Vaccinioideae (Ericaceae) share their mycorrhizal Sebacinales - an indication for concerted migration?
FN663647		cavendishoid	974		Ceratostema oellgaardii	host roots	21479257	PLoS Curr 3, RRN1227 (2011)	Neotropical and North American Vaccinioideae (Ericaceae) share their mycorrhizal Sebacinales - an indication for concerted migration?
FN663648		cavendishoid	920		Ceratostema oellgaardii	host roots	21479257	PLoS Curr 3, RRN1227 (2011)	Neotropical and North American Vaccinioideae (Ericaceae) share their mycorrhizal Sebacinales - an indication for concerted migration?
FN663649		cavendishoid	982		Ceratostema oellgaardii	host roots	21479257	PLoS Curr 3, RRN1227 (2011)	Neotropical and North American Vaccinioideae (Ericaceae) share their mycorrhizal Sebacinales - an indication for concerted migration?
FN663650		cavendishoid	982		Ceratostema oellgaardii	host roots	21479257	PLoS Curr 3, RRN1227 (2011)	Neotropical and North American Vaccinioideae (Ericaceae) share their mycorrhizal Sebacinales - an indication for concerted migration?
FN663651		cavendishoid	957		Ceratostema oellgaardii	host roots	21479257	PLoS Curr 3, RRN1227 (2011)	Neotropical and North American Vaccinioideae (Ericaceae) share their mycorrhizal Sebacinales - an indication for concerted migration?
FN663652		cavendishoid	992		Ceratostema oellgaardii	host roots	21479257	PLoS Curr 3, RRN1227 (2011)	Neotropical and North American Vaccinioideae (Ericaceae) share their mycorrhizal Sebacinales - an indication for concerted migration?
FN663653		ericoid	1820		Vaccinium floribundum	host roots	21479257	PLoS Curr 3, RRN1227 (2011)	Neotropical and North American Vaccinioideae (Ericaceae) share their mycorrhizal Sebacinales - an indication for concerted migration?
FN663654		cavendishoid	919		Disterigma alaternoides	host roots	21479257	PLoS Curr 3, RRN1227 (2011)	Neotropical and North American Vaccinioideae (Ericaceae) share their mycorrhizal Sebacinales - an indication for concerted migration?
FN663655		cavendishoid	2183		Cavendishia bracteata	host roots	21479257	PLoS Curr 3, RRN1227 (2011)	Neotropical and North American Vaccinioideae (Ericaceae) share their mycorrhizal Sebacinales - an indication for concerted migration?
FN663656		cavendishoid	1592		Disterigma microphyllum	host roots	21479257	PLoS Curr 3, RRN1227 (2011)	Neotropical and North American Vaccinioideae (Ericaceae) share their mycorrhizal Sebacinales - an indication for concerted migration?
FN663657		ericoid	2308		Gaultheria reticulata	host roots	21479257	PLoS Curr 3, RRN1227 (2011)	Neotropical and North American Vaccinioideae (Ericaceae) share their mycorrhizal Sebacinales - an indication for concerted migration?
FN663658		cavendishoid	2307		Psammisia guianensis	host roots	21479257	PLoS Curr 3, RRN1227 (2011)	Neotropical and North American Vaccinioideae (Ericaceae) share their mycorrhizal Sebacinales - an indication for concerted migration?
FN663659		cavendishoid	991		Cavendishia reginaldii	host roots	21479257	PLoS Curr 3, RRN1227 (2011)	Neotropical and North American Vaccinioideae (Ericaceae) share their mycorrhizal Sebacinales - an indication for concerted migration?
FN663660		cavendishoid	982		Cavendishia reginaldii	host roots	21479257	PLoS Curr 3, RRN1227 (2011)	Neotropical and North American Vaccinioideae (Ericaceae) share their mycorrhizal Sebacinales - an indication for concerted migration?
FN663662		cavendishoid	982		Cavendishia reginaldii	host roots	21479257	PLoS Curr 3, RRN1227 (2011)	Neotropical and North American Vaccinioideae (Ericaceae) share their mycorrhizal Sebacinales - an indication for concerted migration?
FN663663		cavendishoid	649		Cavendishia reginaldii	host roots	21479257	PLoS Curr 3, RRN1227 (2011)	Neotropical and North American Vaccinioideae (Ericaceae) share their mycorrhizal Sebacinales - an indication for concerted migration?
FN663664		cavendishoid	977		Cavendishia reginaldii	host roots	21479257	PLoS Curr 3, RRN1227 (2011)	Neotropical and North American Vaccinioideae (Ericaceae) share their mycorrhizal Sebacinales - an indication for concerted migration?
FN663665		cavendishoid	976		Cavendishia reginaldii	host roots	21479257	PLoS Curr 3, RRN1227 (2011)	Neotropical and North American Vaccinioideae (Ericaceae) share their mycorrhizal Sebacinales - an indication for concerted migration?
FN663666		cavendishoid	977		Cavendishia reginaldii	host roots	21479257	PLoS Curr 3, RRN1227 (2011)	Neotropical and North American Vaccinioideae (Ericaceae) share their mycorrhizal Sebacinales - an indication for concerted migration?
FN663667		cavendishoid	926		Cavendishia reginaldii	host roots	21479257	PLoS Curr 3, RRN1227 (2011)	Neotropical and North American Vaccinioideae (Ericaceae) share their mycorrhizal Sebacinales - an indication for concerted migration?
FN663668		cavendishoid	746		Cavendishia reginaldii	host roots	21479257	PLoS Curr 3, RRN1227 (2011)	Neotropical and North American Vaccinioideae (Ericaceae) share their mycorrhizal Sebacinales - an indication for concerted migration?
FN663669		cavendishoid	995		Cavendishia reginaldii	host roots	21479257	PLoS Curr 3, RRN1227 (2011)	Neotropical and North American Vaccinioideae (Ericaceae) share their mycorrhizal Sebacinales - an indication for concerted migration?
FN663670		cavendishoid	978		Sphyrospermum cordifolium	host roots	21479257	PLoS Curr 3, RRN1227 (2011)	Neotropical and North American Vaccinioideae (Ericaceae) share their mycorrhizal Sebacinales - an indication for concerted migration?
FN663671		cavendishoid	964		Sphyrospermum cordifolium	host roots	21479257	PLoS Curr 3, RRN1227 (2011)	Neotropical and North American Vaccinioideae (Ericaceae) share their mycorrhizal Sebacinales - an indication for concerted migration?
FN663672		cavendishoid	944		Sphyrospermum cordifolium	host roots	21479257	PLoS Curr 3, RRN1227 (2011)	Neotropical and North American Vaccinioideae (Ericaceae) share their mycorrhizal Sebacinales - an indication for concerted migration?
FN663673		cavendishoid	936		Sphyrospermum cordifolium	host roots	21479257	PLoS Curr 3, RRN1227 (2011)	Neotropical and North American Vaccinioideae (Ericaceae) share their mycorrhizal Sebacinales - an indication for concerted migration?
FN663674		cavendishoid	965		Sphyrospermum cordifolium	host roots	21479257	PLoS Curr 3, RRN1227 (2011)	Neotropical and North American Vaccinioideae (Ericaceae) share their mycorrhizal Sebacinales - an indication for concerted migration?
FN663675		cavendishoid	749		Sphyrospermum cordifolium	host roots	21479257	PLoS Curr 3, RRN1227 (2011)	Neotropical and North American Vaccinioideae (Ericaceae) share their mycorrhizal Sebacinales - an indication for concerted migration?
FN663676		cavendishoid	977		Sphyrospermum cordifolium	host roots	21479257	PLoS Curr 3, RRN1227 (2011)	Neotropical and North American Vaccinioideae (Ericaceae) share their mycorrhizal Sebacinales - an indication for concerted migration?
FN663677		cavendishoid	947		Sphyrospermum cordifolium	host roots	21479257	PLoS Curr 3, RRN1227 (2011)	Neotropical and North American Vaccinioideae (Ericaceae) share their mycorrhizal Sebacinales - an indication for concerted migration?
FN663678		cavendishoid	947		Sphyrospermum cordifolium	host roots	21479257	PLoS Curr 3, RRN1227 (2011)	Neotropical and North American Vaccinioideae (Ericaceae) share their mycorrhizal Sebacinales - an indication for concerted migration?
FN663679		cavendishoid	954		Disterigma alaternoides	host roots	21479257	PLoS Curr 3, RRN1227 (2011)	Neotropical and North American Vaccinioideae (Ericaceae) share their mycorrhizal Sebacinales - an indication for concerted migration?
FN663680		cavendishoid	958		Disterigma alaternoides	host roots	21479257	PLoS Curr 3, RRN1227 (2011)	Neotropical and North American Vaccinioideae (Ericaceae) share their mycorrhizal Sebacinales - an indication for concerted migration?
FN663681		cavendishoid	945		Disterigma alaternoides	host roots	21479257	PLoS Curr 3, RRN1227 (2011)	Neotropical and North American Vaccinioideae (Ericaceae) share their mycorrhizal Sebacinales - an indication for concerted migration?
FN663682		cavendishoid	780		Disterigma alaternoides	host roots	21479257	PLoS Curr 3, RRN1227 (2011)	Neotropical and North American Vaccinioideae (Ericaceae) share their mycorrhizal Sebacinales - an indication for concerted migration?
FN663683		cavendishoid	923		Disterigma alaternoides	host roots	21479257	PLoS Curr 3, RRN1227 (2011)	Neotropical and North American Vaccinioideae (Ericaceae) share their mycorrhizal Sebacinales - an indication for concerted migration?
FN663684		cavendishoid	925		Disterigma alaternoides	host roots	21479257	PLoS Curr 3, RRN1227 (2011)	Neotropical and North American Vaccinioideae (Ericaceae) share their mycorrhizal Sebacinales - an indication for concerted migration?
FN663685		cavendishoid	861		Disterigma alaternoides	host roots	21479257	PLoS Curr 3, RRN1227 (2011)	Neotropical and North American Vaccinioideae (Ericaceae) share their mycorrhizal Sebacinales - an indication for concerted migration?
FN663686		cavendishoid	925		Disterigma alaternoides	host roots	21479257	PLoS Curr 3, RRN1227 (2011)	Neotropical and North American Vaccinioideae (Ericaceae) share their mycorrhizal Sebacinales - an indication for concerted migration?
FN663687		cavendishoid	924		Disterigma alaternoides	host roots	21479257	PLoS Curr 3, RRN1227 (2011)	Neotropical and North American Vaccinioideae (Ericaceae) share their mycorrhizal Sebacinales - an indication for concerted migration?
FN663688		cavendishoid	924		Disterigma alaternoides	host roots	21479257	PLoS Curr 3, RRN1227 (2011)	Neotropical and North American Vaccinioideae (Ericaceae) share their mycorrhizal Sebacinales - an indication for concerted migration?
FN663689		cavendishoid	1821		Psammisia guianensis	host roots	21479257	PLoS Curr 3, RRN1227 (2011)	Neotropical and North American Vaccinioideae (Ericaceae) share their mycorrhizal Sebacinales - an indication for concerted migration?
FN663690		cavendishoid	962		Cavendishia nobilis	host roots	21479257	PLoS Curr 3, RRN1227 (2011)	Neotropical and North American Vaccinioideae (Ericaceae) share their mycorrhizal Sebacinales - an indication for concerted migration?
FN663691		cavendishoid	962		Cavendishia nobilis	host roots	21479257	PLoS Curr 3, RRN1227 (2011)	Neotropical and North American Vaccinioideae (Ericaceae) share their mycorrhizal Sebacinales - an indication for concerted migration?
FN663692		cavendishoid	940		Cavendishia nobilis	host roots	21479257	PLoS Curr 3, RRN1227 (2011)	Neotropical and North American Vaccinioideae (Ericaceae) share their mycorrhizal Sebacinales - an indication for concerted migration?
FN663693		cavendishoid	941		Cavendishia nobilis	host roots	21479257	PLoS Curr 3, RRN1227 (2011)	Neotropical and North American Vaccinioideae (Ericaceae) share their mycorrhizal Sebacinales - an indication for concerted migration?
FN663694		cavendishoid	978		Cavendishia nobilis	host roots	21479257	PLoS Curr 3, RRN1227 (2011)	Neotropical and North American Vaccinioideae (Ericaceae) share their mycorrhizal Sebacinales - an indication for concerted migration?
FN663695		cavendishoid	1005		Cavendishia nobilis	host roots	21479257	PLoS Curr 3, RRN1227 (2011)	Neotropical and North American Vaccinioideae (Ericaceae) share their mycorrhizal Sebacinales - an indication for concerted migration?
FN663696		cavendishoid	890		Disterigma microphyllum	host roots	21479257	PLoS Curr 3, RRN1227 (2011)	Neotropical and North American Vaccinioideae (Ericaceae) share their mycorrhizal Sebacinales - an indication for concerted migration?
FN663697		cavendishoid	977		Disterigma microphyllum	host roots	21479257	PLoS Curr 3, RRN1227 (2011)	Neotropical and North American Vaccinioideae (Ericaceae) share their mycorrhizal Sebacinales - an indication for concerted migration?
FN663698		cavendishoid	941		Disterigma microphyllum	host roots	21479257	PLoS Curr 3, RRN1227 (2011)	Neotropical and North American Vaccinioideae (Ericaceae) share their mycorrhizal Sebacinales - an indication for concerted migration?
FN663699		cavendishoid	747		Disterigma microphyllum	host roots	21479257	PLoS Curr 3, RRN1227 (2011)	Neotropical and North American Vaccinioideae (Ericaceae) share their mycorrhizal Sebacinales - an indication for concerted migration?
FN663700		cavendishoid	913		Disterigma microphyllum	host roots	21479257	PLoS Curr 3, RRN1227 (2011)	Neotropical and North American Vaccinioideae (Ericaceae) share their mycorrhizal Sebacinales - an indication for concerted migration?
FN663701		cavendishoid	924		Disterigma microphyllum	host roots	21479257	PLoS Curr 3, RRN1227 (2011)	Neotropical and North American Vaccinioideae (Ericaceae) share their mycorrhizal Sebacinales - an indication for concerted migration?
FN663702		ericoid	933		Gaultheria reticulata	host roots	21479257	PLoS Curr 3, RRN1227 (2011)	Neotropical and North American Vaccinioideae (Ericaceae) share their mycorrhizal Sebacinales - an indication for concerted migration?
FN663703		ericoid	759		Gaultheria reticulata	host roots	21479257	PLoS Curr 3, RRN1227 (2011)	Neotropical and North American Vaccinioideae (Ericaceae) share their mycorrhizal Sebacinales - an indication for concerted migration?
FN663704		ericoid	940		Gaultheria reticulata	host roots	21479257	PLoS Curr 3, RRN1227 (2011)	Neotropical and North American Vaccinioideae (Ericaceae) share their mycorrhizal Sebacinales - an indication for concerted migration?
FN663705		ericoid	946		Gaultheria reticulata	host roots	21479257	PLoS Curr 3, RRN1227 (2011)	Neotropical and North American Vaccinioideae (Ericaceae) share their mycorrhizal Sebacinales - an indication for concerted migration?
FN663706		ericoid	941		Gaultheria reticulata	host roots	21479257	PLoS Curr 3, RRN1227 (2011)	Neotropical and North American Vaccinioideae (Ericaceae) share their mycorrhizal Sebacinales - an indication for concerted migration?
FN663707		ericoid	944		Gaultheria reticulata	host roots	21479257	PLoS Curr 3, RRN1227 (2011)	Neotropical and North American Vaccinioideae (Ericaceae) share their mycorrhizal Sebacinales - an indication for concerted migration?
FN663708		ericoid	950		Gaultheria reticulata	host roots	21479257	PLoS Curr 3, RRN1227 (2011)	Neotropical and North American Vaccinioideae (Ericaceae) share their mycorrhizal Sebacinales - an indication for concerted migration?
FN663709		ericoid	991		Gaultheria erecta	host roots	21479257	PLoS Curr 3, RRN1227 (2011)	Neotropical and North American Vaccinioideae (Ericaceae) share their mycorrhizal Sebacinales - an indication for concerted migration?
FN663710		ericoid	990		Gaultheria erecta	host roots	21479257	PLoS Curr 3, RRN1227 (2011)	Neotropical and North American Vaccinioideae (Ericaceae) share their mycorrhizal Sebacinales - an indication for concerted migration?
FN663711		ericoid	994		Gaultheria erecta	host roots	21479257	PLoS Curr 3, RRN1227 (2011)	Neotropical and North American Vaccinioideae (Ericaceae) share their mycorrhizal Sebacinales - an indication for concerted migration?
FN663712		ericoid	955		Gaultheria erecta	host roots	21479257	PLoS Curr 3, RRN1227 (2011)	Neotropical and North American Vaccinioideae (Ericaceae) share their mycorrhizal Sebacinales - an indication for concerted migration?
FN663713		ericoid	956		Gaultheria erecta	host roots	21479257	PLoS Curr 3, RRN1227 (2011)	Neotropical and North American Vaccinioideae (Ericaceae) share their mycorrhizal Sebacinales - an indication for concerted migration?
FN663714		ericoid	955		Gaultheria erecta	host roots	21479257	PLoS Curr 3, RRN1227 (2011)	Neotropical and North American Vaccinioideae (Ericaceae) share their mycorrhizal Sebacinales - an indication for concerted migration?
FN663715		ericoid	958		Gaultheria erecta	host roots	21479257	PLoS Curr 3, RRN1227 (2011)	Neotropical and North American Vaccinioideae (Ericaceae) share their mycorrhizal Sebacinales - an indication for concerted migration?
FN663716		ericoid	952		Gaultheria erecta	host roots	21479257	PLoS Curr 3, RRN1227 (2011)	Neotropical and North American Vaccinioideae (Ericaceae) share their mycorrhizal Sebacinales - an indication for concerted migration?
FN663717		cavendishoid	938		Disterigma alaternoides	host roots	21479257	PLoS Curr 3, RRN1227 (2011)	Neotropical and North American Vaccinioideae (Ericaceae) share their mycorrhizal Sebacinales - an indication for concerted migration?
FN663718		cavendishoid	936		Disterigma alaternoides	host roots	21479257	PLoS Curr 3, RRN1227 (2011)	Neotropical and North American Vaccinioideae (Ericaceae) share their mycorrhizal Sebacinales - an indication for concerted migration?
FN663719		cavendishoid	912		Disterigma alaternoides	host roots	21479257	PLoS Curr 3, RRN1227 (2011)	Neotropical and North American Vaccinioideae (Ericaceae) share their mycorrhizal Sebacinales - an indication for concerted migration?
FN663720		cavendishoid	952		Disterigma alaternoides	host roots	21479257	PLoS Curr 3, RRN1227 (2011)	Neotropical and North American Vaccinioideae (Ericaceae) share their mycorrhizal Sebacinales - an indication for concerted migration?
FN663721		cavendishoid	936		Disterigma alaternoides	host roots	21479257	PLoS Curr 3, RRN1227 (2011)	Neotropical and North American Vaccinioideae (Ericaceae) share their mycorrhizal Sebacinales - an indication for concerted migration?
FN663722		cavendishoid	504		Disterigma alaternoides	host roots	21479257	PLoS Curr 3, RRN1227 (2011)	Neotropical and North American Vaccinioideae (Ericaceae) share their mycorrhizal Sebacinales - an indication for concerted migration?
FN663723		cavendishoid	1112		Disterigma alaternoides	host roots	21479257	PLoS Curr 3, RRN1227 (2011)	Neotropical and North American Vaccinioideae (Ericaceae) share their mycorrhizal Sebacinales - an indication for concerted migration?
FN663724		cavendishoid	742		Disterigma alaternoides	host roots	21479257	PLoS Curr 3, RRN1227 (2011)	Neotropical and North American Vaccinioideae (Ericaceae) share their mycorrhizal Sebacinales - an indication for concerted migration?
FN663725		cavendishoid	948		Disterigma alaternoides	host roots	21479257	PLoS Curr 3, RRN1227 (2011)	Neotropical and North American Vaccinioideae (Ericaceae) share their mycorrhizal Sebacinales - an indication for concerted migration?
FN663726		cavendishoid	953		Disterigma alaternoides	host roots	21479257	PLoS Curr 3, RRN1227 (2011)	Neotropical and North American Vaccinioideae (Ericaceae) share their mycorrhizal Sebacinales - an indication for concerted migration?
FN663727		cavendishoid	777		Disterigma alaternoides	host roots	21479257	PLoS Curr 3, RRN1227 (2011)	Neotropical and North American Vaccinioideae (Ericaceae) share their mycorrhizal Sebacinales - an indication for concerted migration?
FN663728		cavendishoid	597		Psammisia guianensis	host roots	21479257	PLoS Curr 3, RRN1227 (2011)	Neotropical and North American Vaccinioideae (Ericaceae) share their mycorrhizal Sebacinales - an indication for concerted migration?
FN663729		cavendishoid	597		Psammisia guianensis	host roots	21479257	PLoS Curr 3, RRN1227 (2011)	Neotropical and North American Vaccinioideae (Ericaceae) share their mycorrhizal Sebacinales - an indication for concerted migration?
FN663730		cavendishoid	597		Psammisia guianensis	host roots	21479257	PLoS Curr 3, RRN1227 (2011)	Neotropical and North American Vaccinioideae (Ericaceae) share their mycorrhizal Sebacinales - an indication for concerted migration?
FN663731		cavendishoid	596		Psammisia guianensis	host roots	21479257	PLoS Curr 3, RRN1227 (2011)	Neotropical and North American Vaccinioideae (Ericaceae) share their mycorrhizal Sebacinales - an indication for concerted migration?
FN663732		cavendishoid	757		Psammisia guianensis	host roots	21479257	PLoS Curr 3, RRN1227 (2011)	Neotropical and North American Vaccinioideae (Ericaceae) share their mycorrhizal Sebacinales - an indication for concerted migration?
FN663733		cavendishoid	607		Psammisia guianensis	host roots	21479257	PLoS Curr 3, RRN1227 (2011)	Neotropical and North American Vaccinioideae (Ericaceae) share their mycorrhizal Sebacinales - an indication for concerted migration?
FN663734		cavendishoid	609		Psammisia guianensis	host roots	21479257	PLoS Curr 3, RRN1227 (2011)	Neotropical and North American Vaccinioideae (Ericaceae) share their mycorrhizal Sebacinales - an indication for concerted migration?
FN663735		cavendishoid	775		Psammisia guianensis	host roots	21479257	PLoS Curr 3, RRN1227 (2011)	Neotropical and North American Vaccinioideae (Ericaceae) share their mycorrhizal Sebacinales - an indication for concerted migration?
FN663736		cavendishoid	939		Disterigma microphyllum	host roots	21479257	PLoS Curr 3, RRN1227 (2011)	Neotropical and North American Vaccinioideae (Ericaceae) share their mycorrhizal Sebacinales - an indication for concerted migration?
FN663737		cavendishoid	864		Disterigma microphyllum	host roots	21479257	PLoS Curr 3, RRN1227 (2011)	Neotropical and North American Vaccinioideae (Ericaceae) share their mycorrhizal Sebacinales - an indication for concerted migration?
FN663738		ericoid	2709		Gaultheria myrsinoides	host roots	21479257	PLoS Curr 3, RRN1227 (2011)	Neotropical and North American Vaccinioideae (Ericaceae) share their mycorrhizal Sebacinales - an indication for concerted migration?
FN663739		cavendishoid	2327		Cavendishia altroviolacea	host roots	21479257	PLoS Curr 3, RRN1227 (2011)	Neotropical and North American Vaccinioideae (Ericaceae) share their mycorrhizal Sebacinales - an indication for concerted migration?
FN663740		cavendishoid	2335		Sphyrospermum cordifolium	host roots	21479257	PLoS Curr 3, RRN1227 (2011)	Neotropical and North American Vaccinioideae (Ericaceae) share their mycorrhizal Sebacinales - an indication for concerted migration?
FN663741		cavendishoid	2337		Sphyrospermum cordifolium	host roots	21479257	PLoS Curr 3, RRN1227 (2011)	Neotropical and North American Vaccinioideae (Ericaceae) share their mycorrhizal Sebacinales - an indication for concerted migration?
FN663742		ericoid	2713		Gaultheria myrsinoides	host roots	21479257	PLoS Curr 3, RRN1227 (2011)	Neotropical and North American Vaccinioideae (Ericaceae) share their mycorrhizal Sebacinales - an indication for concerted migration?
FN663743		ericoid	2713		Gaultheria myrsinoides	host roots	21479257	PLoS Curr 3, RRN1227 (2011)	Neotropical and North American Vaccinioideae (Ericaceae) share their mycorrhizal Sebacinales - an indication for concerted migration?
FN663744		cavendishoid	622		Sphyrospermum cordifolium	host roots	21479257	PLoS Curr 3, RRN1227 (2011)	Neotropical and North American Vaccinioideae (Ericaceae) share their mycorrhizal Sebacinales - an indication for concerted migration?
FN663745		cavendishoid	594		Sphyrospermum cordifolium	host roots	21479257	PLoS Curr 3, RRN1227 (2011)	Neotropical and North American Vaccinioideae (Ericaceae) share their mycorrhizal Sebacinales - an indication for concerted migration?
FN663746		cavendishoid	595		Sphyrospermum cordifolium	host roots	21479257	PLoS Curr 3, RRN1227 (2011)	Neotropical and North American Vaccinioideae (Ericaceae) share their mycorrhizal Sebacinales - an indication for concerted migration?
FN663747		cavendishoid	586		Sphyrospermum cordifolium	host roots	21479257	PLoS Curr 3, RRN1227 (2011)	Neotropical and North American Vaccinioideae (Ericaceae) share their mycorrhizal Sebacinales - an indication for concerted migration?
FN663748		cavendishoid	2326		Sphyrospermum buxifolium	host roots	21479257	PLoS Curr 3, RRN1227 (2011)	Neotropical and North American Vaccinioideae (Ericaceae) share their mycorrhizal Sebacinales - an indication for concerted migration?
FN663749		cavendishoid	2326		Sphyrospermum buxifolium	host roots	21479257	PLoS Curr 3, RRN1227 (2011)	Neotropical and North American Vaccinioideae (Ericaceae) share their mycorrhizal Sebacinales - an indication for concerted migration?
FN663750		cavendishoid	2326		Sphyrospermum buxifolium	host roots	21479257	PLoS Curr 3, RRN1227 (2011)	Neotropical and North American Vaccinioideae (Ericaceae) share their mycorrhizal Sebacinales - an indication for concerted migration?
FN663751		cavendishoid	2324		Sphyrospermum buxifolium	host roots	21479257	PLoS Curr 3, RRN1227 (2011)	Neotropical and North American Vaccinioideae (Ericaceae) share their mycorrhizal Sebacinales - an indication for concerted migration?
FN663752		cavendishoid	578		Sphyrospermum buxifolium	host roots	21479257	PLoS Curr 3, RRN1227 (2011)	Neotropical and North American Vaccinioideae (Ericaceae) share their mycorrhizal Sebacinales - an indication for concerted migration?
FN663753		cavendishoid	586		Sphyrospermum buxifolium	host roots	21479257	PLoS Curr 3, RRN1227 (2011)	Neotropical and North American Vaccinioideae (Ericaceae) share their mycorrhizal Sebacinales - an indication for concerted migration?
FN663754		cavendishoid	586		Sphyrospermum buxifolium	host roots	21479257	PLoS Curr 3, RRN1227 (2011)	Neotropical and North American Vaccinioideae (Ericaceae) share their mycorrhizal Sebacinales - an indication for concerted migration?
FN663755		cavendishoid	586		Sphyrospermum buxifolium	host roots	21479257	PLoS Curr 3, RRN1227 (2011)	Neotropical and North American Vaccinioideae (Ericaceae) share their mycorrhizal Sebacinales - an indication for concerted migration?
FN663756		cavendishoid	2305		Psammisia guianensis	host roots	21479257	PLoS Curr 3, RRN1227 (2011)	Neotropical and North American Vaccinioideae (Ericaceae) share their mycorrhizal Sebacinales - an indication for concerted migration?
FN663757		cavendishoid	2337		Cavendishia axillaris	host roots	21479257	PLoS Curr 3, RRN1227 (2011)	Neotropical and North American Vaccinioideae (Ericaceae) share their mycorrhizal Sebacinales - an indication for concerted migration?
FN663758		cavendishoid	2336		Cavendishia fortunensis	host roots	21479257	PLoS Curr 3, RRN1227 (2011)	Neotropical and North American Vaccinioideae (Ericaceae) share their mycorrhizal Sebacinales - an indication for concerted migration?
FN663759		cavendishoid	2337		Cavendishia fortunensis	host roots	21479257	PLoS Curr 3, RRN1227 (2011)	Neotropical and North American Vaccinioideae (Ericaceae) share their mycorrhizal Sebacinales - an indication for concerted migration?
FN663760		cavendishoid	2518		Cavendishia quereme	host roots	21479257	PLoS Curr 3, RRN1227 (2011)	Neotropical and North American Vaccinioideae (Ericaceae) share their mycorrhizal Sebacinales - an indication for concerted migration?
FN663761		cavendishoid	586		Cavendishia axillaris	host roots	21479257	PLoS Curr 3, RRN1227 (2011)	Neotropical and North American Vaccinioideae (Ericaceae) share their mycorrhizal Sebacinales - an indication for concerted migration?
FN663762		cavendishoid	595		Cavendishia axillaris	host roots	21479257	PLoS Curr 3, RRN1227 (2011)	Neotropical and North American Vaccinioideae (Ericaceae) share their mycorrhizal Sebacinales - an indication for concerted migration?
FN663763		cavendishoid	615		Cavendishia axillaris	host roots	21479257	PLoS Curr 3, RRN1227 (2011)	Neotropical and North American Vaccinioideae (Ericaceae) share their mycorrhizal Sebacinales - an indication for concerted migration?
FN663764		cavendishoid	614		Cavendishia axillaris	host roots	21479257	PLoS Curr 3, RRN1227 (2011)	Neotropical and North American Vaccinioideae (Ericaceae) share their mycorrhizal Sebacinales - an indication for concerted migration?
FN663765		cavendishoid	614		Cavendishia axillaris	host roots	21479257	PLoS Curr 3, RRN1227 (2011)	Neotropical and North American Vaccinioideae (Ericaceae) share their mycorrhizal Sebacinales - an indication for concerted migration?
FN663766		cavendishoid	595		Cavendishia axillaris	host roots	21479257	PLoS Curr 3, RRN1227 (2011)	Neotropical and North American Vaccinioideae (Ericaceae) share their mycorrhizal Sebacinales - an indication for concerted migration?
FN663767		cavendishoid	585		Cavendishia axillaris	host roots	21479257	PLoS Curr 3, RRN1227 (2011)	Neotropical and North American Vaccinioideae (Ericaceae) share their mycorrhizal Sebacinales - an indication for concerted migration?
FN663768		cavendishoid	567		Cavendishia axillaris	host roots	21479257	PLoS Curr 3, RRN1227 (2011)	Neotropical and North American Vaccinioideae (Ericaceae) share their mycorrhizal Sebacinales - an indication for concerted migration?
FN663769		cavendishoid	568		Cavendishia axillaris	host roots	21479257	PLoS Curr 3, RRN1227 (2011)	Neotropical and North American Vaccinioideae (Ericaceae) share their mycorrhizal Sebacinales - an indication for concerted migration?
FN663770		cavendishoid	579		Cavendishia axillaris	host roots	21479257	PLoS Curr 3, RRN1227 (2011)	Neotropical and North American Vaccinioideae (Ericaceae) share their mycorrhizal Sebacinales - an indication for concerted migration?
FN663771		cavendishoid	562		Cavendishia fortunensis	host roots	21479257	PLoS Curr 3, RRN1227 (2011)	Neotropical and North American Vaccinioideae (Ericaceae) share their mycorrhizal Sebacinales - an indication for concerted migration?
FN663772		cavendishoid	593		Cavendishia fortunensis	host roots	21479257	PLoS Curr 3, RRN1227 (2011)	Neotropical and North American Vaccinioideae (Ericaceae) share their mycorrhizal Sebacinales - an indication for concerted migration?
FN663773		cavendishoid	593		Cavendishia fortunensis	host roots	21479257	PLoS Curr 3, RRN1227 (2011)	Neotropical and North American Vaccinioideae (Ericaceae) share their mycorrhizal Sebacinales - an indication for concerted migration?
FN663774		cavendishoid	603		Cavendishia fortunensis	host roots	21479257	PLoS Curr 3, RRN1227 (2011)	Neotropical and North American Vaccinioideae (Ericaceae) share their mycorrhizal Sebacinales - an indication for concerted migration?
FN663775		cavendishoid	593		Cavendishia fortunensis	host roots	21479257	PLoS Curr 3, RRN1227 (2011)	Neotropical and North American Vaccinioideae (Ericaceae) share their mycorrhizal Sebacinales - an indication for concerted migration?
FN663776		cavendishoid	602		Cavendishia fortunensis	host roots	21479257	PLoS Curr 3, RRN1227 (2011)	Neotropical and North American Vaccinioideae (Ericaceae) share their mycorrhizal Sebacinales - an indication for concerted migration?
FN663777		cavendishoid	593		Cavendishia fortunensis	host roots	21479257	PLoS Curr 3, RRN1227 (2011)	Neotropical and North American Vaccinioideae (Ericaceae) share their mycorrhizal Sebacinales - an indication for concerted migration?
FN663778		cavendishoid	602		Cavendishia fortunensis	host roots	21479257	PLoS Curr 3, RRN1227 (2011)	Neotropical and North American Vaccinioideae (Ericaceae) share their mycorrhizal Sebacinales - an indication for concerted migration?
FN663779		cavendishoid	568		Psammisia guianensis	host roots	21479257	PLoS Curr 3, RRN1227 (2011)	Neotropical and North American Vaccinioideae (Ericaceae) share their mycorrhizal Sebacinales - an indication for concerted migration?
FN663780		cavendishoid	568		Psammisia guianensis	host roots	21479257	PLoS Curr 3, RRN1227 (2011)	Neotropical and North American Vaccinioideae (Ericaceae) share their mycorrhizal Sebacinales - an indication for concerted migration?
FN663781		cavendishoid	567		Psammisia guianensis	host roots	21479257	PLoS Curr 3, RRN1227 (2011)	Neotropical and North American Vaccinioideae (Ericaceae) share their mycorrhizal Sebacinales - an indication for concerted migration?
FN663782		cavendishoid	576		Psammisia guianensis	host roots	21479257	PLoS Curr 3, RRN1227 (2011)	Neotropical and North American Vaccinioideae (Ericaceae) share their mycorrhizal Sebacinales - an indication for concerted migration?
FN663783		cavendishoid	560		Psammisia guianensis	host roots	21479257	PLoS Curr 3, RRN1227 (2011)	Neotropical and North American Vaccinioideae (Ericaceae) share their mycorrhizal Sebacinales - an indication for concerted migration?
FN663784		cavendishoid	551		Psammisia guianensis	host roots	21479257	PLoS Curr 3, RRN1227 (2011)	Neotropical and North American Vaccinioideae (Ericaceae) share their mycorrhizal Sebacinales - an indication for concerted migration?
FN663785		cavendishoid	575		Psammisia guianensis	host roots	21479257	PLoS Curr 3, RRN1227 (2011)	Neotropical and North American Vaccinioideae (Ericaceae) share their mycorrhizal Sebacinales - an indication for concerted migration?
FN663786		cavendishoid	561		Psammisia guianensis	host roots	21479257	PLoS Curr 3, RRN1227 (2011)	Neotropical and North American Vaccinioideae (Ericaceae) share their mycorrhizal Sebacinales - an indication for concerted migration?
FN663787		cavendishoid	560		Psammisia guianensis	host roots	21479257	PLoS Curr 3, RRN1227 (2011)	Neotropical and North American Vaccinioideae (Ericaceae) share their mycorrhizal Sebacinales - an indication for concerted migration?
FN663788		cavendishoid	604		Cavendishia bracteata	host roots	21479257	PLoS Curr 3, RRN1227 (2011)	Neotropical and North American Vaccinioideae (Ericaceae) share their mycorrhizal Sebacinales - an indication for concerted migration?
FN663789		cavendishoid	604		Cavendishia bracteata	host roots	21479257	PLoS Curr 3, RRN1227 (2011)	Neotropical and North American Vaccinioideae (Ericaceae) share their mycorrhizal Sebacinales - an indication for concerted migration?
FN663790		cavendishoid	604		Cavendishia bracteata	host roots	21479257	PLoS Curr 3, RRN1227 (2011)	Neotropical and North American Vaccinioideae (Ericaceae) share their mycorrhizal Sebacinales - an indication for concerted migration?
FN663791		cavendishoid	595		Cavendishia bracteata	host roots	21479257	PLoS Curr 3, RRN1227 (2011)	Neotropical and North American Vaccinioideae (Ericaceae) share their mycorrhizal Sebacinales - an indication for concerted migration?
FN663792		cavendishoid	588		Cavendishia bracteata	host roots	21479257	PLoS Curr 3, RRN1227 (2011)	Neotropical and North American Vaccinioideae (Ericaceae) share their mycorrhizal Sebacinales - an indication for concerted migration?
FN663793		cavendishoid	591		Cavendishia bracteata	host roots	21479257	PLoS Curr 3, RRN1227 (2011)	Neotropical and North American Vaccinioideae (Ericaceae) share their mycorrhizal Sebacinales - an indication for concerted migration?
FN663794		cavendishoid	567		Cavendishia bracteata	host roots	21479257	PLoS Curr 3, RRN1227 (2011)	Neotropical and North American Vaccinioideae (Ericaceae) share their mycorrhizal Sebacinales - an indication for concerted migration?
FN663795		cavendishoid	593		Cavendishia bracteata	host roots	21479257	PLoS Curr 3, RRN1227 (2011)	Neotropical and North American Vaccinioideae (Ericaceae) share their mycorrhizal Sebacinales - an indication for concerted migration?
FN663796		cavendishoid	598		Cavendishia bracteata	host roots	21479257	PLoS Curr 3, RRN1227 (2011)	Neotropical and North American Vaccinioideae (Ericaceae) share their mycorrhizal Sebacinales - an indication for concerted migration?
FN663797		cavendishoid	598		Cavendishia bracteata	host roots	21479257	PLoS Curr 3, RRN1227 (2011)	Neotropical and North American Vaccinioideae (Ericaceae) share their mycorrhizal Sebacinales - an indication for concerted migration?
FN663798		cavendishoid	582		Cavendishia bracteata	host roots	21479257	PLoS Curr 3, RRN1227 (2011)	Neotropical and North American Vaccinioideae (Ericaceae) share their mycorrhizal Sebacinales - an indication for concerted migration?
FN663799		cavendishoid	581		Cavendishia bracteata	host roots	21479257	PLoS Curr 3, RRN1227 (2011)	Neotropical and North American Vaccinioideae (Ericaceae) share their mycorrhizal Sebacinales - an indication for concerted migration?
FN663800		ericoid	2323		Vaccinium poasanum	host roots	21479257	PLoS Curr 3, RRN1227 (2011)	Neotropical and North American Vaccinioideae (Ericaceae) share their mycorrhizal Sebacinales - an indication for concerted migration?
FN663801		ericoid	2727		Vaccinium poasanum	host roots	21479257	PLoS Curr 3, RRN1227 (2011)	Neotropical and North American Vaccinioideae (Ericaceae) share their mycorrhizal Sebacinales - an indication for concerted migration?
FN663802		cavendishoid	2713		Cavendishia chiriquensis	host roots	21479257	PLoS Curr 3, RRN1227 (2011)	Neotropical and North American Vaccinioideae (Ericaceae) share their mycorrhizal Sebacinales - an indication for concerted migration?
FN663803		ericoid	2337		Vaccinium poasanum	host roots	21479257	PLoS Curr 3, RRN1227 (2011)	Neotropical and North American Vaccinioideae (Ericaceae) share their mycorrhizal Sebacinales - an indication for concerted migration?
FN663804		cavendishoid	3075		Disterigma humboldtii	host roots	21479257	PLoS Curr 3, RRN1227 (2011)	Neotropical and North American Vaccinioideae (Ericaceae) share their mycorrhizal Sebacinales - an indication for concerted migration?
FN663805		cavendishoid	2418		Disterigma humboldtii	host roots	21479257	PLoS Curr 3, RRN1227 (2011)	Neotropical and North American Vaccinioideae (Ericaceae) share their mycorrhizal Sebacinales - an indication for concerted migration?
FN663806		cavendishoid	2421		Disterigma humboldtii	host roots	21479257	PLoS Curr 3, RRN1227 (2011)	Neotropical and North American Vaccinioideae (Ericaceae) share their mycorrhizal Sebacinales - an indication for concerted migration?
FN663807		cavendishoid	2330		Cavendishia chiriquensis	host roots	21479257	PLoS Curr 3, RRN1227 (2011)	Neotropical and North American Vaccinioideae (Ericaceae) share their mycorrhizal Sebacinales - an indication for concerted migration?
FN663808		cavendishoid	2330		Cavendishia chiriquensis	host roots	21479257	PLoS Curr 3, RRN1227 (2011)	Neotropical and North American Vaccinioideae (Ericaceae) share their mycorrhizal Sebacinales - an indication for concerted migration?
FN663809		cavendishoid	2301		Disterigma sp.	host roots	21479257	PLoS Curr 3, RRN1227 (2011)	Neotropical and North American Vaccinioideae (Ericaceae) share their mycorrhizal Sebacinales - an indication for concerted migration?
FN663810		ericoid	2326		Gaultheria myrsinoides	host roots	21479257	PLoS Curr 3, RRN1227 (2011)	Neotropical and North American Vaccinioideae (Ericaceae) share their mycorrhizal Sebacinales - an indication for concerted migration?
FN663811		ericoid	2326		Gaultheria myrsinoides	host roots	21479257	PLoS Curr 3, RRN1227 (2011)	Neotropical and North American Vaccinioideae (Ericaceae) share their mycorrhizal Sebacinales - an indication for concerted migration?
FN663812		cavendishoid	594		Cavendishia chiriquensis	host roots	21479257	PLoS Curr 3, RRN1227 (2011)	Neotropical and North American Vaccinioideae (Ericaceae) share their mycorrhizal Sebacinales - an indication for concerted migration?
FN663813		cavendishoid	594		Cavendishia chiriquensis	host roots	21479257	PLoS Curr 3, RRN1227 (2011)	Neotropical and North American Vaccinioideae (Ericaceae) share their mycorrhizal Sebacinales - an indication for concerted migration?
FN663814		ericoid	579		Gaultheria myrsinoides	host roots	21479257	PLoS Curr 3, RRN1227 (2011)	Neotropical and North American Vaccinioideae (Ericaceae) share their mycorrhizal Sebacinales - an indication for concerted migration?
FN663815		ericoid	548		Gaultheria myrsinoides	host roots	21479257	PLoS Curr 3, RRN1227 (2011)	Neotropical and North American Vaccinioideae (Ericaceae) share their mycorrhizal Sebacinales - an indication for concerted migration?
FN663816		ericoid	578		Gaultheria myrsinoides	host roots	21479257	PLoS Curr 3, RRN1227 (2011)	Neotropical and North American Vaccinioideae (Ericaceae) share their mycorrhizal Sebacinales - an indication for concerted migration?
FN663817		ericoid	579		Gaultheria myrsinoides	host roots	21479257	PLoS Curr 3, RRN1227 (2011)	Neotropical and North American Vaccinioideae (Ericaceae) share their mycorrhizal Sebacinales - an indication for concerted migration?
FN663818		ericoid	578		Gaultheria myrsinoides	host roots	21479257	PLoS Curr 3, RRN1227 (2011)	Neotropical and North American Vaccinioideae (Ericaceae) share their mycorrhizal Sebacinales - an indication for concerted migration?
FN663819		ericoid	548		Gaultheria myrsinoides	host roots	21479257	PLoS Curr 3, RRN1227 (2011)	Neotropical and North American Vaccinioideae (Ericaceae) share their mycorrhizal Sebacinales - an indication for concerted migration?
FN663820		ericoid	963		Vaccinium poasanum	host roots	21479257	PLoS Curr 3, RRN1227 (2011)	Neotropical and North American Vaccinioideae (Ericaceae) share their mycorrhizal Sebacinales - an indication for concerted migration?
FN663821		ericoid	595		Vaccinium poasanum	host roots	21479257	PLoS Curr 3, RRN1227 (2011)	Neotropical and North American Vaccinioideae (Ericaceae) share their mycorrhizal Sebacinales - an indication for concerted migration?
FN663822		ericoid	588		Vaccinium poasanum	host roots	21479257	PLoS Curr 3, RRN1227 (2011)	Neotropical and North American Vaccinioideae (Ericaceae) share their mycorrhizal Sebacinales - an indication for concerted migration?
FN663823		ericoid	586		Vaccinium poasanum	host roots	21479257	PLoS Curr 3, RRN1227 (2011)	Neotropical and North American Vaccinioideae (Ericaceae) share their mycorrhizal Sebacinales - an indication for concerted migration?
FN663824		ericoid	594		Vaccinium poasanum	host roots	21479257	PLoS Curr 3, RRN1227 (2011)	Neotropical and North American Vaccinioideae (Ericaceae) share their mycorrhizal Sebacinales - an indication for concerted migration?
FN663825		ericoid	512		Vaccinium poasanum	host roots	21479257	PLoS Curr 3, RRN1227 (2011)	Neotropical and North American Vaccinioideae (Ericaceae) share their mycorrhizal Sebacinales - an indication for concerted migration?
FN663826		ericoid	585		Vaccinium poasanum	host roots	21479257	PLoS Curr 3, RRN1227 (2011)	Neotropical and North American Vaccinioideae (Ericaceae) share their mycorrhizal Sebacinales - an indication for concerted migration?
FN663827		ericoid	912		Gaultheria myrsinoides	host roots	21479257	PLoS Curr 3, RRN1227 (2011)	Neotropical and North American Vaccinioideae (Ericaceae) share their mycorrhizal Sebacinales - an indication for concerted migration?
FN663828		ericoid	937		Gaultheria myrsinoides	host roots	21479257	PLoS Curr 3, RRN1227 (2011)	Neotropical and North American Vaccinioideae (Ericaceae) share their mycorrhizal Sebacinales - an indication for concerted migration?
FN663830		ericoid	939		Gaultheria myrsinoides	host roots	21479257	PLoS Curr 3, RRN1227 (2011)	Neotropical and North American Vaccinioideae (Ericaceae) share their mycorrhizal Sebacinales - an indication for concerted migration?
FN663831		ericoid	939		Gaultheria myrsinoides	host roots	21479257	PLoS Curr 3, RRN1227 (2011)	Neotropical and North American Vaccinioideae (Ericaceae) share their mycorrhizal Sebacinales - an indication for concerted migration?
FN663832		ericoid	927		Gaultheria myrsinoides	host roots	21479257	PLoS Curr 3, RRN1227 (2011)	Neotropical and North American Vaccinioideae (Ericaceae) share their mycorrhizal Sebacinales - an indication for concerted migration?
FN663833		ericoid	945		Gaultheria myrsinoides	host roots	21479257	PLoS Curr 3, RRN1227 (2011)	Neotropical and North American Vaccinioideae (Ericaceae) share their mycorrhizal Sebacinales - an indication for concerted migration?
FN663834		cavendishoid	2331		Cavendishia bracteata	host roots	21479257	PLoS Curr 3, RRN1227 (2011)	Neotropical and North American Vaccinioideae (Ericaceae) share their mycorrhizal Sebacinales - an indication for concerted migration?
FN663835		ericoid	2335		Vaccinium floribundum	host roots	21479257	PLoS Curr 3, RRN1227 (2011)	Neotropical and North American Vaccinioideae (Ericaceae) share their mycorrhizal Sebacinales - an indication for concerted migration?
FN663836		ericoid	2334		Vaccinium floribundum	host roots	21479257	PLoS Curr 3, RRN1227 (2011)	Neotropical and North American Vaccinioideae (Ericaceae) share their mycorrhizal Sebacinales - an indication for concerted migration?
FN663837		cavendishoid	593		Cavendishia bracteata	host roots	21479257	PLoS Curr 3, RRN1227 (2011)	Neotropical and North American Vaccinioideae (Ericaceae) share their mycorrhizal Sebacinales - an indication for concerted migration?
FN663838		ericoid	588		Vaccinium floribundum	host roots	21479257	PLoS Curr 3, RRN1227 (2011)	Neotropical and North American Vaccinioideae (Ericaceae) share their mycorrhizal Sebacinales - an indication for concerted migration?
FN663839		ericoid	590		Vaccinium floribundum	host roots	21479257	PLoS Curr 3, RRN1227 (2011)	Neotropical and North American Vaccinioideae (Ericaceae) share their mycorrhizal Sebacinales - an indication for concerted migration?
FN663840		ericoid	579		Vaccinium floribundum	host roots	21479257	PLoS Curr 3, RRN1227 (2011)	Neotropical and North American Vaccinioideae (Ericaceae) share their mycorrhizal Sebacinales - an indication for concerted migration?
FN663841		ericoid	578		Vaccinium floribundum	host roots	21479257	PLoS Curr 3, RRN1227 (2011)	Neotropical and North American Vaccinioideae (Ericaceae) share their mycorrhizal Sebacinales - an indication for concerted migration?
FN663842		ericoid	579		Vaccinium floribundum	host roots	21479257	PLoS Curr 3, RRN1227 (2011)	Neotropical and North American Vaccinioideae (Ericaceae) share their mycorrhizal Sebacinales - an indication for concerted migration?
FN663843		ericoid	588		Vaccinium floribundum	host roots	21479257	PLoS Curr 3, RRN1227 (2011)	Neotropical and North American Vaccinioideae (Ericaceae) share their mycorrhizal Sebacinales - an indication for concerted migration?
FN663844		ericoid	592		Vaccinium floribundum	host roots	21479257	PLoS Curr 3, RRN1227 (2011)	Neotropical and North American Vaccinioideae (Ericaceae) share their mycorrhizal Sebacinales - an indication for concerted migration?
FN663845		ericoid	579		Vaccinium floribundum	host roots	21479257	PLoS Curr 3, RRN1227 (2011)	Neotropical and North American Vaccinioideae (Ericaceae) share their mycorrhizal Sebacinales - an indication for concerted migration?
FN663846		cavendishoid	601		Cavendishia bracteata	host roots	21479257	PLoS Curr 3, RRN1227 (2011)	Neotropical and North American Vaccinioideae (Ericaceae) share their mycorrhizal Sebacinales - an indication for concerted migration?
FN663847		cavendishoid	585		Cavendishia bracteata	host roots	21479257	PLoS Curr 3, RRN1227 (2011)	Neotropical and North American Vaccinioideae (Ericaceae) share their mycorrhizal Sebacinales - an indication for concerted migration?
FN663848		cavendishoid	552		Cavendishia bracteata	host roots	21479257	PLoS Curr 3, RRN1227 (2011)	Neotropical and North American Vaccinioideae (Ericaceae) share their mycorrhizal Sebacinales - an indication for concerted migration?
FN663849		cavendishoid	584		Cavendishia bracteata	host roots	21479257	PLoS Curr 3, RRN1227 (2011)	Neotropical and North American Vaccinioideae (Ericaceae) share their mycorrhizal Sebacinales - an indication for concerted migration?
FN663850		cavendishoid	581		Cavendishia bracteata	host roots	21479257	PLoS Curr 3, RRN1227 (2011)	Neotropical and North American Vaccinioideae (Ericaceae) share their mycorrhizal Sebacinales - an indication for concerted migration?
FN663851		cavendishoid	589		Cavendishia bracteata	host roots	21479257	PLoS Curr 3, RRN1227 (2011)	Neotropical and North American Vaccinioideae (Ericaceae) share their mycorrhizal Sebacinales - an indication for concerted migration?
FN663852		ericoid	2329		Gaultheria procumbens	host roots	21479257	PLoS Curr 3, RRN1227 (2011)	Neotropical and North American Vaccinioideae (Ericaceae) share their mycorrhizal Sebacinales - an indication for concerted migration?
FN663853		ericoid	2333		Vaccinium ovalifolium	host roots	21479257	PLoS Curr 3, RRN1227 (2011)	Neotropical and North American Vaccinioideae (Ericaceae) share their mycorrhizal Sebacinales - an indication for concerted migration?
FN663854		ericoid	2334		Vaccinium ovalifolium	host roots	21479257	PLoS Curr 3, RRN1227 (2011)	Neotropical and North American Vaccinioideae (Ericaceae) share their mycorrhizal Sebacinales - an indication for concerted migration?
FN663855		ericoid	2304		Vaccinium parvifolium	host roots	21479257	PLoS Curr 3, RRN1227 (2011)	Neotropical and North American Vaccinioideae (Ericaceae) share their mycorrhizal Sebacinales - an indication for concerted migration?
FN663856		ericoid	2304		Vaccinium parvifolium	host roots	21479257	PLoS Curr 3, RRN1227 (2011)	Neotropical and North American Vaccinioideae (Ericaceae) share their mycorrhizal Sebacinales - an indication for concerted migration?
FN663857		ericoid	2327		Vaccinium ovalifolium	host roots	21479257	PLoS Curr 3, RRN1227 (2011)	Neotropical and North American Vaccinioideae (Ericaceae) share their mycorrhizal Sebacinales - an indication for concerted migration?
FN663858		ericoid	2327		Vaccinium ovalifolium	host roots	21479257	PLoS Curr 3, RRN1227 (2011)	Neotropical and North American Vaccinioideae (Ericaceae) share their mycorrhizal Sebacinales - an indication for concerted migration?
FN663859		ericoid	2329		Vaccinium parvifolium	host roots	21479257	PLoS Curr 3, RRN1227 (2011)	Neotropical and North American Vaccinioideae (Ericaceae) share their mycorrhizal Sebacinales - an indication for concerted migration?
FN663860		ericoid	2328		Vaccinium parvifolium	host roots	21479257	PLoS Curr 3, RRN1227 (2011)	Neotropical and North American Vaccinioideae (Ericaceae) share their mycorrhizal Sebacinales - an indication for concerted migration?
FN663861		ericoid	2334		Vaccinium ovatum	host roots	21479257	PLoS Curr 3, RRN1227 (2011)	Neotropical and North American Vaccinioideae (Ericaceae) share their mycorrhizal Sebacinales - an indication for concerted migration?
FN663862		ericoid	2334		Vaccinium ovatum	host roots	21479257	PLoS Curr 3, RRN1227 (2011)	Neotropical and North American Vaccinioideae (Ericaceae) share their mycorrhizal Sebacinales - an indication for concerted migration?
FN663863		ericoid	2329		Gaultheria shallon	host roots	21479257	PLoS Curr 3, RRN1227 (2011)	Neotropical and North American Vaccinioideae (Ericaceae) share their mycorrhizal Sebacinales - an indication for concerted migration?
FN663864		ericoid	2329		Gaultheria shallon	host roots	21479257	PLoS Curr 3, RRN1227 (2011)	Neotropical and North American Vaccinioideae (Ericaceae) share their mycorrhizal Sebacinales - an indication for concerted migration?
GQ221627		ECM	645		NA	roots from soil in Pseudotsuga-Quercus-Lithocarpus forest	20002314	New Phytol. (2009) In press	Distribution and abundance of the introduced ectomycorrhizal fungus Amanita phalloides in North America
GQ221636		ECM	621		NA	roots from soil in Pseudotsuga-Quercus-Lithocarpus forest	20002314	New Phytol. (2009) In press	Distribution and abundance of the introduced ectomycorrhizal fungus Amanita phalloides in North America
GQ221651		ECM	587		NA	roots from soil in Pseudotsuga-Quercus-Lithocarpus forest	20002314	New Phytol. (2009) In press	Distribution and abundance of the introduced ectomycorrhizal fungus Amanita phalloides in North America
GQ221654		ECM	637		NA	roots from soil in Pseudotsuga-Quercus-Lithocarpus forest	20002314	New Phytol. (2009) In press	Distribution and abundance of the introduced ectomycorrhizal fungus Amanita phalloides in North America
GQ223475		orc green	615		Gymnadenia conopsea	roots	19486943	Mycol. Res. 113 (PT 9), 952-959 (2009)	Fungi from the roots of the common terrestrial orchid Gymnadenia conopsea
GQ240918		ECM	609		Pinus massoniana Lamb.	seedling root-tips	NA	Unpublished	Ectomycorrhizal fungi obtained from Castanopsis fargesii Franch. and Pinus massoniana Lamb. seedling root systems
GQ240919		ECM	585		Castanopsis fargesii Franch. and Pinus massoniana Lamb.	seedling root-tips	NA	Unpublished	Ectomycorrhizal fungi obtained from Castanopsis fargesii Franch. and Pinus massoniana Lamb. seedling root systems
GQ268664		ECM	677		NA	ectomycorrhizal root tip	19878464	New Phytol. 185 (2), 529-542 (2010)	Potential link between plant and fungal distributions in a dipterocarp rainforest: community and phylogenetic structure of tropical ectomycorrhizal fungi across a plant and soil ecotone
GQ907068		liverwort	648		Lophozia ventricosa	NA	19812075	Proc. Biol. Sci. 277 (1680), 485-492 (2010)	Conservative ecological and evolutionary patterns in liverwort-fungal symbioses
GQ907069		liverwort	686		Lophozia sudetica	NA	19812075	Proc. Biol. Sci. 277 (1680), 485-492 (2010)	Conservative ecological and evolutionary patterns in liverwort-fungal symbioses
GQ907070		liverwort	644		Nardia scalaris	NA	19812075	Proc. Biol. Sci. 277 (1680), 485-492 (2010)	Conservative ecological and evolutionary patterns in liverwort-fungal symbioses
GQ907071		liverwort	704		Lophozia ventricosa	NA	19812075	Proc. Biol. Sci. 277 (1680), 485-492 (2010)	Conservative ecological and evolutionary patterns in liverwort-fungal symbioses
GQ907072		liverwort	697		Lophozia opacifolia	NA	19812075	Proc. Biol. Sci. 277 (1680), 485-492 (2010)	Conservative ecological and evolutionary patterns in liverwort-fungal symbioses
GQ907073		liverwort	649		Scapania irrigua	NA	19812075	Proc. Biol. Sci. 277 (1680), 485-492 (2010)	Conservative ecological and evolutionary patterns in liverwort-fungal symbioses
GQ907074		liverwort	623		Tritomaria quinquedentata	NA	19812075	Proc. Biol. Sci. 277 (1680), 485-492 (2010)	Conservative ecological and evolutionary patterns in liverwort-fungal symbioses
GQ907075		liverwort	650		Lophozia ventricosa	NA	19812075	Proc. Biol. Sci. 277 (1680), 485-492 (2010)	Conservative ecological and evolutionary patterns in liverwort-fungal symbioses
GQ907076		liverwort	668		Lophozia sudetica	NA	19812075	Proc. Biol. Sci. 277 (1680), 485-492 (2010)	Conservative ecological and evolutionary patterns in liverwort-fungal symbioses
GQ907077		liverwort	653		Lophozia opacifolia	NA	19812075	Proc. Biol. Sci. 277 (1680), 485-492 (2010)	Conservative ecological and evolutionary patterns in liverwort-fungal symbioses
GQ907078		liverwort	691		Nardia scalaris	NA	19812075	Proc. Biol. Sci. 277 (1680), 485-492 (2010)	Conservative ecological and evolutionary patterns in liverwort-fungal symbioses
GQ907079		liverwort	679		Barbilophozia barbata	NA	19812075	Proc. Biol. Sci. 277 (1680), 485-492 (2010)	Conservative ecological and evolutionary patterns in liverwort-fungal symbioses
GQ907080		liverwort	707		Lophozia ventricosa	NA	19812075	Proc. Biol. Sci. 277 (1680), 485-492 (2010)	Conservative ecological and evolutionary patterns in liverwort-fungal symbioses
GQ907081		liverwort	677		Lophozia sudetica	NA	19812075	Proc. Biol. Sci. 277 (1680), 485-492 (2010)	Conservative ecological and evolutionary patterns in liverwort-fungal symbioses
GQ907082		liverwort	687		Lophozia wenzelii	NA	19812075	Proc. Biol. Sci. 277 (1680), 485-492 (2010)	Conservative ecological and evolutionary patterns in liverwort-fungal symbioses
GQ907083		liverwort	640		Lophozia excisa	NA	19812075	Proc. Biol. Sci. 277 (1680), 485-492 (2010)	Conservative ecological and evolutionary patterns in liverwort-fungal symbioses
GQ907084		liverwort	665		Barbilophozia lycopodioides	NA	19812075	Proc. Biol. Sci. 277 (1680), 485-492 (2010)	Conservative ecological and evolutionary patterns in liverwort-fungal symbioses
GQ907085		liverwort	675		Barbilophozia floerkei	NA	19812075	Proc. Biol. Sci. 277 (1680), 485-492 (2010)	Conservative ecological and evolutionary patterns in liverwort-fungal symbioses
GQ907087		liverwort	663		Barbilophozia barbata	NA	19812075	Proc. Biol. Sci. 277 (1680), 485-492 (2010)	Conservative ecological and evolutionary patterns in liverwort-fungal symbioses
GQ907088		liverwort	684		Barbilophozia hatcheri	NA	19812075	Proc. Biol. Sci. 277 (1680), 485-492 (2010)	Conservative ecological and evolutionary patterns in liverwort-fungal symbioses
GQ907089		liverwort	687		Diplophyllum albicans	NA	19812075	Proc. Biol. Sci. 277 (1680), 485-492 (2010)	Conservative ecological and evolutionary patterns in liverwort-fungal symbioses
GQ907090		liverwort	665		Diplophyllum obtusifolium	NA	19812075	Proc. Biol. Sci. 277 (1680), 485-492 (2010)	Conservative ecological and evolutionary patterns in liverwort-fungal symbioses
GQ907091		liverwort	681		Scapania calcicola	NA	19812075	Proc. Biol. Sci. 277 (1680), 485-492 (2010)	Conservative ecological and evolutionary patterns in liverwort-fungal symbioses
GQ907092		liverwort	641		Scapania calcicola	NA	19812075	Proc. Biol. Sci. 277 (1680), 485-492 (2010)	Conservative ecological and evolutionary patterns in liverwort-fungal symbioses
GQ907093		liverwort	664		Scapania cuspiduligera	NA	19812075	Proc. Biol. Sci. 277 (1680), 485-492 (2010)	Conservative ecological and evolutionary patterns in liverwort-fungal symbioses
GQ907094		liverwort	682		Saccogyna viticulosa	NA	19812075	Proc. Biol. Sci. 277 (1680), 485-492 (2010)	Conservative ecological and evolutionary patterns in liverwort-fungal symbioses
GQ907095		liverwort	699		Tritomaria exsectiformis	NA	19812075	Proc. Biol. Sci. 277 (1680), 485-492 (2010)	Conservative ecological and evolutionary patterns in liverwort-fungal symbioses
GQ907096		liverwort	690		Lophozia excisa	NA	19812075	Proc. Biol. Sci. 277 (1680), 485-492 (2010)	Conservative ecological and evolutionary patterns in liverwort-fungal symbioses
GQ907097		liverwort	688		Lophozia excisa	NA	19812075	Proc. Biol. Sci. 277 (1680), 485-492 (2010)	Conservative ecological and evolutionary patterns in liverwort-fungal symbioses
GQ907098		liverwort	596		Lophozia incisa	NA	19812075	Proc. Biol. Sci. 277 (1680), 485-492 (2010)	Conservative ecological and evolutionary patterns in liverwort-fungal symbioses
GQ907099		liverwort	620		Nardia geoscyphus	NA	19812075	Proc. Biol. Sci. 277 (1680), 485-492 (2010)	Conservative ecological and evolutionary patterns in liverwort-fungal symbioses
GQ907100		liverwort	691		Barbilophozia attenuata	NA	19812075	Proc. Biol. Sci. 277 (1680), 485-492 (2010)	Conservative ecological and evolutionary patterns in liverwort-fungal symbioses
GQ907101		liverwort	686		Barbilophozia barbata	NA	19812075	Proc. Biol. Sci. 277 (1680), 485-492 (2010)	Conservative ecological and evolutionary patterns in liverwort-fungal symbioses
GQ907102		liverwort	709		Barbilophozia hatcheri	NA	19812075	Proc. Biol. Sci. 277 (1680), 485-492 (2010)	Conservative ecological and evolutionary patterns in liverwort-fungal symbioses
GQ907103		liverwort	692		Diplophyllum albicans	NA	19812075	Proc. Biol. Sci. 277 (1680), 485-492 (2010)	Conservative ecological and evolutionary patterns in liverwort-fungal symbioses
GQ907104		liverwort	517		Lophozia incisa	NA	19812075	Proc. Biol. Sci. 277 (1680), 485-492 (2010)	Conservative ecological and evolutionary patterns in liverwort-fungal symbioses
GQ907105		liverwort	675		Lophozia excisa	NA	19812075	Proc. Biol. Sci. 277 (1680), 485-492 (2010)	Conservative ecological and evolutionary patterns in liverwort-fungal symbioses
GQ907106		liverwort	695		Lophozia opacifolia	NA	19812075	Proc. Biol. Sci. 277 (1680), 485-492 (2010)	Conservative ecological and evolutionary patterns in liverwort-fungal symbioses
GQ907107		liverwort	691		Lophozia opacifolia	NA	19812075	Proc. Biol. Sci. 277 (1680), 485-492 (2010)	Conservative ecological and evolutionary patterns in liverwort-fungal symbioses
GQ907108		liverwort	696		Lophozia sudetica	NA	19812075	Proc. Biol. Sci. 277 (1680), 485-492 (2010)	Conservative ecological and evolutionary patterns in liverwort-fungal symbioses
GQ907109		liverwort	649		Lophozia ventricosa	NA	19812075	Proc. Biol. Sci. 277 (1680), 485-492 (2010)	Conservative ecological and evolutionary patterns in liverwort-fungal symbioses
GQ907110		liverwort	678		Nardia scalaris	NA	19812075	Proc. Biol. Sci. 277 (1680), 485-492 (2010)	Conservative ecological and evolutionary patterns in liverwort-fungal symbioses
GQ907111		liverwort	714		Scapania irrigua	NA	19812075	Proc. Biol. Sci. 277 (1680), 485-492 (2010)	Conservative ecological and evolutionary patterns in liverwort-fungal symbioses
GQ907112		liverwort	684		Barbilophozia floerkei	NA	19812075	Proc. Biol. Sci. 277 (1680), 485-492 (2010)	Conservative ecological and evolutionary patterns in liverwort-fungal symbioses
GQ907113		liverwort	685		Diplophyllum albicans	NA	19812075	Proc. Biol. Sci. 277 (1680), 485-492 (2010)	Conservative ecological and evolutionary patterns in liverwort-fungal symbioses
GQ907114		liverwort	600		Lophozia ventricosa	NA	19812075	Proc. Biol. Sci. 277 (1680), 485-492 (2010)	Conservative ecological and evolutionary patterns in liverwort-fungal symbioses
GQ907115		liverwort	648		Saccogyna viticulosa	NA	19812075	Proc. Biol. Sci. 277 (1680), 485-492 (2010)	Conservative ecological and evolutionary patterns in liverwort-fungal symbioses
GQ907116		liverwort	577		Tritomaria quinquedentata	NA	19812075	Proc. Biol. Sci. 277 (1680), 485-492 (2010)	Conservative ecological and evolutionary patterns in liverwort-fungal symbioses
GQ907117		liverwort	645		Lophozia longidens	NA	19812075	Proc. Biol. Sci. 277 (1680), 485-492 (2010)	Conservative ecological and evolutionary patterns in liverwort-fungal symbioses
GQ907118		liverwort	703		Lophozia ventricosa	NA	19812075	Proc. Biol. Sci. 277 (1680), 485-492 (2010)	Conservative ecological and evolutionary patterns in liverwort-fungal symbioses
GQ907119		liverwort	605		Tritomaria quinquedentata	NA	19812075	Proc. Biol. Sci. 277 (1680), 485-492 (2010)	Conservative ecological and evolutionary patterns in liverwort-fungal symbioses
GQ907120		liverwort	686		Scapania cuspiduligera	NA	19812075	Proc. Biol. Sci. 277 (1680), 485-492 (2010)	Conservative ecological and evolutionary patterns in liverwort-fungal symbioses
GQ907121		liverwort	609		Tritomaria quinquedentata	NA	19812075	Proc. Biol. Sci. 277 (1680), 485-492 (2010)	Conservative ecological and evolutionary patterns in liverwort-fungal symbioses
GQ907122		liverwort	661		Barbilophozia quadriloba	NA	19812075	Proc. Biol. Sci. 277 (1680), 485-492 (2010)	Conservative ecological and evolutionary patterns in liverwort-fungal symbioses
GQ907123		liverwort	646		Lophozia longidens	NA	19812075	Proc. Biol. Sci. 277 (1680), 485-492 (2010)	Conservative ecological and evolutionary patterns in liverwort-fungal symbioses
GQ907124		liverwort	525		Barbilophozia barbata	NA	19812075	Proc. Biol. Sci. 277 (1680), 485-492 (2010)	Conservative ecological and evolutionary patterns in liverwort-fungal symbioses
GQ907125		liverwort	557		Diplophyllum albicans	NA	19812075	Proc. Biol. Sci. 277 (1680), 485-492 (2010)	Conservative ecological and evolutionary patterns in liverwort-fungal symbioses
GQ907126		liverwort	698		Lophozia ventricosa	NA	19812075	Proc. Biol. Sci. 277 (1680), 485-492 (2010)	Conservative ecological and evolutionary patterns in liverwort-fungal symbioses
GQ907127		liverwort	699		Barbilophozia floerkei	NA	19812075	Proc. Biol. Sci. 277 (1680), 485-492 (2010)	Conservative ecological and evolutionary patterns in liverwort-fungal symbioses
GQ907128		liverwort	708		Lophozia ventricosa	NA	19812075	Proc. Biol. Sci. 277 (1680), 485-492 (2010)	Conservative ecological and evolutionary patterns in liverwort-fungal symbioses
GQ907129		liverwort	692		Barbilophozia floerkei	NA	19812075	Proc. Biol. Sci. 277 (1680), 485-492 (2010)	Conservative ecological and evolutionary patterns in liverwort-fungal symbioses
GQ907130		liverwort	696		Barbilophozia barbata	NA	19812075	Proc. Biol. Sci. 277 (1680), 485-492 (2010)	Conservative ecological and evolutionary patterns in liverwort-fungal symbioses
GQ907131		liverwort	704		Diplophyllum albicans	NA	19812075	Proc. Biol. Sci. 277 (1680), 485-492 (2010)	Conservative ecological and evolutionary patterns in liverwort-fungal symbioses
GQ907132		liverwort	703		Diplophyllum albicans	NA	19812075	Proc. Biol. Sci. 277 (1680), 485-492 (2010)	Conservative ecological and evolutionary patterns in liverwort-fungal symbioses
GQ907133		liverwort	687		Diplophyllum albicans	NA	19812075	Proc. Biol. Sci. 277 (1680), 485-492 (2010)	Conservative ecological and evolutionary patterns in liverwort-fungal symbioses
GQ907134		liverwort	681		Diplophyllum albicans	NA	19812075	Proc. Biol. Sci. 277 (1680), 485-492 (2010)	Conservative ecological and evolutionary patterns in liverwort-fungal symbioses
GQ907135		liverwort	643		Diplophyllum sp.	NA	19812075	Proc. Biol. Sci. 277 (1680), 485-492 (2010)	Conservative ecological and evolutionary patterns in liverwort-fungal symbioses
GQ907136		liverwort	641		Lophozia crispata	NA	19812075	Proc. Biol. Sci. 277 (1680), 485-492 (2010)	Conservative ecological and evolutionary patterns in liverwort-fungal symbioses
GQ907137		liverwort	673		Lophozia crispata	NA	19812075	Proc. Biol. Sci. 277 (1680), 485-492 (2010)	Conservative ecological and evolutionary patterns in liverwort-fungal symbioses
GQ907138		liverwort	584		Lophozia crispata	NA	19812075	Proc. Biol. Sci. 277 (1680), 485-492 (2010)	Conservative ecological and evolutionary patterns in liverwort-fungal symbioses
GQ907140		liverwort	560		Lophozia ventricosa	NA	19812075	Proc. Biol. Sci. 277 (1680), 485-492 (2010)	Conservative ecological and evolutionary patterns in liverwort-fungal symbioses
GQ907141		liverwort	684		Saccogyna viticulosa	NA	19812075	Proc. Biol. Sci. 277 (1680), 485-492 (2010)	Conservative ecological and evolutionary patterns in liverwort-fungal symbioses
GQ907142		liverwort	689		Saccogyna viticulosa	NA	19812075	Proc. Biol. Sci. 277 (1680), 485-492 (2010)	Conservative ecological and evolutionary patterns in liverwort-fungal symbioses
GQ907143		liverwort	577		Southbya nigrella	NA	19812075	Proc. Biol. Sci. 277 (1680), 485-492 (2010)	Conservative ecological and evolutionary patterns in liverwort-fungal symbioses
GQ907144		liverwort	543		Southbya tophacea	NA	19812075	Proc. Biol. Sci. 277 (1680), 485-492 (2010)	Conservative ecological and evolutionary patterns in liverwort-fungal symbioses
GQ907145		liverwort	685		Tritomaria quinquedentata	NA	19812075	Proc. Biol. Sci. 277 (1680), 485-492 (2010)	Conservative ecological and evolutionary patterns in liverwort-fungal symbioses
GQ907146		liverwort	686		Diplophyllum albicans	NA	19812075	Proc. Biol. Sci. 277 (1680), 485-492 (2010)	Conservative ecological and evolutionary patterns in liverwort-fungal symbioses
GQ907147		liverwort	690		Lophozia ventricosa	NA	19812075	Proc. Biol. Sci. 277 (1680), 485-492 (2010)	Conservative ecological and evolutionary patterns in liverwort-fungal symbioses
GQ907148		liverwort	671		Tritomaria quinquedentata	NA	19812075	Proc. Biol. Sci. 277 (1680), 485-492 (2010)	Conservative ecological and evolutionary patterns in liverwort-fungal symbioses
GQ907149		liverwort	677		Tritomaria quinquedentata	NA	19812075	Proc. Biol. Sci. 277 (1680), 485-492 (2010)	Conservative ecological and evolutionary patterns in liverwort-fungal symbioses
GQ985422		ECM	533		Pinus tabulaeformis	ectomycorrhizal root tips	NA	Botany 88 (6), 590-595 (2010)	Ectomycorrhizal community composition of Pinus tabulaeformis assessed by ITS-RFLP and ITS sequences
GQ985423		ECM	536		Pinus tabulaeformis	ectomycorrhizal root tips	NA	Botany 88 (6), 590-595 (2010)	Ectomycorrhizal community composition of Pinus tabulaeformis assessed by ITS-RFLP and ITS sequences
GQ985424		ECM	532		Pinus tabulaeformis	ectomycorrhizal root tips	NA	Botany 88 (6), 590-595 (2010)	Ectomycorrhizal community composition of Pinus tabulaeformis assessed by ITS-RFLP and ITS sequences
GQ985425		ECM	531		Pinus tabulaeformis	ectomycorrhizal root tips	NA	Botany 88 (6), 590-595 (2010)	Ectomycorrhizal community composition of Pinus tabulaeformis assessed by ITS-RFLP and ITS sequences
GU134517		ECM	693		NA	ectomycorrhiza	NA	Unpublished	Research on Diversity of Ectomycorrhizal in Pinus densiflora
GU134519		ECM	602		NA	ectomycorrhiza	NA	Unpublished	Research on Diversity of Ectomycorrhizal in Pinus densiflora
GU134523		ECM	938		NA	ectomycorrhiza	NA	Unpublished	Research on Diversity of Ectomycorrhizal in Pinus densiflora
GU143026		ECM	951		NA	ectomycorrhiza	NA	Unpublished	Research on Diversity of Ectomycorrhizal in Pinus densiflora
GU143027		ECM	571		NA	ectomycorrhiza	NA	Unpublished	Research on Diversity of Ectomycorrhizal in Pinus densiflora
GU180319		ECM	572		NA	ectomycorrhizal root tip	NA	Unpublished	Evidence for dispersal limitation of soil microbial eukaryotes: Isolation reduces species richness on ectomycorrhizal tree islands
GU181889		ECM	579		Pinus cembra	ectomycorrhizal mantle	NA	Unpublished	The mycorrhizal status of Larix decidua, Picea abies and Pinus cembra nursery plants in South Tyrol
GU184061		Achlorophyllous	539		NA	ectomyrrhizal root tips from a mixed conifer forest	NA	Unpublished	Effect of mechanical mastication followed by prescribed fire on mycorrhizas and hypogeous fungi in mixed hardwood chaparral
GU184062		ECM	641		NA	ectomyrrhizal root tips from a mixed conifer forest	NA	Unpublished	Effect of mechanical mastication followed by prescribed fire on mycorrhizas and hypogeous fungi in mixed hardwood chaparral
GU184063		ECM	505		NA	ectomyrrhizal root tips from a mixed conifer forest	NA	Unpublished	Effect of mechanical mastication followed by prescribed fire on mycorrhizas and hypogeous fungi in mixed hardwood chaparral
GU184065		ECM	604		NA	ectomyrrhizal root tips from a mixed conifer forest	NA	Unpublished	Effect of mechanical mastication followed by prescribed fire on mycorrhizas and hypogeous fungi in mixed hardwood chaparral
GU184066		ECM	571		NA	ectomyrrhizal root tips from a mixed conifer forest	NA	Unpublished	Effect of mechanical mastication followed by prescribed fire on mycorrhizas and hypogeous fungi in mixed hardwood chaparral
GU184067		ECM	504		NA	ectomyrrhizal root tips from a mixed conifer forest	NA	Unpublished	Effect of mechanical mastication followed by prescribed fire on mycorrhizas and hypogeous fungi in mixed hardwood chaparral
GU184068		ECM	528		NA	ectomyrrhizal root tips from a mixed conifer forest	NA	Unpublished	Effect of mechanical mastication followed by prescribed fire on mycorrhizas and hypogeous fungi in mixed hardwood chaparral
GU184069		ECM	556		NA	ectomyrrhizal root tips from a mixed conifer forest	NA	Unpublished	Effect of mechanical mastication followed by prescribed fire on mycorrhizas and hypogeous fungi in mixed hardwood chaparral
GU184072		ECM	584		NA	ectomyrrhizal root tips from a mixed conifer forest	NA	Unpublished	Effect of mechanical mastication followed by prescribed fire on mycorrhizas and hypogeous fungi in mixed hardwood chaparral
GU184074		ECM	504		NA	ectomyrrhizal root tips from a mixed conifer forest	NA	Unpublished	Effect of mechanical mastication followed by prescribed fire on mycorrhizas and hypogeous fungi in mixed hardwood chaparral
GU189679		Endophytic	1175		Lolium perenne TUB 019191	NA	24743185	New Phytol. (2010) In press	Molecular phylogenetic and morphological analyses of Sebacinoid fungi associated with crop and co-occurring herbs
GU189680		Endophytic	1133		Poaceae sp. TUB 019190	NA	24743185	New Phytol. (2010) In press	Molecular phylogenetic and morphological analyses of Sebacinoid fungi associated with crop and co-occurring herbs
GU189681		Endophytic	1169		Trifolium pratense TUB 019193	NA	24743185	New Phytol. (2010) In press	Molecular phylogenetic and morphological analyses of Sebacinoid fungi associated with crop and co-occurring herbs
GU189682		Endophytic	1175		Veronica persica TUB 019249	NA	24743185	New Phytol. (2010) In press	Molecular phylogenetic and morphological analyses of Sebacinoid fungi associated with crop and co-occurring herbs
GU189683		Endophytic	1127		Veronica persica TUB 019250	NA	24743185	New Phytol. (2010) In press	Molecular phylogenetic and morphological analyses of Sebacinoid fungi associated with crop and co-occurring herbs
GU189684		Endophytic	1139		Poaceae sp. TUB 019194	NA	24743185	New Phytol. (2010) In press	Molecular phylogenetic and morphological analyses of Sebacinoid fungi associated with crop and co-occurring herbs
GU189685		Endophytic	1173		x Triticosecale TUB 019211	NA	24743185	New Phytol. (2010) In press	Molecular phylogenetic and morphological analyses of Sebacinoid fungi associated with crop and co-occurring herbs
GU189687		Endophytic	1160		Pisum sativum TUB 019219	NA	24743185	New Phytol. (2010) In press	Molecular phylogenetic and morphological analyses of Sebacinoid fungi associated with crop and co-occurring herbs
GU189688		Endophytic	1175		x Triticosecale TUB 019213	NA	24743185	New Phytol. (2010) In press	Molecular phylogenetic and morphological analyses of Sebacinoid fungi associated with crop and co-occurring herbs
GU189689		Endophytic	1189		Potentilla anserina TUB 019218	NA	24743185	New Phytol. (2010) In press	Molecular phylogenetic and morphological analyses of Sebacinoid fungi associated with crop and co-occurring herbs
GU189690		Endophytic	1175		Lolium perenne TUB 019262	NA	24743185	New Phytol. (2010) In press	Molecular phylogenetic and morphological analyses of Sebacinoid fungi associated with crop and co-occurring herbs
GU189691		Endophytic	1175		Plantago lanceolata TUB 019220	NA	24743185	New Phytol. (2010) In press	Molecular phylogenetic and morphological analyses of Sebacinoid fungi associated with crop and co-occurring herbs
GU189692		Endophytic	1149		x Triticosecale TUB 019212	NA	24743185	New Phytol. (2010) In press	Molecular phylogenetic and morphological analyses of Sebacinoid fungi associated with crop and co-occurring herbs
GU189693		Endophytic	1137		x Triticosecale TUB 019187	NA	24743185	New Phytol. (2010) In press	Molecular phylogenetic and morphological analyses of Sebacinoid fungi associated with crop and co-occurring herbs
GU189694		Endophytic	1169		Alopecurus myosuroides TUB 019216	NA	24743185	New Phytol. (2010) In press	Molecular phylogenetic and morphological analyses of Sebacinoid fungi associated with crop and co-occurring herbs
GU189695		Endophytic	1165		Prunus spinosa TUB 019217	NA	24743185	New Phytol. (2010) In press	Molecular phylogenetic and morphological analyses of Sebacinoid fungi associated with crop and co-occurring herbs
GU189696		Endophytic	1159		Poa trivialis TUB 019268	NA	24743185	New Phytol. (2010) In press	Molecular phylogenetic and morphological analyses of Sebacinoid fungi associated with crop and co-occurring herbs
GU189697		Endophytic	1175		Plantago lanceolata TUB 019220	NA	24743185	New Phytol. (2010) In press	Molecular phylogenetic and morphological analyses of Sebacinoid fungi associated with crop and co-occurring herbs
GU189698		Endophytic	1125		Poaceae sp. TUB 019266	NA	24743185	New Phytol. (2010) In press	Molecular phylogenetic and morphological analyses of Sebacinoid fungi associated with crop and co-occurring herbs
GU189699		Endophytic	1170		x Triticosecale TUB 019188	NA	24743185	New Phytol. (2010) In press	Molecular phylogenetic and morphological analyses of Sebacinoid fungi associated with crop and co-occurring herbs
GU189700		Endophytic	1100		Pisum sativum TUB 019197	NA	24743185	New Phytol. (2010) In press	Molecular phylogenetic and morphological analyses of Sebacinoid fungi associated with crop and co-occurring herbs
GU189701		Endophytic	1175		Pisum sativum TUB 019189	NA	24743185	New Phytol. (2010) In press	Molecular phylogenetic and morphological analyses of Sebacinoid fungi associated with crop and co-occurring herbs
GU189702		Endophytic	1175		Poaceae sp. TUB 019192	NA	24743185	New Phytol. (2010) In press	Molecular phylogenetic and morphological analyses of Sebacinoid fungi associated with crop and co-occurring herbs
GU189703		Endophytic	1146		Lamium purpureum TUB 019230	NA	24743185	New Phytol. (2010) In press	Molecular phylogenetic and morphological analyses of Sebacinoid fungi associated with crop and co-occurring herbs
GU189704		Endophytic	1191		Elymus repens TUB 019263	NA	24743185	New Phytol. (2010) In press	Molecular phylogenetic and morphological analyses of Sebacinoid fungi associated with crop and co-occurring herbs
GU189705		Endophytic	1150		Poaceae sp. TUB 019200	NA	24743185	New Phytol. (2010) In press	Molecular phylogenetic and morphological analyses of Sebacinoid fungi associated with crop and co-occurring herbs
GU189706		Endophytic	995		Triticum aestivum TUB 019198	NA	24743185	New Phytol. (2010) In press	Molecular phylogenetic and morphological analyses of Sebacinoid fungi associated with crop and co-occurring herbs
GU189708		Endophytic	1173		Triticum aestivum TUB 019227	NA	24743185	New Phytol. (2010) In press	Molecular phylogenetic and morphological analyses of Sebacinoid fungi associated with crop and co-occurring herbs
GU189709		Endophytic	1192		Triticum aestivum TUB 019228	NA	24743185	New Phytol. (2010) In press	Molecular phylogenetic and morphological analyses of Sebacinoid fungi associated with crop and co-occurring herbs
GU189710		Endophytic	1192		Triticum aestivum TUB 019237	NA	24743185	New Phytol. (2010) In press	Molecular phylogenetic and morphological analyses of Sebacinoid fungi associated with crop and co-occurring herbs
GU189711		Endophytic	1190		Triticum aestivum TUB 019238	NA	24743185	New Phytol. (2010) In press	Molecular phylogenetic and morphological analyses of Sebacinoid fungi associated with crop and co-occurring herbs
GU189712		Endophytic	1092		Plantago lanceolata TUB 019201	NA	24743185	New Phytol. (2010) In press	Molecular phylogenetic and morphological analyses of Sebacinoid fungi associated with crop and co-occurring herbs
GU189713		Endophytic	1144		Lamium purpureum TUB 019222	NA	24743185	New Phytol. (2010) In press	Molecular phylogenetic and morphological analyses of Sebacinoid fungi associated with crop and co-occurring herbs
GU189715		Endophytic	1175		Triticum aestivum TUB 019245	NA	24743185	New Phytol. (2010) In press	Molecular phylogenetic and morphological analyses of Sebacinoid fungi associated with crop and co-occurring herbs
GU189716		Endophytic	1175		Veronica persica TUB 019206	NA	24743185	New Phytol. (2010) In press	Molecular phylogenetic and morphological analyses of Sebacinoid fungi associated with crop and co-occurring herbs
GU189717		Endophytic	1175		Poa annua TUB 019205	NA	24743185	New Phytol. (2010) In press	Molecular phylogenetic and morphological analyses of Sebacinoid fungi associated with crop and co-occurring herbs
GU189718		Endophytic	1154		Myosotis arvensis TUB 019202	NA	24743185	New Phytol. (2010) In press	Molecular phylogenetic and morphological analyses of Sebacinoid fungi associated with crop and co-occurring herbs
GU189719		Endophytic	1174		Elymus repens TUB 019267	NA	24743185	New Phytol. (2010) In press	Molecular phylogenetic and morphological analyses of Sebacinoid fungi associated with crop and co-occurring herbs
GU189720		Endophytic	1175		Trifolium repens TUB 019248	NA	24743185	New Phytol. (2010) In press	Molecular phylogenetic and morphological analyses of Sebacinoid fungi associated with crop and co-occurring herbs
GU189721		Endophytic	1164		Brachythecium rutabulum TUB 019204	NA	24743185	New Phytol. (2010) In press	Molecular phylogenetic and morphological analyses of Sebacinoid fungi associated with crop and co-occurring herbs
GU189722		Endophytic	1179		Poaceae sp. TUB 019203	NA	24743185	New Phytol. (2010) In press	Molecular phylogenetic and morphological analyses of Sebacinoid fungi associated with crop and co-occurring herbs
GU189723		Endophytic	1173		Triticum aestivum TUB 019223	NA	24743185	New Phytol. (2010) In press	Molecular phylogenetic and morphological analyses of Sebacinoid fungi associated with crop and co-occurring herbs
GU189724		Endophytic	1164		Poa annua TUB 019226	NA	24743185	New Phytol. (2010) In press	Molecular phylogenetic and morphological analyses of Sebacinoid fungi associated with crop and co-occurring herbs
GU189725		Endophytic	1154		Poa annua TUB 019261	NA	24743185	New Phytol. (2010) In press	Molecular phylogenetic and morphological analyses of Sebacinoid fungi associated with crop and co-occurring herbs
GU189726		Endophytic	1135		Cirsium arvense TUB 019242	NA	24743185	New Phytol. (2010) In press	Molecular phylogenetic and morphological analyses of Sebacinoid fungi associated with crop and co-occurring herbs
GU189727		Endophytic	1175		Poa annua TUB 019224	NA	24743185	New Phytol. (2010) In press	Molecular phylogenetic and morphological analyses of Sebacinoid fungi associated with crop and co-occurring herbs
GU189728		Endophytic	891		Plantago major TUB 019225	NA	24743185	New Phytol. (2010) In press	Molecular phylogenetic and morphological analyses of Sebacinoid fungi associated with crop and co-occurring herbs
GU189729		Endophytic	1141		Triticum aestivum TUB 019209	NA	24743185	New Phytol. (2010) In press	Molecular phylogenetic and morphological analyses of Sebacinoid fungi associated with crop and co-occurring herbs
GU189730		Endophytic	968		Cerastium cf holosteoides TUB 019255	NA	24743185	New Phytol. (2010) In press	Molecular phylogenetic and morphological analyses of Sebacinoid fungi associated with crop and co-occurring herbs
GU189731		Endophytic	1170		Veronica persica TUB 019239	NA	24743185	New Phytol. (2010) In press	Molecular phylogenetic and morphological analyses of Sebacinoid fungi associated with crop and co-occurring herbs
GU189732		Endophytic	1175		Galium mollugo TUB 019240	NA	24743185	New Phytol. (2010) In press	Molecular phylogenetic and morphological analyses of Sebacinoid fungi associated with crop and co-occurring herbs
GU189733		Endophytic	1167		Medicago lupulina TUB 019241	NA	24743185	New Phytol. (2010) In press	Molecular phylogenetic and morphological analyses of Sebacinoid fungi associated with crop and co-occurring herbs
GU189734		Endophytic	1175		Ranunculus bulbosus TUB 019208	NA	24743185	New Phytol. (2010) In press	Molecular phylogenetic and morphological analyses of Sebacinoid fungi associated with crop and co-occurring herbs
GU189735		Endophytic	1175		Brachythecium rutabulum TUB 019244	NA	24743185	New Phytol. (2010) In press	Molecular phylogenetic and morphological analyses of Sebacinoid fungi associated with crop and co-occurring herbs
GU189736		Endophytic	1175		Cerastium cf holosteoides TUB 019252	NA	24743185	New Phytol. (2010) In press	Molecular phylogenetic and morphological analyses of Sebacinoid fungi associated with crop and co-occurring herbs
GU189737		Endophytic	1175		Cerastium cf holosteoides TUB 019253	NA	24743185	New Phytol. (2010) In press	Molecular phylogenetic and morphological analyses of Sebacinoid fungi associated with crop and co-occurring herbs
GU189738		Endophytic	1169		Cerastium cf holosteoides TUB 019258	NA	24743185	New Phytol. (2010) In press	Molecular phylogenetic and morphological analyses of Sebacinoid fungi associated with crop and co-occurring herbs
GU189739		Endophytic	1165		Cerastium cf holosteoides TUB 019256	NA	24743185	New Phytol. (2010) In press	Molecular phylogenetic and morphological analyses of Sebacinoid fungi associated with crop and co-occurring herbs
GU189740		Endophytic	1109		Cerastium cf holosteoides TUB 019259	NA	24743185	New Phytol. (2010) In press	Molecular phylogenetic and morphological analyses of Sebacinoid fungi associated with crop and co-occurring herbs
GU189741		Endophytic	1175		Veronica persica TUB 019251	NA	24743185	New Phytol. (2010) In press	Molecular phylogenetic and morphological analyses of Sebacinoid fungi associated with crop and co-occurring herbs
GU189742		Endophytic	1044		Arabis hirsuta TUB 019221	NA	24743185	New Phytol. (2010) In press	Molecular phylogenetic and morphological analyses of Sebacinoid fungi associated with crop and co-occurring herbs
GU189743		Endophytic	1173		Poaceae sp. TUB 019207	NA	24743185	New Phytol. (2010) In press	Molecular phylogenetic and morphological analyses of Sebacinoid fungi associated with crop and co-occurring herbs
GU189744		Endophytic	1133		x Triticosecale TUB 019260	NA	24743185	New Phytol. (2010) In press	Molecular phylogenetic and morphological analyses of Sebacinoid fungi associated with crop and co-occurring herbs
GU189745		Endophytic	1043		Cerastium cf holosteoides TUB 019257	NA	24743185	New Phytol. (2010) In press	Molecular phylogenetic and morphological analyses of Sebacinoid fungi associated with crop and co-occurring herbs
GU189746		Endophytic	1058		Elymus repens TUB 019269	NA	24743185	New Phytol. (2010) In press	Molecular phylogenetic and morphological analyses of Sebacinoid fungi associated with crop and co-occurring herbs
GU189747		Endophytic	1170		Cerastium cf holosteoides TUB 019254	NA	24743185	New Phytol. (2010) In press	Molecular phylogenetic and morphological analyses of Sebacinoid fungi associated with crop and co-occurring herbs
GU256181		ECM	522		NA	ectomycorrhizal mantle	NA	Unpublished	Ectomycorrhizal community and cork oak state of health
GU256182		ECM	529		NA	ectomycorrhizal mantle	NA	Unpublished	Ectomycorrhizal community and cork oak state of health
GU256183		ECM	530		NA	ectomycorrhizal mantle	NA	Unpublished	Ectomycorrhizal community and cork oak state of health
GU269910		ECM	637		Pinus tabulaeformis	root tip	20445998	Mycorrhiza 21 (2), 105-115 (2011)	Two sebacinoid ectomycorrhizae on Chinese pine
GU269911		ECM	582		Pinus tabulaeformis	root tip	20445998	Mycorrhiza 21 (2), 105-115 (2011)	Two sebacinoid ectomycorrhizae on Chinese pine
GU327499		orc green	642		Epipactis atrorubens	mycorrhizal seedling	22688426	Am. J. Bot. 99 (6), 1020-1032 (2012)	Symbiotic germination capability of four Epipactis species (Orchidaceae) is broader than expected from adult ecology
GU327500		orc green	600		Epipactis atrorubens	mycorrhizal seedling	22688426	Am. J. Bot. 99 (6), 1020-1032 (2012)	Symbiotic germination capability of four Epipactis species (Orchidaceae) is broader than expected from adult ecology
GU452533		ECM	791		Pseudotsuga menziesii	mycorrhizal root tip	NA	Unpublished	Functional diversity for extracellular enzyme activity of Douglas fir ectomycorrhizas after wildfire or clearcut logging
HM044518		ECM	505		Larix decidua	ectomycorrhized root tips	NA	Unpublished	Ectomycorrhizal communities of Larix decidua and Pinus cembra in South-Tyrolean high altitude areas
HM105507		ECM	529		Quercus liaotungensis	root tips	22138969	Mycorrhiza 22 (6), 461-470 (2012)	Ectomycorrhizal fungus communities of Quercus liaotungensis Koidz of different ages in a northern China temperate forest
HM105512		ECM	525		Quercus liaotungensis	root tips	22138969	Mycorrhiza 22 (6), 461-470 (2012)	Ectomycorrhizal fungus communities of Quercus liaotungensis Koidz of different ages in a northern China temperate forest
HM105516		ECM	522		Quercus liaotungensis	root tips	22138969	Mycorrhiza 22 (6), 461-470 (2012)	Ectomycorrhizal fungus communities of Quercus liaotungensis Koidz of different ages in a northern China temperate forest
HM105518		ECM	539		Quercus liaotungensis	root tips	22138969	Mycorrhiza 22 (6), 461-470 (2012)	Ectomycorrhizal fungus communities of Quercus liaotungensis Koidz of different ages in a northern China temperate forest
HM105519		ECM	537		Quercus liaotungensis	root tips	22138969	Mycorrhiza 22 (6), 461-470 (2012)	Ectomycorrhizal fungus communities of Quercus liaotungensis Koidz of different ages in a northern China temperate forest
HM105521		ECM	531		Quercus liaotungensis	root tips	22138969	Mycorrhiza 22 (6), 461-470 (2012)	Ectomycorrhizal fungus communities of Quercus liaotungensis Koidz of different ages in a northern China temperate forest
HM105522		ECM	536		Quercus liaotungensis	root tips	22138969	Mycorrhiza 22 (6), 461-470 (2012)	Ectomycorrhizal fungus communities of Quercus liaotungensis Koidz of different ages in a northern China temperate forest
HM105523		ECM	529		Quercus liaotungensis	root tips	22138969	Mycorrhiza 22 (6), 461-470 (2012)	Ectomycorrhizal fungus communities of Quercus liaotungensis Koidz of different ages in a northern China temperate forest
HM105524		ECM	531		Quercus liaotungensis	root tips	22138969	Mycorrhiza 22 (6), 461-470 (2012)	Ectomycorrhizal fungus communities of Quercus liaotungensis Koidz of different ages in a northern China temperate forest
HM105529		ECM	529		Quercus liaotungensis	root tips	22138969	Mycorrhiza 22 (6), 461-470 (2012)	Ectomycorrhizal fungus communities of Quercus liaotungensis Koidz of different ages in a northern China temperate forest
HM105548		ECM	540		Quercus liaotungensis	root tips	22138969	Mycorrhiza 22 (6), 461-470 (2012)	Ectomycorrhizal fungus communities of Quercus liaotungensis Koidz of different ages in a northern China temperate forest
HM105558		ECM	534		Quercus liaotungensis	root tips	22138969	Mycorrhiza 22 (6), 461-470 (2012)	Ectomycorrhizal fungus communities of Quercus liaotungensis Koidz of different ages in a northern China temperate forest
HM136632		Endophytic	608		NA	plant roots	NA	Unpublished	Grassland management impacts on fungal communities associated to Festuca paniculata roots
HM136664		Endophytic	674		NA	plant roots	NA	Unpublished	Grassland management impacts on fungal communities associated to Festuca paniculata roots
HM146865		ECM	639		Pinus sylvestris	ectomycorrhiza	20545731	Ecol. Lett. 13 (9), 1103-1113 (2010)	Nitrogen availability is a primary determinant of conifer mycorrhizas across complex environmental gradients
HM146866		ECM	656		Pinus sylvestris	ectomycorrhiza	20545731	Ecol. Lett. 13 (9), 1103-1113 (2010)	Nitrogen availability is a primary determinant of conifer mycorrhizas across complex environmental gradients
HM146867		ECM	557		Pinus sylvestris	ectomycorrhiza	20545731	Ecol. Lett. 13 (9), 1103-1113 (2010)	Nitrogen availability is a primary determinant of conifer mycorrhizas across complex environmental gradients
HM146868		ECM	652		Pinus sylvestris	ectomycorrhiza	20545731	Ecol. Lett. 13 (9), 1103-1113 (2010)	Nitrogen availability is a primary determinant of conifer mycorrhizas across complex environmental gradients
HM230655		orc green	690		Cymbidium faberi	rhizome	NA	Submitted (14-MAY-2010) Chinese Academy of Forestry, Key Laboratory of Tree Breeding and Cultivation State Forestry Administration Research Institute of Forestry, Xiangshan Road, Haidian District, Beijing 100091, China	Direct Submission
HM230656		orc green	690		Cymbidium goeringii	roots	NA	Submitted (14-MAY-2010) Chinese Academy of Forestry, Key Laboratory of Tree Breeding and Cultivation State Forestry Administration Research Institute of Forestry, Xiangshan Road, Haidian District, Beijing 100091, China	Direct Submission
HM230657		orc green	690		Cymbidium goeringii	rhizome	NA	Submitted (14-MAY-2010) Chinese Academy of Forestry, Key Laboratory of Tree Breeding and Cultivation State Forestry Administration Research Institute of Forestry, Xiangshan Road, Haidian District, Beijing 100091, China	Direct Submission
HM230833		ericoid	675		Gaultheria erecta P07A60	ericoid mycorrhiza	NA	Unpublished	Comparison of fungal guilds in Neotropical Cavendishia bracteata and Gaultheria erecta (Ericaceae) with different mycorrhizal associations coexisting in a mountain ecosystem in Southern Ecuador
HM230834		ericoid	795		Gaultheria erecta P07A63	ericoid mycorrhiza	NA	Unpublished	Comparison of fungal guilds in Neotropical Cavendishia bracteata and Gaultheria erecta (Ericaceae) with different mycorrhizal associations coexisting in a mountain ecosystem in Southern Ecuador
HM230835		ericoid	695		Gaultheria erecta P07A28	ericoid mycorrhiza	NA	Unpublished	Comparison of fungal guilds in Neotropical Cavendishia bracteata and Gaultheria erecta (Ericaceae) with different mycorrhizal associations coexisting in a mountain ecosystem in Southern Ecuador
HM230836		ericoid	675		Gaultheria erecta P07A60	ericoid mycorrhiza	NA	Unpublished	Comparison of fungal guilds in Neotropical Cavendishia bracteata and Gaultheria erecta (Ericaceae) with different mycorrhizal associations coexisting in a mountain ecosystem in Southern Ecuador
HM230837		ericoid	702		Gaultheria erecta P07A63	ericoid mycorrhiza	NA	Unpublished	Comparison of fungal guilds in Neotropical Cavendishia bracteata and Gaultheria erecta (Ericaceae) with different mycorrhizal associations coexisting in a mountain ecosystem in Southern Ecuador
HM230838		ericoid	695		Gaultheria erecta P07A62	ericoid mycorrhiza	NA	Unpublished	Comparison of fungal guilds in Neotropical Cavendishia bracteata and Gaultheria erecta (Ericaceae) with different mycorrhizal associations coexisting in a mountain ecosystem in Southern Ecuador
HM230839		ericoid	695		Gaultheria erecta P07A20	ericoid mycorrhiza	NA	Unpublished	Comparison of fungal guilds in Neotropical Cavendishia bracteata and Gaultheria erecta (Ericaceae) with different mycorrhizal associations coexisting in a mountain ecosystem in Southern Ecuador
HM230840		ericoid	702		Gaultheria erecta P07A63	ericoid mycorrhiza	NA	Unpublished	Comparison of fungal guilds in Neotropical Cavendishia bracteata and Gaultheria erecta (Ericaceae) with different mycorrhizal associations coexisting in a mountain ecosystem in Southern Ecuador
HM230841		ericoid	688		Gaultheria erecta P07A22	ericoid mycorrhiza	NA	Unpublished	Comparison of fungal guilds in Neotropical Cavendishia bracteata and Gaultheria erecta (Ericaceae) with different mycorrhizal associations coexisting in a mountain ecosystem in Southern Ecuador
HM230843		cavendishioid	695		Cavendishia bracteata P07A53	cavendishioid mycorrhiza	NA	Unpublished	Comparison of fungal guilds in Neotropical Cavendishia bracteata and Gaultheria erecta (Ericaceae) with different mycorrhizal associations coexisting in a mountain ecosystem in Southern Ecuador
HM230845		ericoid	675		Gaultheria erecta P07A22	ericoid mycorrhiza	NA	Unpublished	Comparison of fungal guilds in Neotropical Cavendishia bracteata and Gaultheria erecta (Ericaceae) with different mycorrhizal associations coexisting in a mountain ecosystem in Southern Ecuador
HM230848		ericoid	675		Gaultheria erecta P07A60	ericoid mycorrhiza	NA	Unpublished	Comparison of fungal guilds in Neotropical Cavendishia bracteata and Gaultheria erecta (Ericaceae) with different mycorrhizal associations coexisting in a mountain ecosystem in Southern Ecuador
HM230849		cavendishioid	827		Cavendishia bracteata P07A24	cavendishioid mycorrhiza	NA	Unpublished	Comparison of fungal guilds in Neotropical Cavendishia bracteata and Gaultheria erecta (Ericaceae) with different mycorrhizal associations coexisting in a mountain ecosystem in Southern Ecuador
HM230851		cavendishioid	826		Cavendishia bracteata P07A24	cavendishioid mycorrhiza	NA	Unpublished	Comparison of fungal guilds in Neotropical Cavendishia bracteata and Gaultheria erecta (Ericaceae) with different mycorrhizal associations coexisting in a mountain ecosystem in Southern Ecuador
HM230853		ericoid	695		Gaultheria erecta P07A62	ericoid mycorrhiza	NA	Unpublished	Comparison of fungal guilds in Neotropical Cavendishia bracteata and Gaultheria erecta (Ericaceae) with different mycorrhizal associations coexisting in a mountain ecosystem in Southern Ecuador
HM230856		ericoid	675		Gaultheria erecta P07A63	ericoid mycorrhiza	NA	Unpublished	Comparison of fungal guilds in Neotropical Cavendishia bracteata and Gaultheria erecta (Ericaceae) with different mycorrhizal associations coexisting in a mountain ecosystem in Southern Ecuador
HM230857		cavendishioid	791		Cavendishia bracteata P07A38	cavendishioid mycorrhiza	NA	Unpublished	Comparison of fungal guilds in Neotropical Cavendishia bracteata and Gaultheria erecta (Ericaceae) with different mycorrhizal associations coexisting in a mountain ecosystem in Southern Ecuador
HM230858		ericoid	784		Gaultheria erecta P07A28	ericoid mycorrhiza	NA	Unpublished	Comparison of fungal guilds in Neotropical Cavendishia bracteata and Gaultheria erecta (Ericaceae) with different mycorrhizal associations coexisting in a mountain ecosystem in Southern Ecuador
HM230859		cavendishioid	830		Cavendishia bracteata P07A30	cavendishioid mycorrhiza	NA	Unpublished	Comparison of fungal guilds in Neotropical Cavendishia bracteata and Gaultheria erecta (Ericaceae) with different mycorrhizal associations coexisting in a mountain ecosystem in Southern Ecuador
HM230860		ericoid	675		Gaultheria erecta P07A63	ericoid mycorrhiza	NA	Unpublished	Comparison of fungal guilds in Neotropical Cavendishia bracteata and Gaultheria erecta (Ericaceae) with different mycorrhizal associations coexisting in a mountain ecosystem in Southern Ecuador
HM230862		cavendishioid	694		Cavendishia bracteata P07A36	cavendishioid mycorrhiza	NA	Unpublished	Comparison of fungal guilds in Neotropical Cavendishia bracteata and Gaultheria erecta (Ericaceae) with different mycorrhizal associations coexisting in a mountain ecosystem in Southern Ecuador
HM230863		cavendishioid	702		Cavendishia bracteata P07A41	cavendishioid mycorrhiza	NA	Unpublished	Comparison of fungal guilds in Neotropical Cavendishia bracteata and Gaultheria erecta (Ericaceae) with different mycorrhizal associations coexisting in a mountain ecosystem in Southern Ecuador
HM230864		ericoid	687		Gaultheria erecta P07A28	ericoid mycorrhiza	NA	Unpublished	Comparison of fungal guilds in Neotropical Cavendishia bracteata and Gaultheria erecta (Ericaceae) with different mycorrhizal associations coexisting in a mountain ecosystem in Southern Ecuador
HM359000		ECM	634		NA	roots of ectomycorrhizal seedlings cultured in pot using soil from a subtropical forest in southwest China	NA	Unpublished	Ectomycorrhizal fungi in degraded landscapes
HM370472		ECM	585		Corylus avellana L.	NA	21223332	FEMS Microbiol. Ecol. 76 (1), 170-184 (2011)	Ectomycorrhizal communities in a productive Tuber aestivum Vittad. orchard: composition, host influence and species replacement
HM370473		ECM	588		Ostrya carpinifolia Scop.	NA	21223332	FEMS Microbiol. Ecol. 76 (1), 170-184 (2011)	Ectomycorrhizal communities in a productive Tuber aestivum Vittad. orchard: composition, host influence and species replacement
HM451792		orc green	1543		orchid	NA	NA	Unpublished	Neotropical Sebacinales Associated with Coexisting Epiphytic and Terrestrial Ericaceae and Orchidaceae
HM451793		orc green	1588		orchid	NA	NA	Unpublished	Neotropical Sebacinales Associated with Coexisting Epiphytic and Terrestrial Ericaceae and Orchidaceae
HM451794		orc green	1283		orchid	NA	NA	Unpublished	Neotropical Sebacinales Associated with Coexisting Epiphytic and Terrestrial Ericaceae and Orchidaceae
HM451795		orc green	1283		orchid	NA	NA	Unpublished	Neotropical Sebacinales Associated with Coexisting Epiphytic and Terrestrial Ericaceae and Orchidaceae
HM451796		orc green	1588		orchid	NA	NA	Unpublished	Neotropical Sebacinales Associated with Coexisting Epiphytic and Terrestrial Ericaceae and Orchidaceae
HM451797		orc green	1283		orchid	NA	NA	Unpublished	Neotropical Sebacinales Associated with Coexisting Epiphytic and Terrestrial Ericaceae and Orchidaceae
HM451798		orc green	1589		orchid	NA	NA	Unpublished	Neotropical Sebacinales Associated with Coexisting Epiphytic and Terrestrial Ericaceae and Orchidaceae
HM451799		orc green	1281		orchid	NA	NA	Unpublished	Neotropical Sebacinales Associated with Coexisting Epiphytic and Terrestrial Ericaceae and Orchidaceae
HM451800		orc green	651		orchid	NA	NA	Unpublished	Neotropical Sebacinales Associated with Coexisting Epiphytic and Terrestrial Ericaceae and Orchidaceae
HM451801		orc green	712		orchid	NA	NA	Unpublished	Neotropical Sebacinales Associated with Coexisting Epiphytic and Terrestrial Ericaceae and Orchidaceae
HM451802		orc green	1590		orchid	NA	NA	Unpublished	Neotropical Sebacinales Associated with Coexisting Epiphytic and Terrestrial Ericaceae and Orchidaceae
HM451803		orc green	1586		orchid	NA	NA	Unpublished	Neotropical Sebacinales Associated with Coexisting Epiphytic and Terrestrial Ericaceae and Orchidaceae
HM451804		orc green	1590		orchid	NA	NA	Unpublished	Neotropical Sebacinales Associated with Coexisting Epiphytic and Terrestrial Ericaceae and Orchidaceae
HM451805		orc green	1590		orchid	NA	NA	Unpublished	Neotropical Sebacinales Associated with Coexisting Epiphytic and Terrestrial Ericaceae and Orchidaceae
HM451806		orc green	1590		orchid	NA	NA	Unpublished	Neotropical Sebacinales Associated with Coexisting Epiphytic and Terrestrial Ericaceae and Orchidaceae
HM451807		orc green	1613		orchid	NA	NA	Unpublished	Neotropical Sebacinales Associated with Coexisting Epiphytic and Terrestrial Ericaceae and Orchidaceae
HM451808		orc green	1611		orchid	NA	NA	Unpublished	Neotropical Sebacinales Associated with Coexisting Epiphytic and Terrestrial Ericaceae and Orchidaceae
HM451809		orc green	1588		orchid	NA	NA	Unpublished	Neotropical Sebacinales Associated with Coexisting Epiphytic and Terrestrial Ericaceae and Orchidaceae
HM451810		orc green	1588		orchid	NA	NA	Unpublished	Neotropical Sebacinales Associated with Coexisting Epiphytic and Terrestrial Ericaceae and Orchidaceae
HM451811		orc green	1586		orchid	NA	NA	Unpublished	Neotropical Sebacinales Associated with Coexisting Epiphytic and Terrestrial Ericaceae and Orchidaceae
HM451812		orc green	1587		orchid	NA	NA	Unpublished	Neotropical Sebacinales Associated with Coexisting Epiphytic and Terrestrial Ericaceae and Orchidaceae
HM451813		orc green	1612		orchid	NA	NA	Unpublished	Neotropical Sebacinales Associated with Coexisting Epiphytic and Terrestrial Ericaceae and Orchidaceae
HM451814		orc green	1586		orchid	NA	NA	Unpublished	Neotropical Sebacinales Associated with Coexisting Epiphytic and Terrestrial Ericaceae and Orchidaceae
HM451815		orc green	1281		orchid	NA	NA	Unpublished	Neotropical Sebacinales Associated with Coexisting Epiphytic and Terrestrial Ericaceae and Orchidaceae
HM451816		orc green	969		orchid	NA	NA	Unpublished	Neotropical Sebacinales Associated with Coexisting Epiphytic and Terrestrial Ericaceae and Orchidaceae
HM451817		orc green	1587		orchid	NA	NA	Unpublished	Neotropical Sebacinales Associated with Coexisting Epiphytic and Terrestrial Ericaceae and Orchidaceae
HM451818		orc green	1591		orchid	NA	NA	Unpublished	Neotropical Sebacinales Associated with Coexisting Epiphytic and Terrestrial Ericaceae and Orchidaceae
HM451819		orc green	1591		orchid	NA	NA	Unpublished	Neotropical Sebacinales Associated with Coexisting Epiphytic and Terrestrial Ericaceae and Orchidaceae
HM451820		orc green	1297		orchid	NA	NA	Unpublished	Neotropical Sebacinales Associated with Coexisting Epiphytic and Terrestrial Ericaceae and Orchidaceae
HM451821		orc green	1591		orchid	NA	NA	Unpublished	Neotropical Sebacinales Associated with Coexisting Epiphytic and Terrestrial Ericaceae and Orchidaceae
HM451822		orc green	1590		orchid	NA	NA	Unpublished	Neotropical Sebacinales Associated with Coexisting Epiphytic and Terrestrial Ericaceae and Orchidaceae
HM451823		orc green	1594		orchid	NA	NA	Unpublished	Neotropical Sebacinales Associated with Coexisting Epiphytic and Terrestrial Ericaceae and Orchidaceae
HM451824		orc green	1588		orchid	NA	NA	Unpublished	Neotropical Sebacinales Associated with Coexisting Epiphytic and Terrestrial Ericaceae and Orchidaceae
HM451825		orc green	1603		orchid	NA	NA	Unpublished	Neotropical Sebacinales Associated with Coexisting Epiphytic and Terrestrial Ericaceae and Orchidaceae
HM451826		orc green	596		orchid	NA	NA	Unpublished	Neotropical Sebacinales Associated with Coexisting Epiphytic and Terrestrial Ericaceae and Orchidaceae
HM451827		orc green	590		orchid	NA	NA	Unpublished	Neotropical Sebacinales Associated with Coexisting Epiphytic and Terrestrial Ericaceae and Orchidaceae
HM451828		orc green	594		orchid	NA	NA	Unpublished	Neotropical Sebacinales Associated with Coexisting Epiphytic and Terrestrial Ericaceae and Orchidaceae
HM451829		orc green	578		orchid	NA	NA	Unpublished	Neotropical Sebacinales Associated with Coexisting Epiphytic and Terrestrial Ericaceae and Orchidaceae
HM451830		orc green	560		orchid	NA	NA	Unpublished	Neotropical Sebacinales Associated with Coexisting Epiphytic and Terrestrial Ericaceae and Orchidaceae
HM451831		orc green	555		orchid	NA	NA	Unpublished	Neotropical Sebacinales Associated with Coexisting Epiphytic and Terrestrial Ericaceae and Orchidaceae
HM451832		orc green	599		orchid	NA	NA	Unpublished	Neotropical Sebacinales Associated with Coexisting Epiphytic and Terrestrial Ericaceae and Orchidaceae
HM852079		Endophytic	602		Ficus trigona	NA	NA	Unpublished	Comparison of Endophytes Isolated from Rainforest Plants
HQ154216		ECM	1229		Fagus sylvatica	NA	22891937	FEMS Microbiol. Ecol. 83 (2), 265-278 (2013)	Phylogenetic diversity and structure of sebacinoid fungi associated with plant communities along an altitudinal gradient
HQ154217		Endophytic	1120		Trifolium pratense	NA	22891937	FEMS Microbiol. Ecol. 83 (2), 265-278 (2013)	Phylogenetic diversity and structure of sebacinoid fungi associated with plant communities along an altitudinal gradient
HQ154218		Endophytic	1235		Oxalis acetosella	NA	22891937	FEMS Microbiol. Ecol. 83 (2), 265-278 (2013)	Phylogenetic diversity and structure of sebacinoid fungi associated with plant communities along an altitudinal gradient
HQ154219		ECM	1232		Dryas octopetala	NA	22891937	FEMS Microbiol. Ecol. 83 (2), 265-278 (2013)	Phylogenetic diversity and structure of sebacinoid fungi associated with plant communities along an altitudinal gradient
HQ154220		Endophytic	1227		Astrantia major	NA	22891937	FEMS Microbiol. Ecol. 83 (2), 265-278 (2013)	Phylogenetic diversity and structure of sebacinoid fungi associated with plant communities along an altitudinal gradient
HQ154221		Endophytic	1275		Blechnum spicant	NA	22891937	FEMS Microbiol. Ecol. 83 (2), 265-278 (2013)	Phylogenetic diversity and structure of sebacinoid fungi associated with plant communities along an altitudinal gradient
HQ154222		Endophytic	1207		Aposeris foetida	NA	22891937	FEMS Microbiol. Ecol. 83 (2), 265-278 (2013)	Phylogenetic diversity and structure of sebacinoid fungi associated with plant communities along an altitudinal gradient
HQ154223		Endophytic	1275		Potentilla anserina	NA	22891937	FEMS Microbiol. Ecol. 83 (2), 265-278 (2013)	Phylogenetic diversity and structure of sebacinoid fungi associated with plant communities along an altitudinal gradient
HQ154224		Endophytic	1253		Homogyne alpina	NA	22891937	FEMS Microbiol. Ecol. 83 (2), 265-278 (2013)	Phylogenetic diversity and structure of sebacinoid fungi associated with plant communities along an altitudinal gradient
HQ154225		Endophytic	1212		Trifolium pratense	NA	22891937	FEMS Microbiol. Ecol. 83 (2), 265-278 (2013)	Phylogenetic diversity and structure of sebacinoid fungi associated with plant communities along an altitudinal gradient
HQ154226		Endophytic	1211		Trifolium pratense	NA	22891937	FEMS Microbiol. Ecol. 83 (2), 265-278 (2013)	Phylogenetic diversity and structure of sebacinoid fungi associated with plant communities along an altitudinal gradient
HQ154227		Endophytic	1288		Trifolium pratense	NA	22891937	FEMS Microbiol. Ecol. 83 (2), 265-278 (2013)	Phylogenetic diversity and structure of sebacinoid fungi associated with plant communities along an altitudinal gradient
HQ154228		Endophytic	1227		cf. Gymnadenia conopsea	NA	22891937	FEMS Microbiol. Ecol. 83 (2), 265-278 (2013)	Phylogenetic diversity and structure of sebacinoid fungi associated with plant communities along an altitudinal gradient
HQ154229		Endophytic	1244		Rumex cf. acetosa	NA	22891937	FEMS Microbiol. Ecol. 83 (2), 265-278 (2013)	Phylogenetic diversity and structure of sebacinoid fungi associated with plant communities along an altitudinal gradient
HQ154230		Endophytic	1253		Rumex cf. acetosa	NA	22891937	FEMS Microbiol. Ecol. 83 (2), 265-278 (2013)	Phylogenetic diversity and structure of sebacinoid fungi associated with plant communities along an altitudinal gradient
HQ154231		ECM	1229		Dryas octopetala	NA	22891937	FEMS Microbiol. Ecol. 83 (2), 265-278 (2013)	Phylogenetic diversity and structure of sebacinoid fungi associated with plant communities along an altitudinal gradient
HQ154232		Endophytic	1227		Daphne striata	NA	22891937	FEMS Microbiol. Ecol. 83 (2), 265-278 (2013)	Phylogenetic diversity and structure of sebacinoid fungi associated with plant communities along an altitudinal gradient
HQ154233		Endophytic	1186		Equisetum sylvaticum	NA	22891937	FEMS Microbiol. Ecol. 83 (2), 265-278 (2013)	Phylogenetic diversity and structure of sebacinoid fungi associated with plant communities along an altitudinal gradient
HQ154234		Endophytic	1188		Saxifraga aizoides	NA	22891937	FEMS Microbiol. Ecol. 83 (2), 265-278 (2013)	Phylogenetic diversity and structure of sebacinoid fungi associated with plant communities along an altitudinal gradient
HQ154235		Endophytic	1184		Parnassia palustris	NA	22891937	FEMS Microbiol. Ecol. 83 (2), 265-278 (2013)	Phylogenetic diversity and structure of sebacinoid fungi associated with plant communities along an altitudinal gradient
HQ154236		Endophytic	1212		Carlina acaulis	NA	22891937	FEMS Microbiol. Ecol. 83 (2), 265-278 (2013)	Phylogenetic diversity and structure of sebacinoid fungi associated with plant communities along an altitudinal gradient
HQ154237		Endophytic	1253		Potentilla anserina	NA	22891937	FEMS Microbiol. Ecol. 83 (2), 265-278 (2013)	Phylogenetic diversity and structure of sebacinoid fungi associated with plant communities along an altitudinal gradient
HQ154238		Endophytic	1249		Bistorta officinalis	NA	22891937	FEMS Microbiol. Ecol. 83 (2), 265-278 (2013)	Phylogenetic diversity and structure of sebacinoid fungi associated with plant communities along an altitudinal gradient
HQ154239		Endophytic	1247		Bistorta officinalis	NA	22891937	FEMS Microbiol. Ecol. 83 (2), 265-278 (2013)	Phylogenetic diversity and structure of sebacinoid fungi associated with plant communities along an altitudinal gradient
HQ154240		Endophytic	1154		Bistorta officinalis	NA	22891937	FEMS Microbiol. Ecol. 83 (2), 265-278 (2013)	Phylogenetic diversity and structure of sebacinoid fungi associated with plant communities along an altitudinal gradient
HQ154241		Endophytic	1250		Bistorta officinalis	NA	22891937	FEMS Microbiol. Ecol. 83 (2), 265-278 (2013)	Phylogenetic diversity and structure of sebacinoid fungi associated with plant communities along an altitudinal gradient
HQ154242		ECM	1289		Bistorta vivipara	NA	22891937	FEMS Microbiol. Ecol. 83 (2), 265-278 (2013)	Phylogenetic diversity and structure of sebacinoid fungi associated with plant communities along an altitudinal gradient
HQ154243		Endophytic	1252		Bistorta officinalis	NA	22891937	FEMS Microbiol. Ecol. 83 (2), 265-278 (2013)	Phylogenetic diversity and structure of sebacinoid fungi associated with plant communities along an altitudinal gradient
HQ154244		Endophytic	1257		Bistorta officinalis	NA	22891937	FEMS Microbiol. Ecol. 83 (2), 265-278 (2013)	Phylogenetic diversity and structure of sebacinoid fungi associated with plant communities along an altitudinal gradient
HQ154245		Endophytic	1250		Bistorta officinalis	NA	22891937	FEMS Microbiol. Ecol. 83 (2), 265-278 (2013)	Phylogenetic diversity and structure of sebacinoid fungi associated with plant communities along an altitudinal gradient
HQ154246		Endophytic	1252		Bistorta officinalis	NA	22891937	FEMS Microbiol. Ecol. 83 (2), 265-278 (2013)	Phylogenetic diversity and structure of sebacinoid fungi associated with plant communities along an altitudinal gradient
HQ154247		Endophytic	1253		Bistorta officinalis	NA	22891937	FEMS Microbiol. Ecol. 83 (2), 265-278 (2013)	Phylogenetic diversity and structure of sebacinoid fungi associated with plant communities along an altitudinal gradient
HQ154248		Endophytic	1247		Bistorta officinalis	NA	22891937	FEMS Microbiol. Ecol. 83 (2), 265-278 (2013)	Phylogenetic diversity and structure of sebacinoid fungi associated with plant communities along an altitudinal gradient
HQ154249		Endophytic	1215		Bistorta officinalis	NA	22891937	FEMS Microbiol. Ecol. 83 (2), 265-278 (2013)	Phylogenetic diversity and structure of sebacinoid fungi associated with plant communities along an altitudinal gradient
HQ154250		Endophytic	1155		Bistorta officinalis	NA	22891937	FEMS Microbiol. Ecol. 83 (2), 265-278 (2013)	Phylogenetic diversity and structure of sebacinoid fungi associated with plant communities along an altitudinal gradient
HQ154251		Endophytic	1223		Trifolium pratense	NA	22891937	FEMS Microbiol. Ecol. 83 (2), 265-278 (2013)	Phylogenetic diversity and structure of sebacinoid fungi associated with plant communities along an altitudinal gradient
HQ154252		Endophytic	1254		Trifolium repens	NA	22891937	FEMS Microbiol. Ecol. 83 (2), 265-278 (2013)	Phylogenetic diversity and structure of sebacinoid fungi associated with plant communities along an altitudinal gradient
HQ154253		Endophytic	1267		Trifolium badium	NA	22891937	FEMS Microbiol. Ecol. 83 (2), 265-278 (2013)	Phylogenetic diversity and structure of sebacinoid fungi associated with plant communities along an altitudinal gradient
HQ154254		Endophytic	1253		Trifolium repens	NA	22891937	FEMS Microbiol. Ecol. 83 (2), 265-278 (2013)	Phylogenetic diversity and structure of sebacinoid fungi associated with plant communities along an altitudinal gradient
HQ154255		Endophytic	1253		Trifolium pratense	NA	22891937	FEMS Microbiol. Ecol. 83 (2), 265-278 (2013)	Phylogenetic diversity and structure of sebacinoid fungi associated with plant communities along an altitudinal gradient
HQ154256		Endophytic	1247		Trifolium repens	NA	22891937	FEMS Microbiol. Ecol. 83 (2), 265-278 (2013)	Phylogenetic diversity and structure of sebacinoid fungi associated with plant communities along an altitudinal gradient
HQ154257		Endophytic	1258		Trifolium pratense	NA	22891937	FEMS Microbiol. Ecol. 83 (2), 265-278 (2013)	Phylogenetic diversity and structure of sebacinoid fungi associated with plant communities along an altitudinal gradient
HQ154258		Endophytic	1225		Trifolium pratense	NA	22891937	FEMS Microbiol. Ecol. 83 (2), 265-278 (2013)	Phylogenetic diversity and structure of sebacinoid fungi associated with plant communities along an altitudinal gradient
HQ154259		Endophytic	1210		Trifolium pratense	NA	22891937	FEMS Microbiol. Ecol. 83 (2), 265-278 (2013)	Phylogenetic diversity and structure of sebacinoid fungi associated with plant communities along an altitudinal gradient
HQ154260		Endophytic	1247		Trifolium pratense	NA	22891937	FEMS Microbiol. Ecol. 83 (2), 265-278 (2013)	Phylogenetic diversity and structure of sebacinoid fungi associated with plant communities along an altitudinal gradient
HQ154261		Endophytic	1205		Trifolium repens	NA	22891937	FEMS Microbiol. Ecol. 83 (2), 265-278 (2013)	Phylogenetic diversity and structure of sebacinoid fungi associated with plant communities along an altitudinal gradient
HQ154262		Endophytic	1238		Trifolium repens	NA	22891937	FEMS Microbiol. Ecol. 83 (2), 265-278 (2013)	Phylogenetic diversity and structure of sebacinoid fungi associated with plant communities along an altitudinal gradient
HQ154263		Endophytic	1247		Trifolium pratense	NA	22891937	FEMS Microbiol. Ecol. 83 (2), 265-278 (2013)	Phylogenetic diversity and structure of sebacinoid fungi associated with plant communities along an altitudinal gradient
HQ154264		Endophytic	1237		Trifolium repens	NA	22891937	FEMS Microbiol. Ecol. 83 (2), 265-278 (2013)	Phylogenetic diversity and structure of sebacinoid fungi associated with plant communities along an altitudinal gradient
HQ154265		Endophytic	1220		Trifolium pratense	NA	22891937	FEMS Microbiol. Ecol. 83 (2), 265-278 (2013)	Phylogenetic diversity and structure of sebacinoid fungi associated with plant communities along an altitudinal gradient
HQ154266		Endophytic	1253		Trifolium repens	NA	22891937	FEMS Microbiol. Ecol. 83 (2), 265-278 (2013)	Phylogenetic diversity and structure of sebacinoid fungi associated with plant communities along an altitudinal gradient
HQ154267		Endophytic	1253		Trifolium repens	NA	22891937	FEMS Microbiol. Ecol. 83 (2), 265-278 (2013)	Phylogenetic diversity and structure of sebacinoid fungi associated with plant communities along an altitudinal gradient
HQ154268		Endophytic	1184		Trifolium pratense	NA	22891937	FEMS Microbiol. Ecol. 83 (2), 265-278 (2013)	Phylogenetic diversity and structure of sebacinoid fungi associated with plant communities along an altitudinal gradient
HQ154269		Endophytic	1181		Trifolium pratense	NA	22891937	FEMS Microbiol. Ecol. 83 (2), 265-278 (2013)	Phylogenetic diversity and structure of sebacinoid fungi associated with plant communities along an altitudinal gradient
HQ154270		Endophytic	1220		Trifolium pratense	NA	22891937	FEMS Microbiol. Ecol. 83 (2), 265-278 (2013)	Phylogenetic diversity and structure of sebacinoid fungi associated with plant communities along an altitudinal gradient
HQ154271		ECM	1227		Picea abies	NA	22891937	FEMS Microbiol. Ecol. 83 (2), 265-278 (2013)	Phylogenetic diversity and structure of sebacinoid fungi associated with plant communities along an altitudinal gradient
HQ154272		Endophytic	1267		Carex flacca	NA	22891937	FEMS Microbiol. Ecol. 83 (2), 265-278 (2013)	Phylogenetic diversity and structure of sebacinoid fungi associated with plant communities along an altitudinal gradient
HQ154273		ECM	1227		Salix appendiculata	NA	22891937	FEMS Microbiol. Ecol. 83 (2), 265-278 (2013)	Phylogenetic diversity and structure of sebacinoid fungi associated with plant communities along an altitudinal gradient
HQ154274		Endophytic	1271		Linum catharticum	NA	22891937	FEMS Microbiol. Ecol. 83 (2), 265-278 (2013)	Phylogenetic diversity and structure of sebacinoid fungi associated with plant communities along an altitudinal gradient
HQ154275		ECM	1138		Salix waldsteiniana	NA	22891937	FEMS Microbiol. Ecol. 83 (2), 265-278 (2013)	Phylogenetic diversity and structure of sebacinoid fungi associated with plant communities along an altitudinal gradient
HQ154276		Endophytic	1201		Luzula sylvatica	NA	22891937	FEMS Microbiol. Ecol. 83 (2), 265-278 (2013)	Phylogenetic diversity and structure of sebacinoid fungi associated with plant communities along an altitudinal gradient
HQ154277		Endophytic	1255		Impatiens noli-tangere	NA	22891937	FEMS Microbiol. Ecol. 83 (2), 265-278 (2013)	Phylogenetic diversity and structure of sebacinoid fungi associated with plant communities along an altitudinal gradient
HQ154278		Endophytic	1273		Galium anisophyllum	NA	22891937	FEMS Microbiol. Ecol. 83 (2), 265-278 (2013)	Phylogenetic diversity and structure of sebacinoid fungi associated with plant communities along an altitudinal gradient
HQ154279		Endophytic	1188		Campanula scheuchzeri	NA	22891937	FEMS Microbiol. Ecol. 83 (2), 265-278 (2013)	Phylogenetic diversity and structure of sebacinoid fungi associated with plant communities along an altitudinal gradient
HQ154280		Endophytic	1186		Campanula scheuchzeri	NA	22891937	FEMS Microbiol. Ecol. 83 (2), 265-278 (2013)	Phylogenetic diversity and structure of sebacinoid fungi associated with plant communities along an altitudinal gradient
HQ154281		Endophytic	1231		Campanula scheuchzeri	NA	22891937	FEMS Microbiol. Ecol. 83 (2), 265-278 (2013)	Phylogenetic diversity and structure of sebacinoid fungi associated with plant communities along an altitudinal gradient
HQ154282		Endophytic	1279		Galium anisophyllum	NA	22891937	FEMS Microbiol. Ecol. 83 (2), 265-278 (2013)	Phylogenetic diversity and structure of sebacinoid fungi associated with plant communities along an altitudinal gradient
HQ154283		Endophytic	1223		Astrantia major	NA	22891937	FEMS Microbiol. Ecol. 83 (2), 265-278 (2013)	Phylogenetic diversity and structure of sebacinoid fungi associated with plant communities along an altitudinal gradient
HQ154284		Endophytic	1226		Astrantia major	NA	22891937	FEMS Microbiol. Ecol. 83 (2), 265-278 (2013)	Phylogenetic diversity and structure of sebacinoid fungi associated with plant communities along an altitudinal gradient
HQ154285		Endophytic	1275		Galium anisophyllum	NA	22891937	FEMS Microbiol. Ecol. 83 (2), 265-278 (2013)	Phylogenetic diversity and structure of sebacinoid fungi associated with plant communities along an altitudinal gradient
HQ154286		Endophytic	1189		Gentiana asclepiadea	NA	22891937	FEMS Microbiol. Ecol. 83 (2), 265-278 (2013)	Phylogenetic diversity and structure of sebacinoid fungi associated with plant communities along an altitudinal gradient
HQ154287		ECM	1268		Betula pubescens	NA	22891937	FEMS Microbiol. Ecol. 83 (2), 265-278 (2013)	Phylogenetic diversity and structure of sebacinoid fungi associated with plant communities along an altitudinal gradient
HQ154288		ECM	1276		Betula pubescens	NA	22891937	FEMS Microbiol. Ecol. 83 (2), 265-278 (2013)	Phylogenetic diversity and structure of sebacinoid fungi associated with plant communities along an altitudinal gradient
HQ154289		Endophytic	1280		Aposeris foetida	NA	22891937	FEMS Microbiol. Ecol. 83 (2), 265-278 (2013)	Phylogenetic diversity and structure of sebacinoid fungi associated with plant communities along an altitudinal gradient
HQ154290		Endophytic	1226		Aposeris foetida	NA	22891937	FEMS Microbiol. Ecol. 83 (2), 265-278 (2013)	Phylogenetic diversity and structure of sebacinoid fungi associated with plant communities along an altitudinal gradient
HQ154291		Endophytic	1160		Gentiana lutea	NA	22891937	FEMS Microbiol. Ecol. 83 (2), 265-278 (2013)	Phylogenetic diversity and structure of sebacinoid fungi associated with plant communities along an altitudinal gradient
HQ154292		Endophytic	1252		Gentianopsis ciliata	NA	22891937	FEMS Microbiol. Ecol. 83 (2), 265-278 (2013)	Phylogenetic diversity and structure of sebacinoid fungi associated with plant communities along an altitudinal gradient
HQ154293		Endophytic	1253		Gentianopsis ciliata	NA	22891937	FEMS Microbiol. Ecol. 83 (2), 265-278 (2013)	Phylogenetic diversity and structure of sebacinoid fungi associated with plant communities along an altitudinal gradient
HQ154294		Endophytic	1239		Epilobium montanum	NA	22891937	FEMS Microbiol. Ecol. 83 (2), 265-278 (2013)	Phylogenetic diversity and structure of sebacinoid fungi associated with plant communities along an altitudinal gradient
HQ154295		Endophytic	1198		Daphne striata	NA	22891937	FEMS Microbiol. Ecol. 83 (2), 265-278 (2013)	Phylogenetic diversity and structure of sebacinoid fungi associated with plant communities along an altitudinal gradient
HQ154296		Endophytic	1278		Hypericum perforatum	NA	22891937	FEMS Microbiol. Ecol. 83 (2), 265-278 (2013)	Phylogenetic diversity and structure of sebacinoid fungi associated with plant communities along an altitudinal gradient
HQ154297		Endophytic	1283		Daphne striata	NA	22891937	FEMS Microbiol. Ecol. 83 (2), 265-278 (2013)	Phylogenetic diversity and structure of sebacinoid fungi associated with plant communities along an altitudinal gradient
HQ154298		Endophytic	1276		Daphne striata	NA	22891937	FEMS Microbiol. Ecol. 83 (2), 265-278 (2013)	Phylogenetic diversity and structure of sebacinoid fungi associated with plant communities along an altitudinal gradient
HQ154299		Endophytic	1227		Globularia nudicaulis	NA	22891937	FEMS Microbiol. Ecol. 83 (2), 265-278 (2013)	Phylogenetic diversity and structure of sebacinoid fungi associated with plant communities along an altitudinal gradient
HQ154300		Endophytic	1283		Globularia nudicaulis	NA	22891937	FEMS Microbiol. Ecol. 83 (2), 265-278 (2013)	Phylogenetic diversity and structure of sebacinoid fungi associated with plant communities along an altitudinal gradient
HQ154301		Endophytic	1233		Pinguicula alpina	NA	22891937	FEMS Microbiol. Ecol. 83 (2), 265-278 (2013)	Phylogenetic diversity and structure of sebacinoid fungi associated with plant communities along an altitudinal gradient
HQ154302		Endophytic	1270		Veratrum album	NA	22891937	FEMS Microbiol. Ecol. 83 (2), 265-278 (2013)	Phylogenetic diversity and structure of sebacinoid fungi associated with plant communities along an altitudinal gradient
HQ154303		Endophytic	1283		Globularia nudicaulis	NA	22891937	FEMS Microbiol. Ecol. 83 (2), 265-278 (2013)	Phylogenetic diversity and structure of sebacinoid fungi associated with plant communities along an altitudinal gradient
HQ154304		Endophytic	1297		Urtica dioica	NA	22891937	FEMS Microbiol. Ecol. 83 (2), 265-278 (2013)	Phylogenetic diversity and structure of sebacinoid fungi associated with plant communities along an altitudinal gradient
HQ154305		Endophytic	1270		Veratrum album	NA	22891937	FEMS Microbiol. Ecol. 83 (2), 265-278 (2013)	Phylogenetic diversity and structure of sebacinoid fungi associated with plant communities along an altitudinal gradient
HQ154306		Endophytic	1185		Blechnum spicant	NA	22891937	FEMS Microbiol. Ecol. 83 (2), 265-278 (2013)	Phylogenetic diversity and structure of sebacinoid fungi associated with plant communities along an altitudinal gradient
HQ154307		Endophytic	1158		Veratrum album	NA	22891937	FEMS Microbiol. Ecol. 83 (2), 265-278 (2013)	Phylogenetic diversity and structure of sebacinoid fungi associated with plant communities along an altitudinal gradient
HQ154308		Endophytic	1237		Valeriana saxatilis	NA	22891937	FEMS Microbiol. Ecol. 83 (2), 265-278 (2013)	Phylogenetic diversity and structure of sebacinoid fungi associated with plant communities along an altitudinal gradient
HQ154309		ECM	1227		Pinus mugo	NA	22891937	FEMS Microbiol. Ecol. 83 (2), 265-278 (2013)	Phylogenetic diversity and structure of sebacinoid fungi associated with plant communities along an altitudinal gradient
HQ154310		Endophytic	1214		Acer pseudoplatanus	NA	22891937	FEMS Microbiol. Ecol. 83 (2), 265-278 (2013)	Phylogenetic diversity and structure of sebacinoid fungi associated with plant communities along an altitudinal gradient
HQ154311		ECM	1230		Pinus mugo	NA	22891937	FEMS Microbiol. Ecol. 83 (2), 265-278 (2013)	Phylogenetic diversity and structure of sebacinoid fungi associated with plant communities along an altitudinal gradient
HQ154312		Endophytic	1230		Acer pseudoplatanus	NA	22891937	FEMS Microbiol. Ecol. 83 (2), 265-278 (2013)	Phylogenetic diversity and structure of sebacinoid fungi associated with plant communities along an altitudinal gradient
HQ154313		ECM	1272		Pinus mugo	NA	22891937	FEMS Microbiol. Ecol. 83 (2), 265-278 (2013)	Phylogenetic diversity and structure of sebacinoid fungi associated with plant communities along an altitudinal gradient
HQ154314		Endophytic	1234		Acer pseudoplatanus	NA	22891937	FEMS Microbiol. Ecol. 83 (2), 265-278 (2013)	Phylogenetic diversity and structure of sebacinoid fungi associated with plant communities along an altitudinal gradient
HQ154315		Endophytic	1240		Ribes sp.	NA	22891937	FEMS Microbiol. Ecol. 83 (2), 265-278 (2013)	Phylogenetic diversity and structure of sebacinoid fungi associated with plant communities along an altitudinal gradient
HQ154316		Endophytic	1240		Lamium cf. montanum	NA	22891937	FEMS Microbiol. Ecol. 83 (2), 265-278 (2013)	Phylogenetic diversity and structure of sebacinoid fungi associated with plant communities along an altitudinal gradient
HQ154317		Endophytic	1232		Lamium cf. montanum	NA	22891937	FEMS Microbiol. Ecol. 83 (2), 265-278 (2013)	Phylogenetic diversity and structure of sebacinoid fungi associated with plant communities along an altitudinal gradient
HQ154318		Endophytic	1228		Lamium cf. montanum	NA	22891937	FEMS Microbiol. Ecol. 83 (2), 265-278 (2013)	Phylogenetic diversity and structure of sebacinoid fungi associated with plant communities along an altitudinal gradient
HQ154319		Endophytic	1213		Lamium cf. montanum	NA	22891937	FEMS Microbiol. Ecol. 83 (2), 265-278 (2013)	Phylogenetic diversity and structure of sebacinoid fungi associated with plant communities along an altitudinal gradient
HQ154320		ECM	1225		Fagus sylvatica	NA	22891937	FEMS Microbiol. Ecol. 83 (2), 265-278 (2013)	Phylogenetic diversity and structure of sebacinoid fungi associated with plant communities along an altitudinal gradient
HQ154321		ECM	1240		Fagus sylvatica	NA	22891937	FEMS Microbiol. Ecol. 83 (2), 265-278 (2013)	Phylogenetic diversity and structure of sebacinoid fungi associated with plant communities along an altitudinal gradient
HQ154322		Endophytic	1207		Molinia caerulea	NA	22891937	FEMS Microbiol. Ecol. 83 (2), 265-278 (2013)	Phylogenetic diversity and structure of sebacinoid fungi associated with plant communities along an altitudinal gradient
HQ154323		Endophytic	1283		Pedicularis rostratocapitata	NA	22891937	FEMS Microbiol. Ecol. 83 (2), 265-278 (2013)	Phylogenetic diversity and structure of sebacinoid fungi associated with plant communities along an altitudinal gradient
HQ154324		Endophytic	1244		Equisetum sylvaticum	NA	22891937	FEMS Microbiol. Ecol. 83 (2), 265-278 (2013)	Phylogenetic diversity and structure of sebacinoid fungi associated with plant communities along an altitudinal gradient
HQ154325		Endophytic	1228		Fraxinus excelsior	NA	22891937	FEMS Microbiol. Ecol. 83 (2), 265-278 (2013)	Phylogenetic diversity and structure of sebacinoid fungi associated with plant communities along an altitudinal gradient
HQ154326		Endophytic	1091		Equisetum sylvaticum	NA	22891937	FEMS Microbiol. Ecol. 83 (2), 265-278 (2013)	Phylogenetic diversity and structure of sebacinoid fungi associated with plant communities along an altitudinal gradient
HQ154327		Endophytic	1227		Equisetum sylvaticum	NA	22891937	FEMS Microbiol. Ecol. 83 (2), 265-278 (2013)	Phylogenetic diversity and structure of sebacinoid fungi associated with plant communities along an altitudinal gradient
HQ154328		Endophytic	1263		Oxalis acetosella	NA	22891937	FEMS Microbiol. Ecol. 83 (2), 265-278 (2013)	Phylogenetic diversity and structure of sebacinoid fungi associated with plant communities along an altitudinal gradient
HQ154329		Endophytic	1280		Equisetum sylvaticum	NA	22891937	FEMS Microbiol. Ecol. 83 (2), 265-278 (2013)	Phylogenetic diversity and structure of sebacinoid fungi associated with plant communities along an altitudinal gradient
HQ154330		Endophytic	1228		Selaginella selaginoides	NA	22891937	FEMS Microbiol. Ecol. 83 (2), 265-278 (2013)	Phylogenetic diversity and structure of sebacinoid fungi associated with plant communities along an altitudinal gradient
HQ154331		Endophytic	1230		Viola reichenbachiana	NA	22891937	FEMS Microbiol. Ecol. 83 (2), 265-278 (2013)	Phylogenetic diversity and structure of sebacinoid fungi associated with plant communities along an altitudinal gradient
HQ154332		Endophytic	1231		Viola reichenbachiana	NA	22891937	FEMS Microbiol. Ecol. 83 (2), 265-278 (2013)	Phylogenetic diversity and structure of sebacinoid fungi associated with plant communities along an altitudinal gradient
HQ154333		Endophytic	1232		Viola reichenbachiana	NA	22891937	FEMS Microbiol. Ecol. 83 (2), 265-278 (2013)	Phylogenetic diversity and structure of sebacinoid fungi associated with plant communities along an altitudinal gradient
HQ154334		Endophytic	1253		Luzula sylvatica	NA	22891937	FEMS Microbiol. Ecol. 83 (2), 265-278 (2013)	Phylogenetic diversity and structure of sebacinoid fungi associated with plant communities along an altitudinal gradient
HQ154335		Endophytic	1253		Ranunculus acris	NA	22891937	FEMS Microbiol. Ecol. 83 (2), 265-278 (2013)	Phylogenetic diversity and structure of sebacinoid fungi associated with plant communities along an altitudinal gradient
HQ154336		Endophytic	1150		Carex ferruginea	NA	22891937	FEMS Microbiol. Ecol. 83 (2), 265-278 (2013)	Phylogenetic diversity and structure of sebacinoid fungi associated with plant communities along an altitudinal gradient
HQ154337		ericoid	1278		Vaccinium myrtillus	NA	22891937	FEMS Microbiol. Ecol. 83 (2), 265-278 (2013)	Phylogenetic diversity and structure of sebacinoid fungi associated with plant communities along an altitudinal gradient
HQ154338		Endophytic	1168		Carex firma	NA	22891937	FEMS Microbiol. Ecol. 83 (2), 265-278 (2013)	Phylogenetic diversity and structure of sebacinoid fungi associated with plant communities along an altitudinal gradient
HQ154339		Endophytic	1222		Ranunculus acris	NA	22891937	FEMS Microbiol. Ecol. 83 (2), 265-278 (2013)	Phylogenetic diversity and structure of sebacinoid fungi associated with plant communities along an altitudinal gradient
HQ154340		Endophytic	1274		Thuidium tamariscinum	NA	22891937	FEMS Microbiol. Ecol. 83 (2), 265-278 (2013)	Phylogenetic diversity and structure of sebacinoid fungi associated with plant communities along an altitudinal gradient
HQ154341		Endophytic	1258		Knautia dipsacifolia	NA	22891937	FEMS Microbiol. Ecol. 83 (2), 265-278 (2013)	Phylogenetic diversity and structure of sebacinoid fungi associated with plant communities along an altitudinal gradient
HQ154342		Endophytic	1283		Scabiosa lucida	NA	22891937	FEMS Microbiol. Ecol. 83 (2), 265-278 (2013)	Phylogenetic diversity and structure of sebacinoid fungi associated with plant communities along an altitudinal gradient
HQ154343		Endophytic	1283		Thuidium tamariscinum	NA	22891937	FEMS Microbiol. Ecol. 83 (2), 265-278 (2013)	Phylogenetic diversity and structure of sebacinoid fungi associated with plant communities along an altitudinal gradient
HQ154344		Endophytic	1223		Knautia dipsacifolia	NA	22891937	FEMS Microbiol. Ecol. 83 (2), 265-278 (2013)	Phylogenetic diversity and structure of sebacinoid fungi associated with plant communities along an altitudinal gradient
HQ154345		Endophytic	1240		Soldanella alpina	NA	22891937	FEMS Microbiol. Ecol. 83 (2), 265-278 (2013)	Phylogenetic diversity and structure of sebacinoid fungi associated with plant communities along an altitudinal gradient
HQ154346		Endophytic	1231		Soldanella alpina	NA	22891937	FEMS Microbiol. Ecol. 83 (2), 265-278 (2013)	Phylogenetic diversity and structure of sebacinoid fungi associated with plant communities along an altitudinal gradient
HQ154347		Endophytic	1266		Trifolium repens	NA	22891937	FEMS Microbiol. Ecol. 83 (2), 265-278 (2013)	Phylogenetic diversity and structure of sebacinoid fungi associated with plant communities along an altitudinal gradient
HQ154348		Endophytic	1264		Trifolium pratense	NA	22891937	FEMS Microbiol. Ecol. 83 (2), 265-278 (2013)	Phylogenetic diversity and structure of sebacinoid fungi associated with plant communities along an altitudinal gradient
HQ154349		Endophytic	1247		Trifolium pratense	NA	22891937	FEMS Microbiol. Ecol. 83 (2), 265-278 (2013)	Phylogenetic diversity and structure of sebacinoid fungi associated with plant communities along an altitudinal gradient
HQ154350		Endophytic	1228		Astrantia major	NA	22891937	FEMS Microbiol. Ecol. 83 (2), 265-278 (2013)	Phylogenetic diversity and structure of sebacinoid fungi associated with plant communities along an altitudinal gradient
HQ154351		Endophytic	1224		Urtica dioica	NA	22891937	FEMS Microbiol. Ecol. 83 (2), 265-278 (2013)	Phylogenetic diversity and structure of sebacinoid fungi associated with plant communities along an altitudinal gradient
HQ154352		Endophytic	1223		Acer platanoides	NA	22891937	FEMS Microbiol. Ecol. 83 (2), 265-278 (2013)	Phylogenetic diversity and structure of sebacinoid fungi associated with plant communities along an altitudinal gradient
HQ154353		Endophytic	1212		Acer platanoides	NA	22891937	FEMS Microbiol. Ecol. 83 (2), 265-278 (2013)	Phylogenetic diversity and structure of sebacinoid fungi associated with plant communities along an altitudinal gradient
HQ154354		Endophytic	1223		Acer platanoides	NA	22891937	FEMS Microbiol. Ecol. 83 (2), 265-278 (2013)	Phylogenetic diversity and structure of sebacinoid fungi associated with plant communities along an altitudinal gradient
HQ154355		Endophytic	1196		Acer pseudoplatanus	NA	22891937	FEMS Microbiol. Ecol. 83 (2), 265-278 (2013)	Phylogenetic diversity and structure of sebacinoid fungi associated with plant communities along an altitudinal gradient
HQ154356		Endophytic	1233		Acer pseudoplatanus	NA	22891937	FEMS Microbiol. Ecol. 83 (2), 265-278 (2013)	Phylogenetic diversity and structure of sebacinoid fungi associated with plant communities along an altitudinal gradient
HQ154357		Endophytic	1264		Globularia nudicaulis	NA	22891937	FEMS Microbiol. Ecol. 83 (2), 265-278 (2013)	Phylogenetic diversity and structure of sebacinoid fungi associated with plant communities along an altitudinal gradient
HQ154358		Endophytic	1264		Globularia nudicaulis	NA	22891937	FEMS Microbiol. Ecol. 83 (2), 265-278 (2013)	Phylogenetic diversity and structure of sebacinoid fungi associated with plant communities along an altitudinal gradient
HQ154359		Endophytic	1274		Globularia nudicaulis	NA	22891937	FEMS Microbiol. Ecol. 83 (2), 265-278 (2013)	Phylogenetic diversity and structure of sebacinoid fungi associated with plant communities along an altitudinal gradient
HQ154360		Endophytic	1200		Trifolium pratense	NA	22891937	FEMS Microbiol. Ecol. 83 (2), 265-278 (2013)	Phylogenetic diversity and structure of sebacinoid fungi associated with plant communities along an altitudinal gradient
HQ154361		Endophytic	1267		Trifolium badium	NA	22891937	FEMS Microbiol. Ecol. 83 (2), 265-278 (2013)	Phylogenetic diversity and structure of sebacinoid fungi associated with plant communities along an altitudinal gradient
HQ154362		Endophytic	1277		Daphne striata	NA	22891937	FEMS Microbiol. Ecol. 83 (2), 265-278 (2013)	Phylogenetic diversity and structure of sebacinoid fungi associated with plant communities along an altitudinal gradient
HQ154363		Endophytic	1273		Daphne striata	NA	22891937	FEMS Microbiol. Ecol. 83 (2), 265-278 (2013)	Phylogenetic diversity and structure of sebacinoid fungi associated with plant communities along an altitudinal gradient
HQ154364		Endophytic	1282		Daphne striata	NA	22891937	FEMS Microbiol. Ecol. 83 (2), 265-278 (2013)	Phylogenetic diversity and structure of sebacinoid fungi associated with plant communities along an altitudinal gradient
HQ154365		Endophytic	1267		Trifolium repens	NA	22891937	FEMS Microbiol. Ecol. 83 (2), 265-278 (2013)	Phylogenetic diversity and structure of sebacinoid fungi associated with plant communities along an altitudinal gradient
HQ154366		ECM	1280		Abies alba	NA	22891937	FEMS Microbiol. Ecol. 83 (2), 265-278 (2013)	Phylogenetic diversity and structure of sebacinoid fungi associated with plant communities along an altitudinal gradient
HQ154367		ECM	1280		Abies alba	NA	22891937	FEMS Microbiol. Ecol. 83 (2), 265-278 (2013)	Phylogenetic diversity and structure of sebacinoid fungi associated with plant communities along an altitudinal gradient
HQ154368		ECM	1280		Abies alba	NA	22891937	FEMS Microbiol. Ecol. 83 (2), 265-278 (2013)	Phylogenetic diversity and structure of sebacinoid fungi associated with plant communities along an altitudinal gradient
HQ154369		Endophytic	1208		Trifolium repens	NA	22891937	FEMS Microbiol. Ecol. 83 (2), 265-278 (2013)	Phylogenetic diversity and structure of sebacinoid fungi associated with plant communities along an altitudinal gradient
HQ154370		Endophytic	1243		Trifolium pratense	NA	22891937	FEMS Microbiol. Ecol. 83 (2), 265-278 (2013)	Phylogenetic diversity and structure of sebacinoid fungi associated with plant communities along an altitudinal gradient
HQ154371		Endophytic	1260		Trifolium pratense	NA	22891937	FEMS Microbiol. Ecol. 83 (2), 265-278 (2013)	Phylogenetic diversity and structure of sebacinoid fungi associated with plant communities along an altitudinal gradient
HQ154372		Endophytic	1253		Rumex cf. acetosa	NA	22891937	FEMS Microbiol. Ecol. 83 (2), 265-278 (2013)	Phylogenetic diversity and structure of sebacinoid fungi associated with plant communities along an altitudinal gradient
HQ154373		Endophytic	1253		Rumex cf. acetosa	NA	22891937	FEMS Microbiol. Ecol. 83 (2), 265-278 (2013)	Phylogenetic diversity and structure of sebacinoid fungi associated with plant communities along an altitudinal gradient
HQ154374		ECM	1239		Bistorta vivipara	NA	22891937	FEMS Microbiol. Ecol. 83 (2), 265-278 (2013)	Phylogenetic diversity and structure of sebacinoid fungi associated with plant communities along an altitudinal gradient
HQ154375		ECM	1228		Bistorta vivipara	NA	22891937	FEMS Microbiol. Ecol. 83 (2), 265-278 (2013)	Phylogenetic diversity and structure of sebacinoid fungi associated with plant communities along an altitudinal gradient
HQ154376		ECM	1187		Bistorta vivipara	NA	22891937	FEMS Microbiol. Ecol. 83 (2), 265-278 (2013)	Phylogenetic diversity and structure of sebacinoid fungi associated with plant communities along an altitudinal gradient
HQ154377		ECM	1243		Bistorta vivipara	NA	22891937	FEMS Microbiol. Ecol. 83 (2), 265-278 (2013)	Phylogenetic diversity and structure of sebacinoid fungi associated with plant communities along an altitudinal gradient
HQ154378		Endophytic	1253		Trifolium badium	NA	22891937	FEMS Microbiol. Ecol. 83 (2), 265-278 (2013)	Phylogenetic diversity and structure of sebacinoid fungi associated with plant communities along an altitudinal gradient
HQ154379		Endophytic	1253		Trifolium badium	NA	22891937	FEMS Microbiol. Ecol. 83 (2), 265-278 (2013)	Phylogenetic diversity and structure of sebacinoid fungi associated with plant communities along an altitudinal gradient
HQ154380		Endophytic	1253		Trifolium badium	NA	22891937	FEMS Microbiol. Ecol. 83 (2), 265-278 (2013)	Phylogenetic diversity and structure of sebacinoid fungi associated with plant communities along an altitudinal gradient
HQ154381		Endophytic	1266		Polygala cf. alpestris	NA	22891937	FEMS Microbiol. Ecol. 83 (2), 265-278 (2013)	Phylogenetic diversity and structure of sebacinoid fungi associated with plant communities along an altitudinal gradient
HQ154382		Endophytic	1268		Polygala cf. alpestris	NA	22891937	FEMS Microbiol. Ecol. 83 (2), 265-278 (2013)	Phylogenetic diversity and structure of sebacinoid fungi associated with plant communities along an altitudinal gradient
HQ154383		Endophytic	1253		Trifolium repens	NA	22891937	FEMS Microbiol. Ecol. 83 (2), 265-278 (2013)	Phylogenetic diversity and structure of sebacinoid fungi associated with plant communities along an altitudinal gradient
HQ154384		Endophytic	1244		Trifolium repens	NA	22891937	FEMS Microbiol. Ecol. 83 (2), 265-278 (2013)	Phylogenetic diversity and structure of sebacinoid fungi associated with plant communities along an altitudinal gradient
HQ154385		Endophytic	1279		Trifolium pratense	NA	22891937	FEMS Microbiol. Ecol. 83 (2), 265-278 (2013)	Phylogenetic diversity and structure of sebacinoid fungi associated with plant communities along an altitudinal gradient
HQ154386		Endophytic	1235		Trifolium pratense	NA	22891937	FEMS Microbiol. Ecol. 83 (2), 265-278 (2013)	Phylogenetic diversity and structure of sebacinoid fungi associated with plant communities along an altitudinal gradient
HQ154387		Endophytic	1242		Trifolium pratense	NA	22891937	FEMS Microbiol. Ecol. 83 (2), 265-278 (2013)	Phylogenetic diversity and structure of sebacinoid fungi associated with plant communities along an altitudinal gradient
HQ154388		Endophytic	1228		Trifolium pratense	NA	22891937	FEMS Microbiol. Ecol. 83 (2), 265-278 (2013)	Phylogenetic diversity and structure of sebacinoid fungi associated with plant communities along an altitudinal gradient
HQ154389		Endophytic	1241		Campanula scheuchzeri	NA	22891937	FEMS Microbiol. Ecol. 83 (2), 265-278 (2013)	Phylogenetic diversity and structure of sebacinoid fungi associated with plant communities along an altitudinal gradient
HQ154390		Endophytic	1195		Campanula scheuchzeri	NA	22891937	FEMS Microbiol. Ecol. 83 (2), 265-278 (2013)	Phylogenetic diversity and structure of sebacinoid fungi associated with plant communities along an altitudinal gradient
HQ154391		Endophytic	1281		Campanula scheuchzeri	NA	22891937	FEMS Microbiol. Ecol. 83 (2), 265-278 (2013)	Phylogenetic diversity and structure of sebacinoid fungi associated with plant communities along an altitudinal gradient
HQ154392		ECM	1230		Betula pubescens	NA	22891937	FEMS Microbiol. Ecol. 83 (2), 265-278 (2013)	Phylogenetic diversity and structure of sebacinoid fungi associated with plant communities along an altitudinal gradient
HQ154393		ECM	1226		Betula pubescens	NA	22891937	FEMS Microbiol. Ecol. 83 (2), 265-278 (2013)	Phylogenetic diversity and structure of sebacinoid fungi associated with plant communities along an altitudinal gradient
HQ154394		Endophytic	1268		Daphne striata	NA	22891937	FEMS Microbiol. Ecol. 83 (2), 265-278 (2013)	Phylogenetic diversity and structure of sebacinoid fungi associated with plant communities along an altitudinal gradient
HQ154395		Endophytic	1271		Daphne striata	NA	22891937	FEMS Microbiol. Ecol. 83 (2), 265-278 (2013)	Phylogenetic diversity and structure of sebacinoid fungi associated with plant communities along an altitudinal gradient
HQ154396		Endophytic	1277		Daphne striata	NA	22891937	FEMS Microbiol. Ecol. 83 (2), 265-278 (2013)	Phylogenetic diversity and structure of sebacinoid fungi associated with plant communities along an altitudinal gradient
HQ154397		Endophytic	1205		Daphne striata	NA	22891937	FEMS Microbiol. Ecol. 83 (2), 265-278 (2013)	Phylogenetic diversity and structure of sebacinoid fungi associated with plant communities along an altitudinal gradient
HQ154398		Endophytic	1280		Daphne striata	NA	22891937	FEMS Microbiol. Ecol. 83 (2), 265-278 (2013)	Phylogenetic diversity and structure of sebacinoid fungi associated with plant communities along an altitudinal gradient
HQ154399		Endophytic	1276		Daphne striata	NA	22891937	FEMS Microbiol. Ecol. 83 (2), 265-278 (2013)	Phylogenetic diversity and structure of sebacinoid fungi associated with plant communities along an altitudinal gradient
HQ154400		Endophytic	1283		Daphne striata	NA	22891937	FEMS Microbiol. Ecol. 83 (2), 265-278 (2013)	Phylogenetic diversity and structure of sebacinoid fungi associated with plant communities along an altitudinal gradient
HQ154401		Endophytic	1275		Daphne striata	NA	22891937	FEMS Microbiol. Ecol. 83 (2), 265-278 (2013)	Phylogenetic diversity and structure of sebacinoid fungi associated with plant communities along an altitudinal gradient
HQ154402		Endophytic	1218		Pinguicula alpina	NA	22891937	FEMS Microbiol. Ecol. 83 (2), 265-278 (2013)	Phylogenetic diversity and structure of sebacinoid fungi associated with plant communities along an altitudinal gradient
HQ154403		Endophytic	1229		Pinguicula alpina	NA	22891937	FEMS Microbiol. Ecol. 83 (2), 265-278 (2013)	Phylogenetic diversity and structure of sebacinoid fungi associated with plant communities along an altitudinal gradient
HQ154404		Endophytic	1209		Globularia nudicaulis	NA	22891937	FEMS Microbiol. Ecol. 83 (2), 265-278 (2013)	Phylogenetic diversity and structure of sebacinoid fungi associated with plant communities along an altitudinal gradient
HQ154405		Endophytic	1237		Globularia nudicaulis	NA	22891937	FEMS Microbiol. Ecol. 83 (2), 265-278 (2013)	Phylogenetic diversity and structure of sebacinoid fungi associated with plant communities along an altitudinal gradient
HQ154406		Endophytic	1283		Globularia nudicaulis	NA	22891937	FEMS Microbiol. Ecol. 83 (2), 265-278 (2013)	Phylogenetic diversity and structure of sebacinoid fungi associated with plant communities along an altitudinal gradient
HQ154407		Endophytic	1277		Globularia nudicaulis	NA	22891937	FEMS Microbiol. Ecol. 83 (2), 265-278 (2013)	Phylogenetic diversity and structure of sebacinoid fungi associated with plant communities along an altitudinal gradient
HQ154408		ECM	1269		Pinus mugo	NA	22891937	FEMS Microbiol. Ecol. 83 (2), 265-278 (2013)	Phylogenetic diversity and structure of sebacinoid fungi associated with plant communities along an altitudinal gradient
HQ154409		ECM	1269		Pinus mugo	NA	22891937	FEMS Microbiol. Ecol. 83 (2), 265-278 (2013)	Phylogenetic diversity and structure of sebacinoid fungi associated with plant communities along an altitudinal gradient
HQ154410		Endophytic	1229		Lamium cf. montanum	NA	22891937	FEMS Microbiol. Ecol. 83 (2), 265-278 (2013)	Phylogenetic diversity and structure of sebacinoid fungi associated with plant communities along an altitudinal gradient
HQ154411		Endophytic	1229		Lamium cf. montanum	NA	22891937	FEMS Microbiol. Ecol. 83 (2), 265-278 (2013)	Phylogenetic diversity and structure of sebacinoid fungi associated with plant communities along an altitudinal gradient
HQ154412		Endophytic	1219		Oxalis acetosella	NA	22891937	FEMS Microbiol. Ecol. 83 (2), 265-278 (2013)	Phylogenetic diversity and structure of sebacinoid fungi associated with plant communities along an altitudinal gradient
HQ154413		Endophytic	1232		Oxalis acetosella	NA	22891937	FEMS Microbiol. Ecol. 83 (2), 265-278 (2013)	Phylogenetic diversity and structure of sebacinoid fungi associated with plant communities along an altitudinal gradient
HQ154414		Endophytic	1232		Viola reichenbachiana	NA	22891937	FEMS Microbiol. Ecol. 83 (2), 265-278 (2013)	Phylogenetic diversity and structure of sebacinoid fungi associated with plant communities along an altitudinal gradient
HQ154415		Endophytic	1227		Viola reichenbachiana	NA	22891937	FEMS Microbiol. Ecol. 83 (2), 265-278 (2013)	Phylogenetic diversity and structure of sebacinoid fungi associated with plant communities along an altitudinal gradient
HQ154416		Endophytic	1253		Poaceae sp.	NA	22891937	FEMS Microbiol. Ecol. 83 (2), 265-278 (2013)	Phylogenetic diversity and structure of sebacinoid fungi associated with plant communities along an altitudinal gradient
HQ154417		Endophytic	1252		Poaceae sp.	NA	22891937	FEMS Microbiol. Ecol. 83 (2), 265-278 (2013)	Phylogenetic diversity and structure of sebacinoid fungi associated with plant communities along an altitudinal gradient
HQ154418		ericoid	1269		Vaccinium myrtillus	NA	22891937	FEMS Microbiol. Ecol. 83 (2), 265-278 (2013)	Phylogenetic diversity and structure of sebacinoid fungi associated with plant communities along an altitudinal gradient
HQ154419		ericoid	1280		Vaccinium myrtillus	NA	22891937	FEMS Microbiol. Ecol. 83 (2), 265-278 (2013)	Phylogenetic diversity and structure of sebacinoid fungi associated with plant communities along an altitudinal gradient
HQ154420		ericoid	1253		Vaccinium myrtillus	NA	22891937	FEMS Microbiol. Ecol. 83 (2), 265-278 (2013)	Phylogenetic diversity and structure of sebacinoid fungi associated with plant communities along an altitudinal gradient
HQ154421		ericoid	1248		Vaccinium myrtillus	NA	22891937	FEMS Microbiol. Ecol. 83 (2), 265-278 (2013)	Phylogenetic diversity and structure of sebacinoid fungi associated with plant communities along an altitudinal gradient
HQ180269		Endophytic	1269		Trifolium repens (TUB 19485)	NA	24743185	New Phytol. (2010) In press	Molecular phylogenetic and morphological analyses of sebacinoid fungi associated with herbaceous plants
HQ180270		Endophytic	1243		Plantago lanceolata (TUB 19486)	NA	24743185	New Phytol. (2010) In press	Molecular phylogenetic and morphological analyses of sebacinoid fungi associated with herbaceous plants
HQ180271		Endophytic	1279		Plantago lanceolata (TUB 19487)	NA	24743185	New Phytol. (2010) In press	Molecular phylogenetic and morphological analyses of sebacinoid fungi associated with herbaceous plants
HQ180272		Endophytic	1278		Plantago lanceolata (TUB 19488)	NA	24743185	New Phytol. (2010) In press	Molecular phylogenetic and morphological analyses of sebacinoid fungi associated with herbaceous plants
HQ180273		Endophytic	1279		Plantago lanceolata (TUB 19489)	NA	24743185	New Phytol. (2010) In press	Molecular phylogenetic and morphological analyses of sebacinoid fungi associated with herbaceous plants
HQ180274		Endophytic	1289		Trifolium pratense (TUB 19490)	NA	24743185	New Phytol. (2010) In press	Molecular phylogenetic and morphological analyses of sebacinoid fungi associated with herbaceous plants
HQ180275		Endophytic	1293		Trifolium pratense (TUB 19491)	NA	24743185	New Phytol. (2010) In press	Molecular phylogenetic and morphological analyses of sebacinoid fungi associated with herbaceous plants
HQ180278		Endophytic	1291		Glechoma hederacea (TUB 19494)	NA	24743185	New Phytol. (2010) In press	Molecular phylogenetic and morphological analyses of sebacinoid fungi associated with herbaceous plants
HQ180279		Endophytic	1273		Glechoma hederacea (TUB 19495)	NA	24743185	New Phytol. (2010) In press	Molecular phylogenetic and morphological analyses of sebacinoid fungi associated with herbaceous plants
HQ180280		Endophytic	1279		Glechoma hederacea (TUB 19496)	NA	24743185	New Phytol. (2010) In press	Molecular phylogenetic and morphological analyses of sebacinoid fungi associated with herbaceous plants
HQ180281		Endophytic	1281		Glechoma hederacea (TUB 19497)	NA	24743185	New Phytol. (2010) In press	Molecular phylogenetic and morphological analyses of sebacinoid fungi associated with herbaceous plants
HQ180282		Endophytic	1239		Plantago lanceolata (TUB 19498)	NA	24743185	New Phytol. (2010) In press	Molecular phylogenetic and morphological analyses of sebacinoid fungi associated with herbaceous plants
HQ180283		Endophytic	1291		Plantago lanceolata (TUB 19499)	NA	24743185	New Phytol. (2010) In press	Molecular phylogenetic and morphological analyses of sebacinoid fungi associated with herbaceous plants
HQ180284		Endophytic	1251		Plantago lanceolata (TUB 19500)	NA	24743185	New Phytol. (2010) In press	Molecular phylogenetic and morphological analyses of sebacinoid fungi associated with herbaceous plants
HQ180285		Endophytic	1275		Plantago lanceolata (TUB 19501)	NA	24743185	New Phytol. (2010) In press	Molecular phylogenetic and morphological analyses of sebacinoid fungi associated with herbaceous plants
HQ180286		Endophytic	1290		Plantago lanceolata (TUB 19502)	NA	24743185	New Phytol. (2010) In press	Molecular phylogenetic and morphological analyses of sebacinoid fungi associated with herbaceous plants
HQ180287		Endophytic	1274		Plantago lanceolata (TUB 19503)	NA	24743185	New Phytol. (2010) In press	Molecular phylogenetic and morphological analyses of sebacinoid fungi associated with herbaceous plants
HQ180288		Endophytic	1275		Plantago lanceolata (TUB 19504)	NA	24743185	New Phytol. (2010) In press	Molecular phylogenetic and morphological analyses of sebacinoid fungi associated with herbaceous plants
HQ180289		Endophytic	1279		Trifolium repens (TUB 19505)	NA	24743185	New Phytol. (2010) In press	Molecular phylogenetic and morphological analyses of sebacinoid fungi associated with herbaceous plants
HQ180290		Endophytic	1145		Trifolium repens (TUB 19506)	NA	24743185	New Phytol. (2010) In press	Molecular phylogenetic and morphological analyses of sebacinoid fungi associated with herbaceous plants
HQ180291		Endophytic	1287		Trifolium pratense (TUB 19507)	NA	24743185	New Phytol. (2010) In press	Molecular phylogenetic and morphological analyses of sebacinoid fungi associated with herbaceous plants
HQ180292		Endophytic	1281		Trifolium pratense (TUB 19508)	NA	24743185	New Phytol. (2010) In press	Molecular phylogenetic and morphological analyses of sebacinoid fungi associated with herbaceous plants
HQ180293		Endophytic	1278		Trifolium pratense (TUB 19509)	NA	24743185	New Phytol. (2010) In press	Molecular phylogenetic and morphological analyses of sebacinoid fungi associated with herbaceous plants
HQ180294		Endophytic	1279		Trifolium pratense (TUB 19510)	NA	24743185	New Phytol. (2010) In press	Molecular phylogenetic and morphological analyses of sebacinoid fungi associated with herbaceous plants
HQ180295		Endophytic	1106		Trifolium pratense (TUB 19567)	NA	24743185	New Phytol. (2010) In press	Molecular phylogenetic and morphological analyses of sebacinoid fungi associated with herbaceous plants
HQ180296		Endophytic	1202		Trifolium pratense (TUB 19511)	NA	24743185	New Phytol. (2010) In press	Molecular phylogenetic and morphological analyses of sebacinoid fungi associated with herbaceous plants
HQ180297		Endophytic	1289		Ranunculus bulbosus (TUB 19512)	NA	24743185	New Phytol. (2010) In press	Molecular phylogenetic and morphological analyses of sebacinoid fungi associated with herbaceous plants
HQ180298		Endophytic	1141		Ranunculus bulbosus (TUB 19513)	NA	24743185	New Phytol. (2010) In press	Molecular phylogenetic and morphological analyses of sebacinoid fungi associated with herbaceous plants
HQ180299		Endophytic	1279		Ranunculus bulbosus (TUB 19514)	NA	24743185	New Phytol. (2010) In press	Molecular phylogenetic and morphological analyses of sebacinoid fungi associated with herbaceous plants
HQ180300		Endophytic	1287		Ranunculus bulbosus (TUB 19515)	NA	24743185	New Phytol. (2010) In press	Molecular phylogenetic and morphological analyses of sebacinoid fungi associated with herbaceous plants
HQ180301		Endophytic	1278		Ranunculus bulbosus (TUB 19516)	NA	24743185	New Phytol. (2010) In press	Molecular phylogenetic and morphological analyses of sebacinoid fungi associated with herbaceous plants
HQ180302		Endophytic	1279		Ranunculus bulbosus (TUB 19517)	NA	24743185	New Phytol. (2010) In press	Molecular phylogenetic and morphological analyses of sebacinoid fungi associated with herbaceous plants
HQ180303		Endophytic	1291		Ranunculus bulbosus (TUB 19518)	NA	24743185	New Phytol. (2010) In press	Molecular phylogenetic and morphological analyses of sebacinoid fungi associated with herbaceous plants
HQ180304		Endophytic	1219		Ranunculus bulbosus (TUB 19519)	NA	24743185	New Phytol. (2010) In press	Molecular phylogenetic and morphological analyses of sebacinoid fungi associated with herbaceous plants
HQ180305		Endophytic	1289		Ranunculus bulbosus (TUB 19520)	NA	24743185	New Phytol. (2010) In press	Molecular phylogenetic and morphological analyses of sebacinoid fungi associated with herbaceous plants
HQ180306		Endophytic	1279		Ranunculus bulbosus (TUB 19521)	NA	24743185	New Phytol. (2010) In press	Molecular phylogenetic and morphological analyses of sebacinoid fungi associated with herbaceous plants
HQ180307		Endophytic	1300		Medicago lupulina (TUB 19522)	NA	24743185	New Phytol. (2010) In press	Molecular phylogenetic and morphological analyses of sebacinoid fungi associated with herbaceous plants
HQ180308		Endophytic	1270		Medicago lupulina (TUB 19523)	NA	24743185	New Phytol. (2010) In press	Molecular phylogenetic and morphological analyses of sebacinoid fungi associated with herbaceous plants
HQ180309		Endophytic	1271		Ranunculus bulbosus (TUB 19524)	NA	24743185	New Phytol. (2010) In press	Molecular phylogenetic and morphological analyses of sebacinoid fungi associated with herbaceous plants
HQ180310		Endophytic	1273		Ranunculus bulbosus (TUB 19525)	NA	24743185	New Phytol. (2010) In press	Molecular phylogenetic and morphological analyses of sebacinoid fungi associated with herbaceous plants
HQ180311		Endophytic	1289		Ranunculus bulbosus (TUB 19526)	NA	24743185	New Phytol. (2010) In press	Molecular phylogenetic and morphological analyses of sebacinoid fungi associated with herbaceous plants
HQ180312		Endophytic	1272		Ranunculus bulbosus (TUB 19527)	NA	24743185	New Phytol. (2010) In press	Molecular phylogenetic and morphological analyses of sebacinoid fungi associated with herbaceous plants
HQ180313		Endophytic	1269		Ranunculus bulbosus (TUB 19528)	NA	24743185	New Phytol. (2010) In press	Molecular phylogenetic and morphological analyses of sebacinoid fungi associated with herbaceous plants
HQ180314		Endophytic	1289		Ranunculus bulbosus (TUB 19529)	NA	24743185	New Phytol. (2010) In press	Molecular phylogenetic and morphological analyses of sebacinoid fungi associated with herbaceous plants
HQ180315		Endophytic	1275		Ranunculus bulbosus (TUB 19530)	NA	24743185	New Phytol. (2010) In press	Molecular phylogenetic and morphological analyses of sebacinoid fungi associated with herbaceous plants
HQ180316		Endophytic	1275		Ranunculus bulbosus (TUB 19531)	NA	24743185	New Phytol. (2010) In press	Molecular phylogenetic and morphological analyses of sebacinoid fungi associated with herbaceous plants
HQ180317		Endophytic	1273		Ranunculus bulbosus (TUB 19532)	NA	24743185	New Phytol. (2010) In press	Molecular phylogenetic and morphological analyses of sebacinoid fungi associated with herbaceous plants
HQ180318		Endophytic	1278		Ranunculus bulbosus (TUB 19533)	NA	24743185	New Phytol. (2010) In press	Molecular phylogenetic and morphological analyses of sebacinoid fungi associated with herbaceous plants
HQ180319		Endophytic	1270		Ranunculus bulbosus (TUB 19534)	NA	24743185	New Phytol. (2010) In press	Molecular phylogenetic and morphological analyses of sebacinoid fungi associated with herbaceous plants
HQ180320		Endophytic	1154		Lathyrus pratensis (TUB 19535)	NA	24743185	New Phytol. (2010) In press	Molecular phylogenetic and morphological analyses of sebacinoid fungi associated with herbaceous plants
HQ180321		Endophytic	1205		Lotus corniculatus (TUB 19536)	NA	24743185	New Phytol. (2010) In press	Molecular phylogenetic and morphological analyses of sebacinoid fungi associated with herbaceous plants
HQ180322		Endophytic	1279		Lotus corniculatus (TUB 19537)	NA	24743185	New Phytol. (2010) In press	Molecular phylogenetic and morphological analyses of sebacinoid fungi associated with herbaceous plants
HQ180323		Endophytic	1276		Glechoma hederacea (TUB 19538)	NA	24743185	New Phytol. (2010) In press	Molecular phylogenetic and morphological analyses of sebacinoid fungi associated with herbaceous plants
HQ180324		Endophytic	1289		Trifolium pratense (TUB 19539)	NA	24743185	New Phytol. (2010) In press	Molecular phylogenetic and morphological analyses of sebacinoid fungi associated with herbaceous plants
HQ180325		Endophytic	1275		Trifolium pratense (TUB 19540)	NA	24743185	New Phytol. (2010) In press	Molecular phylogenetic and morphological analyses of sebacinoid fungi associated with herbaceous plants
HQ180326		Endophytic	1274		Thymus pulegioides (TUB 19541)	NA	24743185	New Phytol. (2010) In press	Molecular phylogenetic and morphological analyses of sebacinoid fungi associated with herbaceous plants
HQ180327		Endophytic	1266		Onobrychis viciifolia (TUB 19542)	NA	24743185	New Phytol. (2010) In press	Molecular phylogenetic and morphological analyses of sebacinoid fungi associated with herbaceous plants
HQ180328		Endophytic	1278		Vicia sepium (TUB 19543)	NA	24743185	New Phytol. (2010) In press	Molecular phylogenetic and morphological analyses of sebacinoid fungi associated with herbaceous plants
HQ180329		Endophytic	1808		Plantago lanceolata (TUB 19544)	NA	24743185	New Phytol. (2010) In press	Molecular phylogenetic and morphological analyses of sebacinoid fungi associated with herbaceous plants
HQ180330		Endophytic	1517		Plantago lanceolata (TUB 19545)	NA	24743185	New Phytol. (2010) In press	Molecular phylogenetic and morphological analyses of sebacinoid fungi associated with herbaceous plants
HQ180331		Endophytic	1369		Plantago lanceolata (TUB 19546)	NA	24743185	New Phytol. (2010) In press	Molecular phylogenetic and morphological analyses of sebacinoid fungi associated with herbaceous plants
HQ180332		Endophytic	1892		Ranunculus bulbosus (TUB 19547)	NA	24743185	New Phytol. (2010) In press	Molecular phylogenetic and morphological analyses of sebacinoid fungi associated with herbaceous plants
HQ180333		Endophytic	1273		Plantago lanceolata (TUB 19548)	NA	24743185	New Phytol. (2010) In press	Molecular phylogenetic and morphological analyses of sebacinoid fungi associated with herbaceous plants
HQ180334		Endophytic	1286		Plantago lanceolata (TUB 19549)	NA	24743185	New Phytol. (2010) In press	Molecular phylogenetic and morphological analyses of sebacinoid fungi associated with herbaceous plants
HQ180335		Endophytic	1289		Ranunculus bulbosus (TUB 19550)	NA	24743185	New Phytol. (2010) In press	Molecular phylogenetic and morphological analyses of sebacinoid fungi associated with herbaceous plants
HQ180336		Endophytic	1254		Ranunculus bulbosus (TUB 19551)	NA	24743185	New Phytol. (2010) In press	Molecular phylogenetic and morphological analyses of sebacinoid fungi associated with herbaceous plants
HQ180337		Endophytic	1817		Plantago media (TUB 19552)	NA	24743185	New Phytol. (2010) In press	Molecular phylogenetic and morphological analyses of sebacinoid fungi associated with herbaceous plants
HQ180338		Endophytic	1862		Plantago media (TUB 19553)	NA	24743185	New Phytol. (2010) In press	Molecular phylogenetic and morphological analyses of sebacinoid fungi associated with herbaceous plants
HQ180339		Endophytic	1736		Plantago media (TUB 19554)	NA	24743185	New Phytol. (2010) In press	Molecular phylogenetic and morphological analyses of sebacinoid fungi associated with herbaceous plants
HQ180340		Endophytic	1674		Plantago media (TUB 19555)	NA	24743185	New Phytol. (2010) In press	Molecular phylogenetic and morphological analyses of sebacinoid fungi associated with herbaceous plants
HQ180341		Endophytic	1521		Plantago media (TUB 19556)	NA	24743185	New Phytol. (2010) In press	Molecular phylogenetic and morphological analyses of sebacinoid fungi associated with herbaceous plants
HQ180342		Endophytic	1505		Trifolium pratense (TUB 19557)	NA	24743185	New Phytol. (2010) In press	Molecular phylogenetic and morphological analyses of sebacinoid fungi associated with herbaceous plants
HQ180343		Endophytic	1278		Trifolium pratense (TUB 19558)	NA	24743185	New Phytol. (2010) In press	Molecular phylogenetic and morphological analyses of sebacinoid fungi associated with herbaceous plants
HQ180344		Endophytic	1279		Trifolium pratense (TUB 19559)	NA	24743185	New Phytol. (2010) In press	Molecular phylogenetic and morphological analyses of sebacinoid fungi associated with herbaceous plants
HQ180345		Endophytic	1413		Trifolium pratense (TUB 19560)	NA	24743185	New Phytol. (2010) In press	Molecular phylogenetic and morphological analyses of sebacinoid fungi associated with herbaceous plants
HQ180346		Endophytic	1285		Ranunculus bulbosus (TUB 19561)	NA	24743185	New Phytol. (2010) In press	Molecular phylogenetic and morphological analyses of sebacinoid fungi associated with herbaceous plants
HQ180347		Endophytic	1431		Ranunculus bulbosus (TUB 19562)	NA	24743185	New Phytol. (2010) In press	Molecular phylogenetic and morphological analyses of sebacinoid fungi associated with herbaceous plants
HQ180348		Endophytic	1291		Medicago lupulina (TUB 19563)	NA	24743185	New Phytol. (2010) In press	Molecular phylogenetic and morphological analyses of sebacinoid fungi associated with herbaceous plants
HQ180349		Endophytic	1197		Medicago lupulina (TUB 19564)	NA	24743185	New Phytol. (2010) In press	Molecular phylogenetic and morphological analyses of sebacinoid fungi associated with herbaceous plants
HQ180350		Endophytic	1276		Medicago lupulina (TUB 19565)	NA	24743185	New Phytol. (2010) In press	Molecular phylogenetic and morphological analyses of sebacinoid fungi associated with herbaceous plants
HQ180351		Endophytic	1277		Medicago lupulina (TUB 19566)	NA	24743185	New Phytol. (2010) In press	Molecular phylogenetic and morphological analyses of sebacinoid fungi associated with herbaceous plants
HQ204720		ECM	657		NA	ectomycorrhizal root tips	NA	Unpublished	Ectomycorrhizal communities in a Mediterranean forest ecosystem dominated by Quercus ilex: seasonal dynamics and response to drought
HQ204721		ECM	612		NA	ectomycorrhizal root tips	NA	Unpublished	Ectomycorrhizal communities in a Mediterranean forest ecosystem dominated by Quercus ilex: seasonal dynamics and response to drought
HQ204722		ECM	654		NA	ectomycorrhizal root tips	NA	Unpublished	Ectomycorrhizal communities in a Mediterranean forest ecosystem dominated by Quercus ilex: seasonal dynamics and response to drought
HQ271373		ECM	587		NA	Alnus acuminata and Alnus jorullensis forest (Pinus present)	21331794	Mycorrhiza 21 (6), 559-568 (2011)	Ectomycorrhizal fungi in Mexican Alnus forests support the host co-migration hypothesis and continental-scale patterns in phylogeography
HQ271374		ECM	596		NA	Alnus acuminata and Alnus jorullensis forest (Pinus present)	21331794	Mycorrhiza 21 (6), 559-568 (2011)	Ectomycorrhizal fungi in Mexican Alnus forests support the host co-migration hypothesis and continental-scale patterns in phylogeography
HQ271375		ECM	591		NA	Alnus acuminata and Alnus jorullensis forest (Pinus present)	21331794	Mycorrhiza 21 (6), 559-568 (2011)	Ectomycorrhizal fungi in Mexican Alnus forests support the host co-migration hypothesis and continental-scale patterns in phylogeography
HQ271376		ECM	608		NA	Alnus acuminata and Alnus jorullensis forest (Pinus present)	21331794	Mycorrhiza 21 (6), 559-568 (2011)	Ectomycorrhizal fungi in Mexican Alnus forests support the host co-migration hypothesis and continental-scale patterns in phylogeography
HQ271377		ECM	586		NA	Alnus acuminata and Alnus jorullensis forest (Pinus present)	21331794	Mycorrhiza 21 (6), 559-568 (2011)	Ectomycorrhizal fungi in Mexican Alnus forests support the host co-migration hypothesis and continental-scale patterns in phylogeography
HQ271378		ECM	589		NA	Alnus acuminata and Alnus jorullensis forest (Pinus present)	21331794	Mycorrhiza 21 (6), 559-568 (2011)	Ectomycorrhizal fungi in Mexican Alnus forests support the host co-migration hypothesis and continental-scale patterns in phylogeography
HQ271379		ECM	719		NA	Alnus acuminata and Alnus jorullensis forest (Pinus present)	21331794	Mycorrhiza 21 (6), 559-568 (2011)	Ectomycorrhizal fungi in Mexican Alnus forests support the host co-migration hypothesis and continental-scale patterns in phylogeography
HQ271380		ECM	598		NA	Alnus acuminata and Alnus jorullensis forest (Pinus present)	21331794	Mycorrhiza 21 (6), 559-568 (2011)	Ectomycorrhizal fungi in Mexican Alnus forests support the host co-migration hypothesis and continental-scale patterns in phylogeography
HQ271381		ECM	596		NA	Alnus acuminata and Alnus jorullensis forest (Pinus present)	21331794	Mycorrhiza 21 (6), 559-568 (2011)	Ectomycorrhizal fungi in Mexican Alnus forests support the host co-migration hypothesis and continental-scale patterns in phylogeography
HQ330994		orc green	617		Orchis orchid	roots	21668874	New Phytol. 192 (2), 518-528 (2011)	Analysis of network architecture reveals phylogenetic constraints on mycorrhizal specificity in the genus Orchis (Orchidaceae)
HQ330995		orc green	647		Orchis orchid	roots	21668874	New Phytol. 192 (2), 518-528 (2011)	Analysis of network architecture reveals phylogenetic constraints on mycorrhizal specificity in the genus Orchis (Orchidaceae)
HQ331006		orc green	627		Orchis orchid	roots	21668874	New Phytol. 192 (2), 518-528 (2011)	Analysis of network architecture reveals phylogenetic constraints on mycorrhizal specificity in the genus Orchis (Orchidaceae)
HQ331007		orc green	627		Orchis orchid	roots	21668874	New Phytol. 192 (2), 518-528 (2011)	Analysis of network architecture reveals phylogenetic constraints on mycorrhizal specificity in the genus Orchis (Orchidaceae)
HQ667814		Achlorophyllous	660		Hexalectris grandiflora	NA	21255173	Mol. Ecol. 20 (6), 1303-1316 (2011)	Mycorrhizal specificity in the fully mycoheterotrophic Hexalectris Raf. (Orchidaceae: Epidendroideae)
HQ667815		Achlorophyllous	660		Hexalectris grandiflora	NA	21255173	Mol. Ecol. 20 (6), 1303-1316 (2011)	Mycorrhizal specificity in the fully mycoheterotrophic Hexalectris Raf. (Orchidaceae: Epidendroideae)
HQ667816		Achlorophyllous	652		Hexalectris brevicaulis	NA	21255173	Mol. Ecol. 20 (6), 1303-1316 (2011)	Mycorrhizal specificity in the fully mycoheterotrophic Hexalectris Raf. (Orchidaceae: Epidendroideae)
HQ667817		Achlorophyllous	651		Hexalectris brevicaulis	NA	21255173	Mol. Ecol. 20 (6), 1303-1316 (2011)	Mycorrhizal specificity in the fully mycoheterotrophic Hexalectris Raf. (Orchidaceae: Epidendroideae)
HQ667818		Achlorophyllous	662		Hexalectris parviflora	NA	21255173	Mol. Ecol. 20 (6), 1303-1316 (2011)	Mycorrhizal specificity in the fully mycoheterotrophic Hexalectris Raf. (Orchidaceae: Epidendroideae)
HQ667819		Achlorophyllous	658		Hexalectris parviflora	NA	21255173	Mol. Ecol. 20 (6), 1303-1316 (2011)	Mycorrhizal specificity in the fully mycoheterotrophic Hexalectris Raf. (Orchidaceae: Epidendroideae)
HQ667820		Achlorophyllous	655		Hexalectris parviflora	NA	21255173	Mol. Ecol. 20 (6), 1303-1316 (2011)	Mycorrhizal specificity in the fully mycoheterotrophic Hexalectris Raf. (Orchidaceae: Epidendroideae)
HQ667821		Achlorophyllous	657		Hexalectris revoluta	NA	21255173	Mol. Ecol. 20 (6), 1303-1316 (2011)	Mycorrhizal specificity in the fully mycoheterotrophic Hexalectris Raf. (Orchidaceae: Epidendroideae)
HQ667822		Achlorophyllous	597		Hexalectris revoluta	NA	21255173	Mol. Ecol. 20 (6), 1303-1316 (2011)	Mycorrhizal specificity in the fully mycoheterotrophic Hexalectris Raf. (Orchidaceae: Epidendroideae)
HQ667823		Achlorophyllous	625		Hexalectris revoluta	NA	21255173	Mol. Ecol. 20 (6), 1303-1316 (2011)	Mycorrhizal specificity in the fully mycoheterotrophic Hexalectris Raf. (Orchidaceae: Epidendroideae)
HQ667824		Achlorophyllous	577		Hexalectris colemanii	NA	21255173	Mol. Ecol. 20 (6), 1303-1316 (2011)	Mycorrhizal specificity in the fully mycoheterotrophic Hexalectris Raf. (Orchidaceae: Epidendroideae)
HQ667825		Achlorophyllous	653		Hexalectris colemanii	NA	21255173	Mol. Ecol. 20 (6), 1303-1316 (2011)	Mycorrhizal specificity in the fully mycoheterotrophic Hexalectris Raf. (Orchidaceae: Epidendroideae)
HQ667826		Achlorophyllous	561		Hexalectris colemanii	NA	21255173	Mol. Ecol. 20 (6), 1303-1316 (2011)	Mycorrhizal specificity in the fully mycoheterotrophic Hexalectris Raf. (Orchidaceae: Epidendroideae)
HQ667828		Achlorophyllous	568		Hexalectris colemanii	NA	21255173	Mol. Ecol. 20 (6), 1303-1316 (2011)	Mycorrhizal specificity in the fully mycoheterotrophic Hexalectris Raf. (Orchidaceae: Epidendroideae)
HQ667829		Achlorophyllous	639		Hexalectris colemanii	NA	21255173	Mol. Ecol. 20 (6), 1303-1316 (2011)	Mycorrhizal specificity in the fully mycoheterotrophic Hexalectris Raf. (Orchidaceae: Epidendroideae)
HQ667830		Achlorophyllous	655		Hexalectris colemanii	NA	21255173	Mol. Ecol. 20 (6), 1303-1316 (2011)	Mycorrhizal specificity in the fully mycoheterotrophic Hexalectris Raf. (Orchidaceae: Epidendroideae)
HQ667831		Achlorophyllous	626		Hexalectris colemanii	NA	21255173	Mol. Ecol. 20 (6), 1303-1316 (2011)	Mycorrhizal specificity in the fully mycoheterotrophic Hexalectris Raf. (Orchidaceae: Epidendroideae)
HQ667832		Achlorophyllous	655		Hexalectris colemanii	NA	21255173	Mol. Ecol. 20 (6), 1303-1316 (2011)	Mycorrhizal specificity in the fully mycoheterotrophic Hexalectris Raf. (Orchidaceae: Epidendroideae)
HQ667833		Achlorophyllous	662		Hexalectris arizonica	NA	21255173	Mol. Ecol. 20 (6), 1303-1316 (2011)	Mycorrhizal specificity in the fully mycoheterotrophic Hexalectris Raf. (Orchidaceae: Epidendroideae)
HQ667834		Achlorophyllous	661		Hexalectris arizonica	NA	21255173	Mol. Ecol. 20 (6), 1303-1316 (2011)	Mycorrhizal specificity in the fully mycoheterotrophic Hexalectris Raf. (Orchidaceae: Epidendroideae)
HQ667835		Achlorophyllous	660		Hexalectris arizonica	NA	21255173	Mol. Ecol. 20 (6), 1303-1316 (2011)	Mycorrhizal specificity in the fully mycoheterotrophic Hexalectris Raf. (Orchidaceae: Epidendroideae)
HQ667836		Achlorophyllous	656		Hexalectris arizonica	NA	21255173	Mol. Ecol. 20 (6), 1303-1316 (2011)	Mycorrhizal specificity in the fully mycoheterotrophic Hexalectris Raf. (Orchidaceae: Epidendroideae)
HQ667837		Achlorophyllous	630		Hexalectris arizonica	NA	21255173	Mol. Ecol. 20 (6), 1303-1316 (2011)	Mycorrhizal specificity in the fully mycoheterotrophic Hexalectris Raf. (Orchidaceae: Epidendroideae)
HQ667838		Achlorophyllous	592		Hexalectris arizonica	NA	21255173	Mol. Ecol. 20 (6), 1303-1316 (2011)	Mycorrhizal specificity in the fully mycoheterotrophic Hexalectris Raf. (Orchidaceae: Epidendroideae)
HQ667839		Achlorophyllous	593		Hexalectris arizonica	NA	21255173	Mol. Ecol. 20 (6), 1303-1316 (2011)	Mycorrhizal specificity in the fully mycoheterotrophic Hexalectris Raf. (Orchidaceae: Epidendroideae)
HQ667840		Achlorophyllous	659		Hexalectris arizonica	NA	21255173	Mol. Ecol. 20 (6), 1303-1316 (2011)	Mycorrhizal specificity in the fully mycoheterotrophic Hexalectris Raf. (Orchidaceae: Epidendroideae)
HQ667841		Achlorophyllous	591		Hexalectris arizonica	NA	21255173	Mol. Ecol. 20 (6), 1303-1316 (2011)	Mycorrhizal specificity in the fully mycoheterotrophic Hexalectris Raf. (Orchidaceae: Epidendroideae)
HQ667842		Achlorophyllous	651		Hexalectris arizonica	NA	21255173	Mol. Ecol. 20 (6), 1303-1316 (2011)	Mycorrhizal specificity in the fully mycoheterotrophic Hexalectris Raf. (Orchidaceae: Epidendroideae)
HQ667843		Achlorophyllous	659		Hexalectris arizonica	NA	21255173	Mol. Ecol. 20 (6), 1303-1316 (2011)	Mycorrhizal specificity in the fully mycoheterotrophic Hexalectris Raf. (Orchidaceae: Epidendroideae)
HQ667844		Achlorophyllous	547		Hexalectris arizonica	NA	21255173	Mol. Ecol. 20 (6), 1303-1316 (2011)	Mycorrhizal specificity in the fully mycoheterotrophic Hexalectris Raf. (Orchidaceae: Epidendroideae)
HQ667845		Achlorophyllous	634		Hexalectris arizonica	NA	21255173	Mol. Ecol. 20 (6), 1303-1316 (2011)	Mycorrhizal specificity in the fully mycoheterotrophic Hexalectris Raf. (Orchidaceae: Epidendroideae)
HQ667846		Achlorophyllous	592		Hexalectris arizonica	NA	21255173	Mol. Ecol. 20 (6), 1303-1316 (2011)	Mycorrhizal specificity in the fully mycoheterotrophic Hexalectris Raf. (Orchidaceae: Epidendroideae)
HQ667847		Achlorophyllous	582		Hexalectris arizonica	NA	21255173	Mol. Ecol. 20 (6), 1303-1316 (2011)	Mycorrhizal specificity in the fully mycoheterotrophic Hexalectris Raf. (Orchidaceae: Epidendroideae)
HQ667848		Achlorophyllous	661		Hexalectris arizonica	NA	21255173	Mol. Ecol. 20 (6), 1303-1316 (2011)	Mycorrhizal specificity in the fully mycoheterotrophic Hexalectris Raf. (Orchidaceae: Epidendroideae)
HQ667849		Achlorophyllous	661		Hexalectris arizonica	NA	21255173	Mol. Ecol. 20 (6), 1303-1316 (2011)	Mycorrhizal specificity in the fully mycoheterotrophic Hexalectris Raf. (Orchidaceae: Epidendroideae)
HQ667851		Achlorophyllous	653		Hexalectris arizonica	NA	21255173	Mol. Ecol. 20 (6), 1303-1316 (2011)	Mycorrhizal specificity in the fully mycoheterotrophic Hexalectris Raf. (Orchidaceae: Epidendroideae)
HQ667852		Achlorophyllous	663		Hexalectris arizonica	NA	21255173	Mol. Ecol. 20 (6), 1303-1316 (2011)	Mycorrhizal specificity in the fully mycoheterotrophic Hexalectris Raf. (Orchidaceae: Epidendroideae)
HQ667853		Achlorophyllous	633		Hexalectris arizonica	NA	21255173	Mol. Ecol. 20 (6), 1303-1316 (2011)	Mycorrhizal specificity in the fully mycoheterotrophic Hexalectris Raf. (Orchidaceae: Epidendroideae)
HQ667854		Achlorophyllous	656		Hexalectris arizonica	NA	21255173	Mol. Ecol. 20 (6), 1303-1316 (2011)	Mycorrhizal specificity in the fully mycoheterotrophic Hexalectris Raf. (Orchidaceae: Epidendroideae)
HQ667855		Achlorophyllous	654		Hexalectris arizonica	NA	21255173	Mol. Ecol. 20 (6), 1303-1316 (2011)	Mycorrhizal specificity in the fully mycoheterotrophic Hexalectris Raf. (Orchidaceae: Epidendroideae)
HQ667856		Achlorophyllous	653		Hexalectris arizonica	NA	21255173	Mol. Ecol. 20 (6), 1303-1316 (2011)	Mycorrhizal specificity in the fully mycoheterotrophic Hexalectris Raf. (Orchidaceae: Epidendroideae)
HQ667857		Achlorophyllous	553		Hexalectris arizonica	NA	21255173	Mol. Ecol. 20 (6), 1303-1316 (2011)	Mycorrhizal specificity in the fully mycoheterotrophic Hexalectris Raf. (Orchidaceae: Epidendroideae)
HQ667858		Achlorophyllous	651		Hexalectris arizonica	NA	21255173	Mol. Ecol. 20 (6), 1303-1316 (2011)	Mycorrhizal specificity in the fully mycoheterotrophic Hexalectris Raf. (Orchidaceae: Epidendroideae)
HQ667859		Achlorophyllous	661		Hexalectris arizonica	NA	21255173	Mol. Ecol. 20 (6), 1303-1316 (2011)	Mycorrhizal specificity in the fully mycoheterotrophic Hexalectris Raf. (Orchidaceae: Epidendroideae)
HQ667860		Achlorophyllous	600		Hexalectris nitida	NA	21255173	Mol. Ecol. 20 (6), 1303-1316 (2011)	Mycorrhizal specificity in the fully mycoheterotrophic Hexalectris Raf. (Orchidaceae: Epidendroideae)
HQ667861		Achlorophyllous	625		Hexalectris nitida	NA	21255173	Mol. Ecol. 20 (6), 1303-1316 (2011)	Mycorrhizal specificity in the fully mycoheterotrophic Hexalectris Raf. (Orchidaceae: Epidendroideae)
HQ667862		Achlorophyllous	660		Hexalectris nitida	NA	21255173	Mol. Ecol. 20 (6), 1303-1316 (2011)	Mycorrhizal specificity in the fully mycoheterotrophic Hexalectris Raf. (Orchidaceae: Epidendroideae)
HQ667863		Achlorophyllous	659		Hexalectris nitida	NA	21255173	Mol. Ecol. 20 (6), 1303-1316 (2011)	Mycorrhizal specificity in the fully mycoheterotrophic Hexalectris Raf. (Orchidaceae: Epidendroideae)
HQ667864		Achlorophyllous	659		Hexalectris nitida	NA	21255173	Mol. Ecol. 20 (6), 1303-1316 (2011)	Mycorrhizal specificity in the fully mycoheterotrophic Hexalectris Raf. (Orchidaceae: Epidendroideae)
HQ667865		Achlorophyllous	658		Hexalectris nitida	NA	21255173	Mol. Ecol. 20 (6), 1303-1316 (2011)	Mycorrhizal specificity in the fully mycoheterotrophic Hexalectris Raf. (Orchidaceae: Epidendroideae)
HQ667866		Achlorophyllous	540		Hexalectris nitida	NA	21255173	Mol. Ecol. 20 (6), 1303-1316 (2011)	Mycorrhizal specificity in the fully mycoheterotrophic Hexalectris Raf. (Orchidaceae: Epidendroideae)
HQ667867		Achlorophyllous	616		Hexalectris nitida	NA	21255173	Mol. Ecol. 20 (6), 1303-1316 (2011)	Mycorrhizal specificity in the fully mycoheterotrophic Hexalectris Raf. (Orchidaceae: Epidendroideae)
HQ667868		Achlorophyllous	657		Hexalectris nitida	NA	21255173	Mol. Ecol. 20 (6), 1303-1316 (2011)	Mycorrhizal specificity in the fully mycoheterotrophic Hexalectris Raf. (Orchidaceae: Epidendroideae)
HQ667869		Achlorophyllous	673		Hexalectris spicata	NA	21255173	Mol. Ecol. 20 (6), 1303-1316 (2011)	Mycorrhizal specificity in the fully mycoheterotrophic Hexalectris Raf. (Orchidaceae: Epidendroideae)
HQ667870		Achlorophyllous	660		Hexalectris spicata	NA	21255173	Mol. Ecol. 20 (6), 1303-1316 (2011)	Mycorrhizal specificity in the fully mycoheterotrophic Hexalectris Raf. (Orchidaceae: Epidendroideae)
HQ667871		Achlorophyllous	657		Hexalectris spicata	NA	21255173	Mol. Ecol. 20 (6), 1303-1316 (2011)	Mycorrhizal specificity in the fully mycoheterotrophic Hexalectris Raf. (Orchidaceae: Epidendroideae)
HQ667872		Achlorophyllous	654		Hexalectris spicata	NA	21255173	Mol. Ecol. 20 (6), 1303-1316 (2011)	Mycorrhizal specificity in the fully mycoheterotrophic Hexalectris Raf. (Orchidaceae: Epidendroideae)
HQ667873		Achlorophyllous	610		Hexalectris spicata	NA	21255173	Mol. Ecol. 20 (6), 1303-1316 (2011)	Mycorrhizal specificity in the fully mycoheterotrophic Hexalectris Raf. (Orchidaceae: Epidendroideae)
HQ667874		Achlorophyllous	627		Hexalectris spicata	NA	21255173	Mol. Ecol. 20 (6), 1303-1316 (2011)	Mycorrhizal specificity in the fully mycoheterotrophic Hexalectris Raf. (Orchidaceae: Epidendroideae)
HQ667875		Achlorophyllous	627		Hexalectris spicata	NA	21255173	Mol. Ecol. 20 (6), 1303-1316 (2011)	Mycorrhizal specificity in the fully mycoheterotrophic Hexalectris Raf. (Orchidaceae: Epidendroideae)
HQ667876		Achlorophyllous	621		Hexalectris spicata	NA	21255173	Mol. Ecol. 20 (6), 1303-1316 (2011)	Mycorrhizal specificity in the fully mycoheterotrophic Hexalectris Raf. (Orchidaceae: Epidendroideae)
HQ667877		Achlorophyllous	652		Hexalectris spicata	NA	21255173	Mol. Ecol. 20 (6), 1303-1316 (2011)	Mycorrhizal specificity in the fully mycoheterotrophic Hexalectris Raf. (Orchidaceae: Epidendroideae)
HQ667878		Achlorophyllous	626		Hexalectris spicata	NA	21255173	Mol. Ecol. 20 (6), 1303-1316 (2011)	Mycorrhizal specificity in the fully mycoheterotrophic Hexalectris Raf. (Orchidaceae: Epidendroideae)
HQ667879		Achlorophyllous	629		Hexalectris spicata	NA	21255173	Mol. Ecol. 20 (6), 1303-1316 (2011)	Mycorrhizal specificity in the fully mycoheterotrophic Hexalectris Raf. (Orchidaceae: Epidendroideae)
HQ667880		Achlorophyllous	560		Hexalectris spicata	NA	21255173	Mol. Ecol. 20 (6), 1303-1316 (2011)	Mycorrhizal specificity in the fully mycoheterotrophic Hexalectris Raf. (Orchidaceae: Epidendroideae)
HQ667881		Achlorophyllous	623		Hexalectris spicata	NA	21255173	Mol. Ecol. 20 (6), 1303-1316 (2011)	Mycorrhizal specificity in the fully mycoheterotrophic Hexalectris Raf. (Orchidaceae: Epidendroideae)
HQ667882		Achlorophyllous	652		Hexalectris spicata	NA	21255173	Mol. Ecol. 20 (6), 1303-1316 (2011)	Mycorrhizal specificity in the fully mycoheterotrophic Hexalectris Raf. (Orchidaceae: Epidendroideae)
HQ667883		Achlorophyllous	654		Hexalectris spicata	NA	21255173	Mol. Ecol. 20 (6), 1303-1316 (2011)	Mycorrhizal specificity in the fully mycoheterotrophic Hexalectris Raf. (Orchidaceae: Epidendroideae)
HQ667884		Achlorophyllous	657		Hexalectris spicata	NA	21255173	Mol. Ecol. 20 (6), 1303-1316 (2011)	Mycorrhizal specificity in the fully mycoheterotrophic Hexalectris Raf. (Orchidaceae: Epidendroideae)
HQ667885		Achlorophyllous	590		Hexalectris spicata	NA	21255173	Mol. Ecol. 20 (6), 1303-1316 (2011)	Mycorrhizal specificity in the fully mycoheterotrophic Hexalectris Raf. (Orchidaceae: Epidendroideae)
HQ667886		Achlorophyllous	584		Hexalectris spicata	NA	21255173	Mol. Ecol. 20 (6), 1303-1316 (2011)	Mycorrhizal specificity in the fully mycoheterotrophic Hexalectris Raf. (Orchidaceae: Epidendroideae)
HQ667887		Achlorophyllous	652		Hexalectris spicata	NA	21255173	Mol. Ecol. 20 (6), 1303-1316 (2011)	Mycorrhizal specificity in the fully mycoheterotrophic Hexalectris Raf. (Orchidaceae: Epidendroideae)
HQ667888		Achlorophyllous	654		Hexalectris spicata	NA	21255173	Mol. Ecol. 20 (6), 1303-1316 (2011)	Mycorrhizal specificity in the fully mycoheterotrophic Hexalectris Raf. (Orchidaceae: Epidendroideae)
HQ667889		Achlorophyllous	664		Hexalectris spicata	NA	21255173	Mol. Ecol. 20 (6), 1303-1316 (2011)	Mycorrhizal specificity in the fully mycoheterotrophic Hexalectris Raf. (Orchidaceae: Epidendroideae)
HQ667890		Achlorophyllous	658		Hexalectris spicata	NA	21255173	Mol. Ecol. 20 (6), 1303-1316 (2011)	Mycorrhizal specificity in the fully mycoheterotrophic Hexalectris Raf. (Orchidaceae: Epidendroideae)
HQ667891		Achlorophyllous	665		Hexalectris spicata	NA	21255173	Mol. Ecol. 20 (6), 1303-1316 (2011)	Mycorrhizal specificity in the fully mycoheterotrophic Hexalectris Raf. (Orchidaceae: Epidendroideae)
HQ667892		Achlorophyllous	625		Hexalectris spicata	NA	21255173	Mol. Ecol. 20 (6), 1303-1316 (2011)	Mycorrhizal specificity in the fully mycoheterotrophic Hexalectris Raf. (Orchidaceae: Epidendroideae)
HQ667893		Achlorophyllous	624		Hexalectris spicata	NA	21255173	Mol. Ecol. 20 (6), 1303-1316 (2011)	Mycorrhizal specificity in the fully mycoheterotrophic Hexalectris Raf. (Orchidaceae: Epidendroideae)
HQ667894		Achlorophyllous	654		Hexalectris spicata	NA	21255173	Mol. Ecol. 20 (6), 1303-1316 (2011)	Mycorrhizal specificity in the fully mycoheterotrophic Hexalectris Raf. (Orchidaceae: Epidendroideae)
HQ667895		Achlorophyllous	648		Hexalectris spicata	NA	21255173	Mol. Ecol. 20 (6), 1303-1316 (2011)	Mycorrhizal specificity in the fully mycoheterotrophic Hexalectris Raf. (Orchidaceae: Epidendroideae)
HQ667896		Achlorophyllous	587		Hexalectris spicata	NA	21255173	Mol. Ecol. 20 (6), 1303-1316 (2011)	Mycorrhizal specificity in the fully mycoheterotrophic Hexalectris Raf. (Orchidaceae: Epidendroideae)
HQ667897		Achlorophyllous	591		Hexalectris spicata	NA	21255173	Mol. Ecol. 20 (6), 1303-1316 (2011)	Mycorrhizal specificity in the fully mycoheterotrophic Hexalectris Raf. (Orchidaceae: Epidendroideae)
HQ667898		Achlorophyllous	654		Hexalectris spicata	NA	21255173	Mol. Ecol. 20 (6), 1303-1316 (2011)	Mycorrhizal specificity in the fully mycoheterotrophic Hexalectris Raf. (Orchidaceae: Epidendroideae)
HQ667899		Achlorophyllous	610		Hexalectris spicata	NA	21255173	Mol. Ecol. 20 (6), 1303-1316 (2011)	Mycorrhizal specificity in the fully mycoheterotrophic Hexalectris Raf. (Orchidaceae: Epidendroideae)
HQ667900		Achlorophyllous	655		Hexalectris spicata	NA	21255173	Mol. Ecol. 20 (6), 1303-1316 (2011)	Mycorrhizal specificity in the fully mycoheterotrophic Hexalectris Raf. (Orchidaceae: Epidendroideae)
HQ667901		Achlorophyllous	657		Hexalectris spicata	NA	21255173	Mol. Ecol. 20 (6), 1303-1316 (2011)	Mycorrhizal specificity in the fully mycoheterotrophic Hexalectris Raf. (Orchidaceae: Epidendroideae)
HQ667902		Achlorophyllous	654		Hexalectris spicata	NA	21255173	Mol. Ecol. 20 (6), 1303-1316 (2011)	Mycorrhizal specificity in the fully mycoheterotrophic Hexalectris Raf. (Orchidaceae: Epidendroideae)
HQ667903		Achlorophyllous	650		Hexalectris spicata	NA	21255173	Mol. Ecol. 20 (6), 1303-1316 (2011)	Mycorrhizal specificity in the fully mycoheterotrophic Hexalectris Raf. (Orchidaceae: Epidendroideae)
HQ667904		Achlorophyllous	650		Hexalectris spicata	NA	21255173	Mol. Ecol. 20 (6), 1303-1316 (2011)	Mycorrhizal specificity in the fully mycoheterotrophic Hexalectris Raf. (Orchidaceae: Epidendroideae)
HQ667905		Achlorophyllous	650		Hexalectris spicata	NA	21255173	Mol. Ecol. 20 (6), 1303-1316 (2011)	Mycorrhizal specificity in the fully mycoheterotrophic Hexalectris Raf. (Orchidaceae: Epidendroideae)
HQ667906		Achlorophyllous	650		Hexalectris spicata	NA	21255173	Mol. Ecol. 20 (6), 1303-1316 (2011)	Mycorrhizal specificity in the fully mycoheterotrophic Hexalectris Raf. (Orchidaceae: Epidendroideae)
HQ667907		Achlorophyllous	650		Hexalectris spicata	NA	21255173	Mol. Ecol. 20 (6), 1303-1316 (2011)	Mycorrhizal specificity in the fully mycoheterotrophic Hexalectris Raf. (Orchidaceae: Epidendroideae)
HQ667908		Achlorophyllous	656		Hexalectris spicata	NA	21255173	Mol. Ecol. 20 (6), 1303-1316 (2011)	Mycorrhizal specificity in the fully mycoheterotrophic Hexalectris Raf. (Orchidaceae: Epidendroideae)
HQ667909		Achlorophyllous	652		Hexalectris spicata	NA	21255173	Mol. Ecol. 20 (6), 1303-1316 (2011)	Mycorrhizal specificity in the fully mycoheterotrophic Hexalectris Raf. (Orchidaceae: Epidendroideae)
HQ667910		Achlorophyllous	625		Hexalectris spicata	NA	21255173	Mol. Ecol. 20 (6), 1303-1316 (2011)	Mycorrhizal specificity in the fully mycoheterotrophic Hexalectris Raf. (Orchidaceae: Epidendroideae)
HQ667911		Achlorophyllous	648		Hexalectris spicata	NA	21255173	Mol. Ecol. 20 (6), 1303-1316 (2011)	Mycorrhizal specificity in the fully mycoheterotrophic Hexalectris Raf. (Orchidaceae: Epidendroideae)
HQ667912		Achlorophyllous	649		Hexalectris spicata	NA	21255173	Mol. Ecol. 20 (6), 1303-1316 (2011)	Mycorrhizal specificity in the fully mycoheterotrophic Hexalectris Raf. (Orchidaceae: Epidendroideae)
HQ667913		Achlorophyllous	650		Hexalectris spicata	NA	21255173	Mol. Ecol. 20 (6), 1303-1316 (2011)	Mycorrhizal specificity in the fully mycoheterotrophic Hexalectris Raf. (Orchidaceae: Epidendroideae)
HQ667914		Achlorophyllous	653		Hexalectris spicata	NA	21255173	Mol. Ecol. 20 (6), 1303-1316 (2011)	Mycorrhizal specificity in the fully mycoheterotrophic Hexalectris Raf. (Orchidaceae: Epidendroideae)
HQ667915		Achlorophyllous	651		Hexalectris spicata	NA	21255173	Mol. Ecol. 20 (6), 1303-1316 (2011)	Mycorrhizal specificity in the fully mycoheterotrophic Hexalectris Raf. (Orchidaceae: Epidendroideae)
HQ667916		Achlorophyllous	627		Hexalectris spicata	NA	21255173	Mol. Ecol. 20 (6), 1303-1316 (2011)	Mycorrhizal specificity in the fully mycoheterotrophic Hexalectris Raf. (Orchidaceae: Epidendroideae)
HQ667917		Achlorophyllous	652		Hexalectris spicata	NA	21255173	Mol. Ecol. 20 (6), 1303-1316 (2011)	Mycorrhizal specificity in the fully mycoheterotrophic Hexalectris Raf. (Orchidaceae: Epidendroideae)
HQ667918		Achlorophyllous	657		Hexalectris spicata	NA	21255173	Mol. Ecol. 20 (6), 1303-1316 (2011)	Mycorrhizal specificity in the fully mycoheterotrophic Hexalectris Raf. (Orchidaceae: Epidendroideae)
HQ667919		Achlorophyllous	650		Hexalectris spicata	NA	21255173	Mol. Ecol. 20 (6), 1303-1316 (2011)	Mycorrhizal specificity in the fully mycoheterotrophic Hexalectris Raf. (Orchidaceae: Epidendroideae)
HQ667920		Achlorophyllous	651		Hexalectris spicata	NA	21255173	Mol. Ecol. 20 (6), 1303-1316 (2011)	Mycorrhizal specificity in the fully mycoheterotrophic Hexalectris Raf. (Orchidaceae: Epidendroideae)
HQ667921		Achlorophyllous	650		Hexalectris spicata	NA	21255173	Mol. Ecol. 20 (6), 1303-1316 (2011)	Mycorrhizal specificity in the fully mycoheterotrophic Hexalectris Raf. (Orchidaceae: Epidendroideae)
HQ696070		Endophytic	623		NA	Moso bamboo seeds	24759896	PLoS ONE 9 (4), E95838 (2014)	Diversity and antimicrobial activity of culturable endophytic fungi isolated from moso bamboo seeds
HQ853681		orc green	613		Dendrobium chrysanthum	NA	NA	Unpublished	Isolation and identification of endophytic and mycorrhizal fungi from seed and root of Dendrobium (Orchidaceae)
HQ853682		orc green	619		Dendrobium nobile	NA	NA	Unpublished	Isolation and identification of endophytic and mycorrhizal fungi from seed and root of Dendrobium (Orchidaceae)
HQ853683		orc green	626		Dendrobium nobile	NA	NA	Unpublished	Isolation and identification of endophytic and mycorrhizal fungi from seed and root of Dendrobium (Orchidaceae)
HQ853684		orc green	628		Dendrobium chrysanthum	NA	NA	Unpublished	Isolation and identification of endophytic and mycorrhizal fungi from seed and root of Dendrobium (Orchidaceae)
JF273541		ECM	596		NA	NA	NA	Unpublished	Ectomycorrhizal fungal community in an evergreen broad-leaved forest in subtropical China
JF273542		ECM	610		NA	NA	NA	Unpublished	Ectomycorrhizal fungal community in an evergreen broad-leaved forest in subtropical China
JF273552		ECM	588		NA	NA	NA	Unpublished	Ectomycorrhizal fungal community in an evergreen broad-leaved forest in subtropical China
JF506803		ECM	566		NA	soil of Quercus ilex forest in Puechabon state forest	NA	Unpublished	Ectomycorrhizal communities in Mediterranean forests
JF506804		ECM	570		NA	soil of Quercus ilex forest in Puechabon state forest	NA	Unpublished	Ectomycorrhizal communities in Mediterranean forests
JF506805		ECM	588		NA	soil of Quercus ilex forest in Puechabon state forest	NA	Unpublished	Ectomycorrhizal communities in Mediterranean forests
JF506806		ECM	587		NA	soil of Quercus ilex forest in Puechabon state forest	NA	Unpublished	Ectomycorrhizal communities in Mediterranean forests
JF506807		ECM	587		NA	soil of Quercus ilex forest in Puechabon state forest	NA	Unpublished	Ectomycorrhizal communities in Mediterranean forests
JF506808		ECM	587		NA	soil of Quercus ilex forest in Puechabon state forest	NA	Unpublished	Ectomycorrhizal communities in Mediterranean forests
JF506809		ECM	586		NA	soil of Quercus ilex forest in Puechabon state forest	NA	Unpublished	Ectomycorrhizal communities in Mediterranean forests
JF506810		ECM	573		NA	soil of Quercus ilex forest in Puechabon state forest	NA	Unpublished	Ectomycorrhizal communities in Mediterranean forests
JF506811		ECM	586		NA	soil of Quercus ilex forest in Puechabon state forest	NA	Unpublished	Ectomycorrhizal communities in Mediterranean forests
JF506812		ECM	580		NA	soil of Quercus ilex forest in Puechabon state forest	NA	Unpublished	Ectomycorrhizal communities in Mediterranean forests
JF506813		ECM	588		NA	soil of Quercus ilex forest in Puechabon state forest	NA	Unpublished	Ectomycorrhizal communities in Mediterranean forests
JF519013		ECM	1189		Fagus sylvatica	Fagus sylvatica lateral root	NA	Unpublished	The effects of reduced root exudation on microbial community structure and function in the rhizosphere of a beech forest
JF519031		ECM	1193		Fagus sylvatica	Fagus sylvatica lateral root	NA	Unpublished	The effects of reduced root exudation on microbial community structure and function in the rhizosphere of a beech forest
[truncated: 1,201 more rows]
