# Supplementary material for: Divergence Times and Phylogenetic Patterns of Sebacinales, a Highly Diverse and Widespread Fungal Lineage
Source: PLoS One. 2016 Mar 3;11(3):e0149531. doi: 10.1371/journal.pone.0149531 (PMC4795679; doi:10.1371/journal.pone.0149531)
Supplement: S1 Data — (FASTA) [file pone.0149531.s005.fasta]

>AB444647
ttccgtaggtgaacctgcggaaggatcattattgactgtaaatcgtt-gccttcagtgct
ggc--tcc--ggcaagtgcacgttggtgac-tttca--tccagcacccttgtgaaccttt
ggcctc-----ttgct------agctt----cgg-ctgg----cagaggatttttacact
aactcgaatgtaatgaaa-ttattgttgtgcgcaa-gcacta--atgtacaactttcaac
aacggatctcttggctctcgcatcgatgaagaacgcagcgaaatgcgataagtaatgtga
attgcagaattcagtgaatcatcgaatctttgaacgcaccttgcaccctttggcattccg
aagggtatgctcgtttgagtgtcattgtactctcacacttct-gatcctttggatttgga
gtggtggacttgggtgttgctgcgttacggtggctcacctcgaatgcattagtgcaactc
ttggttg-gacatagtacggcgtgataagtgtcttcgccggcac-----ctcgcaagag-
ggtggctg-atca-ggggctctgtgcttcaaactgtcttt--ggacaatgactgacaact
tgacctcaaatcgagtaga-------------------------------------
>AB444652
ttccgtaagtgaacctgcggaaggatcattattgattgcgaatcgtt-gtctccagtgct
ggcagcct--ggcaagtgcacggtcgcagc-tttca--tccaat--ccctgtgcaccttt
ggcctc------tgca------agctt----cgg-cgag----cagaggatttttacacc
cactcgcatgtaatgaaa-tgattgttgtgcacac-gcacta--ctatacaactttcaac
aacggatctcttggctctcgcatcgatgaagaacgcagcgaaatgcgataagtaatgtga
attgcagaattcagtgaatcatcgaatctttgaacgcaccttgcaccctttggcattccg
aagggtatgctcgtttgagtgtcattgtactctcacactccc-gatcg-tttggttggga
gcggtggacttgggtgttgctgcttgaccgtggctcacctcaaatgcagtagtgcacctc
tcggttg-gacatagtacggcgtgataagtgtcttcgccggcaa-----cctctcagag-
ggtggccg-atcg-ggagctctgtgcttccaaccgtcctc--ggacaactactgacaact
gaacctcaaatcgagtaggacttcccgctggaactta-------------------
>AB453033
ttccgtag-tgaacctgcggaaggatcattagtgatta-gaaacgtt-gtcttctgtgct
ggc--tgc--ggcaagtgcacgttgataac-tttca--tccaacccccttgtgaaccttt
ggcctc-----ttgct------agctt----cgg-ctgg----ctgaggatttt-acaca
aactcgcatgtattgaagtttacttatgtgcacaa-gcacta--ctatacaactttcaac
aacggatcccttggctctcgcatcgatgaagaacgcagcgaaatgcgataagtaatgtga
attgcagaattcagtgaatcatcgaatctttgaacgcaccttgcaccctttggcattccg
aa-ggtatgctcgtttgagtgtcattgtactctcacactccc-aaac-tttggattggga
gcggtggacttgggtgctgctgcttgactgtggctcacctgaaatatgttagtgcacctc
ctgattg-gacatagtacggcgtgataagtgtcttcgctggctc-----ctcacaagag-
ggtggctg-atca-ggagctctgttgctc-aaccgtcttc--ggacaatttctgac-act
tgacctcaaatcgagtaagactccccgctgaactaa--------------------
>AB636111
ttccgtaggtgaacctgcggaaggatcattaatgattgtgaatggtt-gccttcggtgct
ggc--tccggagcaagtgcacgttggtggc-tttca--tccaatacccatgtgaaccttt
ggcctc------tgct------ggctt----cgg-ctgg----tggaggaattttacaca
cactcgaatgtaatgaaaactattgtcgtgcgcaa-gcacta--atgtacaactttcaac
aacggatctcttggctctcgcatcgatgaagaacgcagcgaaatgcgataagtaatgtga
attgcagaattcagtgaatcatcgaatctttgaacgcaccttgcaccctttggtattcca
aagggtatgctcgtttgagtgtcattgtactctcacactcttgaatc-tgtgggttggga
gcggtggacttgggtgttgctgctttgtagtggctcaccttaaatgtgttagtgcacctc
ttggttg-gacatagtacggcgtgataagtgtcttcgccggcac-----ctcgcaaggg-
ggtggcca-acag-agagctctgtgcttcaaatcgtcttc--ggacaatctctgacaact
tgacctcaaatcgagtaggacta---------------------------------
>AB641315
ttccgtaggtgaacctgcggaaggatcattaatgatgttaaaccg-tcatcttcagtgct
ggc--tttcttgcaagtgcacgttgg-ggcgattca--tctaac-cccttgtgaactcct
ggcctt------tgct------ggttt----cga-ctag----cagaggaatttcacaca
cacacgaatgtaatgaaatgct-tgttgtgcgtaa-gcactactatatacaactttcaac
aacggatctcttggctctcgcatcgatgaagaacgcagcgaaatgcgataagtaatgtga
attgcagaattcagtgaatcatcgaatctttgaacgcaccttgcaccctttggtattcca
aagggtatgctcgtttgagtgtcattgtactctcacactcctcttattattg--agagga
gtagtggacttggatgttgccgcttgaatgtggctcatctcaaatcgcttagtgcaactc
tagattg-gacataacacagcgtgataagcatcctcgctagtgt----------------
--tgtcta-atgaatgggcgctgcgcttcaaaccgtcttt--tgacaatctctgacaagt
tgacctcaaatcgagtaggattacccgctgaacttaagcatatcaataagcggagg
>AB769914
ttccgtaggtgaacctgcggaaggatcattagtgatttcgaaatgtt-actttttgtgct
ggc--tcc--ggcatgtgcacattagtgac-tttca--tccaacccccttgtgaaccttt
ggcctt-----gcgtt------ggttt----cgg-ctgg----caaaggatttttacacc
aaccccaatgttattaaaatttttaatgtgc--aatgcacca--ttgtacaactttcaac
aacggatctcttggctctcgcatcgatgaagaacgcagcgaaatgcgataagtaatgtga
attgcagaattcagtgaatcatcgaatctttgaacgcaccttgcaccctttggtattccg
aagggtatactcgtttgagtgtcattgtactctcacactctccgat--ttcagatcggga
gtcgtggacttggatgttgctgctttgttgtggctcatctgaaatgcgttagtgtaactc
t-acttg-gacatagtacagcgtgataggtatcttcgctggcaa-----ctcacaagag-
gatgtcta-attc-ggagctctgtgcttcaaactgtcttt--ggactatctctgacaact
tgacctcaaatcgagtaggactacccgctgaacttaa-------------------
>AB831787
---------------------------attaacgaat--aaa--gtcggtcgaccgtgct
ggcgg--agacgcatgtgcacgtcggt--cg---caaatc-cacacacctgtgaacgtat
ggcctttgggtctctc-----------------------gggca-aaccatttttaccca
ctc-tgttcgtaaaagaatgtcat-atgtgct-catgcgc-aaa-cttacaactttcaac
aacggatctcttggctctcgcatcgatgaagaacgcagcgaaatgcgataagtaatgtga
attgcagaattcagtgaatcatcgaatcttcgaacgcaccttgcaccctttggtattccg
aagggtacgcccgtttgagagtctttgtaatctcaccccaga-gatttc-tt--tctctg
ggagtggacttggacgttgccgtga---cacggctcgtctcgaatgcctcagtgcacccc
gc-tcgtcggtgtc-tacagtgtgataggtatcttcactgt----gttccct-cggaggc
-gcgctctcg-g--ggcctaaagtgcttccaaccgtcttc--ggacaatcattgacaatt
tgacctcaaa----------------------------------------------
>AB831789
---------------------------attaacgaat--aaa--gtcggtcgaccgtgct
ggcgg-cagacgcacgtgcacgtcggt--cg---caaatc-cacacacctgtgaacgtat
ggccttcgggtctctc----------------gacccgagggca-aaccatttttaccca
ctc-tgttcgtaaaggaatgtcat-atgtgc--aacgcgc-aaacttaacaactttcaac
aacggatctcttggctctcgcatcgatgaagaacgcagcgaaatgcgataagtaatgtga
attgcagaattcagtgaatcatcgaatcttcgaacgcaccttgcaccctttggtattccg
aagggtacgcccgtttgagagtcattgtaatctcacccccag-aggttt-tg--tctctg
ggagtggacttggacgttgccgtga---ctcggctcgtctcgaatgcctcagtgca-ccc
gc-tcgtcggcgtc-tacagtgtgataggtatcttcactgttc--agtccct-cggaggc
-gcgctctcg-ggttgggcctagcgcttccaaccgtcttc--ggacactctctgacaatt
tgacctcaaa----------------------------------------------
>AB831790
---------------------------attaacgaat--taa--gtcggttgaccgtgct
ggcgg--agacgcaagtgcacgtcggt--cg---caaatc-cacacacctgtgaacgtat
ggcctttcgagtc--t----------------aactcgggggca-aacc-tttttaccca
ctc-tgattgtaaaggaatgtct--atgtgcctaaagcgc-aaagcaaacaactttcaac
aacggatctcttggctctcgcatcgatgaagaacgcagcgaaatgcgataagtaatgtga
attgcagaattcagtgaatcatcgaatcttcgaacgcaccttgcaccctttggtattccg
aagggtacacccgtttgagtgtcattgtaatctcacctccgg-aat--t-----tttctg
ggagtggacttggatgttgccgtgac-tcacggctcgtctcgaatgtctcagtgtaaccc
gt-cgt-cggcgta-aacagtgtgataggtatcttcactggta--agctctt-cggaggc
-gcgctctcg-tatgtggacttgtgctgccaaccgtcttc--ggacaaactctgacaatt
tgacctcaaa----------------------------------------------
>AB831791
---------------------------attaacgaatt-caa--gtcggtcgattgtgct
ggcgg--caacgcacgtgcacgtcgac--cg---caaatc-cacacacctgtgaacgtac
ggcctcggagttaatt------------------ctcgaggcac--accatttttaccta
ctc-----tgtaacagaatgtga--ctgtgccaaaagcgc-aaacttaacaactttcaac
aacggatctcttggctctcgcatcgatgaagaacgcagcgaaatgcgataagtaatgtga
attgcagaattcagtgaatcatcgaatctttgaacgcaccttgcaccctttggtattccg
aagggtacacccgtttgagtgtcattgtaatctcaccccaga----tt------gttctg
ggtgtggacttggacgctgtcgcgt-gtcgcgactcgtctggaatgcctcagtgtacccc
gc-ccgtcggcgta-gacagtgtgataagtatcttcactattg--agtccct-cggagac
-gcgctctcg-ga-ccggccctgcgctgccaaccgtcttc--ggacaat-tctgacaatt
tgacctcaaa----------------------------------------------
>AB831792
---------------------------attaacgaa---cga--gtcggtcgaaagtgct
ggcgg--aaatgcacgtgcacgtcgat--cg---caaatc-cacacac-cgtgaacctat
ggcctcgggttct-------------------tacccgg-ggca--acc-tttttaccca
ctc-----tgtaaaagaatgtt----t------aaaacgc-aaagcaaacaactttcaac
aacggatctcttggctctcgcatcgatgaagaacgcagcgaaatgcgataagtaatgtga
attgcagaattcagtgaatcatcgaatctttgaacgcaccttgcaccctttggtattccg
aagggtacacccgtttgagtgtcattgtaatctcaccccgaa-att--c-----ttttcg
ggcgtggacttggacgttgtcggta---gtcgactcgtccggaatgtctcagtgtacccc
gc-tcgtcggcgta-aacagtgtgataagtatcttcactggtt--agccctc-cggaggc
-gcgctttca-agtgggctcctgcgcttacaaccgtcttc--ggacaaactctgacaatt
tgacctcaah----------------------------------------------
>AB831794
---------------------------attaacgagtt-aaa--gtcggctgaccgtgct
ggcgg--agacgcacgtgcacgtcggt--cg---cgaatc-cacacac-cgtgaacctat
ggcccggagttt-g-t----at---------g--ctctg-------ggcacatttttaca
ctc-t-gctgtaaaggaatgtct---tttat----aacat--aaatgaacaactttcaac
aacggatctcttggctctcgcatcgatgaagaacgcagcgaaatgcgataagtaatgtga
attgcagaattcagtgaatcatcgaatcttcgaacgcaccttgcaccctttggtattccg
aagggtacacccgtttgagtgtcattgtaatctcaccccgga-aatcttt----tttttc
ggagtggacttggacgctgtcgtgt-a-tgcgactcgtctcgaatgtctcagtgtgcccc
gc-ccgtaggtgta-gacagcgtgataggtatcttcgctggtg--agtcctt-cggagac
-gcgtcctcg-agtgatggtgtgtgctgcgaaccgtcttc--ggacaaaccttgacaatt
tgacctcaga----------------------------------------------
>AB831795
---------------------------attaacgagtt-aaa--gtcgaacgaccgtgct
ggcgg--aaatgcatgtgcacgtcggt--cg---cgaatc-cacacac-cgtgaacgtat
ggcctggagtctta-t----------------gactctg-------ggcacttttttaca
ctc-tatatgtaaaggaatgtca--tt--------tatat-aaaatatacaactttcaac
aacggatctcttggctctcgcatcgatgaagaacgcagcgaaatgcgataagtaatgtga
attgcagaattcagtgaatcatcgaatcttcgaacgcaccttgcaccctttggtattccg
aagggtacacccgtttgagtgtcattgtaatctcaccccgag-aattct-----ttttcg
ggagtggacttggatgttgccgtctcatcgcggctcgtcttgaatgtctcagcgtgcccc
at-ttgtaggtgta-tacagcgtgataggtatcttcgctggta--agctctt-cggaggc
-gcaccctcg-agtgaaaaggtgtgctaccaaccgtcctc--ggacaatctttgacaatt
tgacctcaga----------------------------------------------
>AB831798
---------------------------attaatgaatttcaa--gtcggccgtttgtgct
ggtgg--caacacatgtgcacgtcggt--cg---caaatc-cacacacctgtgcaccttt
gactttgggatccgccgcgctcggctttgcc-gtcctgggtcccagagtacttttacaca
ctc-tgaatgtaatggaatgtct--ctgtgcttaatgcgc--aaataaacaactttcaac
aacggatctcttggctctcgcatcgatgaagaacgcagcgaaatgcgataagtaatgtga
attgcagaattcagtgaatcatcgaatctttgaacgcaccttgcaccctttggtattccg
aggggtacacccgtttgagtgtcattgtaatctcactccgac-aactttttg--ttgttg
gaggtggacttggaccttgccgtgtcacaacggctggtctgaaatgcatgagtgcaccct
gctgtagcagcgtc-ttcagtgtgataagtatcttcactgattcaagttccc-tcgggac
-acgctcgtctgg-tgggctctgggcttctaaccgtccgcatggacaactcttgacaatt
tgacctcaaa----------------------------------------------
>AB831802
---------------------------attaatgaaact-aa--gtcggctgttgttgct
ggtggctcttcacatgtgcacactggt--cg---c-aatcccacacacctgtgcatctat
gactcaaag------tt---atga-----------ctg------agagtaattttacaca
ctcttgtatgtaacggaatgtc-ttttgtgcataatgtac-aatataaacaactttcaac
aacggatctcttggctctcgcatcgatgaagaacgcagcgaaatgcgataagtaatgtga
attgcagaattcagtgaatcatcgaatctttgaacgcaccttgcaccctttggtattccg
aagggtacgcccgtttgagtgtcattgtaatctcacttcaac-gactttttg--tttttg
aatgtggacttggatgttgccgtgttattacggcttgtcttaaatgcctgagtgtaccct
gt-tttgcagcgta-tccagtgtaataaacat-ttcactagagttggtc----aaagacc
-gcg-tttcc-atttgggctctatgcttcaaaccgtctacgtggacaattcttgacaatt
tgacctcaaa----------------------------------------------
>AB831804
------------------------------attattgataaattg-ctaccttctgtgct
ggc--tct--tgcatgtgcacgttggggac-atata--tccaacacc-ttgtgaaccatt
ggcctt------tgct------agctt----cgg-ctgg----taaagga-ttttttaca
cacatgaatgtaatgaaa--taatcttgtgctga--gcact-----aaacaactttcaac
aacggatctcttggctctcgcatcgatgaagaacgcagcgaaatgcgataagtaatgtga
attgcagaattcagtgaatcatcgaatctttgaacgcaccttgcaccctttggtattcca
aagggtatgcccgtttgagtgtcactatactctcacactctctaat----tagttagaga
gcggtggatttgggtgctgccgtc--actgtggctcatcttaaataaattagtgcgactc
ttagtta-aacatagtacggcgtgataagtaccctcgctg---t-----ttt-c------
--tgtctg-atta-ggagctctgtgcttcaaaccgtctca--ggacagcatttgataact
tgacctcaaa----------------------------------------------
>AB831806
---------------------------attattgattg----atctt-gccttcagtgct
ggc--ccc--ggcaagtgcacgttggtgat-tttca--tccagt---cttgtgaaccttt
ggcctc------tgct------ggctt----tgg-ctgg----cagaggatt--tacaca
aactcgaatgtaatgaaa-ctattgctgtgcgcaa-gcacga--atgtacaactttcaac
aacggatctcttggctctcgcatcgatgaagaacgcagcgaaatgcgataagtaatgtga
attgcagaattcagtgaatcatcgaatctttgaacgcaccttgcaccctttggtatccca
aagggtatgctcgtttgagtgtcattgtaacctcacacttct-gat--tttggattggga
gcggtggacttgggtgttgctgc--taccgcggctcgccttaaatgcattagtgcacctc
cagattg-gacatagtacagcgtgataagtatcttcgctggcac-----cttac-tcag-
ggtggctg-atcc-agagctctgtgcttcaaaccgtcttc--ggacaatgactgacaact
tggcctcaaa----------------------------------------------
>AB831811
---------------------------attattgattgcgaatcgtt-accttcagtgct
ggcagtmt--ggcaagtgcacgtcggtgac-tttca--tccaata-ccctgtgcaccttt
ggcct------ttgct------agctt----cgg-ccgg----cagaggaattttacaca
cactcgaatgtaatgaaatatactgtcgtgcgcaa-gcacta--atgtacaactttcaac
aacggatctcttggctctcgcatcgatgaagaacgcagcgaaatgcgataagtaatgtga
attgcagaattcagtgaatcatcgaatctttgaacgcaccttgcaccctttggtattccg
aagggtatgctcgtttgagtgtcattgtactctcactctccc-gatc-tttggattagga
gtggtggacttgggtgttgccgctttaccgtggctcacctcaaatgcattcgtgcaactc
ttgatcg-gacatagtacggcgtgataagtgtcttcgccggcac-----tc---ttaag-
ggtgactg-atts-tragctctgtgcttcaaaccgtcttc--ggacaacaactgacaact
tgacctcaaa----------------------------------------------
>AB831812
---------------------------attaatgattt-gaatcgtt-gcctgcagtgct
ggcag-cc--ggcaagtgcacgctggtgac-ttcaa--tccaata-ccctgtgcaccctt
ggcct------ttgct------agctt----cgg-ctgg----tagaggatatttacacc
gactcgcatgtaatgaaatttattgctgtgcgcaa-gcacaa--atgtacaactttcaac
aacggatctcttggctctcgcatcgatgaagaacgcagcgaaatgcgataagtaatgtga
attgcagaattcagtgaatcatcgaatctttgaacgcaccttgcaccctttggcattccg
aagggtatgctcgtttgagtgtcattgtactctcacactccc-aattctttggactggga
gcggtggacttgggtgctgctgctt-actgcggctcacctcaaatgcgttagtgc-accg
ttggtca-gacatagtacagcgtgataagtatcttcgctggcgc-----ctca---cag-
ggtggctg-atca-gg-gctctgtgcttccaaccgtcctc--ggac-acggctgacaact
tgacctcaaa----------------------------------------------
>AB848600
------------------------------------------------------------
-------------cagtgcacgttggtgac-tttca--tccaacactcttgtgaaccttt
ggcctc-----ttgct------agctc----cgg-ctgg----cagaggattttcacaca
tactcgaatgtaatgaaaactcttgttgtgcgcaa-gcacga--atgtacaactttcaac
aacggatctcttggctctcgcatcgatgaagaacgcagcgaaatgcgataagtaatgtga
attgcagaattcagtgaatcatcgaatctttgaacgcaccttgcaccctttggtattccg
aagggtatgctcgtttgagtgtcattgtactctcacacttct-gattctttggattggga
gcggtggacttgggtgttgctgctttgttgtggctcacctcaaataaggtagtgcaactc
ttggttg-gacatagtacggcgtgataagtgtcttcgccggcgc-----ctcctaggag-
ggtggccg-atcg-ggagctctgtgcttcaaaccgtcttc--ggacaacctttgacaact
tgacctcaaatcgagtaggactacccgctgaacttaagcatatc------------
>AB848601
--------------------------------------------------cttcagtgct
ggcagtct--ggcaagtgcacgttggcggcttttca--tccaata-ccctgtgcaccttt
ggcctc-----ttgct------agcct----tgg-ccgg----cagaggatttttacacc
cactcgaatgtaatgaaa-ttattgttgtgcgtaa-gcacga--atgtacaactttcaac
aacggatctcttggctctcgcatcgatgaagaacgcagcgaaatgcgataagtaatgtga
attgcagaattcagtgaatcatcgaatctttgaacgcaccttgcaccctttggtattccg
aagggtatgctcgtttgagtgtcattgtactctcacacttct-gatcctttggattggga
gcggtggacttgggtgctgctgctttacggtggctcacctcaaatgcattcgtgcacctc
ttggttg-gacatagtacggcgtgataagtgtcttcgccggcac-----ctcttgcgag-
ggtggctg-atca-ggagctctgtgcttccaactgtcttc--agacaacaactgacaact
tgacctcaaatcgagtaggaccacccgctgaacttaagcatatc------------
>AB848603
---------------------------------------------------t--------
----------ggc-agtgcacgtcggtgac-tt-ca--tccaacacccttgcgaaccttt
ggcctc-----ttgct------ggctt----cgg-ctgg----cagaggatttttacacc
aactcgaatgtaatgaaa-ttattgtcgtgcgcaa-gcacta--atgtacaactttcaac
aacggatctcttggctctcgcatcgatgaagaacgcagcgaaatgcgataagtaatgtga
attgcagaattcagtgaatcatcgaatctttgaacgcaccttgcaccctttggcattccg
aagggtatgctcgtttgagtgtcattgtactctcacacttcg-gatcctttggatttgga
gcggtggacttgggtgttgccactttgcagtggctcacctcaaatggattagtacaactc
ttggtta-accatagtacggcgtgataagtatcttcgccggcac-----ctcgcaagag-
ggtggctg-atgg-agagctctgtgcttcaaaccgtcctc--ggacaatgactgacaact
tgacctcaaatcgagtaggactacccgctgaacttaagcatatc------------
>AB848605
--------------------------------------------------cttctgtgct
ggc--tgc--ggcatgtgcacgatggtgac-tttca--tccaacacccttgtgcaccttt
ggcctc-----ttgct------ggctt----cgg-ctgg----ctggggatt--tacaca
aactcgcatgtattgaggacccttcatgtgcgcaa-gcacta--atatacaactttcaac
aacggatctcttggctctcgcatcgatgaagaacgcagcgaaatgcgataagtaatgtga
attgcagaattcagtgaatcatcgaatctttgaacgcaccttgcaccctttggcattccg
aagggtatgctcgtttgagtgtcattgcactctcacactccc-aattgtttggattggga
gcggtggacttgggtgctgctgcttgactgtggctcacctgaaatatgttagtgcacctc
ttgattg-gacatagtacggcgtgataagtgtcttcgccggctc-----ctcgcatgag-
ggtggccg-atcg-ggacctctggctttcaaactgtcttc--ggacaatctctggcaact
tgacctcaaaccaagtaggactacc-------------------------------
>AB848608
--------------------------------------------------ct---ggctg
gct--ccc--agcatgtgcacggaggtgac-tttca--tacagtacccttgtgaaccttt
ggcctc-----atgct------ggctt----cgg-ctgg----ctgagga--tttacaca
aacttgcatgtaacagaaacccttgttgtgcgcaa-gcacta--atgtacaactttcaac
aacggatctcttggctctcgcatcgatgaagaacgcagcgaaatgcgataagtaatgtga
attgcagaattcagtgaatcatcgaatctttgaacgcaccttgcaccctttggtattcca
aagggtatgctcgtttgagtgtcattgtactctcacactct-----------gattcaga
gaagtggacttgggtgttgctgctttgctgtggctcatctcaaatatggtagtgcaactc
atggttg-gatatagtacagcgtgataagtatcctcgctggcac-----ctcataagag-
ggtgtccg-attg-ggagctctgtgcttcaaactgtcctg--ggacaatctttgacaact
tgacctcaaatcgagtaggactacccgctgaacttaagcatatc------------
>AB848618
----------------------------------------------t-gccttctgtgct
ggcagccc--tggcagtgcacgtcggtggc-tt-ca--tccaat-cccctgtgaaccttt
ggcctc-----ttgct------agcct----cgg-ccgg----cagaggaattt-acaca
cacccgcatgtaatgaaatctattg-tgtgcgcaa-gcacta--atgtacaactttcaac
aacggatctcttggctctcgcatcgatgaagaacgcagcgaaatgcgataagtaatgtga
attgcagaattcagtgaatcatcgaatctttgaacgcaccttgcaccctttggcattccg
aagggtatgctcgtttgagtgtcattgtactctcacactccc-gatct-t---gttggga
gcggtggacttgggtgctgctgctt-accgtggctcacctcaaatggattcgtgcatctc
ttggttg-gacatagtacggcgtgataagtgtcttcgccggcgc-----ctcacttgag-
ggtggccg-atcg-ggagctctgtgcttctaatcgtcctc--ggacaacaactgacaact
tgacctcaaatcgagtaggaccacccgctgaacttaagcatatc------------
>AB854701
ttccgtaggtgaacctgcggaaggatcattaatgattgcgaatggtc-gcctttggtgct
ggc--tct---gcaagtgcacattggtggc-tttca--tccaatacccttgtgaaccttt
gaccct-----ctgct------agctt----tgg-ctgg----cggagggtttttataca
cactcgaatgtaatgaatactattgtcgtgcgcaa-gcacta--atgtacaactttcaac
aacggatctcttggctctcgcatcgatgaagaacgcagcgaaatgcgataagtaatgtga
attgcagaattcagtgaatcatcgaatctttgaacgcaccttgcaccctttggtattccg
aagggtatgctcgtttgagtgtcattgtactctcacactccttaatc-tttggattggga
gtggtggacttgggtgttgctgctttcttgtggctcacctcaaatgcgtcagtgcacctc
ttggttg-gacatagtacggcgtgataagtatcttcgccggcac-----ctcgcaagag-
ggtggcca-atca-agagctctgtgcttcaaaccgtcatt--cgacaatctctgacaact
tgacctcaaatcgagtaggactacccgctgaacttaa-------------------
>AB854703
ttccgtaggtgaacctgcggaaggatcattaatgaatc-taa--gtcagtcttctgtgct
ggtgg--caacacatgtgcacgttgat--tg---caaatc-cacacacctgtgcaccttt
gactttgggatccgctgtgcatga-cttgct-tgtctgggtctcagagtaattttacaca
ctc-taaatgtaatggaatgtat--ctgtgcataatgtgc--aaaaatacaactttcaac
aacggatctcttggctctcgcatcgatgaagaacacagcgaaatgtgataagtaatgtga
attgcagaattcagtgaatcatcgaatctttgaacgcaccttgcaccctttggtattccg
aagggtacacccgtttgagtgtcattgtaatctcactatgatcgacttttgt--cttccg
tatgtggacttggatgttgccgtggtaccacggctcgtctgaaatgcttcagtgtacccc
gc-agagcggcgta-ttcggtgtgataca--tcttcaccggagttgatcctt-ttgggtc
-gcgtctgtaatgtgtggctctatgcttccaactgtcttgtaggacaatctttgacaatt
cgacctcaaatcgggtgggactacccgctgaacttaa-------------------
>AB854706
ttccgtaggtgaacctgcggaaggatcattaatgaatc-aaa--gtcggtcttctgtgct
ggtgg--caacacatgtgcacgttgat--cg---caaatc-cacacacctgtgcaccttt
gactttgggatccgcct---gtggctttgcc-tgtctgggtctcaaagtatttttacaca
ctc-tgaatgtaatggaatgtat--ctgtgcataacgcgc--aaaaatacaactttcaac
aacggatctcttggctctcgcaccgatgaagaacgcagcgaaatgcgataagtaatgtga
attgcagaattcagtgaatcatcgaatctttgaacgcaccttgcaccctttggtaatctg
aagggtacacccgtctgagtgtcattgtaatctcactccacc-gactt-ttg--ttgatg
gatgtggacctggactctgttgtgttactacgactggtctgaaatgcctgagtgcaccct
gctgttgcagcgtt-ttcagtgtgataagcatcttcactggatcaagttccc-tcgggac
-acgtatgcattg-tgggctctgtgctg-caactgtcttt--ggac-aagcttgacaatt
tgacctcagatcgggtgggactacccgctgaacttaa-------------------
>AB831797
---------------------------attaatgaatc-taa--gtcagtcttctgtgct
ggtgg--caacacatgtgcacgttgat--tg---caaatc-cacacacctgtgcaccttt
gactttgggatccgctgtgcttgactttgct-tgtctgggtct-agagta-ttttacaca
ctc-taaatgtaatggaatgtat--ctgtgcataatgtgc--aaaaatacaactttcaac
aacggatctcttggctctcgcatcgatgaagaacacagcgaaatgtgataagtaatgtga
attgcagaattcagtgaatcatcgaatctttgaacgcaccttgcaccctttggtaatcca
aggggtacacccgtttgagtgtcattgtaatctcacttcatc-agctt-ttg--ttgatg
gaggtggatctggactctgttgtgtcattacaactggtctgaaatatgtgagtgcaccct
gctgttgcagcgtc-ttcagtgtgataagcatcttcactggatcaagttcct-tttggac
-acgtgtgcattg-tgggctctgtgctgacaactgtcttt--ggac-aatcttgacaatt
tgacctcaga----------------------------------------------
>AB854707
ttccgtaggtgaacctgcggaaggatcattaatgaatc-taa--gtcagtcttctgtgct
ggtgg--caacacatgtgcacgttgat--tg---caaatc-cacacacctgtgcaccttt
gactttgggatccgctgtgcttgactttgct-tgtctgggtctcagagta-ttttacaca
ctc-taaatgtaatggaatgtat--ctgtgcataatgtgc--aaaaatacaactttcaac
aacggatctcttggctctcgcatcgatgaagaacacagcgaaatgtgataagtaatgtga
attgcagaattcagtgaatcatcgaatctttgaacgcaccttgcaccctttggtaatcca
aggggtacacccgtttgagtgtcattgtaatctcacttcatc-agctt-ttg--ttgatg
gaggtggatctggactctgttgtgtcattacaactggtctgaaatatgtgagtgcaccct
gctgttgcagcgtc-ttcagtgtgataagcatcttcactggatcaagttcct-tttggac
-acgtgtgcattg-tgggctctgtgctgacaactgtcttt--ggac-aatcttgacaatt
tgacctcagatcgggtgggactacccgctgaacttaa-------------------
>AB854708
ttccgtaggtgaacctgcggaaggatcattagtgaatccaaa--gtcggctgattgtgct
ggtgg--agacacatgtgcacgttagt--cg---caaatcccacacacctgtgcatctat
gactctgagtgccgct-tgcatggcct-gaccggcctggcgctc-gagtattttcacaca
ctc-tgaatgtaatggaatgtcttgttgtgcgtaatgtac-aattgaaacaactttcaac
aacggatctcttggctctcgcatcgatgaagaacgcagcgaaatgcgataagtaatgtga
attgcagaattcagtgaatcatcgaatctttgaacgcaccttgcaccctttggtaatcca
aggggtacacccgtttgagtgtcattgtaatctcacttcatc-agctt-ttg--ttgatg
gaggtggatctggactctgttgtgtcattacaactggtctgaaatatgtgagtgcaccct
gctgtcgcagcgtc-ttcagtgtgataagcatcttcactggatcaagttcct-tttggac
-acgtgtgcattg-tgggctctgtgctgcaaactgtcttt--ggacaat-cttgacaatt
tgacctcagatcgggtgggactacccgctgaacttaa-------------------
>AB854709
ttccgtaggtgaacctgcggaaggatcattagtgaatctaaa--gtcggctgattgtgct
ggtgg--agacacatgtgcacgtcggt--cg---caaacc-cacacacctgtgcatctat
gactctgagtgccgctttgcatggcct-gaccggcctggcgctc-gagtattttcacaca
ctc-tgaatgtaatggaatgtcttgttgtgcgtaatgtac-aattgaaacaactttcaac
aacggatctcttggctctcgcatcgatgaagaacgcagcgaaatgcgataagtaatgtga
attgcagaattcagtgaatcatcgaatctttgaacgcaccttgcaccctttggtattccg
aagggtacacccgtttgagtgtcattgtaatctcacccccaa-att--c-----tgtttg
ggtgtggacttggatgctgccgatc--cgtcggctcgtctggaatgtctcagtgtacccc
gc-tcgtcggcgta-aacagtgtgataagtatcttcactggtc--agtcctc-cggaggc
-gcgctttca-ggtgggctcctgcgcttacaaccgtcttc--ggacaaactctgacaatt
tgacctcaaatcgggtgggattacccgctgaacttaa-------------------
>AB854710
ttccgtaggtgaacctgcggaaggatcattagtgaatctaaa--gtcggctgattgtgct
ggtgg--agacacatgtgcacgtcagt--cg---caaacc-cacacacctgtgcatctat
gactctgagtgccgctttgcatggctctattgggcctggcgctc-gagtactttcacaca
ctcttgaatgtaacggaatgtcttgttgtgcataaagtac-aacagaaacaactttcaac
aacggatctcttggctctcgcatcgatgaagaacgcagcgaaatgcgataagtaatgtga
attgcagaattcagtgaatcatcgaatctttgaacgcaccttgcaccctttggtattccg
aagggtacacccgtttgagtgtcattgtaatctcactacgatcgacttttt---ctttca
tatgtggacttggatgctgccgtaa--ttacggctcgtctgaaatgcctgagtgtacccc
gc-tttgcggcgta-ttcggtgtgatac--atcttcaccggagttgatcctt-atgggtc
-gcgtctgtaaggtgtggctctatgcttccaaccgtctttcaagacaatctctgacaatt
tgacctcaaatcgggtgggactacccgctgaacttaa-------------------
>AB831799
---------------------------attagtgaatctaaa--gtcggctgattgtgct
ggtgg--agacacatgtgcacgtcggt--cg---caaacc-cacacccctgtgcatctat
gactctgagtgccgctttgcatggccttgaccggcctggcgctc-gagtacttttacaca
ctcttgaatgtaatggaatgtcttgttgtgcgtaatgtac-aatcgaaacaactttcaac
aacggatctcttggctttcgcatcgatgaagaacgcagcgaaatgcgataagtaatgtga
attgcagaattcagtgaatcatcgaatctttgaacgcaccttgcaccctttggtattccg
aagggtacacccgtttgagtgtcattgtaatctcactacgatcgactttttc--ttttcg
tatgtggacttggatgttgccgtgatattacggctcgtctgaaatgcttcagtgtacccc
gc-agagcggcgta-ttcggtgtgatac--atcttcaccggagttgatcctt-ttgggtc
-gcgtctgtaa-gtgtggctctatgcttcgaaccgtcttcatggacaatctttgacaatt
cgacctcaaa----------------------------------------------
>AB854712
ttccgtaggtgaacatgcggaaggatcattagtgaatctaaa--gtcggctgattgtgct
ggtgg--agacacatgtgcacgtcggt--cg---caaacc-cacacacctgtgcatctat
gactctgagtgccgctttgcatggccttgaccggcctggcgctc-gagtacttttacaca
ctctcgaatgtaatggaatgtcttgttgtgcgtaatgtac-aattgaaacaactttcaac
aacggatctcttggctctcgcatcgatgaagaacgcagcgaaatgcgataagtaatgtga
attgcagaattcagtgaatcatcgaatctttgaacgcaccttgcaccctttggtattccg
aagggtacacccgtttgagtgtcattgtaatctcactatgatcgacttttgt--cttccg
tatgtggacttggatgttgccgtgatatcacggctcgtctgaaatgcttcagtgtacccc
gc-agagcggcgta-ttcggtgtgatac--atcttcaccggagttgatcctt-ttgggtc
-gcgtctgtaa-gtgtggctctatgcttccaactgtcttgtaggacaatctttgacaatt
cgacctcaaatcgggtgggactacccgctgaacttaa-------------------
>AB831800
---------------------------attagtgaaactaaa--gtcggcttactgtgct
ggtgg--agacacatgtgcacgttagt--cg---caaatcccacacacctgtgcatctat
gactctgagtgccgctttgcatggccttgaccggcctggtgctc-gagtactttcacaca
ctctcgaatgtaacggaatgtcttgttgtgcgtaatgtac-aaccgaaacaactttcaac
aacggatctcttggctctcgcatcgatgaagaacgcagcgaaatgcgataagtaatgtga
attgcagaattcagtgaatcatcgaatctttgaacgcaccttgcaccctttggtattccg
aagggtacacccgtttgagtgtcattgtaatctcactacgatcgactttagt--cttttg
tatgtggacttggatgctgccgtgat-tcacggctcgtctgaaatgcctgagtgtacccc
gc-tttgtggcgta-ttcggtgtgataa--atcttcaccggagttgatcctt-tcgggtc
-gcgtct-tacagtgtggctctatgcttccaaccgtccatttggacaatctctgacaatt
tgacctcaaa----------------------------------------------
>AB854713
ttccgtaggtgaacctgcggaaggatcattagtgaatctaaa--gtcggctgattgtgct
ggtgg--agacacatgtgcacgtcggt--cg---caaacc-cacacacctgtgcatctat
gactctgagtgccgctttgcatggccttgaccggcctggcgctc-gagtactttcacaca
ctctcgaatgtaatggaatgtcttgttgtgcgtaatgtac-aattgaaacaactttcaac
aacggatctcttggctctcgcatcgatgaagaacgcagcgaaatgcgataagtaatgtga
attgcagaattcagtgaatcatcgaatctttgaacgcaccttgcaccctttggtattccg
aagggtacacccgtttgagtgtcattgtaatctcactacgatcgactttagt--cttttg
tatgtggacttggatgctgccgtgat-tcacggctcgtctgaaatgcctgagtgtacccc
gc-tttgcggcgta-ttcggtgtgataa--atcttcaccggagttgatcctt-tcgggtc
-gcgtct-tacagtgtggctctatgcttccaaccgtccatttggacaatctctgacaatt
tgacctcaaatcgggtgggactacccgctgaacttaa-------------------
>AM181396
-------------------------------atgaaactaaa--gtcggccgttgttgct
ggtgacatttcacatgtgcacactggt--cg---c-aatcccacacacctgtgcatctat
gactcgagg------tt---atga-----------ctg------agagtaattttacaca
ctcttgtatgtaatggaatgtc-ttttgtgcataatgtac-aatataaacaactttcaac
aacggatcccttggctctcgcatcgatgaagaacgcagcgaaatgcgataagtaatgtga
attgcagaattcagtgaatcatcgaatctttgaacgcaccttgcaccctttggtattccg
aagggtacgcccgtttgagtgtcattgtaatctcacttcaac-gactttttg--tttttg
aatgtggacttggatgttgccgtgtcattacggctcgtcttaaatgcttgagtgtaccct
gt-tttgcagtgta-tccagtgtaataaacat-ttcactagagttggtc----aaagacc
-gca-tttct-attcaggctctatgcttcgaaccgtccacgtggacaattcttgacaa--
--------------------------------------------------------
>AM181401
-------------------------------gtgaatctaaa--gtcggctgattgtgct
ggtgg--agacacatgtgcacgtcagt--cg---caaacc-cacacacctgtgcatctat
gactctgagtgccgctttgcatggcccctttgggcctggcgctc-gagtactttcacaca
ctctcgaatgtaatggaatgtcttgttgtgcataacgtac-aacagaaacaactttcaac
aacggatctcttggctctcgcatcgatgaagaacgcagcgaaatgcgataagtaatgtga
attgcagaattcagtgaatcatcgaatctttgaacgcaccttgcaccctttggtattccg
aagggtacgcccgtttgagtgtcattgtaatctcactacgatcgacttttgt--cttttg
tatgtggacttggatgttgccgtaatacaacggctcgtctgaaatgcctgagtgtacccc
gc-tttgcggcgta-ttcggtgtgataa--atcttcaccggagttgatccct-ttgggtc
-gcgtctgtaaggtgtggctctatgcttcgaaccgtctcccgagacaatctctgacaat-
--------------------------------------------------------
>AY093436
-----------------------gatcattattgattgtgaatcgtt-gccttctgtgct
ggc--tcc--ggcaagtgcacgttggtgac-tttca--tccaacacccttgtgaaccatt
ggcctc-----ttgct------agctt----cgg-ttgg----cagaggatattcacata
aactcgaatgtaatgaaaaaccttgttgtgcgcaa-gcacta--atgtacaactttcaac
aacggatctcttggctctcgcatcgatgaagaacgcagcgaaatgtgataagtaatgtga
attgcagaattcagtgaatcatcgaatctttgaacgcaccttgcaccctttggtattccg
aagggtatgctcgtttgagtgtcattgtaatctcacactctc-cga--ttggattgggga
gcggtggacttgggtgctgctgcttcactgtggctcgcctcaaatgtgttagtgcaactc
ctggttg-gacatagtacggcgtgataagtgtcttcgccgctgc-----ctcataagag-
ggtgccct-ttca-ggagctctgtgcttcaaaccgtcttc--tgacaatatctgacaact
tgacctcaaatcgagtaggactacccgctgaacttaagcatatcaataagcggaag
>AY093437
-----------------------gatcattagtgattacgaatggtt-accttcggtgct
ggc--tctggagcaagtgcacgttggtggc-tttca--tccaatacccatgtgaaccttt
ggcctc-----ttgct------agctt----cgg-caag----cagaggatttt-acaca
cactcgaatgtaatgaaaactattgtcgtgcgcaa-gcacta--atgtacaactttcaac
aacggatctcttggctctcgcatcgatgaagaacgcagcgaaatgcgataagtaatgtga
attgcagaattcagtgaatcatcgaatctttgaacgcaccttgcaccctttggcattccg
aagggtatgctcgtttgagtgtctttgtactctcacactctccgatc-tttggattggga
gcggtggacttgggtgttgctgctttcttgtggctcacctcaaatgcgtcagtgcacctc
ttggttg-gacatagtacggcgtgataagtgtcttcgccggcac-----ctcgcaagan-
ggtggacg-atcg-agagctctgtgcttcaaaccgtctcc--ggacaatctctgacaact
tgacctcaaatcgagtaggactacccgctgaacttaagcatatcaataagcggagg
>AY243532
ttccgtaggtgaacctgcggaaggat-atgactgattgcgaatcgtt-gccttctgtgct
ggcagtct--ggcaagtgcacgtcggtgac-tttca--tccaata-ccctgtgaaccttt
ggcctc-----ttgct------agctt----cgg-ccgg----cagaggaattttacaca
aactcgaatgtaatgaaatctattgtcgtgcgcaa-gcacta--atgtacaactttcaac
aacggatctcttggctctcgcatcg-tgaagaacgcagcgaaatgcgataagtaatgtga
attgcagaattcagtgaatcatcgaatctttgaacgcaccttgcaccctttggcattcca
aagggtatgctcgtttgagtgtcattgtactctcacactccc-gatc-tttcgattggga
gcggtggacttgggtgttgctgcttacctgtggctcacctcaaatagatcagtgcacctc
ttggttg-gacatagtacggcgtgataagtgtcttcgcccggcc-----ctactttgag-
ggtggccg-atcg-ggagctctgtgcttcaaaccgtcttc--ggacaatgactgacaact
tgacctcaaatcgag-----------------------------------------
>AY296255
--------------------------cattaccgaat--taa--gtcggtcgaccgtgct
ggcgg--agacgcaagtgcacgtcggt--cg---caaatc-cacacac-cgtgaacctat
ggcctttcgagtcatc----------------gactcgggggca-aaccatttttaccca
ctc-tgatcgtaaaggaatgtctc-atgcgt--aacacgc-aaagcaaacaactttcaac
aacggatctcttggctctcgcatcgatgaagaacgcagcgaaatgcgataagtaatgtga
attgcagaattcagtgaatcatcgaatcttcgaacgcaccttgcaccctttggtattccg
aagggtacacccgtttgagtgtcattgtactctcacccccgg-gattt--gt--tttccg
ggagtggacttggacgttgccgtgactccacggctcgtctcgaacgcttcagtgtgaccc
gc-tcgtcggcgtt-aacagtgtgataagtatcttcactggta--agccctc-cggaggc
-gcgctctcg-g-tcgtggattctgctgccaaccgtcttt--ggacagactctgacaatt
tgacctcaaatcgggtgggattacccgctgaact----------------------
>AY534208
----------gaacctgcggaaggatcattatcgattgtgaattgtc-atcttctgtgct
ggc--tcc--ggcatgtgcacgttggtgac-tttca--tccac-acccatgtgaaccttt
ggcctc-----ttgct------ggctt----cgg-ctgg----cagaggattttcaccca
cactcgaatgtaatgaaaaaccctttggtgcgcaa-gcacct--atgtacaactttcaac
aacggatctcttggctctcgcatcgatgaagaacgcagcgaaatgcgataagtaatgtga
attgcagaattcagtgaaccatcgaatctttgaacgcaccttgcaccctttggaattccg
aagggtatgctcgtttgagtgtcattgtactctcacacttct-gatc-tttggattggga
gtggtggacttgggtgttgctacttcagtgtggctcacctcaaatgcattagtgcacctc
tccattg-aacatagttcggcgtgataagcatcttcgccggcac-----ctcttaccag-
gatggcca-attg-agggctctgtgcttccaactgtcttc--ggacaac-tctgacaact
tgacctcaaatcgagtaggactacccgctgaacttaagca----------------
>AY634116
ttccgtaggtgaacctgcggaaggatcattaacgaat--aaa--gtcggtcgacagtgct
ggtgg--agacacatgtgcacgtcggt--cg---caaatc-cacacacctgtgaacgtat
ggcctttgggtctctt----------------gacccgagggca-aaccatttttaccca
ctc-tgtttgtaaaggaatgtcat-atgtgc--tatgcgc-aaacttaacaactttcaac
aacggatctcttggctctcgcatcgatgaagaacgcagcgaaatgcgataagtaatgtga
attgcagaattcagtgaatcatcgaatctttgaacgcaccttgcaccctttggtattccg
aagggtacgcccgtttgagagtctttgtaatctcaccccaga-gatttc-tt--tctctg
ggagtggacttggacgttgctgtga---cacggctcgtctcgaatgcctcagtgcacccc
gc-tcgtcggcgtc-tacagtgtgataggtatcttcactgtgt--agcccct-cggaggc
-gcgctctcg-gatgggcctaagcgcttccaaccgtcttc--ggacaatcattgacaatt
tgacctcaaatcgggtgggattacccgctgaacttaagcatatcaatag-------
>DQ182435
ttccgtaggtgaacctgcggaaggatcattaatgattgcgaatcgtc-gccttcagtgct
ggcggttc--ggcaagtgcacgtcggtgac-tttca--tccaata-ccctgtgcaccttt
ggcctc-----ttgct------agcta----cgg-ccgg----cagaggatttttacaca
cactcgaatgtaatgaaatttattgtcgtsctcaa-gcacta--atgtacgactttcaac
aacggatctcttggctctcgcatcgatgaagaacgcagcggaatgcgataagtaatgtga
attgcagaattcagtgaatcatcgaatctttgaacgcaccttgcaccctttggcattccg
aagggtatgctcgtttgagtgtcattgtactctcactctccc-gatactttggatcggga
gtggtggacttgggtgctgctgcttccctgtggctcgcctcaaatgaagcagtgcaactc
ttggttg-gacatagtacggcgtgataagtatcttcgccggcgc-----ctcattcgag-
ggtggccg-atcg-ggagcttcttgtt---------------------------------
--------------------------------------------------------
>DQ273404
----------------------------ttaatgattgcgaatcgtt-gccttctgtgct
ggcagact--ggcaagtgcacgtcggtgac-tttca--tccaata-ccctgtgaaccatt
ggcctc-----ttgct------agctt----cgg-ccgg----cagaggaattttacaca
aactcgaatgtaatgaaatttattgtcgtgcacaa-gcacta--atgtacaactttcaac
aacggatctcttggctctcgcatcgatgaagaacgcagcgaaatacgataagtaatgtga
attgcagaattcagtgaatcatcgaatctttgaacgcaccttgcaccctttggcattccg
aagggtatgctcgcttgagtgtcattgtactctcacactcgt-aatc-tttggattgcgg
gcggtggacttgggtgctgctgctt-accgcggctcacctcaaatggattagtgcaactc
tgggttg-gacatagtacggcgtgataagtgtcttcgccggcgc-----ctcactcgag-
ggtggccg-atcg-ggagctctgtgcttcaaac---------------------------
--------------------------------------------------------
>DQ520096
ttccgtaggtgaacctgcggaaggatcattaatgaaactaaa--gtcggcctgttgtgct
ggtgaaacttcacatgtgcacrctggt--cg---caaatcccacacacctgtgcatctat
gactcragg------tt---atga-----------ctg------agagtaattttacaca
ctc-tgaatgtaatggaatgtctttttgtgcataatgtac-aatataaacaactttcaac
aacggatctcttggctctcgcatcgatgaagaacgcagcgaaatgcgataagtaatgtga
attgcagaattcagtgaatcatcgaatctttgaacgcaccttgcaccctttggtattccg
aagggtacgcccgtttgagtgtcattgtaatctcacttctac-aattt---a--tttatg
aatgtggacttggatgttgccgtgttattacggctcgtcttaaatgcctgagtgtaccct
gc-tttgcagcgta-tccggtgtaataaacat-ttcaccagagttggtc----caagacc
-gcgcttttatttgtaggctctatgcttcaaaccgtccacgtggacaatctctgacaatt
tgacctcaaatcgggtgggactacccgctgaacttaagcatatcaataagcggagg
>DQ983814
ttccgtaggtgaacctgcggaaggatcattaacgagg--caa--gtcggtcgacagtgct
ggcgg--agacgcacgtgcacgtcggt--cg---caaatc-cacacacctgtgaacgtat
ggcctttgggtctcac----------------gactcgggggca--aacttttttaccca
ctc-tgtctgtaaaggaatgtct--atgtgctcaaagcgc-aaagcaaacaactttcaac
aacggatctcttggctctcgcatcgatgaagaacgcagcgaaatgcgataagtaatgtga
attgcagaattcagtgaatcatcgaatctttgaacgcaccttgcaccctttggtattccg
aagggtacgcccgtttgagtgtcattgtaatctcacccccgg-agactt-gt--tttccg
ggagtggacttggacgttgccgtga--ctccggctcgtctcgaacgtctcagtgtacccc
ga-tcatcggcgtc-aacagtgtgatatgtatcttcactgtg---agtcctc-cggaggc
-gcgctctcg-aacgtgggcatacgctgccaaccgtcttc--ggacaatctctgacaatt
tgacctcaaatcgggtgggactacccgctgaacttaagcatatcaataagcggagg
>EF127237
ttccgtaggtgaacctgcggaaggatcattagtgaatctaaa--gtcggccgattgtgct
ggtgg--agacacatgtgcacatcggt--cg---caaaac-ccaacacttgtgaatctat
gactctgagtgccgccttgcatggccctattgggcctggtgctc-gagtactttaacaca
ctcttgaatgtaacggaatgtcatgtcgtgcataatgtac-aacagaaacaactttcaac
aacggatctcttggctctcgcatcgatgaagaacgcagcgaaatgcgataagtaatgtga
attgcagaattcagtgaatcatcgaatctttgaacgcaccttgcaccctttggtattccg
aagggtacacccgtttgagtgtcattgtaatctcactacgatcgactttgtc--tttatg
tatgtggacttggatgttgccgtaacacaacggctcgtctgaaatgcctgagtgtacccc
gc-tttgcggcgta-ttcggtgtgataa--atcttcaccggagttgatccct-ttgggtc
-gcgtctgtaaggtgtggctctatgcttccaaccgtctcttgggacaacctctgacaatt
tgacctcaaatcgggtgggactacccgctgaacttaagcatatcaataagcggagg
>EF218816
ttccgtaggtgaacctgcggaaggatcattaatgatata-aattgtttaccttc-gtgct
ggc--tctagggcatgtgcacgttgggggc-ataca--tccaacacccttgtgaaccatt
ggcctt------tgct------ggctt----cgg-ctgg----tagagga--tttataca
aacacgaatgtaatgaaa--taatgttgtgctaa--gcacta--atatacaactttcaac
aacggatctcttggctctcgcatcgatgaagaacgcagcgaaatgcgataagtaatgtga
attgcagaattcagtgaatcatcgaatctttgaacgcaccttgcaccctttggtattcca
aagggtatgctcgtttgagtgtcattataatctcacactctctgat--------tagaga
gcggtggacttggatgttgccgtcttgctgtggctcatctaaaatgagttagtacaactc
ctagtta-aacatagtacggcgttataamtaccctcgctg---t-----ttt-c------
--tgtctg-atta-ggagctttgtgcttccaaccgtcctc--ggacaatctctgataact
tgacctcaaatcgagtaggattacccgctgaacttaagcatatcaataagcggagg
>DQ273403
ttccgtaggtgaacctgcggaaggatcattattgattgcgaatcgtc-accttctgtgct
ggcggttc--ggcaagtgcacgttggtggc-tttca--tccaata-ccctgtgaaccttt
ggcctc-----ttgct------agctt----cgg-ccgg----cagaggatttttacaca
aactcgaatgtaatgaaatttattgtcgtgcgcaa-gcacta--atgtacaactttcaac
aacggatctcttggttctcgcatcgatgaagaacgcagcgaaatgcgataagtaatgtga
attgcagaattcagtgaatcatcgaatctttgaacgcaccttgcaccctttggcattccg
aagggtatgctcgtttgagtgtcattgtactctcactccccc-gatgctttgaatcaggg
gtggtggacttgggtgttgctgctttgctgtggctcgcctcaaatggagtagtgcaactc
tcggttg-gacatagtacggcgtgataagtgtcttcgccggcgc-----ctcattagag-
ggtggccg-atcg-ggagctctgtgcctcaaaccgtcttc--ggac-acatctgacaact
tgacctcaaatcgagtagga------------------------------------
>EU375709
---------c-------ctaggaggacattattgactgagaatcgt--tccttctgtgct
ggc--ttt--ggcaagtgcacgtcggtgac-tttca--tccaacacccttgtgaaccttt
ggcctc-----ttgct------agccc----cgg-ctgg----taaaaggatttcacaca
gactcgaatgtaatgaaaactcttgttgtgcgcaa-gcacta--atgtacaactttcaac
aacggatctcttggctctcgcatcgatgaagaacgcagcgaaatgcgataagtaatgtga
attgcagaattcagtgaatcatcgaatctttgaacgcaccttgcaccctttggtattccg
aagggtatgctcgtttgagtgtcattgtactctcacacttct-aattctttggattggga
gcggtggacttgggtgttgcggctttactgtggctcacctcaaataaggtagtgcaactg
ttggttg-gacatagtacggcgtgataagtatcttcgccggcgc-----ctcgtaagag-
ggtggccg-atcg-ggagctctgtgcttcaaaccgtcttc--ggacaatctctgacaact
tgacct--------------------------------------------------
>EF655694
---cgtag--tgacctgcgg-aggatcattaatgatata-aattgtttaccttcagtgct
ggc--tctagggcatgtgcacgttggaggc-atata--tccaacacccttgtgaaccatt
ggcctt------tgct------ggctt----cgg-ctgg----tcgagga--tttacaca
aacacgaatgtaatgaaa--taatgttgtgctca--gcacta--atatacaactttcaac
aacggatctcttggctctcgcatcgatgaagaacgcagcgaaatgcgataagtaatgtga
attgcagaattcagtgaatcatcgaatctttgaacgcaccttgcaccctttggtattccg
aagggtatgctcgtttgagtgtcattatactctcacactctctgat--------tagaga
gcggtggacgtggatgttgccgtcttgttgtggctcatctgaaatgagttagtacgactc
ctagtta-aacatagtacggcgttataactaccctcgctg-t-t-----ttt-t------
--tgtctg-atta-ggagccttgtgcttcgaaccgtcttc--ggacaatatctgataact
tgacctcaaatcgagtaggattacccgctgaacttaagcatatcaataagcggagg
>EU625933
ttccgtaggtgaacctgcggaaggatcattagtgaatctaaa--gtcgaccgattgtgct
ggtgg--agacacatgtgcacgtcggc--cg---caaatc-cacacacctgtgcatctat
gactctgagagccgctttgcatggcctttatcagcctggctctc-gagtactttt-caca
ctcttgaatgtaatggaatgtcttgttgtgcataatgtac-aat--aaacaactttcaac
aacggatctcttggctctcgcatcgatgaagaacgcagcgaaatgcgataagtaatgtga
attgcagaattcagtgaatcatcgaatctttgaacgcaccttgcaccctttggtcttcca
aagggtacacccgtttgagtgtcattgtaatctcactacaatcgactttttc--ttttgg
tatgtggacttggatgttgccgtaat-taacggctcgtctgaaatgcctcagtgtacccc
gc-tttgcggcgta-ttcggtgtgatac--atcttcaccggagttgatccct-ttgggtc
-gcgtcttgtatgtgtggctctatgcttccaactgtctcttgagacaatctttgacaatt
tgacctcaaatcgggtgggactacccgctgaacttaagcatatcaataagcggagg
>EU625939
ttccgtaggtgaacctgcggaaggatcattagtgaatct-aa--gtcggctgattgtgct
ggtgg--agacacatgtgcacgtcagt--cg---caaacc-cacacacctgtgcatctat
gactctgagtgccgctttgcatggccctctacggcctggcactc-gagtactttcacaca
ctcttgaatgtaatggaatgtcttgttgtgcgtaatgtac-aacagaaacaactttcaac
aacggatctcttggctctcgcatcgatgaagaacgcagcgaaatgcgataagtaatgtga
attgcagaattcagtgaatcatcgaatctttgaacgcaccttgcaccctttggtattccg
aagggtacacccgtttgagtgtcattgtaatctcactatgatggactttgct--ctattg
tatgtggacttggatgttgctgtgtcccgacagctcgtctgaaatgcctcagtgtacccc
gc-tttgcggcgta-ttcggtgtgatac--atcttcaccggagttgatcctt-cagggtc
-gcgtctgtaa-gtgtggctctgtgcttccaaccgtctcttgagacaatctctgacaatt
tgacctcaaatcgggtgggactacccgctgaacttaagcatatcaataagcggagg
>EU625930
ttccgtaggtgaacctgcggaaggatcattagtgaatctaaa--gtcggctgattgtgct
ggtgg--caacacaagtgcacgtcggt--cg---caaacc-cacacacctgtgcatctat
gactctgagtgctgttttgcagggcccttttgggcctggcactc-gagtaccttcacaca
ctcttgaatgtaatggaatgtcttcttgtgcgtaaagtac-aactaaaacaactttcaac
aacggatctcttggctctcgcatcgatgaagaacgcagcgaaatgcgataagtaatgtga
attgcagaattcagtgaatcatcgaatctttgaacgcaccttgcaccctttggtatgcca
aagggtacacccgtttgagtgtcattgtaatctcactacaactgacttt-gt--cttttg
tatgtggacttggatgttgccgtaatatgacggctcgtctgaaatgcttgagtatacccc
ac-tttgcggcgta-ttcggtgtgatac--atcttcaccggagtctgatcct-acgggtc
-gcgtcagtcaggtgtggctctgtgcttcgaaccgtcctgagggacaatctttgacaatt
tgacctcaaatcgggtgggaccacccgctgaacttaagcatatcaataagcggagg
>EU625935
ttccgtaggtgaacctgcggaaggatcattaatgaatctaaa--gtcggctcactgtgct
ggtgg--agacacatgtgcacgt-agt--cg---caaatc-cacacacctgtgaatctat
gactctgagtgtcgctttgcatagccttaaatggcctggcactc-gagtacttttacaca
ctcttgaatgtaatggaatgtc-tactgtgcataatgtac-aaa-gaaacaactttcaac
aacggatctcttggctctcgcatcgatgaagaacgcagcgaaatgcgataagtaatgtga
attgcagaattcagtgaatcatcgaacctttgaacgcaccttgcaccctttggtattcca
aagggtacacccgtttgagtgtcattgtaatctcactatgttcgacttttgt--cgtttg
tatgtggacctggatgttgctgtggtatgacggctcgtctgaaatgcctgagtgtacccc
gc-tttgcggcgta-ttcggtgtgatat--attgtcaccggagttgatcctt-ttgggtc
-gcgtctgtagagtgtggctctatgcttccaaccgtcccttgggacaattcttgacaatt
tgacctcaaatcgggtgggactacccgctgaacttaagcatatcaataagcggagg
>EU668261
ttccgtaggtgaacctgcggaaggatcattattgattttgatttgtt-accttctgtgct
ggc--tcc--ggcatgtgcacgttggtgac-tttca--tcca-cacccttgtgaaccttt
ggcctc-----atgcc------ggctt----tgg-ctgg----cagagga--tttacaca
aacttgaatgtaacagaaaaccttgttgtgcgcaa-gcacga--atgtacaactttcaac
aacggatctcttggctctcgcatcgatgaagaacgcagcgaaatgcgataagtaatgtga
attgcagaattcagtgaatcatcgaatctttgaacgcaccttgcacccattggtattcca
aagggtatgctcgtttgagtgtcattgtactctcacactct----------actagtaga
gaagtggacttgggtgttgctgctttgcggtggctcatcttaaatatgctagtgcaactc
atggttg-gatatagtacagcgtgataagtatcttcgctggcgc-----ctcataagag-
ggtatctg-attg-ggagctctgtgcttctaacagtccta--ggacaatgtctgacaact
tgacctcaaatcgagtaggactacccgctgaacttaagcatatcaataagcggagg
>AB848597
--------------------------------------------------cttcagtgct
ggc--tctagagcaagtgcacgttggtggc-tt-ca--tccaatacccttgtgaaccttt
ggcctc-----ttgct------agctt----tgg-ctgg----tagaggattttcacata
tactcgaatgtaatgaaaactattgtcgtgcgcaa-gcacta--atgtacaactttcaac
aacggatctcttggctctcgcatcgatgaagaacgcagcgaaatgcgataagtaatgtga
attgcagaattcagtgaatcatcgaatctttgaacgcaccttgcaccctttggaattccg
aagggtatgctcgtttgagtgtcattgtactctcacactctctgatc-tttggattaggg
gtagtggacttgggtgttgctgctttcttgtggctcacctcaaatatgttagtgcacctt
tcagttg-gacatagtacggcgtgataagtatcttcgccggcac-----ctcgcaaggg-
ggtggctg-attg-ggagctctgtgcttcaaaccgtcttt--ggacaatctctgacaact
-gacct--------------------------------------------------
>AY296256
--------------------------cattattgatgttaaattgtttaccttcagtgct
ggc--ttc--tgcatgtgcacgttgggggc-aatta--tcacccacccttgtgaacc--a
ggcctt------tgct------agctt----cgg-ctgg----caggggatttttacaca
cagt-aaatgtaatgaaata--atgttgtgctt--tgcacta--atatacaactttcaac
aacggatctcttggctctcgcatcgatgaagaacgcagcgaaatgcgataagtaatgtga
attgcagaattcagtgaatcatcgaatctttgaacgcaccttgcaccctttggtattcca
aagggtatgctcgtttgagtgtcattgtactctcacactctctaat----tcgttaggga
gcggtggacttggatgttgccgtcttactgtggctcatctcaaatgggttagtgcgaact
cctagtt-aacata--acggcttgatatgtaccctcgctg---------ttt-t------
--cgtctg-atta-gggactctgtgcttcaaatcgtcttc--ggacaatgtctaataact
tgacctcaaatcgagtaggattacccgctgaact----------------------
>EU909215
ttccgtaggtgaacctgcggaaggatcattaatgaaactaag---tcggctttctgtgct
ggtgg--agacacatgtgcacgttagt--cg---caaatctcacacacctgtgcatctat
gactctgagcgccgctttgcatggccct-accggcctggcgctc-gagtac-tttacaca
ctc-tgaatgtaatggaatgtc-tattgtgcataatgtac-aactaaaacaactttcaac
aacggatctcttggctctcgcatcgatgaagaacgcagcgaaatgcgataagtaatgtga
attgcagaattttgtgaatcatcgaatctttgaacgcaccttgcaccctttggtattccg
aagggtacgcccgtttgagtgtcattgtaatctcacctcttc-gactttttg--tcgacc
agtgtggacttggatgttgccgtgtaacaacggctcgtctgaaatgcctgagtgtaccct
gc-tttgcggcgta-ttcggtgtgataa--atcttcgccggagtcttgactt-tgggtcg
-gcgctcgtatgttttggctctatgcttccaactgtccctaaggacaatctctgacaatt
tgacctcaaatcgggtgggactacccgctgaacttaagcatatcaataagcggagg
>EU910898
----gtaggtgaacctgcggaaggatcattaatgaaactaaa--gtcggcttactgtgct
ggtgg--agacacatgtgcacgttagt--cg---caaatc-cacacacctgtgcacctat
gactctgagtaccgctttgcatgggcttaaaggccctggtactc-gagtatttttacata
ctc-tgaatgtaacggaatgtc-ta--ttgtacaatgtac-aactaaaacaactttcaac
aacggatctcttggctctcgcatcgatgaagaacgcagcgaaatgcgataagtaatgtga
attgcagaattcagtgaatcatcgaatctttgaacgcaccttgcaccctttggtattccg
aagggtacacccgtttgagtgtcattgtaatctcaccccttttgactttccg--tcgatc
ggtgtggacttggatgttgccgtgtaacaacggctcgtctgaaatgcttgagtgtaccct
gc-tttgcggcgta-ttcggtgtgataa--atcttcgccggagttgact--t-tcgagtc
-gcgcttgtactg-tgggcactatgcttccaaccgtcccgaaggacaatttttgacaatt
tgacctcaaatcgggtgggactacccgctgaacttaagcatatcaataagcggagg
>AJ549120
-------------------------------atgaacttcaa--gtcggtcgtctgtgct
ggtgg--taacacatgtgcacgtcgac--cg---caaatc-cacacacctgtgcaccttt
gactttgggatccgctgtgcttgactttgtc-ggcctgggtctcagggtatttttacaca
ctc-tgaatgtaatggaatgtcc--ctgtgcataacacgc--ataataacaactttcaac
aacggatctcttggctctcgcaccgatgaagaacgcagcgaaatgcgataagtaatgtga
attgcagaattcagtgaatcatcgaatctttgaacgcaccttgcaccctttggtattccg
aagggtacacccgtttgagtgtcattgtaatctcactctgac-agctt-ttg--ttgtca
gatgtggacttggaccctgtcgtataaccatgactggtctcaaatgcatgagtgcaccct
gcttttgcagcgtt-gtcagtgtgataagcatcttcactgatacaagctccc-ttgggac
-acgtctgtatgg-tgggctctgtgcttccaactgtctgt--ggacaacctttgacaa--
--------------------------------------------------------
>EU910901
ttccgtaggtgaacctgcggaaggatcattaatgaacttcaa--gtcggtcgtctgtgct
ggtgg--taacacatgtgcacgtcgac--cg---caaatc-cacacacctgtgcaccttt
gactttgggatccgctgtgcttgactttgtc-rgcctgggtctcagggtatttttacaca
ctc-tgaatgtaatggaatgtca--ctgtgcataacacgc--ataataacaactttcaac
aacggatctcttggctctcgcaccgatgaagaacgcagcgaaatgcgataagtaatgtga
attgcagaattcagtgaatcatcgaatctttgaacgcaccttgcaccctttggtattccg
aagggtacacccgtttgagtgtcattgtaatctcactctgac-agctt-ttg--ttgtca
gatgtggacttggaccctgtcgtataaccatgactggtctcaaatgcatgagtgcaccct
gcttttgcagcgtt-gtcagtgtgataagcatcttcactgatacaagctccc-ttgggac
-acgtctgtatgg-tgggctctgtgcttccaactgtctgt--ggacaacctttgacaatt
tgacctcaaatcgggtgggactacccgctgaacttaagcatatcaataagcggagg
>EU910902
ttccgtaggtgaacctgcggaaggatcattaatgaatt-caa--gtcgattgtctgtgct
ggcag--caatgcatgtgcacgacagt--tg---caaatc-cacacacctgtgcacttta
gactttgaggttcgcactgccyracc-tgtt-ggcctgagccttgaggtatttacacaca
ctc-tgaatgtaatggaatgtac--ttgtgcttaacgcgc-atttaatacaactttcaac
aacggatctcttggctctcgcatcgatgaagaacgcagcgaaatgcgataagtaatgtga
attgcagaattcagtgaatcatcgaatctttgaacgcaccttgcaccctttggtattccg
aagggtacgcccgtttgagtgtcattgtaatctcacacccca-agacttttg--tcaagg
gatgtggacttggatgttgttgtgtaactacaactcgtctcaaatgcatgagtgtaccct
gcatctgcagcgta-ttcggtgtgataagcatcttcaccggagtcaagccct-cttgggc
-gcgcttgtgatg-taggccctgygctgcaaacsgtcctt--ggacaaacactgacaatt
tgacctcaaatcgggcgggactacccgctgaacttaagcatatcaataagcggagg
>EU910921
ttccgtaggtgaacctgcggaaggatcattaatgaattt-----g------gattgtgct
ggc------ttgcaagtgcacgtc-----catt-ca--tc-caaacccttgtgaaccttt
gacctgaag-----c---------ctc----cgg----g----cagatgg-tattacaca
ctcttatatgtattg-actgtc---taaggcatta-gc--taactataacaactttcaac
aacggatctcttggctctcgcatcgatgaagaacgcagcgaattgcgataagtaatgtga
attgcagaattcagtgaatcatcgaatctttgaacgcaccttgcaccctttggtattccg
aagggtatgcccgtttgagtgtcattgtaatctcacacttaa-gatttttc---tt--ga
gaggtggacttgaaggttgctgtcttgtgatggctccttttaaaagcattagtgatgtac
atcttg-cattacaaaccagtgtaataagattc--cgctgggttgaaagctt---gaaa-
aa--------t------------cgcttctaaccgtccatttggacggtaattgacaact
tgacctcaaatcgggtaggactacccgctgaacttaagcatatcaataagcggagg
>EU910933
---------------------------------------------ttggc----------
---gg----------gtgcat-t---t-----------t-----a-g--tg---gtctt-
------------cg------------------gatcc-gtaccc-gggcatttttacaca
ctcttcattgtaaaggaatgtac--ctgtgcttaatgcac-aactaaaacaactttcaac
aacggatctcttggctctcgcatcgatgaagaacgcagcgaaatgcgataagtaatgtga
attgcagaattcagtgaatcatcgaatctttgaacgcaccttgcaccctttggtattccg
aagggtacacccgtttgagtgtcattgtaatctcactctcaa-aatctt-----ttttgg
gatgtggaattggatgttgtcgt--t-cttcgactcgtcttgaatgcatcagtgtatccc
gc-tcgtcggcgta--acagtgtgataagtatcttcactggt---agtcctt-cggaggc
-gcgctttca-ggtgggcctctgcgcttacaaccgtcttc--ggacaatttctgacaatt
tgacctcaaatcgggtgggactacccgctgaacttaagcatatcaataagcggagg
>FJ196963
---------------------aggatcattagcgattgcgaattgtt-gccttctgtgct
ggcagtct--ggcaagtgcacgtcggtaac-tttca--tccaatc-tcctgtgcaccttt
ggcct------ttgct------tgctt----cgg-cggg----cagaggaa--ttacaca
cacgcgaatgtaatgaaatttattgtcgtgcgcaa-gcacta--atgtacaactttcaac
aacggatctcttggctctcgcatcgatgaagaacgcagcgaaatgcgataagtaatgtga
attgcagaattcagtgaatcatcgaatctttgaacgcaccttgcaccctttggtattccg
aagggtatgctcgtttgagtgtcattgtactctcacactccc-gatc-tttggattgggt
gcggtggacttgggtgttgctgcttcaccgtggctcacctcaaatgaagtagtgcacctc
ttggttg-gacatagtacggcgtgataagtgtcttcgccggcgc-----ctcactcgag-
ggtggccg-atcg-ggagctctgtgcttcaaaccgtcttc--ggacaacaactgacaact
tgacctcaaatcgagtaggactacccgctgaacttaagcatatcaataagcagagg
>AY243533
ttccgtaggtgaacctgcggaaggatcattaatgattacgaatcgtt-gccttcagtgct
ggcagcct--ggcaagtgcacgtcggtgac-tttca--tccaatacccctgtgaaccttt
ggcctc-----ttgct------agctt----cgg-ccgg----cagaggaattttacaca
aactcgaatgtaatgaaatttattgtcgtgcgcaa-gcacta--atgtacaactttcaac
aacggatctcttggctctcgcatcgatgaagaacgcagcgaaatgcgataagtaatgtga
attgcagaattcagtgaatcatcgaatctttgaacgcaccttgcaccctttggcattccg
aagggtatgctcgtttgagtgtcattgtactctcacactctc-aatc-tttggattggga
gcggtggacttgggtgttgctgctt-gccgtggctcacctcaaatggatcagtgcacctc
ttggttg-gacatagtacggcgtgataagtgtcttcgccggcac-----ctcactagag-
ggtggccg-atcg-ggagctctgtgcttcaaaccgtcttc--ggacaacagctgacaact
tgacctcaaatcgag-----------------------------------------
>FJ196964
---------------------aggatcattaatgattacgaatcgtt-gccttcagtgct
ggcagcct--ggcaagtgcacgtcggtgac-tttca--tccaata-ccctgtgaaccttt
ggcctc-----ttgct------agctt----cgg-ccgg----cagaggaattttacaca
cactcgaatgtaatgaaatttattgtcgtgcgcaa-gcacta--atgtacaactttcaac
aacggatctcttggctctcgcatcgatgaagaacgcagcgaaatgcgataagtaatgtga
attgcagaattcagtgaatcatcgaatctttgaacgcaccttgcaccctttggtattccg
aagggtatgctcgtttgagtgtcattgtactctcacactctc-gatc-tttggattggga
gcggtggacttgggtgttgctgctt-gccgtggctcacctcaaatgaatcagtgcacctc
ttggttg-gacatagtacggcgtgataagtgtcttcgccggcac-----ctcactagag-
ggtggccg-atcg-ggagctctgtgcttcaaaccgtcttc--ggacaacaactgacaact
tgacctcaaatcgagtaggactacccgctgaacttaagcatatcaataagcggagg
>FJ196966
---------------------aggatcattaatgatgtgaaattgtttacctttggtgct
ggc--tctagagcatgtgcacgttgggggc-atata--tccaacacccttgtgaaccatt
g-cctt------tgct------ggctt----cgg-ctgg----tagagga--tttacaca
aacacgaatgtaatgaaa--taatgttgtgctga--gcactaatatatacaactttcaac
aacggatctcttggctctcgcatcgatgaagaacgcagcgaaatgcgataagtaatgtga
attgcagaattcagtgaatcatcgaatctttgaacgcgccttgcaccttttggtattcca
aagggtatgctcgtttgagtgtcattatactctcacactctctgat----ta--gagaga
gcggtggacttggatgttgccgtcttgctgtggctcatctcaaatgagttagtacgactc
ctagtta-aacatagtacggcgttataactaccctcgctg-t-t-----ttt-c------
--tgtctg-atta-ggagctcgatgcttcgaaccgtcttc--ggacaatgtctgataact
tgacctcaaatcgagtaggattacccgctgaacttaagcatatcaataagcggagg
>FJ196967
---------------------aggatcattaatgattgcgaatggtc-accttcagtgct
ggc--tcgagagcaagtgcacgttggtggc-tttca--tccaattcccctgtgaaccttt
ggcctc-----ttgca------agctt----cgg-ctgg----cagaggatttt-acata
tactcgaatgtaatgaaaaccattgttgtgcgcaa-gcacta--atatacaactttcaac
aacggatctcttggctctcgcatcgatgaagaacgcagcgaaatgcgataagtaatgtga
attgcagaattcagtgaatcatcgaatctttgaacgcaccttgcaccctttggaattccg
aagggtatgctcgtttgagtgtcattgtactctcacactctctgatc-tttggattggga
gcggtggacttgggtgttgctgctttgttgtggctcacctcaaatgtgtcagtgcatctc
ccgattg-gacatagtacggcgtgataagtgtcttcgccggcac-----ctcgtgagag-
ggtggtcg-atcg-agagctctgtgcttcaaaccgtcttc--ggacaatctctgacaact
tgacctcaaatcgagtaggactacccgctgaacttaagcatatcaataagcggagg
>FJ196969
---------------------aggatcattaatgattgcgaatggtc-gccttcagtgct
ggc--tctcgagcaagtgcacgtcggtggc-tttca--tccaattcccctgtgcaccttt
ggcctc-----ttgcc------agctt----cgg-ctgg----cagaggatttt-acata
tactcgaatgtaatgaaaacgattgttgtgcgcaa-gcactactatatacaactttcaac
aacggatctcttggctctcgcatcgatgaagaacgcagcgaaatgcgataagtaatgtga
attgcagaattcagtgaatcatcgaatctttgaacgcaccttgcaccctttggtattcca
atgggtatgctcgtttgagtgtcattgtactctcacactctctgatc-tttggattggga
gcggtggacttgggtgctgctgctttcttgtggctcacctcaaatgcgtcagtgcatctc
ttgattg-gacatagtacggcgtgataagtgtcttcgccggcgc-----ctcgtaagag-
ggtggccg-attg-ggagctctgtgcttccaaccgtcttc--ggacaatctctgacaact
tgacctcaaatcgagtaggactacccgctgaacttaagcatatcaataagcggagg
>FJ378743
gtccgtaggtgaacctgcggaaggatcattagtgaatctaaa--gtcggctgattgtgct
ggtgg--agacacatgtgcacgtcagt--cg---caaacc-cacacacctgtgcatctat
gactctgagcgccgctttgcatggcctttcgaggcctggcgctc-gagtactttcacaca
ctctcgaatgtaacggaatgtcttgttgtgctcaatgcac-aaacgaaacaactttcaac
aacggatctcttggctctcgcatcgatgaagaacgcagcgaaatgcgataagtaatgtga
attgcagaattcagtgaatcatcgaatctttgaacgcaccttgcaccctttggtattccg
aagggtacacccgtttgagtgtcattgtaatctcactaccatcgactttgtc--ttttgg
tatgtggacttggatgctgccgtcg-atgacggctcgtctgaaatgcttcagtgtacccc
ac-tttgcggcgta-ttcggtgtgataa--atcttcaccggagttgatcctt-ttgggtc
-gcgtctgtaaggtgtggctctatgcttccaaccgtctgcgtggacaatctctgacaatt
tgacctcaaatcgggtgggactacccgctgaacttaagcat---------------
>FJ378745
ttccgtacg-gaacatgcggaaggatcattaatgattgcgattggtt-acctctggtgga
agt--ctcggagcaagtgcattttggtggc-tttca--tccaa-atccttgaagaccttt
ggcctt-----ttgct------cgctt----tgt-ctgg----cagaggattttcacaca
cactggaatgtaaggaaaacgtttgtcgtgcgcaa-gcactaa--tgtacaactttcaac
agaggatctctaggttctagcattgttgtagaagtcagagaaatgagataaataatttga
acagcggaattcagggattcatcgaatatgaagacgcccctggcaccctttaa-attatg
aagggtaagaat-tcagagtgtcattgtactctcacactctctgatcccctgattcgggg
agcgggcacttgggtgtcgtcctttcgttgtgcctcatctcaaatgtattagtgcacctc
ttggttg-gacatactaagtcgggataagtatcttcgccggccc-----ctcgtgagag-
ggtgtctg-attg-agaagtccgtgcttc-acccgtatta--cgcccacatttgccaact
tgacctcaaatcgagtagggatacccgctgaacttaagcatatcaataagcggagg
>FJ403491
ttccgtaggtggacctgcggaaggatcattaatgatata-aattgtttaccttcagtgct
ggc--tctagggcatgtgcacgttgggggc-atata--tccaacacccytgtgaaccatt
ggcctt------tgct------ggctt----cgg-ctgg----tagagga--tttacaca
aacacgaatgtaatgaaa--taacgttgtgctga--gcacta--ataaacaactttcaac
aacggatctcttggctctcgcatcgatgaagaacgcagcgaaatgcgataagtaatgtga
attgcagaattcagtgaatcatcgaatctttgaacgcaccttgcaccctttggtattccg
aagggtatgctcgtttgagtgtcattatactctcacactctcaaat--------tagaga
gcggtggacttggatgttgccgtcttgctgtggctcgtctaaaatgagttagtacgactt
ctagtta-aacatagtacggcgttataactaccctcgctg---t-----ttt-c------
--tgtctg-atta-ggagctttgtgcttccaaccgtcttc--ggacaatatttgatactt
ga------------------------------------------------------
>FJ454897
-----------------gcggaggatcattatcgattgcgaatcgtt-gccttcagtgct
ggcagcct--ggcaagtgcacgttggtgac-tttca--tccaa-a-ctctgtgcaccatt
ggcctc-----ttgct------agctt----cgg-ccgg----cagaggaattttacaca
cactcgaatgtaatgaaatttattgttgtgcgcaa-gcacta--atgtacaactttcaac
aacggatctcttggctctcgcatcgatgaagaacgcagcgaaatgcgataagtaatgtga
attgcagaattcagtgaatcatcgaatctttgaacgcaccttgcaccctttggcattccg
aagggtatgctcgtttgagtgtcattgtactctcacacttcc-gatc-tttggattggga
gcggtggacttgggtgttgcggctttactgtggctcacctcaaatggattagtgcaactc
ctggttg-gacatagtacggcgtgataagtgtcttcgccggcac-----ctcgttagag-
ggtgatcg-atcg-agagctctgtgcttcaaaccgtcttc--ggacaatgactgacaact
tgacctcaaatcgagtaggaccacccgctgaacttaagcatatcata---------
>FJ454903
tcccgtaggtgaaactgcggaaggatcattattgattgcgaatcgtt-gccttctgtgct
ggcagtct--ggcaagtgcacgtcggtgac-tttca--tccagt-ctcctgtgcaccttt
ggcctc------tgct------agact----cgg-ccgg----cagaggaatttcacaca
cacacgaatgtaatgaaatttattg-tgtgcgcaa-gcacaa--atgtacaactttcaac
aacggatctcttggctctcgcatcgatgaagaacgcagcgaaatgcgataagtaatgtga
attgcagaattcagtgaatcatcgaatctttgaacgcgccttgcaccctttggcattccg
aagggtatgctcgtttgagtgtcattgtactctcacactccc-gatgctttggatcggga
gcggtggacttgggtgttgctgcttgactgcggctcacctcaaatgcattagtgcacctc
ttggttg-gacatagtacggcgtgataagtgtcttcgccggcac-----ctcactggag-
ggtgcgcg-atcg-ggagctctgtgcttc-aaccgtcttc--ggacaccaactgacaact
tgacctcaaatcgagtaggaccacccgctgaactaaagcatatcaataaggcggaa
>FJ455011
ttccgtaggtgaacctgcggaaggatcattattgattgtgaatcgtt-accttctgtgct
ggc--tcc--ggcaagtgcacgtcggtgac-cttcc--tccaacacccttgtgaaccttt
ggcctc-----ttgct------agctc----cgg-ctgg----cagaggatttacacaga
cactcgaatgtaatgaaatctcttgttgtgcgcaa-gcacta--ctatacaactttcaac
aacggatctcttggctctcgcatcgatgaagaacgcagcgaaatgcgataagtaatgtga
attgcagaattcagtgaatcatcgaatctttgaacgcaccttgcaccctttggcattccg
aagggtatgctcgtttgagtgtcattgtactctcacacttct-gattctttggattggga
gcggtggatttgggtgttgcttctttcctgtggctcacctcaaatgagttagtgcaactc
ttggttg-gacatagtacggcgtgataagtgtcttcgccggcgc-----ctcctaggag-
ggtggccg-atca-ggagctctgtgcttcaaaccgtcttc--ggacactctctgacaact
tgacctcaaatcgagtaggactacccgctgaacttaagcatatcaataagcggagg
>FJ455033
----tggactgagacctgcggaggatcattaatgattgcgaatcgct-gcctttggtgct
gcc--tct---gcaagtgcacattggtggc-tttca--tccaatacccttgtgaaccatt
ggcctc-----ttgct------ggctt----cgg-cttg----cagaggattttcactca
cactcgaatgtaatgaatactattgtcgtgcgcaa-gcacta--atgtacaactttcaac
aacggatctcttggctctcgcatcgatgaataacgcagcgaaatgcgataagtaatgtga
attgcagaattcagtgaatcatcgaatctttgaacgcaccttgcaccctttggcattccg
aagggtatgctcgtttgagtgtcattgtactctcacactctctgatcctttggattggga
gcggtggacttgggtgttgctgctttcttgtggctcacctgaaatgcgttagtgcaactc
ttggttg-gacatattacggcgtgataagtgtcttcgccggcac-----ctcgcaagag-
ggtggccg-atcg-ggagctctgtgcttcaaaccggcctc--ggacaatctctgacaact
tgatctcaaatccaataggactacccggtgaacttaaacatatcaattagcggaag
>EU910916
ttccgtaggtgaacctgcggaaggatcattaacgagtt-aaa--gtcggtcgaccgtgct
ggcgg--agacgcacgtgcacgtcggt--cg---cgaatc-cacacac-cgtgaacctat
ggcccggggtttttctt---------------gacctcg-------ggcacttttttaca
ctc-tgttcgtaaaggaatgtct--ttatat----cat---aaaacatacaactttcaac
aacggatctcttggctctcgcatcgatgaagaacgcagcgaaatgcgataagtaatgtga
attgcagaattcagtgaatcatcgaatcttcgaacgcaccttgcaccctttggtattccg
aagggtacgcccgtttgagtgtcattgtaatctcaccccgga-gtctttt----cttttc
ggagtggacttggacgctgccgtgtca-tgcggctcgtctcgaaygtctcagtgtgcccc
gc-ccgtcggtgta-gacagcgtgataagtatcttcgctggt-cgagccctc-cggaggc
-gcgccttcg-agctgggaagcgtgctgcaaaccgtcttc--ggacaatctttgacaatt
tgacctcagatcgggtgggactacccgctgaacttaagcatatcaataagcggagg
>FJ556835
--------------------------cattactgattg-caatcgtt-gcctgctgtgct
ggcagact--ggcaagtgcacgttggtgac-tttca--atccac-tacccgtgcaccctt
ggcctc-----ttgct------agctt----cgg-ccgg----cagaggaattt-acaca
cactcgaatgtaatgaaatata-tgtcgtgcgcaa-gcacta--atgtacaactttcaac
aacggatctcttggctctcgcatcgatgaagaacgcagcgaaatgcgataagtaatgtga
attgcagaattcagtgaatcatcgaatctttgaacgcaccttgcaccctttggcattccg
aagggtatgctcgtttgagtgtcattgtactctcacactccc-gat--tttggattrgga
gcggtggacttgggt-ttgctgctt-accgtggctcacctcaaatcgattcgtgcacctc
ttggttg-gacatagtacggcgtgataaat-tcttcgccggcgc-----ctcagcagag-
ggtggccg-atcg-ggagctctgtgcttccaaccgtcttc--ggacaacaactgacaact
tgacctcaaatcgagtaggactacccgctgaacttaagcatatcaataagcggagg
>FJ788787
ttccgtaggtgaacctgcggaaggatcattaacgaatt------gt-----gactgtgct
ggc--ttc-ttgcatgtgcacgtt-----ca---taatcc-attacacctgtgcacttta
gacttcaag-----cc------tgctt-----aa-ctgg----tagaggattactacaca
cacttgtatgtga---aat----tgctgcactt--tgtatta--ataaacaactttcaac
aacggatctcttggctctcgcatcgatgaagaacgcagcgaaatgcgataagtaatgtga
attgcagaattcagtgaatcatcgaatctttgaacgcaccttgcaccctttggtattctg
aagggtatgcccgtttgagtgtcattgtaatctcacacccaa-gacttcttg--tcaagg
gaggtggacttggaggttgctgctttccagtggctcttcttaaatgcattagtgtgcttg
agtcaagcattaca-accagtgtaataaata--ttcgctgggg------ctt---gga-c
-----t----t-----gattgcatgctgctaactgtcttt--ggataacatttgacaact
tgacctcaaatcg-------------------------------------------
>FJ788822
ttccgtaggtgaacctgcggaaggatcattaatgaatcataa--gtcggtcttctgtgct
ggtgg--tcacacatgtgcacgctggt--cg---caaatc-cacacacctgtgcaccctt
gactttgggatccgct-agcttggccttgcc-ggcctgggtctcagagtatttttacaca
ctc-tgaatgtaatggaatgtct--ctgtgcttaatgcgc--atataaacaactttcaac
aacggatctcttggctctcgcaccgatgaagaacgcagcgaaatgcgataagtaatgtga
attgcagaattcagtgaatcatcgaatctttgaacgcaccttgcaccctttggtattccg
aagggtacacccgtttgagtgtcattgtaatctcactcccaa-cactt-ttg--ttgctg
gatgtggacttggactctgccgtgtcacaacggctggtctgaaatgcatgagtgcaccct
gctgttgcagcgtc--tcagtgtgataagcatcttcactgaacaagctccct-tgtggac
-acgtctgcgttg-tgggctctgtgcttccaaccgtcctgttggacaat-----------
-----------------------acc------------------------------
>FJ788823
ttccgtaggtgaacctgcggaaggatcattaacgaattacaa--gtcggtcttctgtgct
ggcgg--aaacgcatgtgcacgttgat--cg---caaatc-cacacacctgtgaaccttt
gactttgagattcgct-agctcgaccttgtt-ggctcgagtctcgaagtatttttataca
ctc-tgaatgtaatggaatgttc--atgtgcataacgcgc--aaaaatacaactttcaac
aacggatctcttggctctcgcaccgatgaagaacgcagcgaaatgcgataagtaatgtga
attgcagaattcagtgaatcatcgaatctttgaacgcaccttgcaccctttggtattccg
aagggtacacccgtttgagtgtcattgtaatctcactcctcg-acttt-ttg--tc-ttg
gacgtggacctgggctctgtcgtgt-gtcacgactggcctcaaatgcctgagtgcaccct
gctgttgcggcgtc-ttcagtgtgataagcatcttcactggaacaagctccc-ttgggac
-acgctcgctttg-tgggct----------------------------------------
--------------------------------------------------------
>FJ788824
ttccgtaggtgaacctgcggaaggatcattaatgaaat-cat--agcggtcgtctgtgct
ggtgg--caacacatgtgcacgtcgat--tg---caaatc-cacacacctgtgcaccttt
gactgtggggtccgcttagctcaacgtcgttggactggggtctcatggtatttttacaca
ctc-tgaatgtaatggaatgtct----ttgcataacgcat--ataaatacaactttcaac
aacggatctcttggctctcgcaccgatgaagaacgcagcgaaatgcgataagtaatgtga
attgcagaattcagtgaatcatcgaatctttgaacgcatcttgcaccctttggtattccg
aagggtacgcccgtttgagtgtcattgtaatctcacctctac-gactt-ttg--tcgtgt
gaagtggacttgggcaatgtcgtgtaacgacgactggccttaaatggatgagtgtaccct
gctgttgcagcgtc-ttcagtgtgataaacatcttcactgatccaagttcct-tcgggac
-acgtaggcaaag-tgggctctgcgctgcgaaccgtcttt--ggac-aaccttgacaatt
tgacctcaaatcgggtgggactacccgctgaacttaagcatatcaat---------
>FJ788825
ttccgtaggtgaacctgcggaaggatcattagtgaaacacaa--gtcggttgtctgtgct
ggtgg--aaacacatgtgcacgacagc--cg---caaatc-cacacacctgtgcaccttt
gactgtgggattcgctttgctcgacattgcc-gattggagtctcatggtatttttacaca
ctc-taaa-gtaatggaatgtct--ttgtgcataacgcat--ataaaaacaactttcaac
aacggatctcttggctctcgcaccgatgaagaacgcagcgaaatgcgataagtaatgtga
attgcagaattcagtgaatcatcgaatctttgaacgcaccttgcactctttggtattcca
aagagtacacccgtttgagtgtcattgtaatctcacctctac-aactttttg--ttgtag
aaagtggacttgggccttgttgtgtaatgacgactggcttgaaaaggatgagtgtaccct
gctgctgcagcgtc-ttcagtgtgataagcatcttcactgataaaagttcct-ttgggac
-acgattgcaaag-tgggctctgcgcttccaaccgtctgtacagacaacacttgacaatt
tgacctcaaatcgggtgggactacccgctgaacttaagcatatcaat---------
>FJ788830
ttccgtaggtgaacctgcggaaggatcattaatgaattttga--atcggtcatctgtgct
ggtgg--aaacacatgtgcacgtcgat--cg---tcattc-catcctcctttcaatctcc
aagttcg---gtcactttgtg-ggcttc----gttctgatacct--ggt-atctcaccca
ctc-tgggtacttgaaacaaagaaa--------atcatat-aaactatacaactttcaac
aacggatctcttggctctcgcatcgatgaagaacgcagcgaaatgcgataagtaatgtga
attgcagaattcagtgaatcatcgaatctttgaacgcaccttgcaccctttggtattccg
aagggtacgcccgtttgagtgtcattgtaatctcaatcctac-aacttttgg--ttgtac
agattggacctgggtctcgtcgcagttctgtgaccgatccgaaatgtatcagcgtgtgtc
cg--tcatgacgtg-aaccgattgttaa---gtttcatcgggctcgcttt-t-cgaggtc
aaaataca---------------tgc--cgaa---------------ac--c--------
--------------------------------------------------------
>FJ788832
ttccgtaggtgaacctgcggaaggatcattaatgaaactcaa--gtcggccgctgttgct
ggtgga--aacacatgtgcacgctggt--cg---caaatcccacacacctgtgcatctat
gactcgagg------tt---atga-----------ctg------agagtaattttacaca
ctc-tgaatgtaatggaatgtctatttgtgcataatgtac-aataaaaacaactttcaac
aacggatctcttggctctcgcatcgatgaagaacgcagcgaaatgcgataagtaatgtga
attgcagaattcagtgaatcatcgaatctttgaacgcaccttgcaccctttggtattccg
aagggtacgcccgtttgagtgtcattgtaatctcacttctac-aactttttg--ttgtgg
aatgtggacttggacgttgccgtgtcattatggctcgtcttaaatgcctgagtgtaccct
gcttttgcggcgta-tccggtgtaataaacat-ttcaccagagttggtc----caagacc
-gcgcttttgcatgtaggctctatgcttcaaaccgtctctggagacaatctttgacaatt
tgacctcaaatcgggtgggactacccgctgaacttaagcatatcaat---------
>FJ788835
ttccgtaggtgaacctgcggaaggatcattaatgaaactaaa--gtcggcc-gttgtgct
ggtgtcactacacatgtgcacgctggt--cg---caaatcccacacacctgtgcatctat
gactcgagg------tt---acga-----------ctg------agagtacttttataca
ctc-tgaatgtaacggaatgtctttttttgtacaatgtac-attataaacaactttcaac
aacggatctcttggctctcgcatcgatgaagaacgcagcgaaatgcgataagtaatgtga
attgcagaattcagtgaatcatcgaatctttgaacgcaccttgcaccctttggtattccg
aagggtacgcccgtttgagtgtcattgtaatctcacttctac-gactttttg--tttgtg
aatgtggacttggatgttgccgtgtcattacggctcgtctcaaatgcctgagtgtaccct
gc-ctcgcagcgta-tccggtgtaataaatgt-ttcaccagagttggtc----caagacc
-gcgcttttg--------------------------c-----------------------
--------------------------------------------------------
>FJ788836
ttccgtaggtgaacctgcggaaggatcattaatgaaactaaa--gtcgccctgctgtgct
ggtgga--aacacatgtgcacgctggt--cg---caaatcccacacacctgtgcatctat
gactcgagg------tt---acga-----------ctg------agagtacttttacaca
ctc-tgaatgtaacggaatgtctatttgtgcataatgtac-aatataaacaactttcaac
aacggatctcttggctctcgcatcgatgaagaacgcagcgaaatgcgataagtaatgtga
attgcagaattcagtgaatcatcgaatctttgaacgcaccttgcaccctttggtattccg
aagggtacgcccgtttgagtgtcattgtaatctcacttctac-aacttttgg--ttgttg
aatgtggacttggatgttgccgtgtcattacggctcgtctcaaatgcctgagtgtaccct
gc-tttgcagcgta-tccggtgtaataaacat-ttcaccagagttggtc----caagacc
-gcgcttttaatggtgggctctatgcttcaaaccgtccccgtggacaatctctgacaatt
tgacctcaaatcgggtgggactacccgctgaacttaagcatatcaat---------
>FJ788839
ttccgtaggtgaacctgcggaaggatcattaatgaaat-taa--gtcggtcagttgtgct
ggcag--caatgcatgtgcacactggt--cg---caatcc-cccacacctgtgaact--t
tacttggaac-----c----atggc---aaacaacctggacctccgggca--tttttaca
ctc-tgaatgtaatggaatgtcg--ccgtac--aatgtac-attttaaacaactttcaac
aacggatctcttggctctcgcatcgatgaagaacgcagcgaaatgcgataagtaatgtga
attgcagaattcagtgaatcatcgaatctttgaacgcaccttgcaccctttggtattccg
aagggtacacccgtttgagtgtcattgtaatctcacttcaac----tctt----ttgttg
aatgtggacttggacgttgccgtgtcacaacggctcgtctcaaatgcttgagtgtaccct
gc-tttgcagcgta-ttcggtgtgataa-catcttcaccggagtcagtcc-----aagac
-acgcttgcctgg-ttggctctatgcttcaaaccgtcttt--ggacaaactctgacaatt
tgacctcaaatcgggtgggactacccgctgaacttaagcatatcaat---------
>FJ788843
ttccgtaggtgaacctgcggaaggatcattaatgaacttcaa--gtcggcctctgttgct
ggtggaaactcacatgtgcacgctggt--cg---caaacc-cacacacctgtgcatccat
gactctgag----g-tt---acga-----------ctgaa----agagtacttttacaca
ctc-tgaatgtaacggaatgtct--atgtgcataatgtac-a--ataaacaactttcaac
aacggatctcttggctctcgcatcgatgaagaacgcagcgaaatgcgataagtaatgtga
attgcagaattcagtgaatcatcgaatctttgaacgcaccttgcaccctttggtattccg
aagggtacacccgtttgagcgtcattgtaatctcactttcaa-tacttt-tg--tgttga
aatgtggacttggatgttgccgtgtcattacggctcgtctcaaatgcttgagtgtacctt
gc-attgcaatgta-tccagtgtaataaacat-ttcacgggagcaggtc----caagacc
-gcattggtattgacaagctctatgcttcaaaccgtcctc--ggacaatttctgacaatt
tgacctcaaatcgggtgggactacccgctgaacttaagcatatcaat---------
>FJ788845
ttccgtaggtgaacctgcggaaggatcattaatgaaactaaa--gtcggccgttgttgct
ggtgtaaccacacatgtgcacactggt--cg---caaatcccacacacctgtgcatctat
gactcgagg------tt---atga-----------ctg------agagtacttttataca
ctc-tgaatgtaacggaatgtc-ttttgtgcataatgtac-aataaaaacaactttcaac
aacggatctcttggctctcgcatcgatgaagaacgcagcgaaatgcgataagtaatgtga
attgcagaattcagtgaatcatcgaatctttgaacgcaccttgcaccctttggtattccg
aagggtacacccgtttgagtgtcattgtaatctcacttctaa-aactt---g--ttttgg
aatgtggacttggatgttgccgtgttattacggctcatcttaaatgcttgagtgtaccct
gt-tttacagtgta-tccagtgtaataaacat-ttcactagagttggtc----caagacc
-gcattgttg-attcgggctctatgcttccaatcgtccttttggacaattcttgacaatt
tgacctcaaatcgggtgggactacccgctgaacttaagcatatcaat---------
>FJ788854
ttccgtaggtgaacctgcggaaggatcattaacaaat--aaa--gtcggtcgaccgtgct
ggcag--aaatgcatgtgcatgtcggt--cg---caaatc-cacacacctgtgaacgtat
ggcctttgggtctttt----------------gatccggggcaa--accattttt----a
ctc-tgatcgtaaaggaatgttat-ctgtgctataagcgc-aaagcaaacaactttcaac
aacggatctcttggctctcgcatcgatgaagaacgcagcgaaatgcgataagtaatgtga
attgcagaattcagtgaatcatcgaatcttcgaacgcaccttgcaccctttggtattccg
aagggtacacccgtttgagtgtcattgtaatctcacctctag-aattt--at--tttctg
ggagtggacttggatgctgccgtgtc-tcacggctcgtctggaatgtctcagtgtatcct
gc-tcgtcagcgta-aacagtgtgataggtatcttcactggta--agccctc-cggaggc
-gcgctctca-gcttgggccctgtgctaccaaccgtcttc--ggacaaactctgacaatt
tgacctcaaatcgggtgggattacccgctgaacttaagcatatcaat---------
>FJ827241
ttccgtaggtgaacctgcggaaggatcattattgattgcgaatcgtt-gccttcagtgct
ggcggttc--ggcaagtgcacgtcggtgac-tttca--tccaata-ccctgtgaaccttt
ggcctc-----ttgct------agctt----tgg-ctgg----ctgaggatttttacaca
aactcgaatataatgaaatttactgttgtgcgaaa-gcacta--atgtacaactttcaac
aacggatctcttggctctcgcatcgatgaagaacgcagcgaaatgcgataagtaatgtga
attgcagaattcagtgaatcatcgaatctttgaacgcaccttgcaccctttggcattccg
aagggtatgctcgtttgagtgtcattgtactctcacactccc-aatactttggatcggga
gtggtggacttgggtgttgctgctttactgtggctcgccttaaatggagtagtgcaactc
ttggttg-gacatagtacggcgtgataagtgtcttcgccggcgc-----ctcattagag-
ggtggccg-atcg-ggagctctgtgcttcaaaccgtcttc--ggacaatatctgacaact
tgacctcaaatcgagtaggactacccgctgaacttaagcatatcaataagcggagg
>FJ857926
ttccgtaggtgaacctgcggaaggatcattaacgattgcgaatgctc-accttcagtgct
ggc--tcccgagtacgtgcacgttggtggc-tttca--tccaatacccttgtgcaccttt
ggcctc-----tccct------ggctt----cgg-ctgg----tagaggatttttacaca
cactcgaatgtaatgaaaactattgttgtgcgcat-gcacta--atgtacaactttcaac
aacggatctcttggctctcgcatcgatgaagaacgcagcgaaatgcgataagtaatgtga
attgcagaattcagtgaatcatcgaatctttgaacgcaccttgcaccctttggaattccg
aagggtatgctcgtttgagtgtcattgtactctcacactctc----c-tttgga--gaga
gcggtggacttgggtgttgctgctttcttgtggctcatctgaaatgtgtcagtgcacctc
ttggttg-gacatagtacggcgtgataagtgtcttcgccggcac-----ctcatatgag-
ggtggctg-atca-ggggctctgtgcttcaaaccgtcttc--ggaca--ctctgacaact
tgacctcaaatcgagtaggactacccgctgaacttaagcatatcaataagcggagg
>FM995580
ttccgtaggtgaacctgcggaaggatcattaatgattgcgaatggtt-gccttcggtgct
ggc--tct---gcaagtgcacgttggtggc-tttca--tccaatacccttgtgaaccttt
ggcctc-----ttgct------agctt----cgg-ctgg----cagaggatttt---aca
cactcgaatgtaatgaaaactattgtcgtgcgcaa-gcacta--atgtacaactttcaac
aacggatctcttggctctcgcatcgatgaagaacgcagcgaaatgcgataagtaatgtga
attgcagaattcagtgaatcatcgaatctttgaacgcaccttgcaccctttggcattccg
aagggtatgctcgtttgagtgtcattgtactctcacactctccaata-gtccgggtggaa
gcggtggacttgggtgttgctgctttcttgtggctcacctcaaatgtgtcagtgcacctc
ttggttg-gacatagtacggcgtgataagtatcttcgccggcac-----ctcgcaagag-
ggtg--------------------------------------------------------
--------------------------------------------------------
>FM997954
-----------------------gatcattaatgaatctaaa--gtcggctgattgtgct
ggtgg--agacacatgtgcacgtcagt--cg---caaacc-cacacacctgtgcatctat
gactctgagtgccactttgcatggccttgaccggcctggcgctc-gagtactttt-caca
cactcgaatgtaatggaatgtcttgttgtgcgtaatgtac-aactgaaacaactttcaac
agcggatctcttggctctcgcatcgatgaagaacgcagcgaaatgcgataagtaatgtga
attgcagaattcagtgaatcatcgaatctttgaacgcaccttgcaccctttggtattccg
aagggtacacccgtttgagtgtcattgtaatctcactacgatcgactttttc--tttctg
tatgtggacttggatgttgccgtgattttatggctcgtctgaaatgcttcagtgtacccc
gc-agagcggcgta-ttcggtgtgatac--atcttcaccggagttgatcctt-tggggtc
-gcgtctgtaa-gtgtggctctatgcttcaaaccgtcttgtaggacaatctctgacaatt
cgacytcaaatcgggtgggactacccgctgaacttaagcatatcaataagcggagg
>FN663655
ttccgtaggtgaacctgcggaaggatcattaatgaatta-aa--gtcggtcttctgtgct
ggtgg--caacacatgtgcacgttgat--cg---caaatc-cacacacctgtgcaccttt
gactttgggatctgctt---ttggctttgcc-tgtctgggtcccagagtatttttacaca
ctc-tgaatgtaatggaatgtaa--ctgtgcataatgcgc--aaaaatacaactttcaac
aacggatctcttggctctcgcaccgatgaagaacgcagcgaaatgcgataagtaatgtga
attgcagaattcagtgaatcatcgaatctttgaacgcaccttgcaccctttggtattccg
aagggtacacccgtttgagtgtcattgtaatctcactccacc-agctatttg--ttgatg
gatgtggacctggactctgttgtgttactacaactggtctgaaatgcatgagtgcaccct
gctattgcagcgtt-ttcagtgtgataagcatcttcactggatcaagctccc-ttgggac
-acgca-gcattg-tgggctctgtgctggcaactgtc-tc--aaac-aagtaggtggatt
aaatgctagtctctttggaagggtccacatcaccgcggctcattgaaaggtgtagc
>EU625965
ttccgtaggtgaacctgcggaaggatcattaatgaatt---a--gtcgatcttctgtgct
ggtgg--caacacatgtgcacgttgat--cg---caaatc-cacacacctgtgcaccttt
gactttgggatctgctt---ctggccttgcc-tgtctgggtcccagagta-ttttacaca
ctc-tgaatgtaatggaatgcat--ctgtgcataatgcgc--aaaaatacaactttcaac
aacggatctcttggctctcgcaccgatgaagaacgcagcgaaatgcgataagtaatgtga
attgcagaattcagtgaatcatcgaatctttgaacgcaccttgcaccctttggtattccg
aggggtacacccgtttgagtgtcattgtactctcactccacc-agctttttg--ttgatg
gatgtggacctggactctgttgtgttactacaactagtctgaaatgcatgagtgcaccct
gctgttgcagtgtt-ttcagtgtgataagcatcttcactgaatcaagttccc-ttgggac
-acacaagcattg-tgggctctgtgctggcaaccgtcttt--ggac-aaccttgacaatt
tgacctcagatcgggtgggactacccgctgaacttaagcatatcaataagcggagg
>EU625962
ttccgtaggtgaacctgcggaaggatcattagtgaatctaaa--gtcggctgattgtgct
ggtgg--agacacatgtgcacgttagt--cg---caaacc-cacgcacctgtgcatctat
gactctgagtgccactttgcctggccttgaccggcctggtgctc-gagtattttcacaca
ctcttgaatgtaacggaatgtcttcttgtgcataacgtac-aacagaaacaactttcaac
aacggatctcttggctctcgcatcgatgaagaacgcagcgaaatgcgataagtaatgtga
attgcagaattcagtgaatcatcgaatctttgaacgcaccttgcaccctttggtattccg
aagggtatgcccgtttgagtgtcattgtaatctcactatgatagactttttc--tctctg
catgtggacttggatgttgccgtaatgttatggctcgtctgaaatgcttcagtgtacccc
ac-tttgtggcgta-ttcggtgtgatac--atcttcaccggagttgatcctt-ttgggtc
-gcgtctgtaa-gtgtggctctatgcttccaaccgtctctcaagacaatctctgacaatt
tgacctcaaatcgggtgggactacccgctgaacttaagcatatcaataagcggagg
>EU625973
ttccgtaggtgaacctgcggaaggatcattagtgaatctaaa--gtcggctttctgtgct
ggtgg--agacacatgtgcacgttagt--cg---caaatc-cacacacctgtgcatctat
gactctgagtgccgctttgcatggccttgactggcctggcgctc-gagtattttcacaca
ctcttgaatgtaatggaatgtcatgttgtgcgtaatgtac-aa--gaaacaactttcaac
aacggatctcttggctctcgcatcgatgaagaacgcagcgaaatgcgataagtaatgtga
attgcagaattcagtgaatcatcgaatctttgaacgcaccttgcaccctttggtatgcca
aagggtacacccgtttgagtgtcattgtaatctcactacgatcgactttttc--tttctg
tatgtggacttggatgttgttgtgatatcatgactcatctgaaatgcctcagtgtatccc
gc-tttgcggcgta-ttcggtgtgatac--atcttcaccggaattgatcct--ttgggtc
-acgtctatacagtgtggctctatgcttccaaccgtcttcggagacaatgtttgacaatt
tgacctcaaatcgggtgggactacccgctgaacttaagcatatcaataagcggagg
>EU625968
ttccgtaggtgaacctgcggaaggatcattagtgaatctaaa--gtcggctcactgtgct
ggtgg--agacacatgtgcacgt-agt--cg---caaaac-cacacccttgtgaacctat
gactc-gagtgtcgctcggcacagccttgaagggcttggccctc-gagtattttcacaca
ctcttgaatgtaatggaatgtc-tactgtgcataacgtac-aaa-gaaacaactttcaac
aacggatctcttggctctcgcatcgatgaagaacgcagcgaaatgcgataagtaatgtga
attgcagaattcagtgaatcatcgaatctttgaacgcaccttgcaccctttggtattccg
aagggtacacccgtttgagtgtcattgtaatctcactatgttcgacttttgt--cgtttg
tatgtggacctggatgttgccgtggttcgacggctcgtctgaaatgcctgagtgtaccct
gc-tttgcggcgta-ttcggtgtaataa--attgtcaccggagttgatcctt-ttgggtc
-gcgtctgcacagtgtggctctatgcttccaaccgtccctcgggacaatttttgacaatt
tgacctcaaatcgggtgggactacccgctgaacttaagcatatcaataagcggagg
>FN663653
ttccgtaggtgaacctgcggaaggatcattagtgaatctaaa--gtcggccgattgtgct
ggtgg--agacacatgtgcacgtcggt--cg---caaatc-cacacacctgtgcatctat
gactcaaagtgccgctttggatggtcttaattgacccggcgctc-acgagtactttcaca
cccttgaatgtaatggaatgtcttgttgtgcataatgtac-aacagaaacaactttcaac
aacggatctcttggctctcgcatcgatgaagaacgcagcgaaatgcgataagtaatgtga
attgcagaattcagtgaatcatcgaatctttgaacgcaccttgcaccctttggtattccg
aanggtacgcccgtttgagtgtcattgtaatctcaccaccatcgactttgtc--tttggg
tgtgtggacttggatgttgccgtgataccacgactcgtctgaaatgcctgagtgtacccc
gc-tttgcggcgta-ttcggtgtgataa--atcttcaccggagttgatcctt-tcgggtc
-gcgtctgtaaggtgtggctctatgcttccaaccgtctctggagacaagctttgacaatt
tgacctcaaatcgggtgggactacccgctgaacttaagcatatcaataagcggagg
>FN663732
--------------ctgcggaaggatcattagtgaatctaaa--gtcggccgattgtgct
ggtgg--agacacatgtgcacgtcggt--cg---caaatc-cacacacctgtgcatctat
gactcaaagtgccgctatgaaaggtctt--atggcccggcgctc-acgagtactttcaca
cccttgaatgtaatggaatgtcttgttgtgcataatgtac-aacaaaaacaactttcaac
aacggatctcttggctctcgcatcgatgaagaacgcagcgaaatgcgataagtaatgtga
attgcagaattcagtgaatcatcgaatctttgaacgcaccttgcaccctttggtattccg
aagggtacgcccgtttgagtgtcattgtaatctcaccaccatcgactttgtc--tttggg
tgtgtggacttggatgttgccgtgataccacgactcgtctgaaatgcctgagtgtacccc
gc-tttgcggcgta-ttcggtgtgataa--atcttcaccggagttgatcctt-tcgggtc
-gcgtctgtaaggtgtggctctatgcttccaaccgtctctggagacaagc----------
--------------------------------------------------------
>FN663740
ttccgtaggtgaacctgcggaaggatcattagtgaatctaaa--gtcggctcactgtgct
ggtgg--agacacatgtgcacgt-agt--cg---caaatc-cacacacctgtgaatctat
gaccccgggtgtcgctttgcagagcattcacttgcttggcgcttggggtccttttacaca
ctcttgaatgtaatggaatgtc-tactgtgcataatgtac-aaa-gaaacaactttcaac
aacggatctcttggctctcgcatcgatgaagaacgcagcgaaatgcgataagtaatgtga
attgcagaattcagtgaatcatcgaatctttgaacgcaccttgcaccctttggtattccg
aagggtacacccgtttgagtgtcattgtaatctcactatcttcgacttttgt--cgttgg
tatgtggacctggatgttgccgtggtttgacggctcgtctgaaatgcctgagtgtacccc
gc-tttgcggcgta-ttcggtgtgatac--atcttcaccggagttgacccct-ttgggtc
-gcgtcttgtatgtgtggctctatgcttccaaccgtctccggagacaacttttgacaatt
tgacctcaaatcgggtgggactacccgctgaacttaagcatatcaataagcggagg
>FN663747
-------------cctgcggaaggatcattagtgaatctaaa--gtcggccgattgtgct
ggtgg--agacacatgtgcacatcggt--cg---caaatc-cacacacctgtgcatctat
gactctgagtgccgctttgcatggtcttcattggcctggtgctc-gagtactttt-caca
ctcttgaatgtaatggaatgtcttgttgtgcataatgtac-aat--aaacaactttcaac
aacggatctcttggctctcgcatcgatgaagaacgcagcgaaatgcgataagtaatgtga
attgcagaattcagtgaatcatcgaatctttgaacgcaccttgcaccctttggtcttcca
aagggtacacccgtttgagtgtcattgtaatctcactacgattgactttttc--tttctg
tatgtggacttggatgttgccgtgac-taatggctcgtctgaaatgcctcagtgtacccc
gc-cttgcggcgta-ttcggtgtgatac--atcttcaccggagttgacccct-ttgggtc
-gcgtcttgtatgtgtggctctatgcttccaaccgtctccggagacaacctttgacaatt
--------------------------------------------------------
>FN663760
ttccgtaggtgaacctgcggaaggatcattagtgaatctaaa--gtcggccgattgtgct
ggtgg--agacacatgtgcacgtcggt--cg---caaatc-cacacacctgtgcatctat
gactcaaagtgccgctttggatggtcttaattgacccggcgctc-acgagtactttcaca
cccttgaatgtaatggaatgtcttgttgtgcataatgtac-aacaaaaacaactttcaac
aacggatctcttggctctcgcatcgatgaagaacgcagcgaaatgcgataagtaatgtga
attgcagaattcagtgaatcatcgaatctttgaacgcaccttgcaccctttggtcttcca
aagggtacacccgtttgagtgtcattgtaatctcactacgatcgactttttc--tttcag
tatgtggacttggatgttgccgtgtt-taatggctcgtctgaaatgccycagtgtacccc
gc-cttgcggcgta-ttcggtgtgatac--atcttcaccggagttgatccct-ttgggtc
-gcgtcttgtatgtgtggctctatgcttccaaccgtctccggagacaatctctgacaatt
tgacctcaaatcgggtgggactacccgctgaacttaagcatatcaataagcggagg
>FN663767
-------------cctgcggaaggatcattagtgaatctaaa--gtcggccgattgtgct
ggtgg--agacacaagtgcacgtcggt--cg---caaatc-cacacacctgtgcatctat
gactctgagtgccgctttgcatggccctattgggcctggcgctc-gagtacttttacaca
ctctcgaatgtaacggaatgtcttgttgtgctcaaagtac-aacagaaacaactttcaac
aacggatctcttggctctcgcatcgatgaagaacgcagcgaaatgcgataagtaatgtga
attgcagaattcagtgaatcatcgaatctttgaacgcaccttgcaccctttggtattcca
aagggtacgcccgtttgagtgtcattgtaatctcaccaccattgactttgtc--ttttgg
tgtgtggacttggatgttgccgtgttaccacgactcgtctgaaatgcctgagtgtacccc
gc-tttgcggcgta-ttcggtgtgataa--atcttcaccggagttgatcctt-tcgggtc
-gcgtctgtaaggtgtggctctatgcttccaaccgtctttagagacaagctttgacaa--
--------------------------------------------------------
>EU625932
ttccgtaggtgaacctgcggaaggatcattaatgaatctaaa--gtcggctgattgtgct
ggtgg--caacacaagtgcacgccggt--cg---caaacc-cacacacctgtgcatctat
gactctgagtgccgcttggcagggcccttttgggcctggcactc-gagtaccttcacaca
ctcttgaatgtaacggaatgtcatcttgtgcataaagtac-aacataaacaactttcaac
aacggatctcttggctctcgcatcgatgaagaacgcagcgaaatgcgataagtaatgtga
attgcagaattcagtgaatcatcgaatctttgaacgcaccttgcaccctttggtatgcca
aagggtacacccgtttgagtgtcattgtaatctcactacaaccgacttt-gt--ctcttg
tatgtggacttggatgttgccgtaaaatgacggctcgtctgaaatgcctgagtatacccc
ac-tttgcggcgta-ttcggtgtgatac--atcttcaccggagtctgatcct-acgggtc
-gcgtcagtcaggtgtggctctgtgcttccaaccgtctcgagggacaatctttgacaatt
tgacctcaaatcgggtgggattacccgctgaacttaagcatatcaataagcggagg
>FN663804
ttccgtaggtgaacctgcggaaggatcattaatgaatt-aaa--gtcggtcttctgtgct
ggtgg--caacacatgtgcacgttgat--cg---caaatc-cacacccctgtgcaccttt
gactttgggatctgatt---ttggcttctct-tgtctgggtcccagagtatttttacaca
ctc-tgaatgtaatggaatgtat--ctgtgcataatgcgc--aataatacaactttcaac
aacggatctcttggctctcgcaccgatgaagaacgcagcgaaatgcgataagtaatgtga
attgcagaattcagtgaatcatcgaatctttgaacgcaccttgcaccctttggtattcca
aagggtacacccgtttgagtgtcattgtaatctcactccacc-agctatttg--ttgatg
gatgtggacctggactctgttgtgttactacaactggtctgaaatgtatgagtgcaccct
gctattgcagtgtt-ttcagtgtgataagcatcttcactgaaccaagctcct-ttgggac
-acgca-gcattg-tgggctctgtgctggcaactgtcttt--ggac-aactttgacaatt
tgacctcagatcgggtgggactacccgctgaacttaagcatatcaataagcggagg
>FN663809
ttccgtaggtgaacctgcggaaggatcattaatgaatt-aaa--gtcgatcttctgtgct
ggtgg--caacacatgtgcacgttgat--cg---caaatc-cacacacctgtgcaccttt
gactttgggatctgctt---taggctttgtc-tgtctggatcccagagtatttttacaca
ctc-tgaatgtaatggaatgtat--ctgtgcataatgcgc--aaaaatacaactttcaac
aacggatctcttggctctcgcaccgatgaagaacgcagcgaaatgcgataagtaatgtga
attgcagaattcagtgaatcatcgaatctttgaacgcaccttgcaccctttggtattccg
aagggtacacccgtttgagtgtcattgtaatctcactccacc-agctg-ntg--ttgatg
gatgtggacctggactctgttgtgttactacaactggtctgaaatgcatgagtgcaccct
gctgttgcagcgtt-ttcagtgtgataagcatcttcactggactaagttccc-tcgggac
-acgtg-gcattg-tgggctctgtgctggcaactgtcttc--agac-aattttgacaatt
tgacctcagatcgggtgggactacccgctgaacttaagcatatcaataagcggagg
>EU625925
ttccgtaggtgaacctgcggaaggatcattagtgaatctaaa--gtcggctcactgtgct
ggtgg--agacacatgtgcacgttagt--cg---caaatc-cacacacctgtgaatctat
gactctgagtgtcgctttgcatggctttcatcggcctgatactc-gagtacttttacaca
ctcttgaatgtaacggaatgtc-tattgtgcataatgtac-aacaaaaacaactttcaac
aacggatctcttggctctcgcatcgatgaagaacgcagcgaaatgcgataagtaatgtga
attgcagaattcagtgaatcatctagtctttgaacgcaccttgcaccctttggtattcca
aagggtacacccgtttgagtgtcattgtaatctcactacgatcgacttt-gt--cttttg
tatgtggacttggatgttgccgtgatttgacggctcgtctgaaatgcctgagtgtacccc
gc-tttgcggcgta-ttcggtgtgatac--atcttcaccggagttgatcctt-ttgggtc
-acgtctgtatagtgtggctctatgcttccaaccgtcctc---gacaattcttgacaatt
tgacctcaaatcgggtgggactacccgctgaacttaagcatatcaataagcggagg
>EU625961
ttccgtaggtgaacctgcggaaggatcattagtgaatctaaa--gtcggctcactgtgct
ggtgg--agacacatgtgcacgt-agt--cg---caaatc-cacacacctgtgaatctat
gaccccgggtgtcgctttgcagagcattaacttgcttggcgctcggggtccttttacaca
ctcttgaatgtaatggaatgtc-tactgtgcataatgtac-aaa-gaaacaactttcaac
aacggatctcttggctctcgcatcgatgaagaacgcagcgaaatgcgataagtaatgtga
attgcagaattcagtgaatcatcgaatctttgaacgcaccttgcaccctttggtattccg
aagggtacacccgtttgagtgtcattgtattctcactatctatgacttttgt--cgttgg
tatgtggacctggatgttgctgtggtttgacggctcgtctgaaatgcctgagtgtacccc
gc-tttgcggcgta-ttcggtgtgatat--attgtcaccggagttgatcctt-ttgggtc
-gtgtctgtagagtgtggctctatgcttcgaaccgtccctcgggacaattcttgacaatt
tgacctcaaatcgggtgggactacccgctgaacttaagcatatcaataagcggagg
>FN663803
ttccgtaggtgaacctgcggaaggatcattagtgaatctaaa--gtcggctcactgtgct
ggtgg--agacacatgtgcacgt-agt--cg---caaatc-cacacacctgtgaatctat
gaccccgggtgtcgctttgcagagcattcacttgcttggcgcttggggtccttttacaca
ctcttgaatgtaatggaatgtc-tactgtgcataatgtac-aaa-gaaacaactttcaac
aacggatctcttggctctcgcatcgatgaagaacgcagcgaaatgcgataagtaatgtga
attgcagaattcagtgaatcatcgaatctttgaacgcaccttgcaccctttggtattccg
aagggtacacccgtttgagtgtcattgtaatctcactatcttcgacttttgt--tgttgg
tatgtggacctggatgttgccgtggtttgacggctcgtctgaaatgcctgagtgtacccc
gc-tttgcggcgta-ttcggtgtgatat--attgtcaccggagttgatcctt-ttgggtc
-gcgtctgcacagtgtggctctatgcttccaaccgtcccttgggacaattcttgacaatt
tgacctcaaatcgggtgggactacccgctgaacttaagcatatcaataagcggagg
>FN663839
--------------ctgcggaaggatcattagtgaatctaaa--gtcggccgattgtgct
ggtgg--agacacaagtgcacgtcggt--cg---caaacc-cacacacctgtgcatctat
gactctgagtgccgctttgcatggccctgttgggcctggcgctc-gagtacttttacaca
ctct-gaatgtaacggaatgtcttgttgtgcttaacgtac-aacagaaacaactttcaac
aacggatctcttggctctcgcatcgatgaagaacgcagcgaaatgcgataagtaatgtga
attgcagaattcagtgaatcatcgaatctttgaacgcaccttgcaccctttggtatgcca
aagggtacacccgtttgagtgtcattgtaatctcactacgatcgactttctc--tttctg
tatgtggacttggatgttgttgtgatatcccgactcgtctgaaatgcctgagtgtatccc
gc-tttgcggcgta-ttcggtgtgatac--atcttcactggagttgatcctt-ttgggtc
-acgtctatacagtgtggctctatgcttccaaccgtcttcggagacaatgtctgacaatt
--------------------------------------------------------
>FN663793
--------------ctgcggaaggatcattagtgaatctaaa--gtcggctgattgtgct
ggtgg--caacacaagtgcacgtcggt--cg---caaacc-cacacacctgtgcatctat
gactctgagtgccgctttgcagggcccttttgggcctggcactc-gagtaccttcacaca
ctcttgaatgtaatggaatgtcctcttgtgcgtaaagtac-aacacaaacaactttcaac
aacggatctcttggctctcgcatcgatgaagaacgcagcgaaatgcgataagtaatgtga
attgcagaattcagtgaatcatcgaatctttgaacgcaccttgcaccctttggtatgcca
aagggtacacccgtttgagtgtcattgtaatctcactacaactgacttt-gt--cttttg
tatgtggacttggatgttgccgtaatatgatggctcgtctgaaatgcctcagtatacccc
ca-cttgcggcgta-ttcggtgtgataa--atcttcaccggagtctgatcct-atgggtc
-acgtcagtcaggtgtggctctttgcttccaactgtctcgagggacaatctttgacaat-
--------------------------------------------------------
>GQ221627
tttcgtaggt-gacctgc-ggaggatcattagtgactgtgaatcgtt-acctttggagct
ggc--tct--tgcaagtgcacattggtgac-tttca--tccaatacccttgtgaaccttt
ggcctc-----ttgtt------ggctt----cgg-gtga----tgggaggatttcacatt
aactctaatgtaatgaaaactactgttgtgcgcaa-gcacga--atgtacaactttcaac
aacggatctcttggctctcgcatcgatgaagaacgcagcgaaatgcgataagtaatgtga
attgcagaattcagtgaatcatcgaatctttgaacgcaccttgcaccctttggtattccg
aagggtatgctcgtttgagtgtcattgtactctcacactctc-tactgcttacattggga
gtggtggacttgggtgttgctgctctgcagtggctcacctcaaatgcattagtgcacctc
ctggttg-gacatagtatggcgtgataagtgtcttcgccggcac-----ctcgaaagag-
ggtggctg-atta-ggagctctgtgcttccaactgtctta--ggacactctctgacaact
tgacctcagatcgagtagaactacccgctgaaattatacatatctctaagcgggag
>GQ221651
----gtaggt--gactgc-ggaggatcattagtgactgtgaatygtt-acctttggtgct
ggc--tct--tgcaagtgcacattggtgac-tttca--tccaatacccttgtgaaccttt
ggcctc-----ttgtt------ggctt----cgg-ctga----tgggaggatttcacatt
aamtctaatgtgatgaaaactawtgtrgtgygcaa-gcacga--atgtgcaactttyaac
aacggatmtcttgkgtctctcatctatgaaaaacgcaccgaaatgygataaataatgtga
attgcgcaaatctctgaatcatcgaatctttgaacgcaccttncaccctttggtattccg
aagggtatgctcgtttgagtgtcattgtactctcacactctc-tactgcttacattggga
gtggtggacttgggtgttgctgctctgcagtggctcacctcaaatgcattagtgcacctc
ctggttg-gacatagtatggcgtgataagtgtcttcgccggcac-----ctcgaaagag-
ggtggctg-ataa-nnagmtctgtgcttccaactgtctta--ggacactctctgacaact
tgacctcaaatcgagtagaacta---------------------------------
>GQ221654
ttccgtaggtga--ctgcggaaggatcattactgattgcgaatcgtt-gccttctgtgct
gccagtct--ggcaagtgcacgtcggtgac-tttca--tccaata-ccctgtgcaccttt
ggcctc-----ttgct------aggtt----cgg-ccgg----cagaggaa-tttacaca
aactcgaatgtaatgaaatatattgtcgtgcgcaa-gcacta--atgtacaactttcaac
aacggatctcttggctcttgcatcgatgaagaacgcagcgaaatgcgataagtaatgtga
attgcagaattcagtgaatcatcgaatctttgaacgctccttgcaccctttggcattccg
aaggttatgctcgtttgagtgtcattgtactctcacactccc-gatc-tttggattggga
gcggtggacttgggtgttgctgctt-cccgtggctcacctcaaatggactagtgcaactc
ttggttg-gacatagtacggcgtgataagtgtcttcgccggcgc-----ctcactagag-
ggtggccg-atcg-ggagctctgtgcttcaaaccgtcttc--ggacaatgactgacagct
tgacctcaaatcgagtaggactacccgctgaacttac-------------------
>GQ240919
--------------------aaggatcattaatgattttgaaatgtt-actttttgtgct
ggc--ttc--ggcatgtgcacattggtgac-tttca--ttcaccacccctgtgaaccttt
ggcctt-----gcgtc------ggttt----cgg-ctgg----cggaaggattttacaca
tactcgaatgtaatgaaa-atattattgtgcacaa-gcacta--atgtacaactttcaac
aacggatctcttggctctcgcatcgatgaagaacgcagcgaaatgcgataagtaatgtga
attgcagaattcagtgaatcatcgaatctttgaacgcaccttgcaccctttggtattccg
aagggtatgctcgtttgagtgtcattgtactctcacactctccgat--ttcagatcggga
gtggtggacttggatgttgctgctttgttgtggctcatctcaaatgtcttagtgcaactc
t-acttg-gacatagtacagcgtgataagtatctttgctggccc-----ctcataagag-
gatgtcca-attt-ggagctctgtgcttcaaactgtcttc--ggacaatctccgacaact
tgacctcaaatcgagtaggactacccgctgaacttaa-------------------
>GQ268664
ttccgtaggtgaacctgcggaaggatcattaatgattgcgaatggct-gccttcagtgct
ggc--tcttgagcaagtgcacgttggtggcttttca--tccaatacccttgtgaaccatc
agcctc-----ttgct------agctt----tgg-ttag----cagaggattttcacaca
tactcgaatgtaatgaaaactgttattgtgcgcaa-gcatta--atatacaactttcaac
aacggatctcttggctctcgcatcgatgaagaacgcagcgaaatgcgataagtaatgtga
attgcagaattcagtgaatcatcgaatctttgaacgcaccttgcaccctttggaattccg
aagggtatgctcgtttgagtgtcattgtactctcacactctccaatc-tttggatgggga
gcggtggacttgggtgttgctgctttcttgtggctcacctcaaatgaatcagtgcacctc
ttggttg-gacatagtacggcgtgataagtgtcttcgccggcac-----ctcttacgag-
ggtggtca-gtca-ggagctctgtgcttcaaaccgtcctc--ggacaatatctgacaact
tgacctcaaatcgagtaggactacccgctgaacttaagcatatcattaaagcggag
>GQ907075
gact-----c---------ggaggatcattaatgaaact-aa--gtcggctttctgtgct
ggtgg--gagcacatgtgcacgtcagt--cg---caaatcccacacacctgtgcatctat
gactctgagtgccgctttgcatggccccaccgggcctggtattc-gagtacttttacaca
ctc-tgaatgtaatggaatgtc-tattgtgcataatgtac-aagtaaaacaactttcaac
aacggatctcttggctctcgcatcgatgaagaacgcagcgaaatgcgataagtaatgtga
attgcagaatttagtgaatcatcgaatctttgaacgcaccttgcaccctttggtattccg
aagggtacacccgtttgagtgtcattgtaatctcacctcttc-gacctttgg--tcgacc
agtgtggacttggatgttgccgtgtaacaacggctcgtctgaaatgcctgagtgtaccct
gc-tttgcggcgta-ttcggtgtgataa--atcttcaccggagtttcgactt-tgggtcg
-gcgcttgtatgttttggctctatgcttcgaaccgtccctaaggacaaactctgacaatt
tgacctcaaatcgggtgggactacccgctgaacttaagcatatcat---------a
>GQ907082
ttccgtaggtgaacctgcggaaggatcattaatgaaactaaa--gtcggccttctgtgct
ggtgg--gagcacatgtgcacgtcagt--cg---caaatcccacacacctgtgcaccgat
gactctgagtaccgctttgcgtggccccgttgggcctggtgctc-gagtatctttacaca
ctc-tgaatgtaatggaatgtc-tattgtgcataatgtac-aactaaaacaactttcaac
aacggatctcttggctctcgcatcgatgaagaacgcagcgaaatgcgataagtaatgtga
attgcagaattcagtgaatcatcgaatctttgaacgcaccttgcaccctttggtattccg
aagggtacacccgtttgagtgtcattgtaatctcacctcttc-gaccattgg--tcg-ac
catgtggacttggatgttgccgtttcacgacggctcgcctgaaatgcctgagtgtacccc
gcttttgccgcgta-ttcggtgtgatac--atcttcaccggagtctcgactt-taagtcg
-gcgc-tgtatggtgtggctctatgcttccaactgtccctaaggacaaactctgacaatt
tgacctcaaatcgggtgggactacccgctgaacttaagcatatca-----------
>GQ907085
ttccgtaggtgaacctgcggaaggatcattaatgaaactaaa--gtcggctttctgtgct
ggcgg--agacgcatgtgcacgtcggt--cg---caaatcccacacacctgtgcatctat
gactccgagtgccactttgcatggccct-gccggcctggcgctc-gagtac-tctacaca
ctc-tgaatgtaatggaatgtc-tattgtgcataatgtac-aactaaaacaactttcaac
aacggatctcttggctctcgcatcgatgaagaacgcagcgaaatgcgataagtaatgtga
attgcagaattcagtgaatcatcgaatctttgaacgcaccttgcaccctttggtatcccg
aagggtacacccgtttgagtgtcattgtaatctcacctcttc-gacactttg--tcgacc
agtgtggacttggatggtgtcgtgtgacaacgactcgtctgaaatgcctgagtgtaccct
gc-tttgcggcgta-ttcggtgtgatac--atcttcaccggagtctcgacct-tgggtcg
-gcgctcgtatgttttggctctatgcttcgaaccgtccctaaggacaatctatgacaatt
tgacctcaaatcgggtgggactacccgctgaacttaagcatatc------------
>GQ907088
ttccgtaggtgaacctgcggaaggatcattaatgaaactaaa--gtcggctttctgtgct
ggtgg--aaacacatgtgcacgtcagt--cg---caaatc-cacacacctgtgcacctat
gactctgagtaccg-tttgcgtggctccccggggcctggtactc-gagtacttttacaca
ctc--gaatgtaatggaatgtc-tattgtgcaatatgtac-aactgaaacaactttcaac
aacggatctcttggctctcgcatcgatgaagaacgcagcgaaatgcgataagtaatgtga
attgcagaattcagtgaatcatcgaatctttgaacgcaccttgcaccctttggtattccg
aagggtacgcccgtttgagtgtcattgtaatctcaccacaatcaacttttga--tgtttg
tatgtggacttggatgctgctgtgtaacaacagctcgtctgaaatgcctgagtgtaccct
gcttttgcggcgta-ttcggtgtgataa--atcttcaccggagtttgacc-t-ttgggtc
-gcgctcgtattgtatggctctatgcttccaaccgtccctaaggacaatctctgacgatt
tgacctcaaatcgggtgggactacccgctgaacttaagcatatcaata--------
>GQ907090
ttccgtaggtgaacctgcggaaggatcattaatgaaactaaa--gtcggcttcctgtgct
ggtgg--gagcacatgtgcacgt-ggt--cg---cacatc-cacacacctgtgcatcctt
gactctgagtgccgctttgcatggcttcgtctcgcctggcgctc-gagta-ttttacaca
ctc-tgaatggaatggaatgtc-tattgtgcataatgtac-aactaaaacaactttcaac
aacggatctcttggctctcgcatcgatgaagaacgcagcgaaatgcgataagtaatgtga
attgcagaattcagtgaatcatcgaatctttgaacgcaccttgcaccctttggtattccg
aagggtacacccgtttgagtgtcattgtaatctcaccaccac-gacttttcg--gtctgg
tgtgtggacttggatgttgccgtgtaacgacggctcgtctcaaatgcctgagtgtaccct
gc-cttgcagcgta-ttcggtgtgataa--atcttcaccggagttggtc----tcggacc
-gcgttcgtatcg-ccggctctatgcttcgaaccgtctctagagacaatctttgacaatt
tgacctcaaatcgggtgggactacccgctgaacttaagcatatc------------
>GQ907092
---------------tgcggaaggatcattaatggaaaccaa--gtcggctatctgtgct
ggngg--agacacatgtgcacgttagt--cg---caaatc-cacacacctgtgcatctat
gactctgagtaccgctttgcgtggcccttctgggcctggtactc-gagta-ctttacaca
ctcttgaatgtaacggaatgtc-tattgtgcataatgtac-aactaaaacaactttcaac
aacggatctcttggctctcgcatcgatgaagaacgcagcgaaatgcgataagtaatgtga
attgcagaattcagtgaatcatcgaatctttgaacgcaccttgcaccctttggcattccg
aagggtacacccgtttgagtgtcattgtaatctcactacaac-cactttgtgt-ttgttg
tatgtggacttggatgctgctgtgtaacaacagctcgtctgaaatgcctgagtgtaccct
gc-tttgcagcgta-ttcggtgtgatac--atcttcaccggagtttgac-tt-tcgggtc
-gcgtttgtattgtttggctctatgcttccaaccgtcttgcaagacaatttctgacaatt
tgacctcaatcggggtgggactacccgctgaacttaagcatatcaataagcggaag
>GQ907070
ttctgtaggtgaacctgcggaaggatcattaatgaaactaaa--gtcggctatctgtgct
ggtgg--gagcacatgtgcacgttagt--cg---caaatc-cacacacctgtgaatctat
gactccgagtgccgctttgcatggcttt----agcctggtactc-gagta-ctttacaca
ctc-tgaatggaatggaatgtc-tattgtgcataatgtac-aactaaaacaactttcaac
aacggatctcttggctctcgcatcgatgaagaacgcagcgaaatgcgataagtaatgtga
attgcagaattcagtgaatcatcgaatctttgaacgcaccttgcaccctttggtattccg
aagggtacacccgtttgagtgtcattgtaatctcactacaat-tgactt-tg--tctttg
tatgtggacttggatgctgccgtgtaacaacggctcgtctgaaatgcctgagtgtaccct
gc-tttgcagcgta-ttcggtgtgatac--atcttcaccggagttgacc--t-tcgggtc
-gcgcttgtatagtatggctctatgcttccaaccgtccttcaagacaatctctgacaatt
tgacctcaaatcgggtgggattacccgctgaacttaagcatatcaataa-------
>GQ907068
ttccgtaggtgaacctgcggaaggatcattaatgaaactaaa--gtcggctttctgtgct
ggtgg--ggacacatgtgcacgttagt--cg---caaatc-cacacacctgtgcatctat
gactctgagtaccgctttgcgtggccccatcgggcctggtattc-gagtacttttacaca
ctc-tgaatgtaaaggaatgtc-tattgtgcataatgkrc-aactaaaacaactttcaac
aacggatctcttggctctcgcatcgatgaagaacgcagcgaaatgcgataagtaatgtga
attgcagaattcagtgaatcatcgaatctttgaacgcaccttgcaccctctggtattccg
aagggtacacccgtttgagtgtcattgtaatctcacctcttc-gacttttgg--ttgacc
agtgtggacttggatgttgccgtgtaacgacggctcatctgaaatgcttgagtgtaccct
gc-tttgcggcgta-ttcggtgtgataa--atcttcaccggagttttgactt-tgggtca
-gcgcttgtatgyttaggctctatgcttccaaccgtccctaaggacaatctctgacaatt
tgacctc-------------------------------------------------
>GQ907069
ttccgtaggtgaacctgcggaaggatcattaatgaaactaaa--gtcggctttctgtgct
ggtgg--agacgcatgtgcacgtccgt--cg---caaatc-cacacacctgtgcatctat
gactctgagtgccgccttgtgtgggaccacctgccttggtgctc-gagtac-tttacacg
ctc-tgaatgtaatggaatgtc-aattgtgcataatgtac-aactaaaacaactttcaac
aacggatctcttggctctcgcatcgatgaagaacgcagcgaaacgcgataagtaatgtga
attgcagaattcagtgaatcatcgaatctttgaacgcaccttgcaccctttggtattccg
aagggtacacccgtttgagtgtcattgtaatctcacctcctc-aacttt-tg--ttgacc
cgtgtggacttggatgttgccgtgtaacaacggctcgtctgaaatgcctgagtgtaccct
gcttttgcggcgta-ttcggtgtgataa--atcttcaccggagtctcgactt-tgggtcg
-gcgcttgcatggtttggctctatgcttcaaaccgtccctaaggacaaactctgacaatt
tgacctcaaatcgggtgggactacccgctgaacttaagcatatc------------
>GQ907106
ttccgtaggtgamcctgcggaaggatcattaatgraactaag--ttcggctgtctgtgct
ggtgg--gagcacatgtgcacgtcagt--cg---caaatcccacacacctgtgcatctat
gactctgagtaccgctttgtgtggccctaccgggcctggtgttc-gagtacttttacaca
ctc-tgaatgtaatggaatgtc-tattgtgcataatgtac-aactaaaacaactttcaac
aacggatctcttggctctcgcatcgatgaagaacgcagcgaaatgcgataagtaatgtga
attgcagaatttagtgaatcatcgaatctttgaacgcaccttgcaccctttggtattccg
aagggtacacccgtttgagtgtcattgtaatctcacctcttc-gacttttgg--ttgatt
agtgtggacttggatgttgccgtgtaataacggcttgtctgaaatgcctgagtgtaccct
gc-tttgcggcgta-ttcggtgtgataa--atcttcaccggaggttcgacct-tgggttg
-gcgcttgtatgttatggctctatgcttcgaactgtccctaaggacaaactctgacaatt
tgacctcaaatcgggtgggattacccgctgaacttaagcatatcaata--------
>GQ907108
ttccgtaggtgaacctgcggaaggatcattaatgaaactaag---tcggctgtctgtgct
ggtgg--gagcacatgtgcacgtcggt--cg---caaatc-cacacacctgtgcatctat
gactctgagtaccgctttgcatggccctatcaggcctggtactc-gagtacttttacaca
ctc-tgaatgtaatggaatgtc-tattgtgcataatgtac-aactaaaacaactttcaac
aacggatctcttggctctcgcatcgatgaagaacgcagcgaaatgcgataagtaatgtga
attgcagaattcagtgaatcatcgaatctttgaacgcaccttgcaccctttggtattccg
aagggtacacccgtttgagtgtcattgtaatctcacctcttc-gacttt-tg--ttgacc
agtgtggacttggatgttgctgtgtaacaacggctcgtctgaaatgcctgagtgtaccct
gc-tttgcggcgta-ttcggtgtgatac--atcttcaccggagtctcgactt-tgggtcg
-gcgcttgtatg-tttggctctatgcttctaaccgtccctaaggacaatctctgacaatt
tgacctcaaatcgggtgggactacccgctgaacttaagcatatcaataagccggag
>GQ907076
ttccgtaggtgaacctgcggaaggatcattaatgaaact-aa--gtcagctttctgtgst
ggtgg--gagcacatgtgcacgtgagt--cg---caaatcccacacacctgtgcatctat
gmctstgagtaccgctttgcatggccccatcgggcctggtattc-gagtacttttacaca
ctc-tgaatgtaatggaatgtc-tattgtgcataatgtac-aactaaaacaactttcaac
aacggatctcttggctctcgcatcgatgaagaacgcagcgaaatgcgataagtaatgtga
attgcagaatttagtgaatcatcgaatctttgaacgcaccttgcaccctttggtattccg
aagggtacacccgtttgagtgtcattgtaatctcacctcttc-gacttgtgg--tcgacc
tgtgtggacttggatgttgccgtgtaacaacggctcgtctgaaatgcctgagtgtaccct
gc-ttcgcggcgta-ttcggtgtgatac--atcttcaccggagtttcgactt-tgggtcg
-gcgcttgcatgttttggctctatgcttcgaaccgtccctaaggacaaactctgacmatt
tgacctcaaat---------------------------------------------
>GQ907116
------------------------------------------------------------
ggcgg--agacacatgtgcacgttggt--cg---caaatc-cacacacctgtgcatctat
gactctgagtgccgctttgcatggccct-gccggcctggcgctc-gagtac-tttacaca
ctc-tgaatgtaatggaatgtc-tattgtgcataatgtac-aactaaaacaactttcaac
aacggatctcttggctctcgcatcgatgaagaacgcagcgaaatgcgataagtaatgtga
attgcagaattcagtgaatcatcgaatctttgaacgcaccttgcaccctttggtattccg
aagggtacgcccgtttgagtgtcattgtaatctcacctcttc-aacttttgg--ttggcc
agtgtggacttggatgttgccgtgtaacaacggctcgtctgaaatgcctgagtgtaccct
gc-tttgcggcgta-ttcggtgtgatac--atcttcmccggagtttcgacct-tgggttg
-gcgctggcttggcatggctctatgcttcaaaccgtccctaaggacaattcttgacaatt
tgacctcaaatcgggtgggactacccgctgaact----------------------
>GQ907093
ttccgtaggtgaacctgcggaaggatcattaatgaaactaaa--gtcggctatctgtgct
ggtgg--agacacatgtgcacgttagt--cg---cagatc-cacacacctgtgcatctat
gactctgagtaccgctttgcatggcctt---tggcctggtactc-gagta-ctttacaca
ctc-tgaatgtaatggaatgtc-tattgtgcataatgtac-aactaaaacaactttcaac
aacggatctcttggctctcgcatcgatgaagaacgcagcgaaatgcgataagtaatgtga
attgcagaattcagtgaatcatcgaatctttgaacgcaccttgcaccctttggtattccg
aagggtacacccgtttgagtgtcattgtaatctcactacaat-cactttctg--tgtttg
tatgtggacttggatgctgccgtgtaacaacggcttgtctgaaatgcctgagtgtaccct
gc-tttgcagcgta-ttcggtgtgatac--atcttcaccggagtttgac--t-tttggtc
-gcgcttgtattgtttggctctatgcttccaaccgtcttacaagacaatctctgacaatt
tgacctcaaatcgggtgggactacccgctgaacttaagcatatcaata--------
>GQ907122
tgc----------------ggaggatcattaatgaaactaaa--gtcggctttctgtgct
ggcgg--ggacgcatgtgcacgtcggt--cg---caaacc-cacacacctgtgcatctat
gactctgagcaccgctttgcgtggccctgccgggcctggtgctc-gagtac-tttacaca
ctc-tgaatgtaatggaatgtc-tactgtgcataatgtac-aactaaaacaactttcaac
aacggatctcttggctctcgcatcgatgaagaacgcagcgaaatgcgataagtaatgtga
attgcagaattcagtgaatcatcgaatctttgaacgcaccttgcaccctttggcatcccg
aagggtacacccgtttgagtgtcattgtaatctcatgctctttgactttttg--tcgacc
ggtgtggacttggacattgccgtgtaactatggcttgtctgaaatgcctgagtgtaccct
gcttttacggcgta-ttcggtgtgataa--atcttcaccggagtttcgacct-ttggttg
-gcgcctgtaaggtttggctctatgcttccaaccgtccctaaggacaatctctgacaatt
tgacctcaaatcgggtgggactacccgctgaacttaagcatatcaataagcggagg
>GQ907125
--------------------------cattaatgaaactaag---tcggctttctgtgct
ggtgg--agacacatgtgcacgacagt--cg---caaatc-cacacacctgtgcatctat
gactctgagtgccgctttgcatggccgt-accggcttggtgctc-gagtac-tttacaca
ctc-tgaatgtaatggaatgtc-tattgtgcataatgtac-aactaaaacaactttcaac
aacggatctcttggctctcgcatcgatgaagaacgcagcgaaatgcgataagtaatgtga
a-tgcagaattcagtgaaatcatcgaatcttgaacgcaccttgcaccctttggtattcca
aagggtacacccgtttgagtgtcattgtaatctcacctcttc-gacttt-tg--tcgacc
agtgtggacttggatgttgccgtgtaacaacggctcgtctgaaatgccttagtgtaccct
gc-tttgcggcgta-ttcggtgtgataa--atcttcaccggagtcytgactt-tgggtca
-gcgcttgtacgtttcggctctrtgcttcaaaccgtccct--------------------
--------------------------------------------------------
>GQ907089
ttccgtaggtgaacctgcggaaggatcattaatgaaactaag---tcggcttcctatgct
ggtgg--agacacatgtgcacgttagt--cg---caactc-cacacacctgtgcatctat
gactctgagtgtcgctttgcatggccct-gccggcctggcgctc-gagtacctttacaca
ctc-tgaatgtaatggaatgtc-tactgtgcataatgtac-aactaaaacaactttcaac
aacggatctcttggctctcgcatcgatgaagaacgcagcgaaatgcgataagtaatgtga
attgcagaattcagtgaatcatcgaatctttgaacgcaccttgcaccctttggtattccg
aagggtacgcccgtttgagtgtcattgtaatctcacctgttc-gactttcgg--tcgacc
agcgtggacttggatgttgccgtgtaacaacggctcgtctgaaattcctgagtgtaccct
gc-tttgcggcgta-ttcggtgtgatac--atcttcaccggagtttcgactt-tgggtcg
-gcgctgatatg-tgtggctctatgcttcgaaccgtccctaaggacaattcttgacaatt
tgacctcaaatcgggtgggactacccgctgaacttaagcatatc------------
>GQ907134
ttccgtaggtgaacctgcggaaggatcattaatgaaactaaa--gtcggctgtctgtgct
ggtgg--agacatatgtgcacgtcagt--cg---caaatc-cacacacctgtgcatctat
gactctgagtgccgctttgcatggccct-gcaggcctggcgctc-gagtac-tttacaca
ccc-tgaatgtaatggaatgtc-aactgtgcataatgtac-aacaaaaacaactttcaac
aacggatctcttggctctcgcatcgatgaagaacgcagcgaaatgcgataagtaatgtga
attgcagaattcagtgaatcatcgaatctttgaacgcaccttgcaccctttggtattccg
aagggtacacccgtttgagtgtcattgtaatctcacctcttc-gacttt-tg--ttgacc
tgtgtggacttggatgttgccgtttaactatggctcgtctgaaatgcctgagtgtaccct
gc-tttgcggcgta-ttcggtgtgatac--atcttcaccggagtttcaatccatgggttg
-gcgcttgtatg-tgtggctctatgcctcaaaccgtccctaaggacaattcttgacaatt
tgacctcaaatcgggtgggactacccgctgaacttaagcatatcat---------a
>GQ907135
----gtaggtgaccctgcggaaggatcattaatgaaactaaa--gtcggctatctttgct
ggtgg--agacacatgtgcacgttagt--cg---caaatc-cacacacctgtgcatctac
gactctgagtgccgttttgcgtggtcccaccgggcctggaactc-gagtacttttacaca
ctcttgaatgtaatggaatgtc-tattgtgcataatgtac-aactaaaacaactttcaac
aacggatctcttggctctcgcatcgatgaagaacgcagcgaaatgcgataagtaatgtga
attgcagaattcagtgaatcatcgaatctttgaacgcaccttgcaccctttggtattccg
aagggtacgcccgtttgagtgtcattgtaatctcactacaat-cgcttt-tg--ttattg
tacgtggacttggatgttgccgtgtaataacggctcgtctaaaatgtctgagtgtaccct
gc-tttgcggcgta-ttcggtgtgatac--atcttcaccggagtttgatctt-tcgggtc
-gcgtctgcttactatggctctatgcttcaaacagtcttgcaagacattctctgacaatt
tgacctcaaatcggatgggactacccgctgaacttaagcatatca-----------
>GQ907136
ttccgtaggtgaacctgcgaagggatcattaatgaaactaaa--gtcggcttcccttgct
ggtgg--agacgcatgtgcacgttggt--cr---cacaatccacacacctgtgcatcaat
gactctgagtgccgctttgcatggccctaccaggcctggcgctc-gagtacttttacaca
ctcttgaatgtaatggaatgtc-tactgtgcataatgtac-aactgaaacaactttcaac
aacggatctcttggctctcgcatcgatgaagaacgcagcgaaatgcgataagtaatgtga
attgcagaattcagtgaatcatcgaatctttgaacgcaccttgcaccctttggtattccg
aagggtacacccgtttgagtgtcattgtaatctcacctcctc-gactttt-g--tcgatc
agcgtggatttggatgttgccgtgtgacaacggctcgtctgaaatgcctgagtgtaccct
gc-tttgcggcgta-ttcggtgtgatac--atcttcaccggagtttctggtt-ttgggtc
ggcgcctgcacagtttggctctatgcttccaaccgtccctaagg----------------
--------------------------------------------------------
>GQ907126
ttccgtaggtgaacctgcggaaggatcattaatgaa--taaa--gtcggctttctgtgct
ggtgg--ggacacatgtgcacgtcggt--cg---caaatc-cacacacctgtgcacccat
gactctgagtgccgctttgcgtggccctattgggcctggtgctc-gagta-ctttacaca
ctc-tgaatgtaacggaatgcc-tattgtgcataatgtac-aactaaaacaactttcaac
aacggatctcttggctctcgcatcgatgaagaacgcagcgaaatgcgataagtaatgtga
attgcagaattcagtgaatcatcgaatctttgaacgcaccttgcaccctttggtattccg
aagggtacacccgtttgagtgtcattgtaatctcaccccttc-gacttttgg--tcgtag
agtgtggacttggatgttgccgtgttacaacggctcgtctgaaatgcctgagtgtaccct
gcttttgcggcgta-ttcggtgtgataa--atcttcaccggagtctcgacctttcggtag
-gcgcttgtattttttggctctatgcttcgaaccgtccctaaggacaaactctgacaatt
tgacctcaaatcgggngggactacccgctgaacttaagcatntcat----------
>GQ907079
ttccgtaggtgaacctgcgggaggatcattaatgaaactaag---tcggctttctttgct
gatgg--agacatatgtgcacgttagt--cg---caaatc-cacacacctgtgcatctat
gactctgagtgccgctttgcatggccct--ccggcctggtgccc-gagtac-tttacaca
ctc-tgaatgtaatggaatgtc-tattgtgcataatgtac-aaataaaacaactttcaac
aacggatctcttggctctcgcatcgatgaagaacgcagcgaaatgcgataagtaatgtga
attgcagaattccgtgaatcatcgaatctttgaacgcaccttgcaccctttggtattctg
aagggtacacccgtttgagtgtcattgtaatctcacctcttc-gacttttgg--tcgacc
agtgtggacttggatgttgccgtgtaacaacggctcgtctgaaatgcctgagtgtaccct
gcttttgcggcgta-ttcggtgtgatac--atcttcaccggagttttgactt-cgggtcg
-gcgtctgtatgttttggctctatgcttccaaccgtccctaaggacaatctctgacaatt
tgacctcaaatcgggtgggactacccgctgaacttaagcat---------------
>GQ907143
--------------ctgcggaaggatcattaatgaaactcaa--gtcggcccactgtgct
ggggg--agacacatgtgcacgttggt--cg----caatc-cacacacctgtgcaccttt
gactttgagcaccgccg---acggcctttcgggacccggtactc-gagtacttttacaca
ctc-tgaatgtaacggaatgtca--ctgtac--aatgtac-actataaacaactttcaac
aacggatctcttggctctcgcatcgatgaagaacgcagcgaaatgcgataagtaatgtga
attgcagaattcagtgaatcatcgaatctttgaacgcaccttgcaccctttggtattccg
aagggtacncccgtttgagtgtcattgtaatctcacttcaac-acctttttg--ttgttg
aatgtggacttggatgttgtcgtgt--tcacgactcgtctgaaatgcctgagtgtaccct
gc-tttgcagcgta--tcagtgtgataaacatcttcactgttc--agtcctc-tatggac
-acgcttttgttg-tgggctctatgcttccaaccgtctcttgagacaatctctgacaa--
--------------------------------------------------------
>GQ907144
---------------------------------------------------ttctgtgct
ggtgt--tcacacatgtgcacgt-ggt--cg---caaatc-cacacacctgtgcatctat
gactctgagtgccgctttgcatggt---gaaagacctggtgctc-gagta-ctttacaca
ctc-tgaatgaaatggaatgtc-ttttgtgcataatgtac-aactaaaacaactttcaac
aacggatctcttggctctcgcatcgatgaagaacgcagcgaaatgcgataagtaatgtga
attgcagaattcagtgaatcatcgaatctttgaacgcaccttgcaccctttggtattccg
aagggtacgcccgtttgagtgtcattgtaatctcactatact-aaccattgg--ttgata
tatgtggacttggatgttgccgtgttacaacggctcgtctgaaatgtctgagtgtaccct
gc-tttgcagcgta-ttcggtgtgataa--atcttcaccggagttgact--t-ttgggtc
-gcgtttgcttaacatggctctatgcttcaaatcgtccta---gacaaatcttgacaa-t
tgacctcaa--------g--------------------------------------
>GQ907104
------------------------------------------------------------
gtggg--gagcacatgtgcacgtyagt--cg---caaatcccacacacctgtgcatctat
gactctgagtaccgctttgcgtggctccaccgggcstggtattc-gagtacttttacaca
ctc-tgaatgtaatggaatgtc-tattgtgcataatgtac-aactaaaacaactttcaac
aacggatctcttggctctcgcatcgatgaagaacgcagcgaaatgcgataagtaatgtga
attgcagaatttagtgaatcatcgaatctttgaacgcaccttgcacccttwggtattccg
aagggtacacccgtttgagtgtcatwgtaatctcacctcttc-gacttttgg--tcgatc
agtgtggacttggatgttgctgtgtaacaacggctcgtctgaaatgccttagtgtaccct
gc-tttgcggcgta-ttcggtgtgataa--atcttcaccggagtttcgactt-cgggtcg
-gcgcttgtaagttttggctctatagttcgaacc--------------------------
--------------------------------------------------------
>GQ907087
ttcngtaggtgaacctgcggaaggatcattartgaaactaag---tcggctttctgtgct
ggtgg--agacacatgtgcacgtcagt--cg---caaatc-cacacacctgtgcatctat
gactctgagtgccgctttgcatggccct-accggcctggtgctc-gagtac-tttacaca
ctc-tgaatgtaatggaatgtc-tattgtgcataatgtac-aactaaaacaactttcaac
aacggatctcttggctctcgcatcgatgaagaacgcagcgaaatgcgataagtaatgtga
attgcagaattcagtgaatcatcgaatctttgaacgcaccttgcaccctttggtattcca
aagggtacacccgtttgagtgtcattgtaatctcacctcttc-gacttt-tg--tcgacc
agtgtggacttggatgttgccgtgtaacaacggctcgtctgaaatgccttagtgtaccct
gc-tttgcggcgta-ttcggtgtgataa--atcttcaccggagtcttgactt-tgggtca
-gcgcttgtacgtttcggctctgtgcttcaaaccgtccctaaggacaatctctgacaatt
gaacctcaaatcgggtggg-------------------------------------
>GQ907074
----------------------------ttaatgaaactraa--gtcggctgtctgtgct
ggtgg--agacacatgtgcacgtcagt--cg---caaatc-cacacacctgtgcacctat
gactctgagtaccgctttgcgtggctccaccgggcctggwactc-gagtacttttacaca
ctcttgaatgtaacggaatgtc-tattgkgcataatgtac-aactaaaacaactttcaac
aacggatctcttggstctcgcatcgatgaagaacgcagcgaaatgcgataagtaatgtga
attgcagaattcagtgaatcatcgaatctttgaacgcaccttgcaccctttggtattccg
aagggtacgcccgtttgagtgtcattgtaatctcactacaatcaacttttga--tgtttg
tatgtggacttggatgctgccgtgtaacaacggctcgtctgaaatgcctgagtgtaccct
gc-tttgcggcgta-ttcrgtgtgataa--atcttcaccggagtctgacc-t-tcgggtc
-gcgcttgtattgtacggctctatgcttccaaccgtccctaaggacaatctctgacaatt
tgacctcaaatcgggtgggactacccgctgaacttaagcatatcat---------a
>FM203298
--------------------------cattattgattgcgaatcgtt-gtcttcagtgct
ggcagtct--ggcaagtgcacgttggccgcttttca--tccaata-ccctgtgaaccttt
ggcctc-----ttgct------ggcct----tgg-ccgg----cagaggatttttacacc
cactcgaatgtaatgaaa--tattgttgtgcgtaa-gcacta--atgtacaactttcaac
aacggatctcttggctctcgcatcgatgaagaacgcagcgaaatgcgataagtaatgtga
attgcagaattcagtgaatcatcgaatctttgaacgcaccttgcaccctttggtattccg
aagggtatgctcgtttgagtgtcattgtactctcacacttct-gatcctttggattggga
gcggtggacttgggtgctgctgctttacggtggctcacctcaaatgacttagtgcaactc
ttggttg-gacatagtacggcgtgataagtgtcttcgccggcac-----ctcgcaagag-
ggtggctg-atca-ggagctctgtgctcccaaccgtcttc--agacaacgactgacaact
-gacctcaaatcgagagacccca---------------------------------
>GQ985425
---------------------------------gatattaatttgttacctttcagtgct
ggc--ttc-atgcatgtgcacgttggaggc-atata--tccaatacccttgtgaaccctt
ggcctt------tgct------ggctt----cgg-ctgg----tagagga-ttttacata
aacacgaatgtaatgaaa--taatcttgtgctaa--gcacta--atgtacaactttcaac
aacggatctcttggctctcgcatcgatgaagaacgcagcgaaatgcgataagtaatgtga
attgcagaattcagtgaatcatcgaatctttgaacgcaccttgcaccctttggtattcca
aagggtatgctcgtttgagtgtcattatactctcacactctctaatta-ttagttagaga
gcggtggacttggatgctgccgtcttactgtggctcatctaaaatgaattagtgcgactc
ctagtta-aacatagtacggcgtgataagtaccctcgctg---t-----ttt-t------
--tggttg-atta-ggagctctgtgcttcaaaccgtctca--ggacaatgtctgataac-
--------------------------------------------------------
>GU134517
ttccgtaggtgaacctgcggaagcatcagtagtgattatgaacggtt-gtcttttgtgct
ggc--tgc--ggcaagtgcatgatgatgac-tttca--tccaacaccc-tgtgaaccttc
gtcctc-----ttgct------agctt----cgg-ctgg----cagaggatt--tacaca
aactcgcatgtattgaggaccc-tcatgtgcgcac-gcacta--atatacaactttcaac
aacggatctcttggctctcgcatcgatgaagaacgcagcgaaatgcgataagtaatgtga
attgcagaattcagtgaatcatcgaatctttgaacgcaccttgcaccctttggcattccg
aagggtatgctcgtttgagtgtcattgtactctcacactccc-aattctttggattggga
gcggtggacttgggtgttgctgcttgaccgtggctcacctgaaatacgttagtgcacctc
ttgattg-gacatagtacggcgtgataagtgtcttcgccggctc-----ctcgcacgag-
ggtggccg-atcg-ggagctctgtgcttcaaactgtcttc--ggacaatctctgacaac-
tgacctcaaatcgagtaggactacccgctgaacttaagcatatcaataagcggagg
>GU134523
ttccgtaggtgaacctgcggaaggatcattaatgattacgaatggtt-accttcggtgct
ggcagtct--ggcaagtgcacgttggtggcttttca--tccaatacccctgtgaaccttt
ggcctc-----ttgct------agctt----cgg-ctgg----cagaggatttttacaca
cactcgaatgtaatgaaa-ctattgtcgtgcgcaa-gcacta--atgtacaactttcaac
aacggatctcttggctctcgcatcgatgaagaacgcagcgaaatgcgataagtaatgtga
attgcagaattcagtgaatcatcgaatctttgaacgcaccttgcaccctttggcattccg
aagggtatgctcgtttgagtgtcattgtactctcacactctt-gatcctttggattggga
gcggtggacttgggtgttgctgctttactgcggctcacctcaaatgcattagtgcaactc
ttggttg-gacatagtacggcgtgataagtgtcttcgccggcgc-----ctcgcaagag-
ggtggccg-atca-ggagctctgtgctcccaactgtcttc--ggacaacaactgacaact
tgacctcaaatcgagtaggactacccgctgaacttaagcatatcaataagcggagg
>GU181889
------------------------actatcgtcgagcct-------cgctccccgatatc
cat--ctt---tgacctgccctgtctgaa-----ta--cccatg---attgcgtactatt
tgtttcc----ttggt------gggct----tgc-tcac----cgctagg----------
----caactacacccttg--taa--ttgcagtca--gcgtca--aattacaactttcaac
aacggatctcttggttctggcatcgatgaagaacgcagcgaaatgcgataagtagtgtga
attgcagaattcagtgaatcatcgaatctttgaacgcacattgcgccctttggtattccg
aagggtatgctcgtttgagtgtcattatactctcacactctctga--------ttagaga
gcggtggacgtggatgttgccgtcttgttgtggctcatctgaaatgagttagtacgactc
ctagtta-aacatagtacggcgttataactaccctcgctg--tt-----ttt-t------
--tgtctg-atta-ggagccttgtgcttcgaaccgtcttc--ggacaatatctgataact
tgacctcaaatcgagtaggattacccgctgaacttaagcatatcaataagcggagg
>GU184065
---------------------------------------------------------gct
ggc--tccggagcaggtgcacgttggtggc-ttcat--ccacattcccttgtgaaccttt
ggcctc-----ttgct------agctt----cgg-ctgg----cagaggatttt-acaca
tactcgaatgtaatgaaaactattgttgtgcgcaa-gcacta--atatacaactttcaac
aacggatctcttggctctcgcatcgatgaagaacgcagcgaaatgcgataagtaatgtga
attgcagaattcagtgaatcatcgaatctttgaacgcaccttgcaccctttggaattcca
aagggtatgctcgtttgagtgtcattgtactctcacactctctgatc-tttggattggga
gtggtgnacttgggtgttgctgctttcttgtagctcacctcaaatacatcagtgcacctc
ttaattg-gacatagtacggcgtgataagtgtcttcgccggcac-----ctcgtaagag-
ggtggccg-attg-ggagctctgtgcttcaaatcgtcttc--gagacaaatctgacaact
tgaccttcaaaatcggagaacttacccccgcctgaaagcattccaattaacgcggg
>GU184067
---------t------------------------gg--------g-----ctcccctgga
agcgg----atgcacg-----attggt--ca--tcaattcccacgc-cttgtgaaccttt
ggcctc-----ttgct------agctt----tga-gtcg----cagagcgatttgacaca
tactcgaaggtaatgaaaactattgtggtngtcaa-gcacta--atatacaactttcaac
aacggatctcttggctctggcatcgatggagaacgcagcgaaacgcgataagtaatatga
attgcagaattcagtgaatcatcgaatcattgaacactccttgcaccctttggaattcca
atgggtatactcattagagtgtcatggtactctcacactctgtgatcc-ttggattggag
gtggtagatgtgggtgccactgtttccttgtagctcgcctaaataccatctgtgcacctc
ttaattg-gacatagtacggcatgataagtgtcttcggcggcac-----ctcgtaagag-
aatacc--cacgg---gg------------aaccggc-------------t---------
--------------------------------------------------------
>GU184069
ttccgtaggtgaacctgcggaaggatcaatattgattgtgaatgggt-gccttctgtgct
ggcg-ttc--agcatgtgcacggtggtgac-tttca--tccat-acacctgtgaaccctt
ggcctt-----ttgct------tgctt----tgg-cttg----cagaagattttcacacc
cttttacaagtaatgaaaacctggtgagtgcccta-gcacta--ttatacaactttcaac
aacggatcttttggctctcgcatcgatgaagaacgcagggaaatgcgataagtaatgtga
attgcagaattcagtgaatcattgaatctttgaacgccccttgcaccctttggtattcca
aagggtatgctcgtttgagggtcattgtactttcaccctttttgat--ttaggaatggga
ncggngganttgggngntgctggttccctgtggctcacctaaaatgccatagggcaactc
ttgactg-gacctagtaaggcctgataaggatctttgccagccc-----ctttcagccg-
ga--------------ag------------------------------------------
--------------------------------------------------------
>AY634118
ttccgtaggtgaacctgcggaaggatcattaatgaatc-aaa--ttcggtcttctgtgct
ggtgg--caacacatgtgcacgtcgat--cg---taattc-catcctcctcccaacctcc
atgtttg---gtcaccttgtg-ggtgct----gttccaacacct--ggt-atttcaccca
ctc-tgggtatcagaaacaaagacat-------tatatat-aaactatacaactttcaac
aacggatctcttggctctcgcatcgatgaagaacgcagcgaaatgcgataagtaatgtga
attgcagaattcagtgaatcatcgaatctttgaacgcaccttgcaccctttggtattccg
aagggtacgcccgtttgagtgtcattgtaatctcaatcccac-gactttt----gttgtg
tgattggacttggatcttgtcgcagt-ctgtgactgatccgaaatgcatcagcgtgtgtc
cg--tcgtgacgta-aaccgattgttaa---acttcatcgggctcgctct-t-cgaggtc
aaagcaca---------------tgc--taaaccccccta-------cattttgacaatt
tgacctcaaatcgggtgggatcacccgctgaacttaagcatatcaataagcggagg
>GU189681
---------------tgcggaaggatcattaatgaatc-aaa--ttcggtcttctgtgct
ggtgg--caacacatgtgcacgtcgat--cg---taattc-catcctcctcccaacctcc
atgtttg---gtcaccttggg-ggctct----gttccagcacct--ggt-atttcaccca
ctc-tgggtatcagaaacaaagacat-------tttatat-aaactatacaactttcaac
aacggatctcttggctctcgcatcgatgaagaacgcagcgaaatgcgataagtaatgtga
attgcagaattcagtgaatcatcgaatctttgaacgcaccttgcaccctttggtattccg
aagggtacgcccgtttgagtgtcattgtactctcaatcccac-kactttt----gtggtg
tgattggacttggatctcgtcgcagt-ctgtgaccgatccgaaatgcatcagcgtgtgtc
cg--tcgtgacgta-aaccgattgttaa---acttcatcgggctcgctct-t-cgaggtc
aaagcaca---------------tgc--taaaccccccta-------cattttgacaatt
tgacctcaaatcgggtgggatcacccgctgaacttaagcatatcaataagcggagg
>FJ788827
ttccgtaggtgaacctgcggaaggatcattaatgaatc-taa--ttcggtcttctgtgct
ggtgg--aaacacatgtgcacgtcgat--cg---taattc-catcctcctcccaacctcc
atgtttg---gtcaccttgtg-ggctct----gttccaacacct--ggt-atttcaccca
ctc-tgggtatcagaaacaaagacat-------tatatat-aaactatacaactttcaac
aacggatctcttggctctcgcatcgatgaagaacgcagcgaaatgcgataagtaatgtga
attgcagaattcagtgaatcatcgaatctttgaacgcaccttgcaccctttggtattccg
aagggtacgcccgtttgagtgtcattgtaatctcaatcccac-gactttt----gttgtg
tgattggacttggatctcgtcgcagt-ctgtgaccgatccgaaatgcatcagcgtgtgtc
cg--ttgtgacgta-aaccgattgttaa---acttcatcgggctcgctct-t-tgaggtc
aaagcaca---------------tgc--taaaccccctac-------atttttgacaatt
tgatctcaaatcgggtgggatcacccgctgaacttaagcatatcaat---------
>GU189718
----gtaggtgaacctgcggaaggatcattaatgaatc-taa--ttcggtcttctgtgct
ggtgg--aaacacatgtgcacgttgat--cg---taattc-catcctcctcccaacctcc
atgtctg---gtcaccttgtg-ggctct----gttccagcacct--ggt-atttcaccca
ctc-tgggtatcagaaacaaagacat-------tttatat-aaactatacaactttcaac
aacggatctcttggctctcgcatcgatgaagaacgcagcgaaatgcgataagtaatgtga
attgcagaattcagtgaatcatcgaatctttgaacgcaccttgcaccctttggtattccg
aagggtacgcccgtttgagtgtcattgtactctcaatcccac-gactttt----gtggtg
tgattggacttggatctcgtcgcagt-cagtgaccgatccgaaatgcatcagtgtgtgtc
cg--tcgtgacgta-aaccgattgttaa---acttcatcgggctcgctct-t-cgaggtc
aaagcaca---------------tgc--taaacccattac-------at-tttgacaatt
tgacctcaaatcgggtgggatcacccgctgaacttaagcatatcaataagcggagg
>EU910905
ttccgtaggtgaacctgcggaaggatcattatcgaaaaataa---cgagtcgattgtgct
ggc--tt---tgcaagtgcacgtcgat--cgatcca--tc-ca-acacctgtgcatc--t
gactctgag-----ct------tgt------tga-gcga-----ggggtatttttataca
cttttgtatgtgatagaaa---a--ctgtgcat--tgcac-aaaaataacaacttttaac
aacggatctcttggctctcgcatcgatgaagaacgcagcgaaatgcgataagtaatgtga
attgcagaattcagtgaatcatcgaatctttgaacgcaccttgcaccctttggtattccg
aagggtatgcccgtttgagtgtcattgtaatctcacaccaac----ttttt---tagttg
gaggtggacttggaggttgctgttgaaaaacagctcttcttaaatgtattagtgcggctc
tggttgg-acttaagcccgatgtaataaaaa--ttcatcgtgg-----------------
--tgtcta-atcaatcgagtctgtgcttctaaccgtcttc--ggacaaaacttgacaact
tggcctcaaatcgggtaggactacccgctgaacttaagcatatcaataagcggagg
>GU189685
----gtaggtgaacctgcggaaggatcattaatgaaactaaa--gtcggccgttgttgct
ggtggcatttcacatgtgcacactggt--cg---c-aatcccacacacctgtgcatctat
gactcgagg------tt---atga-----------cca------agagtaattttacaca
ctcttgtatgtaacggaatgtctttttgtgcataatgtac-aatataaacaactttcaac
aacggatctcttggctctcgcatcgatgaagaacgcagcgaaatgcgataagtaatgtga
attgcagaattcagtgaatcatcgaatctttgaacgcaccttgcaccctttggtattccg
aagggtacgcccgtttgagcgtcattgtaatctcacttcaac-gactt-ttg--tttttg
aatgtggacttggatgttgccgtgtcattacggctcgtctcaaatgcctgagtgtaccct
gt-tttgcagcgta-tccagtgtaataaacat-ttcactagagttggtc----aaagacc
-gcgttttcg-atttgggctctatgcttcaaaccgtccacgtggacaatacttgacaatt
tggcctcaaatcgggtgggactacccgctgaacttaagcatatcaataagcggagg
>GU256181
--------------------------------tggtttggaattgtt-gcctttcgtggc
gggggttt--ggcaaatgccagttggtgaa-tttcc--ttccatac-cctggggaccttt
ggcctc-----ttgct------aggtt----cgg-cccg----cagaggatttttaacca
cactcgaatgtaaaggaatttattgtcgtgcccaa-gcacta--atgtacaactttcaac
aacggatctcttggctctcgcatcgatgaagaacgcagcgaaatgcgataagtaatgtga
attgcagaattcagtgaatcatcgaatctttgaacgcaccttgcaccctttggcattccg
aagggtatgctcgtttgagtgtcattgtactctcactctccc-gatactttggatcggga
gtggtggacttgggtgctgctgcttcactgtggctcgcctcaaatgaagtagtgcaactc
tcggtag-gacctacaacg-----cgaataagcttcgccggcgc-----ctcattctag-
ggtgggcg-ac---ggagctctggtcttcaaaccgtcgta--ggac-atat-caacaa--
--------------------------------------------------------
>AY825520
------------------------------------------------------------
------------------------------------------------------------
ggcctc-----ttgct------agctt----cgg-ccgg----cagaggatttttacaca
cactcgaatgtaatgaaatttattgtcgtgcgcaa-gcacta--atgtacaactttcaac
aacggatctcttggctctcgcatcgatgaagaacgcagcgaaatgcgataagtaatgtga
attgcagaattcagtgaatcatcgaatctttgaacgcaccttgcaccctttggcattccg
aagggtatgctcgtttgagtgtcattgtactctcactctcct-gatactttggatcggga
gtggtggacttgggtgttgctgctttgctgtggctcgcctcaaatggagtagtgcaactc
ttggttg-gacatagtacggcgtgataagtgtcttcgccggcgc-----ctcattcgag-
ggtggccg-atca-ggagctctgtgcttcaaaccgtcttc--ggacaacatctgacaact
tgacctcaaatcgagtaggactacccgctgaacttaagcatatcaataagcggag-
>FJ440936
ttccgtaggtgaacctgcggaaggatcattactgattgcgaatcgtt-gccttcagtgct
ggcggttc--ggcaagtgcacgtcggtgac-tttca--tccaata-ccctgtgaaccttt
ggcctc-----ttgct------agctt----cgg-ccgg----cagaggatttttacaca
cactcgaatgtaatgaaatttattgtcgtgcgcaa-gcacta--atgtacaactttcaac
aacggatctcttggctctcgcatcgatgaagaacgcagcgaaatgcgataagtaatgtga
attgcagaattcagtgaatcatcgaatctttgaacgcaccctgcaccctttggtattccg
aagggtatgctcgtttgagtgtcattgtactctcactctccc-gatgctttggatcagga
gtggtggacttgggtgttgctgctttgctgtggctcgcctcaaatggagtagtgcaactc
ttggttg-gacatagtacggcgtgataagtgtcttcgccggcgc-----ctcattcgag-
ggtggctg-atca-ggagctctgtgcttcaaaccgtcttc--ggacaacatctgacaact
tgacctcaaatcgagtaggactacccgctgaacttaagcatatcaataagcggagg
>GU327500
--------------------------------------------a------------gct
ggtgg--agacacatgtgcacgt-agt--cg---caaatc-cacacacctgtgcatctat
gactctgagtgccgctttgcatggcctt--ctggcctggtgctc-gagtattttcacaca
ctcttgaatgtaacggaatgtcctgttgtgtgtaacgcac-aatctaaacaactttcaac
aacggatctcttggctctcgcatcgatgaagaacgcagcgaaatgcgataagtaatgtga
attgcagaattcagtgaatcatcgaatctttgaacgcaccttgcaccctttggtattcca
aggggtacacccgtttgagtgtcattgtaatctcactacaacagactttttc--yttttg
tatgtggacttggatgctgccgtggacaracggctcgtctgaaatgcctgagtgtaccct
gcttttgcggcgta-ttcggtgtgatac--atcttcaccggagttatgactt-ttgggtc
-gcgtcaatacagtatggctctatgcttccaaccgtctttaaagacaatctctgacaatt
tgacctcaaatcgggtgggactacccgctgaacttaagcatatcaata--------
>HM105521
-------------------------------gtgattttgaatcgtt-agcttcagtgct
ggcggttc--agcaagtgcacgttggtgac-tttca--tccaatacccctgtgcaccttt
ggcctc-----ttgct------ggctt----cgg-ctag----cagaggatttt-acacc
aactcgaatgtaatgaaatctattgttgtgcgcaa-gcacta--atgtacaactttcaac
aacggatctcttggctctcgcatcgatgaagaacgcagcgaaatgcgataagtaatgtga
attgcagaattcagtgaatcatcgaatctttgaacgcaccttgcaccctttggtattccg
aagggtatgctcgtttgagtgtcattgtactctcacactct--gatcctttggattgcga
gtggtggacttgggtgttgctgctgcgtggtggctcacctcaaatgcattagtgcaactc
ctgattg-gacatagtacggcgtgataagtgtcttcgccggcgc-----ctcgtaagag-
ggtggccg-attg-ggagctctgtgcttcaaaccgtcttc--ggacaac-tctgacaac-
--------------------------------------------------------
>GQ985423
-------------------------------ttgactgtgaattgtt-accttctgtgct
ggc--tcc--ggcaagtgcacgttggtgac-tttca--tccaacacccttgtgaaccttt
ggcctc-----ttgct------agccc----cgg-ctgg----cagaggatttttttaca
cactcgaatgtaatgaaaactcttgttgtgcgcaa-gcacta--atgtacaactttcaac
aacggatctcttggctctcgcatcgatgaagaacgcagcgaaatgcgataagtaatgtga
attgcagaattcagtgaatcatcgaatctttgaacgcaccttgcaccctttggtattccg
aagggtatgctcgtttgagtgtcattgtactctcacacttct-aattcttcggattggga
gcggtggacttgggtgttgctgctttgttgtggctcacctcaaataagttagtgcaactc
ttggttg-gacatagtacggcgtgataagtgtcttcgccggcgc-----ctc--aggag-
ggtggctg-atcg-ggagctctgtgcttcaaaccgtcttc--ggacaatctttgacaac-
--------------------------------------------------------
>HM105524
-------------------------------ttgattgcgaatcgtt-gccctctgtgct
ggcagtct--ggcaagtgcacgttggtgac-tttca--tccacta-ccctgtgaaccttt
ggcct------ttgct------agctt----cgg-ccgg----cagaggaattttacaca
cactcgaatgtaatgaaatctattgtcgtgcgcaa-gcacta--atgtacaactttcaac
aacggatctcttggctctcgcatcgatgaagaacgcagcgaaatgcgataagtaatgtga
attgcagaattcagtgaatcatcgaatctttgaacgcaccttgcaccctttggtattccg
aagggtatgctcgtttgagtgtcattgtactctcacactccc-gatc-tttggatcggga
gcggtggacttgggtgttgctgctttcctgtggctcacctcaaatggagtagtgcaactc
ttggttg-gacatagtacggcgtgataagtgtcttcgccggcgc-----ctcacttgag-
ggtggccg-atcg-ggagctctgtgcttcaaaccgtcctc--ggacaactactgacaac-
--------------------------------------------------------
>HM136632
ttccgtaggtgaacctgcggaaggatcattaatgattg----ct-tcacccttctgtgct
ggc--ttt-acgcatgtgcacgtcggt----tt-ca--tc-caccccactgtgaaccttt
gacctcgaa-----------------------------------agaggacatttacacc
ca--agtatgtaacgaaatatgc--tcgtgcgcaa-gcacta--ctatacaactttcaac
aacggatctcttggctctcgcatcgatgaagaacgcagcgaaatgcgataagtaatgtga
attgcagaattcagtgaatcatcgaatctttgaacgcaccttgcaccctttggtattccg
aagggtatgctcgtttgagtgtcattgtactctcacactttacacttt-tt---tgtaaa
gaggtggatttggacgttgccgctttaccgcggctcgtcttaaatgtgttagtgtaccct
aatggtg-gacatagtacggcgtgataagtatcttcgtcggcgc-----ctcgcaagag-
ggtggtca--ctgtcaggctctgcgctcccaaccgtcttc--ggacaacctttgacaact
tgacctcaaatcgagtaggactacccgctgaacttaagcatatcaataagcgga--
>HM136664
ttccgtaggtgaacctgcggaaggatcattaatgagactaaa--gtcggctatctgtgtt
ggtgg--agacacatgtgcacgttagt--cg---caaatcccacacacctgtgcacctat
gactctgagtaccgctttgcgtgggcccaaaggccctggtactc-gagtacttttacaca
ctc-tgaatgtaatggaatgtc-ta--ttgtacaaggtac-aaccaaaacaactttcaac
aacggatctcttggctctcgcatcgatgaagaacgcagcgaaatgcgataagtaatgtga
attgcagaattcagtgaatcatcgaatctttgaacgcaccttgcaccctttggtattccg
aagggtacacccgtttgagtgtcattgtaatctcatcccctc-gactttttg--ttgatc
ggtgtggacttggatgttgccgtgtaacaacggctcgtctgaaatgcctgagtgtaccct
gcttttgcggcgta-ttcggtgtgataa--atctttaccggagttgact-tt-tcaagtc
-acgcttgtagctgtaggctctatgcttccaactgtcc-acaagacaatctttgacaatt
tgacctcaaatcgggtgggactacccggtgaacttaagcatatcaataagcggagg
>HM230841
ttccgtaggtgaacctgcggaaggatcattagtgaatctaaa--gtcggccgattgtgct
ggtgg--agacacaagtgcacgtcggt--cg---caaacc-cacacacctgtgcatctat
gactctgagtgccgct-tgcatggccctgttgggcctggcgctc-gagtattttcacaca
ctc-tgaatgtaacggaatgtcttgttgtgcttaacgtac-aacagaaacaactttcaac
aacggatctcttggctctcgcatcgatgaagaacgcagcgaaatgcgataagtaatgtga
attgcagaattcagtgaatcatcgaatctttgaatgcaccttgcaccctttggtattcca
aagggtacacccgtttgagtgtcattgtaatctcactccacc-agctatttg--ttgatg
gatgtggacctggactctgttgtgttactacaactggtctgaaatccatgagtgcaccct
gctgttgcagcgtt-ttcagtgtgataagcatcttcactggaccaagctccc-ttgggac
-acgcaggcattg-tgggctctgtgctgctaactgtcttt--ggac-atctttgacaatt
tgacctcagatcgggtgggactacccgctgaacttaagcatatcaataagcggagg
>HM230843
ttccgtaggtgaacctgcggaaggatcattattgaaactggg--gccgggcacctgcacc
ggcgg--cgacgcgtgtgcgg-tcggttgcgttccaaacc-caaacacctgtgaaccttt
gggacggcg---cgcc-cgt--agt-------gg-ccgg-tccc-------ntttacaca
ctcttgaatgtgact-ggggcga--tc----ccgatttaa-acttaaaacaactttcaac
aacggatctcttggctctcgcatcgatgaagaacgcagcgaaatgcgataagtaatgtga
attgcagaattcagtgaatcatcgaatctttgaacgcaccttgcaccctttggtattccg
aagggtacgcccgtttgagtgtcattgtaatctcactatgatagactttttgtctctctg
catgtggacttggatgttgccgtatgtctatggctcgtctgaaatgcttcagtgtacccc
ac-tttgtggcgta-ttcggtgtgataca--tcttcaccggagttgatcctt-tggggtc
-gcgtctgtat-gtgtggctctatgcttccaaccgtctct--agacaatctctgacaatt
tgacctcaaatcaggtaggactacccgctgaacttaagcatatcaataagcggagg
>FN663689
ttccgtaggtgaacctgcggaaggatcattagtgaatctaaa--gtcggccgattgtgct
ggtgg--agacacaagtgcacgtcggt--cg---caaacc-cacacacctgtgcatctat
gactctgagtgccgctttgcatggccctgttgggcctggcgctc-gagtacttttacaca
ctct-gaatgtaacggaatgtcttgttgtgcttaacgtac-aacagaaacaactttcaac
aacggatctcttggctctcgcatcgatgaagaacgcagcgaaatgcgataagtaatgtga
attgcagaattcagtgaatcatcgaatc-ttgaacgcacctngcaccctttggtattccg
aagggtacgcccgtttgagtgtcattgtaatctcaccaccatcgactttgtc--tttggg
tgtgtggacttggatgttgccgtgataccacgactcgtctgaaatgcctgagtgtacccc
gc-tttgcggcgta-ttcggtgtgataa--atcttcaccggagttgatcctt-tcgggtc
-gcgtctgtaaggtgtggctctatgcttccaaccgtctctggagacaagctttgacaatt
tgacctcaaatcgggtgggactacccgctgaacttaagcatatcaataagcggagg
>FN663810
ttccgtaggtgaacctgcggaaggatcattagtgaatctaaa--gtcggccgattgtgct
ggtgg--agacacaagtgcacgtcggt--cg---caaacc-cacacacctgtgcatctat
gactctgagtgccgctttgcatggccctgttgggcctggcgctc-gagtacttttacaca
ctct-gaatgtaacggaatgtcttgttgtgcttaacgtac-aacagaaacaactttcaac
aacggatctcttggctctcgcatcgatgaagaacgcagcgaaatgcgataagtaatgtga
attgcagaattcagtgaatcatcgaatctttgaacgcaccttgcaccctttggtattccg
aagggtacgcccgtttgagtgtcattgtaatctcaccaccattgactttgtc--tttcgg
tgtgtggacttggatgctgccgtgataccacgactcgtctgaaatgcctgagtgtacccc
gc-tttgcggcgta-ttcggtgtgataa--atcttcaccggagttgatcctc-ttgggtc
-gcgtctgtaaggtgtggctctatgcttccaaccgtctctggagacaagctttgacaatt
tgacctcaaatcgggtgggactacccgctgaacttaagcatatcaataagcggagg
>DQ352049
------------------------------------------------------------
------------------------------------------------------------
---------------------tggctttgcc-tgtctgggtcccagagtatttttacaca
ctc-tgaatgtaatggaatgtat--ctgtgcataatgtgc--aaaaatacaactttcaac
aacggatctcttggctctcgcaccgatgaagaacgcagcgaaatgcgataagtaatgtga
attgcagaattcagtgaatcatcgaatctttgaacgcaccttgcaccctttggtattccg
aagggtacacccgtttgagtgtcattgtaatctcactccacc-agctatttg--ttgatg
gatgtggacctggactctgttgtgttactacaactggtctgaaatgcatgagtgcaccct
gctattgcagcgtt-ttcagtgtgataagcatcttcactggaccaagctccc-ttgggac
-acgca-gcattg-tgggctctgtgctggcaactgtcttt--ggac-aactttgacaatt
tgacctcagatcgggtgggactacccgctgaacttaagcatatcaataagcggagg
>FN663801
ttccgtaggtgaacctgcggaaggatcattaatgaatt-aaa--gtcggtcttctgtgct
ggtgg--caacacatgtgcacgttgat--cg---caaatc-cacacacctgtgcaccttt
gactttgggatctgctt---ttggctttgcc-tgtctgggtcccagagtatttttacaca
ctc-tgaatgtaatggaatgtaa--ctgtgcgtaatgcgc--aaaaatacaactttcaac
aacggatctcttggctctcgcaccgatgaagaacgcagcgaaatgcgataagtaatgtga
attgcagaattcagtgaatcatcgaatctttgaacgcaccttgcaccctttggtattccg
aagggtacacccgtctgagtgtcattgtaatctcactccacc-agctatttg--ttgatg
gatgtggacctgggctctgttgtgttactacaactggtctgaaatgcatgagtgcaccct
gctattgcagcgtt-ttcagtgtgataagcatcttcactggatcaagctccc-ttgggac
-acgca-gcattg-tgggctctgtgctggcaactgtcttt--ggac-aactttgacaatt
tgacctcagatcgggtgggactacccgctgaacttaagcatatcaataagcggagg
>EU625940
ttccgtaggtgaacctgcggaaggatcattaatgaatt-aaa--gtcggtcttctgtgct
ggtgg--caacacatgtgcacgttgat--cg---caaatc-cacatacctgtgcaccttt
gactttgggatctgctt---ttggccttgcc-tgtctgggccccaaagtatttttacaca
ctc-tgaatgtaatggaacatat--ctgtgcataatgcgc--aaaaatacaactttcaac
aacggatctcttggctctcgcaccgatgaagaacgcagcgaaatgcgataagtaatgtga
attgcagaattcagtgaatcatcgaatctttgaacgcaccttgcaccttttggtattccg
aaaggtacacccgtttgagtgtcattgtaatctcactccacc-ggcattttg--ttgatg
gatgtggacctggactttgttgtgttactacaactggtctgaaatgcatgagtgcaccct
gctgttgcagcgtt-ttcagtgtgataagcatcttcactggatcaagttccc-ttgggac
-acgcaggcattg-tgggctctgtgctggcaactgtcttt--ggac-aattttgacaatt
tgacctcagatcgggtgggactacccgctgaacttaagcatatcaataagcggagg
>EU625985
ttccgtaggtgaacctgcggaaggatcattaatgaatt-aaa--gtcggtcttctgtgct
ggtgg--caacacatgtgcacgttgat--cg---caaatc-cacacacctgtgcaccttt
gactttgggatctgctt---ttggctttgcc-tgtctgggtcccagagtatttttacaca
ctc-tgaatgtaatggaatgtat--ctgtgcataatgcgc--aaaaatacaactttcaac
aacggatctcttggctctcgcaccgatgaagaacgcagcgaaatgcgataagtaatgtga
attgcagaattcagtgaatcatcgaatctttgaacgcaccttgcaccctttggtattccg
aagggtacacccgtctgagtgtcattgtaatctcactccacc-agctatttg--ttgatg
gatgtggacctggactctgttgtgttactacaactagtctgaaatgcatgagtgcaccct
gctgttgcagcgtt-ttcagtgtgataagcatcttcactgaatcaagctccc-ttgggac
-acgtg-gcattg-tgggctctgtgctggcaactgtcttt--ggac-aactttgacaatt
tgacctcagatcgggtgggactmcccgytgaacttargcatwymaataaggcggag
>FN663657
ttccgtaggtgaacctgcggaaggatcattaatgaatt-aaa--gtcggtcttctgtgct
ggtgg--caacacatgtgcacgttgat--cg---caaatc-cacacacctgtgcaccttt
gactttgggatctgctt---ttggctttgcc-tgtctgggtcccagagtatttttacaca
ctc-taaatgtaatggaatgtat--ctgtgcataatgcgc--aaaaatacaactttcaac
aacggatctcttggctctcgcaccgatgaagaacgcagcgaaatgcgataagtaatgtga
attgcagaattcagtgaatcatcgaatctttgaacgcaccttgcaccctttggtattccg
aagggtacacccgtttgagtgtcattgtaatctcactccacc-agctatttg--ttgatg
gatgtggacctggactctgttgtgttactacaactggtctgaaatccatgagtgcaccct
gctgttgcagcgtt-ttcagtgtgataagcatcttcactggaccaagctccc-ttgggac
-acgcaggcattg-tgggctctgtgctgactactgtcttt--ggac-atctttgacaatt
tgacctcagatcgggtgggactacccgctgaacttaagcatatcaataagcggagg
>FN663739
ttccgtaggtgaacctgcggaaggatcattagtgaatctaaa--gtcgaccgattgtgct
ggtgg--agacacatgtgcacgtcggt--cg---caaatc-cacacacctgtgcatctat
gactctgagtgccgctttgcatggccttgatcggcctggcgctc-gagtactttt-caca
ctctcgaatgtaatggaatgtcttgttgtgcataatgtac-aat-gaaacaactttcaac
aacggatctcttggctctcgcatcgatgaagaacgcagcgaaatgcgataagtaatgtga
attgcagaattcagtgaatcatcgaatctttgaacgcaccttgcaccctttggtcttcca
aagggtacacccgtttgagtgtcattgtaatctcactacgatcgactttttc--tttcgg
tatgtggacttggatgttgccgtgat-ttacggctcatctgaaatgcctgagtgtacccc
gc-cttgcggcgta-ttcggtgtgatac--atcttcaccggagttgatccct-ttgggtc
-gcgtcttgtatgtgtggctctatgcttccaaccgtctcttgggacaatccttgacaatt
tgacctcaaatcgggtgggactacccgctgaacttaagcatatcaataagcggagg
>FN663800
ttccgtaggtgaacctgcggaaggatcattagtgaatctaaa--gtcgaccgattgtgct
ggtgg--agacacatgtgcacgtcggt--cg---caaatc-cacacacctgtgcatctat
gactctgagtgccgctttgcatggccttgattggcctggcgctc-gagtactttt-caca
ctctcgaatgtaatggaatgtcttgttgtgcataatgtac-aat-aaaacaactttcaac
aacggatctcttggctctcgcatcgatgaagaacgcagcgaaatgcgataagtaatgtga
attgcagaattcagtgaatcatcgaatctttgaacgcaccttgcaccctttggtcttcca
aagggtacacccgtttgagtgtcattgtaatctcactacgatcgactttttc--tttcgg
tatgtggacttggatgttgccgtgat-ttacgactcgtctgaaatgcctgagtgtacccc
gc-tttgcggcgta-ttcggtgtgataa--atcttcaccggagttgatcctt-ttgggtc
-gcgtctgtaaggtgtggctctatgcttccaaccgtctctggagacaagctttgacaatt
tgacctcaaatcgggtgggactacccgctgaacttaagcatatcaataagcggagg
>EU625946
ttccgtaggtgaacctgcggaaggatcattagtgaatctaaa--gtcggctcactgtgct
ggtgg--agacacatgtgcacgt-agt--cg---caaatc-cacacccctgtgaatctat
gaccctgagtgtcgctttgcatagccttaaatggcctggcactc-gggtacttttacaca
ctcttgaatgtaatggaatgtc-tactgtgcataatgtac-aaa-gaaacaactttcaac
aacggatctcttggctctcgcatcgatgaagaacgcagcgaaatgcgataagtaatgtga
attgcaraattcagtgaatcatcgaatctttgaacgcaccttgcaccctttggtattccg
aagggtacacccgtttgagtgtcattgtaatctcactatctccgactttggt--tgttgg
tatgtggacctggatgttgccgtggtctgacggctcgtctgaaatgcctgagtgtacccc
gc-tttgcggcgta-ttcggtgtgatat--attgtcaccggagttgatcctt-ctgggtc
-gcgtctgcacagtgtggctctatgcttcgaaccgtccctcgggacaattcttgacaatt
tgacctcaaatcgggtgggactacccgctgaacttaagcatatcaataagcggagg
>HM230837
ttccgtaggtgaacctgcggaaggatcattagtgaatctaaa--gtcggctcactgtgct
ggtgg--agacacatgtgcacgt-agt--cg---caaatc-cacacccctgtgaatctat
gaccctgagtgtcgctttgcatagccttaaatggcctggcactc-aggtacttttacaca
ctcttgaatgtaatggaatgtc-tactgtgcataatgtac-aaa-gaaacaactttcaac
aacggatctcttggctctcgcatcgatgaagaacgcagcgaaatgcgataagtaatgtga
attgcagaattcagtgaatcatcgaatctttgaacgcaccttgcaccctttggtattccg
aagggtacacccgtttgagtgtcattgtaatctcactatcttcgacttttgt--cgttgg
tatgtggacctggatgttgccgtggtctgacggctcgtctgaaatgcctgagtgtacccc
gc-tttgcggcgta-ttcggtgtgatat--attgtcaccggagttgatcctt-ctgggtc
-gcgtctgcacagtgtggctctatgcttcgaaccgtccctcgggacaattcttgacaatt
tgacctcaaatcgggtgggactacccgctgaacttaagcatatcaataagcggagg
>HM230835
ttccgtaggtgaacctgcggaaggatcattaacgaatctaaa--gtcggcctccggtgct
ggtgg--tcacacatgtgcacgttggt--cg---caaatc-cacacacctgtgcacactt
gactctgagtgccttcttttttgactt-ggtcggactggcgctc-gagtactttcacaca
ccc-tgaacgtaaaggaatgta-tatcttgcataacatgc-aaacaaaacaactttcaac
aacggatctcttggctctcgcatcgatgaagaacgcagcgaaatgcgataagtaatgtga
attgcagaattcagtgaatcatcgaatctttgaacgcaccttgcaccctttggtattcca
aagggtacacccgtttgagtgtcattgtaatctcaccatcc--aactctttg--ttgcat
gtcgtggatttggatgttgccgtgtcacaatggctcgtctgaaatgcctgagtgcatcct
gg-atcgtgatgtg-ttcggtgtgataaact--ttcaccatctttgaccct---agggtc
-acactcacctaccaaggctctgtgcttccaactgtctcatcagacaat--ttgacaatt
tgacctcaaatcgggtgggactacccgctgaacttaagcatatcaataagcggagg
>HM451809
---cgtaggtgaacctgcggaaggatcattaatgaaat-cat--agcggccgtctgtgct
ggtgg--caacacatgtgcacgtcgtc--tg---caaatc-cacacacccgtgcaccttt
gactgtgaggtccgcttagctcaacgttgttgggccggggtctcacagtatttttataca
ctc-tgaatgtaatggaacgtac----ttgcgtgacgcat--ataaatacaactttcaac
aacggatctcttggctctcgcaccgatgaagaacgcagcgaaatgcgataagtaatgtga
attgcagaattcagtgaatcatcgaatctttgaacgcaccttgcaccctttggtattccg
aagggtacacccgtttgagtgtcattgtaatctcacctctac-gactt-tgg--tcgtgc
gaagtggacttgggcagtgtcgtgtagagacgactggcctgaaatgtgtgagtgtaccct
gccgtcgcagcgtc-ttcagtgtgataaacatcttcactgatcaaagttcct-ttgggac
-acgtgggcgacg-tgggctctgcgctgcgaaccgtcttt--ggac-agtcttgacagtt
tgacctcaaattgggtgggactacccgctgaacttaagcatatcaataagcggagg
>HM451810
---cgtaggtgaacctgcggaaggatcattaatgaaat-cat--agcgatcgtctgtgct
ggtgg--cgacacatgtgcacgtcgat--tg---caaatc-cacacacctgtgcaccttt
gactgtgaggtccgctcagctcaacgtcgttggaccggggtctcatggtatttttataca
ctc-tgaatgtaatggaacgtac----ttgcgtaacgcat--ataaatacaactttcaac
aacggatctcttggctctcgcaccgatgaagaacgcagcgaaatgcgataagtaatgtga
attgcagaattcagtgaatcatcgaatctttgaacgcaccttgcaccctttggtattccg
aagggtacgcccgtttgagtgtcattgtaatctcacctctac-gacct--tg--tcgtgc
gaagtggagttgggcagtgtcgtgtgaagacgactggcctgaaatgcgtgagtgtaccct
gcagttgcagcgtc-ttcagtgtgataaatgtcttcactgatcaaagttcct-ttgggac
-acgtaagcgacg-tgggctctgcgctgcgaaccgtctgt--ggac-agtgttgacagtt
tgacctcaaatcgggtgggtctacccgctgaacttaagcatatcaataagcggagg
>HM451814
---cgtaggtgaacctgcggaaggatcattaatgaatcacaa--gtcggtcgactgtgct
ggcag--aaatgcatgtgcacgtcaat--cg---caaatc-cacacacctgtgcacctat
gactttgagatttg---tgctcggccttgcc-tacccaggtctcaaagtatttttataca
ctc-tgaatgtaatggaatgttt--ccatgcgtaatgcgc--aaaaatacaactttcaac
aacggatctcttggctctcgcaccgatgaagaacgcagcgaaatgcgataagtaatgtga
attgcagaattcagtgaatcatcgaatctttgaacgcaccttgcaccctttggtattccg
aggggtacacccgtttgagtgtcattgtaatatcactcctag-acttt-ttg--tcg-tg
gatgtggacttggactctgtcgtgccacaccgactggtcttaaacagatgagtgcaccct
gctgttgcagcgtc-ttcagtgtgataagcatcttcactggaacaagttacc-ccgggac
-acgcttgcattg-tgggctctgtgctgacaaccgtttgcatgaacaacctttgacaatt
tgacctcaaatcgggtgggactacccgctgaacttaagcatatcaataagcggagg
>HM451818
---cgtaggtgaacctgcggaaggatcattaacgaatcacaa--gtcggtcttctgtgct
ggtgg--aaacgcatgtgcacgttgat--cg---caaatc-cacacacctgtgaacccac
gacttcaagattcgct-agctcggccttgtc-ggtccgagtcttggagtatttttacaca
ctc-tgaatgtaatggaatgttc--atgcgcataacacgc--aaaaatacaactttcaac
aacggatctcttggctctcgcaccgatgaagaacgcagcgaaatgcgataagtaatgtga
attgcagaattcagtgaatcatcgaatctttgaacgcaccttgcaccctttggtattccg
aagggtacgcccgtttgagtgtcattgtaatctcactcctcg-acttt-ccg--tc-ttg
gatgtggacttgggccctgtcgtgc-ttcacggctggcctgaaatgactgagtgcaccct
gctgttgcagcgtc-ttcagtgtgataagcatcttcactggaacaagctccc-ttgggac
-acgctcgctttg-tgggctctgtgcttgcgaccgtctgcgcggacaaccgttgacaatt
tgacctcaaatcgggtgggactacccgctgaacttaagcatatcaataagcggagg
>HM451820
---cgtaggtgaacctgcggaaggatcattaatgaattacaa--gtcggtcatctgtgct
ggcgg--agacgcatgtgcacgttgat--cg---caaatc-ctcacacctgtgcaccttt
gactctgagattcgctttgctcaactttgtt-ggcctggatcttggagtatttttatacg
ctc-tgaatgtaatggaatgtct--atgtgcataatgcgc--aaaaatacaactttcaac
aacggatctcttggctctcgcaccgatgaagaacgcagcgaaatgcgataagtaatgtga
attgcagaattcagtgaatcatcgaatctttgaacgcaccttgcactctttggtattccg
aagagtacacccgtttgagtgtcattgtaatctcacctctac-acctttttg--ttgtgg
aaagtggacttgggcattgttgtgtaccaacaactggcctgaaatggatgagtgtaccct
gctgctgcagcgtc-ttcagtgtgataagcatcttcactgataaaagttcct-ttgggac
-acgattgcaaag-tgggctctgtgcttccaaccgtctgtacagacaatacttgacaatt
tggcctcaaatcgggtgggactacccgctgaacttaagcatatcaataagcggagg
>HM451823
---cgtaggtgaacctgcggaaggatcattaatgaattacaa--gtcggtcatctgtgct
ggcgg--agacgcatgtgcacgttgat--cg---caaatc-ctcacacctgtgcaccttt
gactctgagattcgctttgctcaactttgtt-ggcctggatcttggagtatttttatacg
ctc-tgaatgtaatggaatgtct--atgtgcataatgcgc--aaaaatacaactttcaac
aacggatctcttggctctcgcaccgatgaagaacgcagcgaaatgcgataagtaatgtga
attgcagaattcagtgaatcatcgaatctttgaacgcaccttgcaccctttggtattccg
aagggtacacccgtttgagtgtcattgtaatctcactccttc-agctttttg--ttgttg
gatgtggacttggaccttgttgtgtaacaacaactggtcttaaatggatgagtgcaccct
gctgttgcagtgtc-ttcagtgtgataagcatcttcactggaacaaagtctt-taaggac
-acacatgcatgg-taggctctgtgcttcaaatcgtcttt--ggacaataattgacaatt
tgacctcaaatcgggtgggactacccgctgaacttaagcatatcaataagcggagg
>HM451825
---cgtaggtgaacctgcggaaggatcattaacgaatcataa--gtcggtcctctgtgct
ggtgg--aaacacatgtgcacgtcgac--tg---caaatc-cacacacctgtgcactctt
gactttgggatccgctttgcccggctctgtt-ggcctggatctcagggtatttttacata
ctcttgcatgtattggaatgtct--ctgtgcataatgcgc--aaacaaacaactttcaac
aacggatctcttggctctcgcaccgatgaagaacgcagcgaaatgcgataagtaatgtga
attgcagaattcagtgaatcatcgaatctttgaacgcaccttgcaccctttggtattccg
aggggtacgcccgtttgagtgtcattgtaatctcactccaac-agcctttgg--ttgtgg
gaggtggacttggactctgttgtgtcactacaactggtctgaaatgcatgggtgtaccct
gctgttgcggcgtc-ttcagtgtgataagcatcctcactggacaaagttccc-ttgggac
-acgcacgtgcaa-tgggctctgcgcttccaaccgtcctgctggacaatctttgacaact
tgacctcaaatcgggtgggactacccgctgaacttaagcatatcaataagcggagg
>HM451792
---cgtaggtgaacctgcggaaggatcattaatgaaatacaa--gtcggtctcttgtgct
ggtgg--caacacatgtgcacattgat--cg---caaatc-cacacacctgtgcaccttt
gactttgggatccgcagtgcttggctttgct-ggcctgggtctcagagtatttttataca
ctc-tgaatgtaatggaatgtcc--atgtgcataacgcgc--aaaaatacaactttcaac
aacggatctcttggctctcgcaccgatgaagaacgcagcgaaatgcgataagtaatgtga
attgcagaattcagtgaatcatcgaatctttgaacgcaccttgcaccctttggtattccg
aagggtacacccgtttgagtgtcattgtaatctcgctccacc-agctt-ttg--ctgatg
gatgtggacctggactttgttgtgttactacaactggtctgaaatggatgagtgcaccct
gctgttgcagcgtc-ttcagtgtgataagcatcttcactgattcaagttcct-tccggac
-acgtgtgcattg-tgggctctgtgctggcaaccgtcttt--ggac-aatcttgacaatt
tgacctcagatcgggtgggactacccgctgaacttaagcatatcaataagcggagg
>HM451798
---cgtaggtgaacctgcggaaggatcattaatgaattataa--gtcgatcatctgtgct
ggtgg--caacacatgtgcacgctgat--cg---caaatc-cacacacctgtgcactttt
gactttgggatccgctgtgcttggccttgct-gacttgggtctcagagtatttttacaca
ctc-tgaatgtaatggaatgtct---tgtgcataacgcat--ataaatacaactttcaac
aacggatctcttggctctcgcaccgatgaagaacgcagcgaaatgcgataagtaatgtga
attgcagaattcagtgaatcatcgaatctttgaacgcaccttgcaccttttggcattccg
aaaggtacacccgtttgagtgtcattgtaatctcactccctc-agctt-ttg--ttgacg
gatgtggacttgggctctgttgcgttactgcgactggtcttaaatgtatgagtgcaccct
gctgttgcagcgtc-ttcagtgtgataagcatcttcactggacaaagttcct-ttgggac
-acgcgagcattg-tgggctctgggctaccaactgtcttt--ggacaaacattgacaatt
tgacctcaaatcgggtgggactacccgctgaacttaagcatatcaataagcggagg
>HM451802
---cgtaggtgaacctgcggaaggatcattaatgaattacaa--gtcggtcgtctgtgct
ggcgg--aaacgcatgtgcacgtcgat--cg---caaatc-cacacacctgtgaaccttt
gactctgagattcgct-agcttgacc-tgtt-ggcctgattctcagagtatttttataca
ctc-tgaatgtaatggaatgttc--atgtgcataacgcgc--aaaaatacaactttcaac
aacggatctcttggctctcgcaccgatgaagaacgcagcgaaatgcgataagtaatgtga
attgcagaattcagtgaatcatcgaatctttgaacgcaccttgcaccctttggtattccg
aagggtacacccgtttgagtgtcattgtaatctcactcctcg-acttt-ttg--tt-tgg
gatgtggacctgggccctgccgttt-atcacgactggcctcaaatgcctgagtgcaccct
gctgttgcagcgtc-ttcagtgtgataagcatcttcactggaacaagctccc-ttgggac
-acgtttgctttg-tgggctctgtgctggcaaccgtctgcgcggacaatttttgacaatt
tgacctcaaatcgggtgggactacccgctgaacttaagcatatcaataagcggagg
>HM451807
---cgtaggtgaacctgcggaaggatcattaatgaaact-----gtcggcctcctgtgct
ggtgg--ggacacatgtgcacgccagt--cg---caaatc-cacacacctgtgaactttt
gactttgaggaccgct-tgctcaaccctggaagacttggtactcagagtaattttacaca
ctc-tgaatgtaatggaatgtaa--ctgtgcataatgtac-actataaacaactttcaac
aacggatctcttggctctcgcatcgatgaagaacgcagcgaaatgcgataagtaatgtga
attgcagaattcagtgaatcatcgaatctttgaacgcaccttgcaccctttggtattccg
aagggtacgcccgtttgagtgtcattgtaatctcaagcccat-atcttattg--tt-atg
ggaggggacttggatgttgccgtgtcacaacggctcgtcttaaatgcttgagtgtaccct
gcttttgtggtgta-ttcagtgtgataaacatcttcactggagtctagtctcctgggact
-gcaca--catttttgggctctatgctttcaaccgtccctacggacaatctttgacaatt
tgacctcaaatcgggtgggactacccgctgaacttaagcatatcaataagcggagg
>HM451800
---cgtaggtgaacctgcggaaggatcattagtgaaacacaa--gtcggttgtctgtgct
ggtgg--aaacacatgtgcacgacagc--tg---caaatc-cacacacctgtgcaccttt
gactgtgggattcgctttgcttgacattgtc-gattggagtctcatggtatttttacaca
ctc-tgaa-gtaatggaatgtat--ttgtgcacaacgcat--ataataacaactttcaac
aacggatctcttggctctcgcaccgatgaagaacgcagcgaaatgcgataagtaatgtga
attgcagaattcagtgaatcatcgaatctttgaacgcaccttgcactctttggtattccg
aagagtacacccgtttgagtgtcattgtaatctcacctctac-acctttttg--ttgtgg
aaagtggacttgggcattgttgtgtaccaacaactggcctgaaatggatgagtgtaccct
gctgctgcagcgtc-ttcagtgtgataagcatcttcactgataaaagttcct-ttgggac
-acgattgcaaag-tgggctctgtgcttccaaccgtctgtacagacaatacttgacaatt
tggcctcaaatcgggtgggactacccgctgaacttaagcatatcaataag------
>HM852079
---------------tgcggaaggatcattaatgaatttgaatcgccttttggtcgtgct
ggc--tt---tgcaagtgcacactaattgg-tttca--tccaacacccttgtgcaccttt
ggcctc-----gcgtt------gtaattgcgcgg-atcg----ccgagga-tattacaca
aaatcgtatgtaacagaatgtagtctagtgcgtaa-gcacaa--atgtacaactttcaac
aacggatctcttggctctcgcatcgatgaagaacgcagcgaaatgcgataagtaatgtga
attgcagaattcagtgaatcatcgaatctttgaacgcaccttgcaccctttggtattccg
aagggtatgctcgtttgagtgtcattgtaatctcacaccctaagattt-tt---cgaagg
gcggtggatttggatgttgccgcgtcg-agcggctcgtcttaaatgcattagtgcaactt
acggttg-aacatagtacggcgtgataagtatcttcgctggctc-----tccttcggga-
ggtgtttg-aacg-ttagctctgcgcttctaatcgtccct--tgggactacttgacaact
tgacctcaaatcgagtaggacta---------------------------------
>HQ154221
ttccgtaggtgaacctgcggaaggatcattaatgaatcaaaa--gtcgatcatctgtgct
ggtgt--tcacacatgtgcacgttgat--cg---caaatc-cacacacctgtgcactttt
gaccttgggattcgctttgctagac--tgtc-gacctgaatctcagggtatttttatcta
tgc-caaatgtcttagaatgtaa--ctgtgcataatgcgc--aaatatacaactttcaac
aacggatctcttggctctcgcatcgatgaagaacgcagcgaaatgcgataagtaatgtga
attgcagaattcagtgaatcatcgaatctttgaacgcaccttgcacccttcggtattccg
aagggtacacttgtttgagtgtcattgtaatctcacttcaac-aacttt-tg--tggttg
attgtggacttggatgctgtggtgtaactactgctcatctgaaatgcattagtgtatcct
gc-tttgcagtgta-tctggtgtgataagcatcttcatcagattttaggctttttgaagc
-gcacttgtattg-taggctctatgctacaaacagtcttc--ggacaaattttgacaatt
tgacctcaaatcaagtgggactacccgctgaacttaagcatatcaataagcggagg
>HQ154223
ttccgtaggtgaacctgcggaaggatcattaatgaatt-caa--gtcgaccctctgtgct
ggcag--caatgcatgtgcacgtcggt--tg---caaatc-cacacacctgtgcacttta
gactttggggtttgcattgcttgaccttgtt-gacttgagcctcgaggtatttacacaca
ctc-tgaatgtaatggaatgtac--ttgtgcttaacgcgc-atttaatacaactttcaac
aacggatctcttggctctcgcatcgatgaagaacgcagcgaaatgcgataagtaatgtga
attgcagaattcagtgaatcatcgaatctttgaacgcaccttgcaccctttggtattccg
aagggtacgcccgtttgagtgtcattgtaatctcacacccta-agacttttg--ttaggg
aatgtggacttggatgttgttgtgtaactacgactcgtctcaaatgcatgagtgtaccct
gcgtccgcagcgta-tttggtgtgataagtatcttcaccagagttagccctt-t--gggc
-gcgcttgcaatg-tgggctctatgctgcaaaccgtcttc--ggacaaacactgacaatt
tgacctcaaatcgggtgggactacccgctgaacttaagcatatcaataagcggagg
>HQ154232
ttccgtaggtgaacctgcggaaggatcattagtgaatctaaa--gtcggct-actgtgct
ggtgg--agacacatgtgcacgt-agt--cg---caaacc-cacacacctgtgcatctat
gactctgagtgccgccttgcatggccctattgggcctgggactc-gagtacttt--caca
ctctcgaatgtaatggaacgtcttactgtgcataatgtac-aaatgaaacaactttcaac
aacggatctcttggctctcgcatcgatgaagaacgcagcgaaatgcgataagtaatgtga
attgcagaattcagtgaatcatcgaatctttgaacgcaccttgcaccctttggtattcca
aagggtacacccgtttgagtgtcattgtaatctcactatgatcgactttttc--tcttca
tatgtggacttggatgctgctgtgtctgaacggctcgtctgaaatgcctgagtgtacccc
gc-tttgcggcgta-ttcggtgtgatac--atcttcaccggagttgatcctt-tgggatc
-gcgtctgtattgtgtggctctatgcttccaaccgtccgtttggacaatctctgacaatt
tgacctcaaatcgggtgggactacccgctgaacttaagcatatcaataagcggagg
>HQ154227
ttccgtaggtgaacctgcggaaggatcattagtgaatctaaa--gtcggctgattgtgct
ggtgg--gagcacacgtgcacgtcagt--cg---caaacc-cacacacctgtgcatctat
gactctgagcgccgctttgcatggcccctttgggcctggcgctc-gagtactttcacaca
ctctcgaatgtaatggaatgtcttgttgtgcataacgtac-aacagaaacaactttcaac
aacggatctcttggctctcgcatcgatgaagaacgcagcgaaatgcgataagtaatgtga
attgcagaattcagtgaatcatcgaatctttgaacgcaccttgcaccctttggtattccg
aagggtacgcccgtttgagtgtcattgtaatctcactacgatcaactttttc--ttttcg
tatgtggacttggatgttgtcgtaatacaacggctcgtctgaaatgcctgagtgtacccc
gc-gttgcggcgta-ttcggtgtgatac--atcttcaccggagttgatccct-ttgggtc
-gcgtctgtaaggtgtggctctatgcttccaaccgtcttccgagacaacctctgacaatt
tgacctcaaatcgggtgggactacccgctgaacttaagcatatcaataagcggagg
>HQ154242
ttccgtaggtgaacctgcggaaggatcattagtgaatctaaa--gtcggcygattgtgct
ggtgg--gagcacaygtgcacgtcagt--cg---caaacc-cacacacctgtgcatctat
gactctgagcgccgctttgcatggcccctttgggcctggygctc-gagtactttcacaca
ctctcgaatgtaayggaatgtcttgttgtgcataacgtac-aacagaaacaactttcaac
aacggatctcttggctctcgcatcgatgaagaacgcagcgaaatgcgataagtaatgtga
attgcagaattcagtgaatcatcgaatctttgaacgcaccttgcaccctttggtattccg
aagggtacgcccgtttgagtgtcattgtaatctcactacgatcractttttc--ttttcg
tatgtggacttggatgttgtcgtaatacaacggctcgtctgaaatgcctgagtgtacccc
gc-kttgcggcgta-ttcggtgtgatac--atcttcaccggagttgatccct-ttgggtc
-gcgtctgtaaggtgtggctctatgcttccaaccgtcttccgagacaayctctgacaatt
tgacctcaaatcgggtgggactacccgctgaacttaagcatatcaataagcggagg
>HQ154261
ttccgtaggtgaacctgcggaaggatcattaacgaatt-aaa--gtcggcc-gctttgct
ggtgg--aaacacatgtgcacgctggt--cg---caaatc-cacacacctgtgcatctat
gacccgagg------ttcgtatga-----------ccg------agggtac-tttacaca
ctcttgaatgtaacggaatgtct--ttgtgcataatgtac-aat-taaacaactttcaac
aacggatctcttggctctcgcatcgatgaagaacgcagcgaaatgcgataagtaatgtga
attgcagaattcagtgaatcatcgaatctttgaacgcaccttgcaccctttggtattccg
aagggtacgcccgtttgagcgtcattgtaatctcacttctac-aactttttg--ttatag
aatgtggacttggacgttgccgtgtgacagcggctcgtcttaaatgcctgagtgtacccc
gc-tttgcggcgta-ttcggtgtgataaacat-ttcatcggagtttggtc---tatgacc
-gcgctatcattggtgggctctatgcttccaaccgtccgtacagacaatctttgacaatt
tgacctcaaatcgggtgggactacccgctgaacttaagcatatcaataagcggagg
>HQ154253
ttccgtaggtgaacctgcggaaggatcattaatgaattacaa--gtcggttttctgtgct
ggtgg--caacacatgtgcacgtcaac--cg---caaatc-cacacacctgtgcactttt
gactttggcctccgctgtgctcgac--tgtc-gatctggaagccagagtactttt--aca
ctc-tgaatgtaatggaatgtat--ctgtgtataacacac--aaataaacaactttcaac
aacggatctcttggctctcgcatcgatgaagaacgcagcgaaatgcgataagtaatgtga
attgcagaattcagtgaatcatcgaatctttgaacgcaccttgcaccctttggtattccg
aagggtacgcccgtttgagtgtcattgtaatctcacttcaac-aacttt-tg--ttgcgg
aatgtggacttggatgttgttgtttcattacaactcatctgaaatgtatgagtgtaccct
gc-cttgcagcgta-ttcggtgtgataattatcttcactggagtcagtctct-ctgagac
-acgctttctttg-taggctctatgcttccaaccgtctgtaaagacaatccttgacaatt
tgacctcaaatcgggtgggactacccgctgaacttaagcatatcaataagcggagg
>HM359000
-----taggtgaacctgcggaaggatcattaatgaaactaaa--gtcggctgtctgtgct
ggtgg--agacacatgtgcacgtcagt--cg---caaatc-cacacacctgtgcatctat
gactctgagcaccgctttgcatggctccattgggcctggtactc-gagta-ctttacaca
ctc-tgaatgtaacggaatgtc-tat-ttgtacaatgtac-aactaaaacaactttcaac
aacggatctcttggctctcgcatcgatgaagaacgcagcgaaatgcgataagtaatgtga
attgcagaattcagtgaatcatcgaatctttgaacgcaccttgcaccctttggtattccg
aagggtacacccgtttgagtgtcattgtaatctcacctcttc-gactt-ttg--tcgatc
agtgtggacttggatgttgccgtgtaacagcggctcgtctgaaatgcctgagtgtaccct
gc-tttgcggcgta-ttcggtgtgataa--atcttcaccggagtctgac-tt-tcgagtc
-gcgcttgtatcgtatggctctgtgcttccaactgtcctacaagacaatctctgacaatt
tgacctcaaatcgggtgggactacccgctgaacttaagcatatc------------
>HQ154277
ttccgtaggtgaacctgcggaaggatcattaatgaaactaaa--gtcggctgtctgtgct
ggtgg--agacacatgtgcacgtcggt--cg---caaatc-cacacacctgtgcatctat
gactctgagtgccgctttgcatggctccaccgggcctggtactc-gagta-ctttacaca
ctc-tgaatgtaacggaatgtc-tat-ttgtacaatgtac-aactaaaacaactttcaac
aacggatctcttggctctcgcatcgatgaagaacgcagcgaaatgcgataagtaatgtga
attgcagaattcagtgaatcatcgaatctttgaacgcaccttgcaccctttggtattccg
aagggtacacccgtttgagtgtcattgtaatctcacctcttc-gactttttg--tcgacc
agtgtggacttggatgttgccgtgtaacaacggctcgtctgaaatgcctgagtgtaccct
gc-tttgcggcgta-ttcggtgtgataa--atcttcaccggagtctgac-tt-ttgagtc
-gcgcttgtattg-ttggctctatgcttccaaccgtcctacaagacaatctttgacaatt
tgacctcaaatcgggtgggactacccgctgaacttaagcatatcaataagcggagg
>HQ154278
ttccgtaggtgaacctgcggaaggatcattaatgaaactaaa--gtcggctatctgtgct
ggtgg--cgacacatgtgcacgttagc--cg---caaatc-cacacacctgtgcatttat
gactctgagtgccgttttgcatggccct--ctggcctggcactc-gagtacttttacaca
ctcttgaatgtaatggaatgtc-tactgtgcataatgtac-aaccaaaacaactttcaac
aacggatctcttggctctcgcatcgatgaagaacgcagcgaaatgcgataagtaatgtga
attgcagaattcagtgaatcatcgaatctttgaacgcaccttgcaccctttggtattccg
aagggtacacccgtttgagtgtcattgtaatctcacctcttc-aacccttgg--ttgacc
agtgtggacttggatgctgtcgtgtgacaacggctcgtctgaaattcctgagtgtaccct
gc-tttgcggcgta-ttcggtgtgataa--atcttcaccggagttgatcc-t-ttggatc
-acgtctctt-gcaatggctctatgcttcaaaccgtcttgcaggacaatctctgacaatt
tgacctcaaatcgggtgggactacccgctgaacttaagcatatcaataagcggagg
>HQ154285
ttccgtaggtgaacctgcggaaggatcattaatgaaact-----gtcggctatctgtgct
ggtgg--catcacatgtgcacggtggt--cg---catatc-cacacacctgtgcatcttt
gactccaagtgcccct-tgt-----cc-aacaggcctggaatttagagta-ttttacaca
ctcttgaatgtaatggaatgtc-tattgtgcataatgtac-aacagaaacaactttcaac
aacggatctcttggctctcgcatcgatgaagaacgcagcgaaatgcgataagtaatgtga
attgcagaattcagtgaatcatcgaatctttgaacgcaccttgcaccctttggtattcca
aagggtacacccgtttgagtgtcattgtaatctcacctcttc-agctttttg--ttgatc
agtgtggatctggatgctgctgtgaca-aacagctcatctgaaatgcctgagtgtagcca
acttcagtggtgca-tttggtgtaataatcc--ttcaccagagaatggtccc-ttggatc
-acatcacttttg-ctgcgtatatgcttccaacagtctttgaagacaacttttgacaatt
tgacctcaaatcgggtgggactacccgctgaacttaagcatatcaataagcggagg
>HQ154304
ttccgtaggtgaacctgcggaaggatcattaccgaattacaa--gtcgcttggctgtgct
ggtggcaggtcgcatgtgcacgtcagt--cg---caaatc-cacacaccagtgcacctta
gactttgggattcgccgttcacggtcttgtt-gacctggatcctggagtatttacacaaa
ctcttgaatggaatggaatgttgacttgtgc--tatgcactttgacatataactttcaac
aacggatctcttggctctcgcatcgatgaagaacgcagcgaaatgcgataagtaatgtga
attgcagaattcagtgaatcatcgaatctttgaacgcaccttgcaccctttggtattccg
aagggtacgcccgtttgagtgtcattgtaatctcacacccca-agattct-g--tcgggg
atagtggatctggatgctgccgtgtaacgacggctcatccgaaatacatgagtgtaacct
gc-ggatcagtgta-tctgacgtgataagcatcttcgtcggagtcgaggccct---ggcc
tgtgtctgt------gggctctatgctgcaaaccgtcctc--ggacaaactttgacaatt
tggcctcagatcgggtgggactacccgctgaacttaagcatatcaataagcggagg
>FJ788811
ttccgtaggtgaacctgcggaaggatcattaatgaattataa--gtcggtcttctgtgct
ggtgg--caacacatgtgcacgttgat--cg---caaatc-cacacacctgtgcactttt
gactttgggattcgccttgcttggccttgct-ggcctgggtctcagagtatttttacaca
ctc-taaatgtaatggaatgtct---tgtgcataatgcat--ataaatacaactttcaac
aacggatctcttggctctcgcaccgatgaagaacgcagcgaaatgcgataagtaatgtga
attgcagaattcagtgaatcatcgaatctttgaacgcaccttgcaccttttggcattccg
aaaggtacacccgtttgagtgtcattgtaatctcactccttc-aactt-ttg--ttgatg
gatgtggacttggactctgttgtgttactacgactagtcttaaatgtatgagtgcaccct
gctgttgcagcgtc-ttcagtgtgataagcatcttcactggataaagttcct-ctgggac
-acgcaggcactg-tgggctctgtgctaccaactgtc-tt--ggac-aattttgacaatt
tgacctcaaatcg-------------------------------------------
>HQ154302
ttccgtaggtgaacctgcggaaggatcattaatgaattataa--gccgatcgtctgtgct
ggtgg--caacacatgtgcacgtcagt--cg---caaatc-cacacacctgtgcactttt
gactttgggattcgctttgcttggccttgct-ggcttgggtctcagagtatttttacaca
ctc-tgaatgtaatggaatgtct---tgtgcataatgcat--ataaatacaactttcaac
aacggatctcttggctctcgcaccgatgaagaacgcagcgaaatgcgataagtaatgtga
attgcagaattcagtgaatcatcgaatctttgaacgcaccttgcaccttttggcattccg
aaaggtacacccgtttgagtgtcattgtaatctcactccttc-aactt-ttg--ttgacg
gatgtggacttggactctgttgtgttactacgactggtcttaaatgtatgagtgcaccct
gctgttgcagcgtc-ttcagtgtgataagcatcttcactggataaagttcct-ttgggac
-acgcaggcattg-tgggctctgtgctaacaactgtcttt--ggac-aactttgacaatt
tgacctcaaatcgggtgggactacccgctgaacttaagcatatcaataagcggagg
>EU909225
ttccgtaggtgaacctgcggaaggatcattaatgaaactaaa--gtcggctttctgtgct
ggtgg--gagcacatgtgcacgtcggt--cg---caaatcccacacacctgtgcatctat
gactctgagtaccactttgcatggccccaccgggcctggtattc-gagtac-tttacaca
ctcttgaatgtaatggaatgtc-tattgtgcataatgtac-aactaaaacaactttcaac
aacggatctcttggctctcgcatcgatgaagaacgcagcgaaatgcgataagtaatgtga
attgcagaatttagtgaatcatcgaatctttgaacgcaccttgcaccctttggtattccg
aagggtacacccgtttgagtgtcattgtaatctcacctcttt-gacttttgg--ttgacc
tgtgtggacttggatgctgccgtgtgacaacggctcgtctgaaatgcctgagtgtaccct
gc-tttgaggcgta-ttcggtgtgatac--atcttcaccggagtttcgactt-cgagtcg
-gcgcttgtatgttttggctctatgcttcgaaccgtccctaaggacaaactctgacaatt
tgacctcaaatcgggtgggactacccgctgaacttaagcatatcaataagcggagg
>HQ154306
ttccgtaggtgaacctgcggaaggatcattaatgaaactaaa--gtcggctttctgtgct
ggtgg--gagcacatgtgcacgtcggt--cg---caaatcccacacacctgtgcatctat
gactctgagtaccactttgcatggccccaccgggcctggtattc-gagtac-tttacaca
ctcttgaatgtaatggaatgtc-tattgtgcataatgtac-aactaaaacaactttcaac
aacggatctcttggctctcgcatcgatgaagaacgcagcgaaatgcgataagtaatgtga
attgcagaatttagtgaatcatcgaatctttgaacgcaccttgcaccctttggtattccg
aagggtacacccgtttgagtgtcattgtaatctcacctcttt-gacttttgg--ttgacc
tgtgtggacttggatgctgccgtgtgacaacggctcgtctgaaatgcctgagtgtaccct
gc-tttgaggcgta-ttcggtgtgatac--atcttcaccggagtttcgactt-cgagtcg
-gcgcttgtatgttttggctctatgcttcgaaccgtccctaaggacaaactctgacaatt
tgacctcaaatcgggtgggactacccgctgaacttaagcatatcaataagcggagg
>HQ154320
ttccgtaggtgaacctgcggaaggatcattaatgattgcgaatcgtt-gccttctgtgct
ggcggttc--ggcaagtgcacgtcggtgac-ttttt--ctccaaa-ccctgtgcaccttt
ggcct------ctgct------agcct----cgg-ccgg----cagaggatttttacaca
cactcgaatgtaatgaaat-tagtgtcgtgcgcaa-gcacta--atgtacaactttcaac
aacggatctcttggctctcgcatcgatgaagaacgcagcgaaatgcgataagtaatgtga
attgcagaattcagtgaatcatcgaatctttgaacgcaccttgcaccctttggcattccg
aagggtatgctcgtttgagtgtcattgtactctcacactccc-agtt-ttcggattggga
gcggtggacttgggtgttgctgctttgctgtggctcgcctcaaatggagtagtgcaactc
tcggttg-gacatagtacggcgtgataagtatcttcgccggcgc-----ctcactcgag-
ggtggccg-atcg-ggagctctgtgcttcgaaccgtcttc--ggacactctctgacaact
tgacctcaaatcgagtaggactacccgctgaacttaagcatatcaataagcggagg
>GU189696
----gtaggtgaacctgcggaaggatcattaatgaaactaaa--gtcggctttctgtgct
ggtgt-tgttcacatgtgcacgtcagt--cg---caaatc-cacacacctgtgcatcttt
gactcgagg------tt---atgg-----------cca------agagtacttttataca
ctc-tgaatgtaatggaatgtct--atgtgcataatgtac-a--ataaacaactttcaac
aacggatctcttggctctcgcatcgatgaagaacgcagcgaaatgcgataagtaatgtga
attgcagaattcagtgaatcatcgaatctttgaacgcaccttgcaccctttggtattccg
aagggtacacccgtttgagtgtcattgtaatctcacttcaaa-tacttt-tg--tgtttg
aatgtggacttggatgttgccgtgttattacggctcgtctcaaatgcctgagtgtacctt
gcttttgcaatgta-tccggtgtaataaacat-ttcaccagagcaagtc----caagact
-gcatt--ca-gagtaagctctatgcttcaaacygtcttt--ggacaatctctgacaatt
tgacctcaaatcgggtgggactacccgctgaacttaagcatatcaataagcggagg
>HQ154321
ttccgtaggtgaacctgcggaaggatcattaatgaaactaaa--gtcggctttctgtgct
ggtgt-tgttcacatgtgcacgtcagt--cg---caaatc-cacacacctgtgcatcttt
gactcgagg------tt---atga-----------cca------agagtacttttataca
ctc-tgaatgtaatggaatgtct--atgtgcataatgtac-a--ataaacaactttcaac
aacggatctcttggctctcgcatcgatgaagaacgcagcgaaatgcgataagtaatgtga
attgcagaattcagtgaatcatcgaatctttgaacgcaccttgcaccctttggtattccg
aagggtacacccgtttgagtgtcattgtaatctcacttcaaa-tacttt-tg--tgtttg
aatgtggacttggatgttgccgtgttattacggctcgtctcaaatgcctgagtgtacctt
gcttttgcaatgta-tccggtgtaataaacat-ttcaccagagcaagtc----caagact
-gcatt--ca-gagtaagctctatgcttcaaaccgtcctttaggacaatctctgacaatt
tgacctcaaatcgggtgggactacccgctgaacttaagcatatcaataagcggagg
>HQ154240
ttccgtaggtgaacctgcggaaggatcattaatgaaactaaa--gtcggccttctgtgct
ggtgtaaacacacatgtgcacgtcggt--cg---c-aatc-cacacacctgtgcatctat
gactcgagg------tt---atga-----------ctg------agagtatttttataca
ctc-tgaatgtaatggaatgtct--atgtgcataatgtac-a--ataaacaactttcaac
aacggatctcttggctctcgcatcgatgaagaacgcagcgaaatgcgataagtaatgtga
attgcagaattcagtgaatcatcgaatctttgaacgcaccttgcaccctttggtattccg
aagggtacacccgtttgagtgtcattgtaatctcactttaac-atttat-----ttgttg
aatgtggacttggatgttgccgtgttattacggctcgtcttaaatgcctragtgtacctt
gc-tttgcagcgta-tccgatgtaataaatat-ttcatcagagttggtc----caagacc
-gcgtttttattgtcgagctctatgcttcaaaccgtccttatggacaaattctgacaatt
tgacctcaaatcgggtgggactacccgctgaacttaagcatatcaataagcggagg
>GQ907100
ttccgtaggtgaacctgcggaaggatcattagtgaaactaaa--gtcggctttctttgct
ggtgg--gggcacatgtgcacgtcggt--cg---caaacc-cacacacctgtgcatctat
gactctgagtgccgctttgcgtggccccaccgggcccggcactc-gagtac-tttacaca
ctcttgaatgtaatggaatgtc-tattgtgcataatgtac-aactaaaacaactttcaac
aacggatctcttggttctcgcatcgatgaagaacgcagcgaaatgcgataagtaatgtga
attgcagaattcagtgaatcatcgaatctttgaacgcaccttgcaccctttggtattccg
aagggtacacccgtttgagtgtcattgtaatctcacctcttc-gactcttgg--tcgacc
agtgtggacttggatgttgccgtgtcacaacggctcgtctgaaatgccttagtgtaccct
gc-tttgcggcgta-ttcggtgtgatac--atcttcaccggagtctcgactt-tgggtcg
-gcgcttgtatgttttggctctatgcttccaaccgtccctaaggacaaactctgacaatt
tgacctcaaatcgggtgggactacccgctgaacttaagcatat-------------
>HQ154343
ttccgtaggtgaacctgcggaaggatcattagtgaaactaaa--gtcggctttctttgct
ggtgg--gggcacatgtgcacgtcggt--cg---caaacc-cacacacctgtgcatctat
gactctgagtgccgctttgcgtggccccaccgggcctggcactc-gagtac-tttacaca
ctcttgaatgtaatggaatgtc-tattgtgcataatgtac-aactaaaacaactttcaac
aacggatctcttggttctcgcatcgatgaagaacgcagcgaaatgcgataagtaatgtga
attgcagaattcagtgaatcatcgaatctttgaacgcaccttgcaccctttggtattccg
aagggtacacccgtttgagtgtcattgtaatctcacctcttc-gactcttgg--tcgaac
agtgtggacttggatgttgccgtgtcacaacggctcgtctgaaatgccttagtgtaccct
gc-tttgcggcgta-ttcggtgtgatac--atcttcaccggagtctcgactt-tgggtcg
-gcgcttgtatgttttggctctatgcttccaaccgtccctaaggacaaactctgacaatt
tgacctcaaatcgggtgggactacccgctgaacttaagcatatcaataagcggagg
>HQ154352
ttccgtaggtgaacctgcggaaggatcattattgattgtgaat-gtt-gccttcagtgct
ggc--tcc--ggcaagtgcacgctggtgac-ttcaa--tccaata-ccctgtgcaccatt
ggcctc------tgct------ggctt----tgg-ctgg----ttgaggatatttacacc
cactcgaatgtaatgaaa-ttattgttgtgcgcaa-gcacga--atgtacaactttcaac
aacggatctcttggctctcgcatcgatgaagaacgcagcgaaatgcgataagtaatgtga
attgcagaattcagtgaatcatcgaatctttgaacgcaccttgcaccctttggtattccg
aagggtatgctcgtttgagtgtcattgtactctcacactccctaatggcttgcattagga
gtggtggacttgggtgttgctgcttcacggtggctcacctgaaatgcattagtgcacctc
ctggttg-gacatagtacggcgtgataagtgt-ttcgccggcac-----ctcactagag-
ggtggctg-atcg-ggagctctgtgcttcaaaccgtcttc--ggacaatgactgacaact
tgacctcaaatcgagtaggaccacccgctgaacttaagcatatcaataagcggagg
>HQ154355
ttccgtaggtgaacctgcggaaggatcattattgattgtgagtcgtt-gccttcagtgct
ggc--ccc--ggcaagtgcacgttggtgac-tttca--tccaatacccatgtgaacttct
ggcctc-----ttgct------agctt----cgg-ctgg----cagaggatttttacaca
cactcgaatgtaatgaaacctattgttgtgcgcaa-gcacta--atgtacaactttcaac
aacggatctcttggctctcgcatcgatgaagaacgcagcgaaatgcgataagtaatgtga
attgcagaattcagtgaatcatcgaatctttgaacgcaccttgcaccctttggtattccg
aagggtatgctcgtttgagtgtcattgtactctcacactctctgatg-cttgcattagga
gtggtggacttgggtgttgccgcttcacggtggctcacctcaaatgcagtagtgcacctc
ctggttg-gacatagtacggcgtgataagtgtcttcgccggcgc-----ctcgaaagag-
ggtggccg-attg-ggagctctgggcttcaaactgtcttc--ggacaacctctgacaact
tgacctcaaatcgagtaggactacccgctgaacttaagcatatcaataagcggagg
>HQ154359
ttccgtaggtgaacctgcggaaggatcattagtgaatctaaa--gtcggctgattgtgct
ggtgg--agacacaagtgcacgtcagt--cg---caaatc-cacacacctgtgcatctat
gaccctgagtgccgctttgcatggcctttaccggcctggcgctc-gggtacttttacaca
ctctggaatgtaatggaatgtcttgttgtgcataatgtac-aaacaaaacaactttcaac
aacggatctcttggctctcgcatcgatgaagaacgcagcgaaatgcgataagtaatgtga
attgcagaattcagtgaatcatcgaatctttgaacgcaccttgcaccctttggtattccg
aagggtacacccgtttgagtgtcattgtaatctcaccacgatcgacttt-tc--tttccg
tgtgtggacttggatgttgccgtgatattacggctcgtctgaaatgcctgagtgtacccc
gc-cttgcggcgta-ttcggtgtgatac--atcttcaccggagttgatcctt-atgggtc
-gcgtcttgtatgtgcggctctatgcttccaaccgtcttcttagacaacctctgacaatt
tgacctcaaatcgggtgggactacccgctgaacttaagcatatcaataagcggagg
>HQ154371
ttccgtaggtgaacctgcggaaggatcattaatgaaactaaa--gtcggctatctgtgct
ggtgg--agacacatgtgcacgttagt--cg---caaatc-cacacacctgtgcatctat
gactctgagtaccgctttgcatggccct--ggggcctggtactc-gagta-ctttacaca
ctc-tgaatgtaatggaatgtct--ttttgtacaatgtac-aactaaaacaactttcaac
aacggatctcttggctctcgcatcgatgaagaacgcagcgaaatgcgataagtaatgtga
attgcagaattcagtgaatcatcgaatctttgaacgcaccttgcaccctttggtattcct
aagggtacacccgtttgagtgtcattgtaatctcacttcaac-atctttt----tgtttg
aatgtggacctggatgttgccgtgtaactacggctcatctcaaatgcctgagtgtaccct
gc-tttgcagcgta-ttcggtgtgataa--ttcttcaccggtagtgtctctt-ttagaca
-gcgcttgctt-g-tgggctctatgcttcaaaccgtcccttgggacaatctctgacaatt
tgacctcaaatcgggtgggactacccgctgaacttaagcatatcaataagcggagg
>HQ154230
ttccgtaggtgaacctgcggaaggatcattaatgaaactaaa--gtcggccgttgttgct
ggtggaaaaccacatgtgcacactggt--cg---caaatcccacacacctgtgcatctat
gactcgagg------tt---acra-----------cca------agagtatttttataca
ctc-tgaatgtaatggaatgtctttttgtgcgaaatgtac-attataaacaactttcaac
aacggatctcttggctctcgcatcgatgaagaacgcagcgaaatgcgataagtaatgtga
attgcagaattcagtgaatcatcgaatctttgaacgcaccttgcaccctttggtattccg
aagggtacgcccgtttgagtgtcattgtaatctcatattttc-gactttttg--tc-gta
aatatggacttggatgttgccgttttattacggctcgtctcaaatgcctgagtgtaccct
gc-tgtgcagcgta-tccggtgtgataaacat-ttcaccagagttggtc----caagacc
-gcgcttttgcgtcatggctctatgcttcgaaccgtccctcaggacaatctctgacaatt
tgacctcaaatcgggtgggactacccgctgaacttaagcatatcaataagcggagg
>HQ154374
ttccgtaggtgaacctgcggaaggatcattaatgattgcgaatggtc-gccctcggtgct
ggccgaag--agcaagtgcacgttggtggc-tttca--tccaatacccctgtgaaccttt
ggcctc-----ttgct------agctc----tgg-ctgg----cagaggatttttacaca
cactcgaatgtaatgaaaactattgtcgtgcgcaa-gcacta--atgtacaactttcaac
aacggatctcttggctctcgcatcgatgaagaacgcagcgaaatgcgataagtaatgtga
attgcagaattcagtgaatcatcgaatctttgaacgcaccttgcaccctttggcattccg
aagggtatgctcgtttgagtgtcattgtactctcacactccc-gatcg-ttcgattggga
gcggtggacttgggtgttgctgctt-gccgtggctcacctcaaatgggttcgtgcacctc
ttggttg-gacatagtacggcgtgataagtgtcttcgccggcac-----ctcgcaagag-
ggtggtca-attg-ggagctctgtgcttcaaaccgtcttc--ggacaatatctgacaact
tgacctcaaatcgagtaggactacccgctgaacttaagcatatcaataagcggagg
>HQ154282
ttccgtaggtgaacctgcggaaggatcattaatgaaactaaa--gtcggtcaattgtgct
ggtgacctgtcgcaggtgcacatcggt--cg---caaatcccacacacctgtgcacctct
gaccttgaagctcgctcagcctgccctcggt-ggtccgagttttggggta--ttt--aca
cacacgaatgtaatggaatgtc-catcgtgcttaatgcac-atctaatacaactttcaac
aacggatctcttggctctcgcatcgatgaagaacgcagcgaaatgcgataagtaatgtga
attgcagaattcagtgaatcatcgaatctttgaacgcaccttgcaccctctggtattccg
gagggtacgcccgtttgagtgtcattgtaatctcacacctca-ggattctct--tcgagg
tatgtggacttggatgctgtcgcctgactgtggctcatctcaaatgcatgagtgtaccct
gcttttgtggtgta-ttcggtgtgataagcatcttcaccggagttggtccct-c-ggggc
-acat-cgcatggcttggctctacgcttccaacggtcttc--ggacaatgcttgacattt
tgacctcaaatcgggtgggactacccgctgaacttaagcatatcaataagcggagg
>HQ154387
ttccgtaggtgaacctgcggaaggatcattaacgaatt-aaa--gtcggcc-gttgtgct
ggtgg--aaacacatgtgcacactggt--cg---caaatc-cacacacctgtgcatctat
gactcgagg------ttcgtatga-----------cca------agagtacttttacaca
ctcttgaatgtaatggaatgtct--atgtgcataatgtac-aatgaaaacaactttcaac
aacggatctcttggctctcgcatcgatgaagaacgcagcgaaatgcgataagtaatgtga
attgcagaattcagtgaatcatcgaatctttgaacgcaccttgcaccctttggtattccg
aagggtacacccgtttgagtgtcattgtaatctcacttcgac-gactttttg--tttttg
aatgtggacttggacgttgccgtgtaacaatggctcgtcttaaatgcctgagtgtacccc
gc-tttgcggcgta-ttcggtgtgataaacat-ttcaccggagttgactt---tcgggtc
-gcgcttgtatcgtcgggctctatgcttccaaccgtcctccaagacaatctctgacaatt
tgacctcaaatcgggtgggactacccgctgaacttaagcatatcaataagcggagg
>HQ154391
ttccgtaggtgaacctgcggaaggatcattaatgaatctaaa--gccgacctccggtgct
ggtgg--tcacacatgtgcacgttggt--cg---caaatc-cacacacctgtgcatactt
gactctgagcaccttc-ttactaatct-gattggactggtgctt-gagtattttcacaca
ctc-agaatgtaatggaatgta-gattttgcataacatgc-aattgaaacaactttcaac
aatggatctcttggctctcgcatcgatgaagaacgcagcgaaatgcgataagtaatgtga
attgcagaattcagtgaatcatcgagtctttgaacgcaccttgcaccctttggttttcca
aagggtacacccgtttgagtatcattgtaatctcaccctcc--gactttttg--tcgtgt
gttgtggaattggatgctgccgtgtcatgacggctcatctgaaatatctgagtacatcct
ggatttgcaatgtg-ttcggtgtgataaa--tcttcaccggaattgacctt----gcgtc
-gcacttgcttaccacggctctgtgcttccaaccgtcccagtggacaatgtctgacattt
tgacctcaaatcgggtggggctacccgctgaacttaagcatatcaataagcggagg
>HQ154395
ttccgtaggtgaacctgcggaaggatcattagtgaaactaaa--gtcggct-actgtgct
ggtgg--agacacatgtgcacgt-agt--cg---caaatc-cacacacctgtgcatcttt
gactctgagtgccgctttgcatggccttgatcggcctggcactc-gagtatttttacaca
ctcttgaatgtaacagaatgtcttattgtgcataatgtac-aat-gaaacaactttcaac
aacggatctcttggctctcgcatcgatgaagaacgcagcgaaatgcgataagtaatgtga
attgcagaattcagtgaatcattgaatctttgaacgcaccttgcaccctttggtattccg
aagggtacacccgtttgagtgtcattgtaatctcactatgattgactttgtc--ttttta
tatgtggacctgggtgctgctgtaacctaacggctcgtctgaaatgcttcagtgtaccct
gc-agagcggcgta-ttcggtgtgatac--atcttcaccggagtcgaacctt-ttgggtc
-gcgtctgtga-gtgtggctctatgcttcaaaccgtcttcatagacaatctctgacaatt
tgacctcaaatcgggtgggactacccgctgaacttaagcatatcaataagcggagg
>HQ154362
ttccgtaggtgaacctgcggaaggatcattagtgaatctaaa--gtcggctgactgtgct
ggtgg--aaacatatgtgcacgtcagt--cg---caaacc-cacacacctgtgcatctat
gactctgagtgccgctttgcatggccttgaccggcctggcactc-gagtaatttt-caca
ctctcgaatgtaacggaatgtcttgttgtgcataatgtac-aatcaaaacaactttcaac
aacggatctcttggctctcgcatcgatgaagaacgcagcgaaatgcgataagtaatgtga
attgcagaattcagtgaatcattgaatctttgaacgcaccttgcaccctttggtattccg
aagggtacacccgtttgagtgtcattgtaatctcactatgatcgactttttc--tttttg
tatgtggacttggatgctgccgtgatatcacggctcgtctgaaatgcttcagtgtaccct
gc-agagcggcgta-ttcggtgtgatac--atcttcaccggagtcgaacctt-ttgggtc
-gcgtctgtga-gtgtggctctatgcttcaaaccgtcttcatagacaatctctgacaatt
tgacctcaaatcgggtgggactacccgctgaacttaagcatatcaataagcggagg
>HQ154295
------------------------------agtgaatctaaa--gtcggctgattgtgct
ggtgg--agacacatgtgcaygtcagt--cg---caaacc-cacacacctgtgcatctat
gactctgagcgccgctttgcatggccttgaccggcctggtgctc-gagtactttcacaca
ctctcgaatgtaatggaatgtcttcttgtgcgtaatgtac-aatcaaaacaactttcaac
aacggatctcttggctctcgcatcgatgaagaacgcagcgaaatgcgataagtaatgtga
attgcagaattcagtgaatcatcgaatctttgaacgcaccttgcaccctttggtattccg
aagggtacacccgtttgagtgtcattgtaatctcaccacgatcgactttgtc--tttttg
tgtgtggacttggatgctgccgtgataacacagctcgtctgaaatgcttcagtgtacccc
ac-tttgcggcgta-ttcggtgtgatac--atcttcaccggagttgatcctt-acgggtc
-gcgtctgta-agtgtggctctatgcttccaaccgtctcc---gacaatgtctgacaatt
tgacctcaaatcgggtgggactacccgctgaacttaagcatatcaataagcggagg
>HQ154274
----gtaggtgaacctgcggaaggatcattagtgaatctaaa--gtcggctgactgtgct
ggtgg--agacacatgtgcacgtcagt--cg---caaatc-cacacacctgtgcatctat
gactctgagcgccgctttgcatggccttattgggcctggcgctc-gagtactttcacaca
ctctcgaatgtaacggaatgtcttgttgtgcatattgtac-aaccaaaacaactttcaac
aacggatctcttggctctcgcatcgatgaagaacgcagcgaaatgcgataagtaatgtga
attgcagaattcagtgaatcatcgaatctttgaacgcaccttgcaccctttggtattccg
aagggtacgcccgtttgagtgtcattgtaatctcactacgatggactttttc--tctccg
tatgtggacctggatgctgccgtgacatgacggctcgtctgaaatgcctcagtgtacccc
gc-cttgcggcgta-ttcggtgtgatac--atcttcaccggagttgatcctt-ttgggtc
-gcgtctgtaaggtgtggctctatgcttccaaccgtctcccgagacaacctctgacaatt
tgacctcaaatcgggtgggactacccgctgaacttaagcatatcaataagcggagg
>HQ154301
ttccgtaggtgaacctgcggaaggatcattagtgaaactaaa--gtcggct-actgtgct
ggtgg--agacacatgtgcacgt-agt--cg---caaatc-cacacacctgtgcatcttt
gactctgagtgccgctttgcatggccttgatcggcctggcactc-gagtatttttacaca
ctcttgaatgtaacagaatgtcttattgtgcataatgtac-aat-gaaacaactttcaac
aacggatctcttggctctcgcatcgatgaagaacgcagcgaaatgcgataagtaatgtga
attgcagaattcagtgaatcatcgaatctttgaacgcaccttgcaccctttggtattccg
aagggtacacccgtttgagtgtcattgtaatctcactatgattgactttgtc--ttttta
tatgtggacctggatgctgctgtaacctaacagctcgtctgaaatgcctgagtgtaccct
ac-cttatggcgta-ttcggtgtgatac--atcttcaccggagttgatcctt-ttggatc
-gcgtctata-ggtgtggctctatgcttccaactgtccttcaggacaacctctgacaatt
tgacctcaaatcgggtgggactacccgctgaacttaagcatatcaataagcggagg
>HQ154408
ttccgtaggtgaacctgcggaaggatcattagtgaaactaaa--gtcggct-actgtgct
ggtgg--agacacatgtgcacgt-agt--cg---caaatc-cacacacctgtgcatcttt
gactctgagtgccgctttgcatggccttgattggcctggcactc-gagtatttttacaca
ctcttgaacgtaacagaatgtcttattgtgcataatgtac-aat-gaaacaactttcaac
aacggatctcttggctctcgcatcgatgaagaacgcagcgaaatgcgataagtaatgtga
attgcagaattcagtgaatcatcgaatctttgaacgcaccttgcaccctttggtattccg
aagggtacacccgtttgagtgtcattgtaatctcactatgattgactttgtc--ttttta
tatgtggacctggatgctgctgtaacctaacagctcgtctgaaatgcctgagtgtaccct
ac-cttatggcgta-ttcggtgtgatac--atcttcaccggagttgatcctt-ttggatc
-gcgtctata-ggtgtggctctatgcttccaactgtccttcaggacaacctctgacaatt
tgacctcaaatcgggtgggactacccgctgaacttaagcatatcaataagcggagg
>HQ154216
ttccgtaggtgaacctgcggaaggatcattaatgattgcgaattgtc-gccttcagtgct
ggcggttc--ggcaagtgcacgttggtgac-tttca--tccaata-ccctgtgcaccttt
ggcctc-----ttgct------agctt----cgg-ccgg----cagaggatttttacaca
caatcgaatgtaatgaaatttattgtcgtgcgcaa-gcacta--atgtacaactttcaac
aacggatctcttggctctcgcatcgatgaagaacgcagcgaaatgcgataagtaatgtga
attgcagaattcagtgaatcatcgaatctttgaacgcaccttgcaccctttggcattccg
aagggtatgctcgtttgagtgtcattgtactctcactctccc-gatgctttggatcagga
gtggtggacttgggtgttgctgctttactgtggctcgcctcaaatgaagtagtgcaactc
tcggttg-gacatagtacggcgtgataagtgtcttcgccggcgc-----ctcattagag-
ggtggccg-atcg-ggagctctgtgcttcaaaccgtcttc--ggacaacatctgacaact
tgacctcaaatcgagtaggactacccgctgaacttaagcatatcaataagcggagg
>HQ154410
ttccgtaggtgaacctgcggaaggatcattaatgattgcgaattgtc-gccttcagtgct
ggcggttc--ggcaagtgcacgttggtgac-tttca--tccaata-ccctgtgcaccttt
ggcctc-----ttgct------agctt----cgg-ccgg----cagaggatttttacaca
cactcgaatgtaatgaaatttattatcgtgcgcaa-gcacta--atgtacaactttcaac
aacggatctcttggctctcgcatcgatgaagaacgcagcgaaatgcgataagtaatgtga
attgcagaattcagtgaatcatcgaatctttgaacgcaccttgcaccctttggcattccg
aagggtatgctcgtttgagtgtcattgtactctcactctccc-gatgctttggatcagga
gtggtggacttgggtgttgctgctttactgtggctcgcctcaaatgaagtagtgcaactc
tcggttg-gacatagtacggcgtgataagtgtcttcgccggcgc-----ctcgaaagag-
ggtggccg-attg-ggagctctgtgcttcaaaccgtcttc--ggacaacatctgacaact
tgacctcaaatcgagtaggactacccgctgaacttaagcatatcaataagcggagg
>HQ154418
ttccgtaggtgaacctgcggaaagatcattagtgaatccaaa--gtcggcttactgtgct
ggtgg--agacacatgtgcacgttagt--cg---caaatc-cacacacctgtgaatctat
gactctgagtgccgctttgcatggccttgatcggcctggcactc-gagtacttttacaca
ctcttgaatgtaatggaatgtc-tattgtgcataatgtac-aat-gaaacaactttcaac
aacggatctcttggctctcgcatcgatgaagaacgcagcgaaatgcgataagtaatgtga
attgcagaattcagtgaatcatcgaatctttgaacgcaccttgcaccctttggtattccg
aagggtacacccgtttgagtgtcattgtaatctcacctctat-aacttttgt--tatgga
accgtggacttggatgttgcagtgtt-aaactgctcatcttaaatacttgagtgtaccct
gc-tttgcagcgta-ttcggtgtgataa-catcttcaccggagtcagtc----gcaagac
-acgtttgctaggtttggctctatgcttcaaaccgtc---aaggacaatctctgacaatt
tgacctcaaatcgggtgggactacccgctgaacttaagcatatcaataagcggagg
>HQ154341
ttccgtaggtgaacctgcggaaggatcattaatgaaactaaa--gtcggccgttgttgct
ggtgga--aacacatgtgcacactggt--cg---caaatcccacacacctgtgcatctat
gactcgagg------tt---acga-----------cca------agagtatttttataca
ctc-tgaatgtaayggaatgtctttttgtgcgtaatatac-actaaaaacaactttcaac
aacggatctcttggctctcgcatcgatgaagaacgcagcgaaatgcgataagtaatgtga
attgcagaattcagtgaatcatcgaatctttgaacgcaccttgcaccctttggtattccg
aagggtacgcccgtttgagtgtcattgtaatctcacttccac-acctttttg--tyttgg
aatgtggacttggatgttgtggtgttacaaccactcgtctcaaatgcttgagtgtaccct
gc-tttgcagcgta-tcgggtgtgataaacat-ttcaccagagttggtc----caagacc
-acgctattgcttaaaggctctatgcttcgaaccgtctcttgagacaatctctgacaatt
tgacctcaaatcgggtgggactacccgctgaacttaagcatatcaataagcggagg
>HQ204721
gtttgcagatgtgaacgtggagggatctctatagagagtgagtagtg-tcgctctctgct
gtc--tctcgagcaagtgcacgttggtgac-tttca--tccattaccctggtgcaccttt
ggcctc-----ttgtt------ggctt----cgg-ctga----cagaggattttcacatt
aactcgaatgtaatgaaaactactgtcgtgcgcaa-gcacta--atgtacaactttcaac
aacggatctcttggctctcgcatcgatgaagaacgcagcgaaatgcgataagtaatgtga
attgcagaattcagtgaatcatcgaatctttgaccgcaccttgcaccctttggtattccg
aagggtatgctcgttggagtgtcattgtactctcacactctctaat--cttgcagtagga
gcggtggacttgggtgttgctgcttcacggtggctcacctgaaatgcattagtgcacctc
ctggttg-gacatagtacggcgtgataagtgtcttcgccggcgc-----ctcgaaagag-
ggtggccg-attg-ggagctctgggcttctaactgtctta--ggacactctctgacaac-
tgacctcatctc--------------------------------------------
>FJ196961
---------------------aggatcattattgatattacattgtctaccttcagtgct
ggc--gct--tgcatgtgcacgttgggggc-atata--tccaacacccttgtgaaccatt
ggcctt------tgct------agctt----cgg-ctgg----tagaggatttttacaca
cacacgaatgtaatgaaa--tcttattgtgctga--gcacta--atatacaactttcaac
aacggatctcttggctctcgcatcgatgaagaacgcagcgaaatgcgataagtaatgtga
attgcagaattcagtgaatcatcgaatctttgaacgcaccttgcaccctttggtattcca
aagggtatgctcgtttgagtgtcattatactctcacactctctgac---ttgtttagaga
gcggtggatttggatgttgccgt-----tgtggctcatcttaaatgcattagtgcgactc
ctagtaa-aacatagtacggcgtgataaataccctcgctg---t-----ttt-c------
--tgtcta-ttag-gaagctctgtgcttcaaaccgtctca--ggacaatatctgatcact
tggcctcaaatcgagtaggattacccgctgaacttaagcatatcaataagcggagg
>HQ271374
ctgc---------------ggaggatcattattgattgtgaatcgtt-gccttcagtgct
ggcagtct--ggcaagtgcacgttggtgac-tttca--tccagtccccatgtgaaccttt
ggcctc-----ttgct------tgctt----cgg-ctgg----cagaggatttt-acaca
cactcgaatgtaatgaaa-ctattgttgtgcgcat-gcacga--atgtacaactttcaac
aacggatctcttggctctcgcatcgatgaagaacgcagcgaaatgcgataagtaatgtga
attgcagaattcagtgaatcatcgaatctttgaacgcaccttgcaccctttggtatccca
aagggtatgctcgtttgagtgtcattgtaccctcacacttct-ggt--tttggattggga
gcggtggacttgggtgttgcggcttcacagcggctcacctcaaatgcattagtgcatctc
cggattg-gacatagtacagcgtgataagtatcttcgctggcac-----cttacgtaag-
ggtggctg-atcc-agggctctgtgcttcaaaccgtcttc--ggacaataactgacaact
tggcctcaaatcgagtaggactacccgctgaacttaagcatatcaataag------
>HQ271375
ctgc---------------ggaggatcattattgattgcgaatggtt-gccttctgtgct
ggcagtct--ggcaagtgcacgtcggtggc-tttca--tccaata-ccctgtgaaccctt
ggcctc------tgct------agctt----tgg-ccgg----cagaggaa-tttacaca
aactcgaatgtaatgaaatatattgtcgtgcgcaa-gcacta--atgtacaactttcaac
aacggatctcttggctctcgcatcgatgaagaacgcagcgaaatgcgataagtaatgtga
attgcagaattcagtgaatcatcgaatctttgaacgcaccttgcaccctttggcattccg
aagggtatgctcgtttgagtgtcattgtactctcacactccc-gatcgtttgggtt-ggg
agggtggatttgggtgttgctgctttaccgtggctcacctcaaatgcattcgtgcaactc
ttggttg-gacatagtacggcgtgataagt-tcttcgccggcac-----ctcacttgag-
ggtggctg-atca-ggagctctgtgcttcaaaccgtcctc--ggacaatgactgacaact
tgacctcaaatcgagtaggaccacccgctgaacttaagcatatcaataag------
>HQ154376
ttccgtaggtgaacctgcggaaggatcattaatgattgcgaatggtt-acctttggtgct
ggc--tctcgagcaagtgcacgttggtggc-tttca--tccactacccttgtgaaccttt
ggcctc-----ttgct------cgctt----cgg-ctgg----cagaggattttcacaca
cactcgaatgtaatgaaaacgtttgtcgtgcgcaa-gcacta--atgtacaactttcaac
aacggatctcttggctctcgcatcgatgaagaacgcagcgaaatgcgataagtaatgtga
attgcagaattcagtgaatcatcgaatctttgaacgcaccttgcaccctttggaattccg
aagggtatgctcgtttgagtgtcattgtactctcacactctctgatc-tttggattggga
gcggtggacttgggtgttgctgctttcttgtggctcacctcaaatgcattagtgcatctc
ctggttg-gacatagtacggcgtgataagtgtcttcgccggcac-----ctcgcaagag-
ggtggccg-atcg-agagctctgtgcttcaaaccgtcttc--ggacaatgtctgacaact
tgacctcaaatcgagtaggactacccgctgaacttaagcatatcaataagcggagg
>HQ271377
--------------ctgc-ggaggatcattatcgattgcgaatcg-tggccctctgtgct
ggc--tcc--cgcaagtgcacgatgat--cc---cattcctcacac-cctgtgaaccctt
gccctcgag-----ct--------cct----gag-ct----cccagagg-tttttaca--
--ctcctaagtaccgaaatcta-ctttgtgcatac-gcacta--ctctacaactttcaac
aacggatctcttggctctcgcatcgatgaagaacgcagcgaaatgcgataactaatgtga
attgcagaattcagtgaatcatcgagtctttgaacgcaccttgcaccctttggtattccg
aagggtatgctcgtttgagtgtcattctcctctcacactctc----tctttgcagtacga
gccgtggacttgggtcttgctgcgt--ctgtggctcacctcaaatccagtagtgcacctt
ggagtgg-aacacagcacggcgtcatacg--tctttgccgcctt-----ctc-caacag-
aatgctccc-tc-tcaagccctgtgcttccaaccgtcctc--ggacaatctctccccatt
tgacctcaaatcgagtaggactacccgctgaacttaagcatatcaataagcggagg
>HQ271378
--------------ctgc-ggaggatcattattgatttcagatcgtc-atgttttgtgct
ggcggttc--ggcatgtgcacattcgtgac-tttca--tccaaccctcttgtgaaccttt
gacctt-----gtctt------tgctt----tgg-cggg----cagaaggtatttacaca
cactgtaatggaatgaaag-tattgttgctcacaa-gcacaa--atgtacaactttcaac
aacggatctcttggctctcgcatcgatgaagaacgcagcgaaatgcgataagtaatgtga
attgcagaatccagtgaatcatcgaatctttgaacgcaccttgcaccctttggtattcca
aagggtatgctcatttgagtgtcattgtactctcacactctc------ctctgctggaga
gtggtggacttgggtgttgctgcttcgctgtggctcatctcaaattgtttagtgcagctc
atggttg-gaaatagtacagcatgataaggatcgttgctggtgc-----ttt--------
-----ctg-atc-aggaa--ttgtgcttcaaactgtctgt--ggacaatctctgacaact
tgacctcaaattgagcaggactacccgctgaacttaagcatatcaataag------
>AY296254
--------------------------cattattgattttgatttgtt-accttctgtgct
ggc--tcc--ggcatgtgcacggtggtgac-tttca--tccattacccttgtgaaccttt
ggcctc-----ttgcc------ggctt----tgg-ctgg----cggagga--tttacaca
aacttgaatgtaacagaaaaccttgttgtgcgcaa-gcacta--atgtacaactttcaac
aacggatctcttggctctcgcatcgatgaagaacgcagcgaaatgcgataagtaatgtga
attgcagaattcagtgaatcatcgaatctttgaacgcaccttgcacccattggtattcca
aagggtatgctcgtttgagtgtcattgtactctcacactcc-----------actttgga
gaagtggacttgggtgttgctgctttgcagtggctcatcttaaatatgctagtgcaactc
atggttg-gatatagtacagcgtgataagtatcttcgctggcac-----ctcgtaagag-
ggtatctg-attg-ggagctctgtgcttctaacagtcctg--ggacaatgtctgacaact
tggcctcaaatcgagtaggactacccgctgaact----------------------
>HQ667818
ttccgtaggtgaacctgcggaaggatcattattgattgcgaatggtt-gtctccagtgct
ggcggcct--ggcaagtgcacgtagacagc-tttca--tccaatccccctgtgcacctct
ggcctc-----ttgct------agctt----cgg-ccag----cagagga-ttttacacc
cactcgaatgtaatgaaa-ttactgttgtgcacaa-gcacta--ctatacaactttcaac
aacggatctcttggctctcgcatcgatgaagaacgcagcgaaatgcgataagtaatgtga
attgcagaattcagtgaatcatcgaatctttgaacgcaccttgcaccctttggtattccg
aagggtatgctcgtttgagtgtcattgtactctcacacttcc-gatt-tttggatcggga
gtggtggacttgggtgttgctgctttgcggtggctcacttgaaatgcagtagtgcaactc
ttggttg-gacatagtacggcgtgataagtgtcttcgccggcac-----ctcctcagag-
ggtggccg-atcg-ggagctctgtgcttccaaccgtcttc--ggacaatgactgacaact
tgacctcaaatcgagtaggactacccgctgaacttaagcatatcaataagcggagg
>HQ667842
ttccgtaggtgaacctgcggaaggatcattagtgactgtgaatcgtt-accttcggtgct
ggc--tctagagcaagtgcacgttggtgac-tttca--tccaatacccatgtgaacctct
ggcctc-----ttgtt------ggctt----cgg-ctga----cagaggattttcacatt
aacccgaatgtaatgaaaactaccgttgtgcgcaa-gcacta--atgtacaactttcaac
aacggatctcttggctctcgcatcgatgaagaacgcagcgaaatgcgataagtaatgtga
attgcagaattcagtgaatcatcgaatctttgaacgcaccttgcaccctttggtattccg
aagggtatgctcgtttgagtgtcattgtactctcacactctc-taatgcttacattggga
gcggtggacttgggtgttgctgctctgcggtggctcacctcaaatgcattagtgcacctc
ctggtta-gacatagtacggcgtgataagtgtcttcgccggcac-----ctcgtaagag-
ggtggctg-atta-ggagctctgtgcttccaactgtcttc--ggacactctctgacaact
tgacctcaaatcgagtaggactacccgctgaacttaagcatatcaataagcg----
>AB848604
--------------------------------------------------cttcagtgct
ggc--tcgagagcaggtgcacgttggtggc-cttca--tccaattcccttgtgaaccttt
ggcctc-----ttgct------agctt----cgg-ctgg----cagaggatttt-acaca
tactcgaatgtaatgaaaactattgtcgtgcgcaa-gcacta--atatacaactttcaac
aacggatctcttggctctcgcatcgatgaagaacgcagcgaaatgcgataagtaatgtga
attgcagaattcagtgaatcatcgaatctttgaacgcaccttgcaccctttggaattcca
aagggtatgctcgtttgagtgtcattgtactctcacactctccgatc-tctggattggga
gcggtggacttgggtgttgctgctttcttgtggctcacctcaaatgcgtcagtgcatctc
ttgattg-gacatagtacggcgtgataagtgtcttcgccggcac-----ctcgtaagag-
ggtggtcg-atcg-ggagctctgtgcttcaaaccgtcttc--ggacaatccctgacaact
tgacctcaaatcgagtaggactacccgctgaacttaagcatatc------------
>HQ667860
------------acctgcggaaggatcattaatgattgtgcgtggtc-gccttcagtgct
ggc--tctcgagcaggtgcacgttggtggc-tt-ca--tccaattcccttgtgaaccttt
ggcctc-----ttgct------ggctt----cgg-ctgg----cagaggatttt-acata
tactcgaatgtaatgaaaactattgttgtgcgcaa-gcacta--atatacaactttcaac
aacggatctcttggctctcgcatcgatgaagaacgcagcgaaatgcgataagtaatgtga
attgcagaattcagtgaatcatcgaatctttgaacgcaccttgcaccctttggaattcca
aagggtatgctcgtttgagtgtcattgtactatcacactctccgatc-tttggattggga
gcggtggacttgggtgttgctgctttcttgtggctcacctcaaatacatcagtgcacctc
ttggttg-gacatagtacggcgtgataagtgtcttcgccggcac-----ctcgtaagag-
ggtggccg-atcg-ggagctctgtgcttcaaaccgtcttc--ggacaattcctgacaact
tgacctcaaatcgagtaggactacccgctgaacttaagca----------------
>HQ667874
ttccgtaggtgaacctgcggaaggatcattattgattgcgaatcgtt-gtctccagtgct
ggcggcct--ggcaagtgcacgkcgacagc-tttca--tccaat-cccctgtgcaccttt
ggcctc-----ttgct------agcct----cgg-ccgg----cagagga-ttttacacc
gactcgaatgtaatgaaa-ttcctgttgtgcacac-gcactactatatacaactttcaac
aacggatctcttggctctcgcatcgatgaagaacgcagcgaaatgcgataagtaatgtga
attgcagaattcagtgaatcatcgaatctttgaacgcaccttgcaccctttggtattccg
aagggtatgctcgtttgagtgtcattgtactctcacacttcc-gatt-tttggatcggga
gcggtggacttgggtgttgctgcggtcctgtggctcacctcaaatgcagtagtgcacctc
tcggttg-gacatagtacggcgtgataagtgtcttcgccggcac-----ctcctcagag-
ggtggccg-atcg-ggagctctgtgcttccaaccgtcttc--ggacaacgtttgacaact
tgacctcaaatcgagtaggactacccgctgaacttaagcatatcaa----------
>AY243529
ttccgtaggtgaacctgcggaaggatcattattgattgcgaatggtt-gtctgcagtgct
ggcggtct--ggcaagtgcacgtagacggc-tttca--tccaata-ccctgtgcaccttt
ggcctc-----ttgct------agctt----cgg-ccgg----cagaggatttttacacc
cactcgaatgtaatgaaa-ttactgttgtgcacac-gcacta--ctatacaactttcaac
aacggatctcttggct-tcgcatcgatgaagaacgcagcgaaatgcgataagtaatgtga
attgcagaattcagtgaatcatcgaatctttgaacgcaccttgcaccctttggtattccg
aagggtatgctcgtttgagtgtcattgtactctcacacttcc-gatcgtttggatcggga
gcggtggacttgggtgttgctgccttaccgtggctcacctgaaatgcagtagtgcacctt
tcggttg-gacatagtacggcgtgataagtgtc-tcgccggcac-----ctctc-tgag-
ggtggccg-atcg-ggagctctgtgcttccaatcgtcttc--ggacaatgactgacaact
tgacctcaaatcga---g--------------------------------------
>FJ196960
---------------------aggatcattattgattgcgaatggtt-gtctgcagtgct
ggcggtct--ggcaagtgcacgtagacagc-tttca--tccaatacccttgtgcaccttt
ggcctc-----ttgct------agctt----cgg-ccgg----cagaggatttttacacc
cactcgaatgtaatgaaa-ttactgttgtgcacac-gcacta--ctatacaactttcaac
aacggatctcttggctctcgcatcgatgaagaacgcagcgaaatgcgataagtaatgtga
attgcagaattcagtgaatcatcgaatctttgaacgcaccttgcaccctttggtattccg
aagggtatgctcgtttgagtgtcattgtactctcacacttcc-gatcgtttggatcggga
gcggtggacttgggtgttgctgctt-accgtggctcacctcaaatgcagtagtgcacctt
tcggttg-gacatagtacggcgtgataagtgtcttcgccggcac-----ctcac-tgag-
ggtggccg-atcg-ggagctctgtgcttccaatcgtcttc--ggacaatcactgacaact
tgacctcaaatcgagtaggactacccgctgaacttaagcatatcaataagcggagg
>HQ853681
----------------------gagtcggtgatc-------g--atcggtcgtctgtgct
ggtgg--caacacatgtgcacgtcgat--cg---tcattc-cattctcctttcaatctcc
aagtttg---gtcaccttgtg-gccttt----attccagcgcct--ggt-atttcaccca
ctc-tgggtatttgaaacgaagacaa-------tctgtat-aaactatacaactttcaac
aacggatctcttggctctcgcatcgatgaagaacgcagcgaaatgcgataagtaatgtga
attgcagaattcagtgaatcatcgaatctttgaacgcaccttgcaccctttggtattccg
aagggtacgcccgtttgagtgtcattgtactctcaaccccac-gactttg----ttgtgt
gggttggacttgggtcccgtcgctat-ttgcgaccgatccgaaatgtatcagcgtgtgtc
cg--tcgtgacgta-aaccgattgttaa---gtttcatcgggctcgctct-t-cgaggtc
aaagcaca---------------tgc--caaaccccttta-------ct-tttgaccaat
tgacctccaaaccggggggaaccccccctggacttaaacctatccattagcccgaa
>HQ853682
----gtggct------------------ttgat------cta--gtcggtcgtctgtgct
ggtgg--caacacatgtgcacgtcaac--tg---caaatc-cacacacctgtgcatcttt
gactgtggggtccgcttagcttgacattgtt-gactggggtctcatggtatttttacaca
ctc-tgaatgtaatggaatgtct---tgtgcataacgcat--ataaatacaactttcaac
aacggatctcttggctctcgcaccgatgaagaacgcagcgaaatgcgataagtaatgtga
attgcagaattcagtgaatcatcgaatctttgaacgcaccttgcaccctttggtattccg
aagggtacgcccgtttgagtgtcattgtaatctcacctctac-ggctt-ttg--tcgtgt
gaagtggacttgggcattgtcgtgttgcaacgactggcctgaaatgcatgagtgtaccct
gctgttgcagcgtc-ttcagtgtgataattatcttcactgatccaagttcct-ttgggac
-acgcgagcgacg-tgggctctgcgctgcgaaccgtcttt--ggacaaagtttgacaatt
tgacctcaaatcgggtgggattacccgctgaacttaagcatatcat---------a
>HQ853683
----------gggcctgga--------------------cca--gtcggttgtctgtgct
ggtgg---aacacatgtgcacgatggc--cg---caaatc-cacacacctgtgcaccttt
gactatgggattcgctttgcttgacattgtt-gatcggagttttgtggtatttttacaca
ctc-taaa-gtaacagaatgtct--ttgtgcataacacat--ataaatacaactttcaac
aacggatctcttggctctcgcaccgatgaagaacgcagcgaaatgcgataagtaatgtga
attgcagaattcagtgaatcatcgaatctttgaacgcaccttgcactctttggtattccg
aagagtacgcccgtttgagtgtcattgtaatctcacctctac-aactt-ttg--ttgtgg
aaagtggacttgggccttgttgtgtgacaacgactggcttgaaatggatgagtgtaccct
gctgctgcagcgtc-ttcagtgtgataagcatcttcactgatcaaagttcct-ttgggac
-acgattgcatgg-tgggctctgtgcttccaaccgtctat---gac-aaccttgacaatt
tggcctcaaatcgggtgggactacccgctgaacttaagcatatcaaaaggccgaag
>JF273541
-----taggtgaacctgcggaaggatcattattgattgtgaatcgtt-gccctcagtgct
ggcg-ccc--ggcaagtgcacgttggtgac-tttca--tccatta-ccctgtgcaccctt
ggcctc-----ttgct------ggctt----cgg-ctgg----cagaggatttttacacc
gactcgaatgtaatgaaa-ttattgtcgtgcgcaa-gcact---atgtacaaccttcaac
aacggatctcttggctctcgcatcgatgaagaacgcagcgaaatgcgataagtaatgtga
attgcagaattcagtgaatcatcgaatctttgaacgcaccttgcaccctttggcattccg
aagggtatgctcgtttgagtgtcattgtactctcacgctttg-gatcctttggatttgga
gtggtggacttgggtgttgctgctttgcagcggctcaccccaaatgcatgcgtgcaactc
ctggttg-gacatagtacggcgtgataagtgtcttcgccggcac-----ctcgcaagag-
ggtggctg-atcg-ggagctctgtgcttcgaaccgtcctt--ggacaatgactgacaact
tgacctcaaatcgagtaggactacccgctgaacttaagcatatc------------
>JF506803
------------acctgcg--gaggtcattaatgatat--aattg-tctccttcagtgct
ggc--gy---mgcatgtgcacgttgggggc-atata--tccaacacc-ttgtgaaccatt
ggcctt------tgct------ggctt----cgg-ctgg----tagagga--ttta-aca
aacacgaatgtaatgaaa--aaatgttgtgctaa--gcacta--ataaacaactttcaac
aacggatctcttggctctcgcatcgatgaagaacgcagcgaaatgcgataagtaatgtga
attgcagaattcagtgaatcatcgaatctttgaacgcaccttgcaccctttggtattccg
aagggtatgctcgtttgagtgtcattatactctcacacttc---------aaattagaga
gcggtggacttgga--ttgccg-cttgctgtggctcgtctaaaatgagttagtacgactc
ctagtta-aacatagtacggcgttataactaccctcgctg-------------c------
--tgtctg-atta-ggagct-tgtgcttccaaccgtcttc--ggacaatatttgataact
tgacctcaaatcgagtaggattacccgctgaacttaagcatatcaataagcggagg
>JF506804
------------acctgc-ggaggatcattattgatat--aattg-tccccttcagtgct
ggc--tc---tgcatgtgcacgttggggac-atata--tccaatacc-ttgtgaaccatt
ggcctt------tgct------agctt----cgg-ctgg----taaagga--ttt-taca
cacatgaatgtaatgaaa--taatcttgtgctga--gcacta--atatacaactttcaac
aacggatctcttggctctcgcatcgatgaagaacgcagcgaaatgcgataagtaatgtga
attgcagaattcagtgaatcatcgaatctttgaacgcaccttgcaccctttggtattcca
aagggtatgcccgtttgagtgtcattatactctcacacttc-taat----tagttaggga
gcggtggatttgga--ttgccg-cttactgtggctcatcttaaatgaattagtgcgactc
ttagtta-aacatagtacggcgtgataagtaccctcgctg-------------c------
--tgtctg-atta-agagct-tgtgcttcaaaccgtctca--ggacaatatttgataact
tgacctcaaatcgagtaggattacccgctgaacttaagcatatcaataagcggagg
>JF506806
------------acctgcg--gaggtcattaatgat--tgaatcgtt-gccttctgtgct
ggc--ac---ygcaagtgcacgtcggtgac-tttca--tccaata-ccctgtgaaccttt
ggcctc-----ttgct------agctt----tgg-ccgg----cagaggaattt---aca
cactcgcatgtaatgaaa--tactgtcgtgcgcaa-gcacta--atgtacaactttcaac
aacggatctcttggctctcgcatcgatgaagaacgcagcgaaatgcgataagtaatgtga
attgcagaattcagtgaatcatcgaatctttgaacgcaccttgcaccctttggcattccg
aagggtatgctcgtttgagtgtcattgtactctcacactcgt-aatc--ttcgatcgcga
gcggtggacttgggt-ctgctgcttacccgcggctcacctcaaatcgattcgtgcacctc
ttggttg-gacatagtacggcgtgataagtgtcttcgccggcgc-----ctcattggag-
ggtggccg-atcg-ggag-cttgtgcttcaaaccgtcctc--ggacaacaactgacaact
tgacctcaaatcgagtaggactacccgctgaacttaagcatatcaataagcggagg
>JF506807
------------acctgc-ggaggatcattayygat--tgagtsgtt-accttccgggct
ggc--tc---cgcwagtgcacgtcggtgac-tttca--tccaata-ccctgygcaccttt
ggcctc-----ttgct------agctt----cgg-ccgk----yrgattatttt---mca
aactcgaatgwadtgaaa--tactgtcgtgsgsaa-scacta--atgtacaactttcaac
aacggatctcttggctctcgcatcgatgaagaacgcagcgaaatgcgataagtaatgtga
attgcagaattcagtgaatcatcgaatctttgaacgcaccttgcaccctttggmattccg
aagggtatgctcgtttgagtgtcattgtactctcacactcc--aat--cttggattggga
gcggtggacttgggt-ttgctgctttactgtggctcacctcwaatggagtagtgcaactc
tcggttg-gacatagtrcggcgtgataagtgtcttcgccggcgc-----ctcat-tgag-
ggtggccg-atcg-ggag-cttgtgcttcaaaccgtcttc--ggacaacatctgacaact
tgacctcaaatcgagtaggactacccgctgaacttaagcatatcmataagcggaag
>JF506809
------------acctgc-ggagg-tcattaatgat--tgaatggtc-accttcagtgct
ggc--gc---agcaagtgcacgttggtggc-tttca--tccaatt-ccctgtgaaccttt
ggcctc-----ttgct------agctt----cgg-ctgg----cagaggatttt---ata
tactcgaatgtaacgaaa--tattgttgtgcgcaa-gcacta--atatacaactttcaac
aacggatctcttggctctcgcatcgatgaagaacgcagcgaaatgcgataagtaatgtga
attgcagaattcagtgaatcatcgaatctttgaacgcaccttgcaccctttggacttcca
aagggtatgctcgtttgagtgtcattgtactctcacacttcc-gatc--ctggattggga
gcggtggacttgggt-ttgctgcttccttgtggctcacctgaaatgcattagtgcatctc
ttgattg-gacatagtacggcgtgataagtgtcttcgccggcac-----ctcat-agag-
ggtggccg-attg-ggag-cttgtgcttcaaaccgtcttc--ggacaacccctgacaact
tgacctcaaatcgagtaggactacccgctgaacttaagcatatcaataagcggagg
>JF506810
-------------cctgc-ggaggatcattaatgat--tgaatggtt-gccttcggtgct
ggc--tc---tgcaagtgcacgttggtggc-tttca--tccaata-ccctgtgaaccttt
ggcctc-----ttgct------agctt----cgg-ctgg----cagaggatttt---aca
cactcgaatgtaatgaaa--tattgtcgtgcgcaa-gcacta--atgtacaactttcaac
aacggatctcttggctctcgcatcgatgaagaacgcagcgaaatgcgataagtaatgtga
attgcagaattcagtgaatcatcgaatctttgaacgcaccttgcaccctttggtattccg
aagggtatgctcgtttgagtgtcattgtactctcacacttct-gatc--ttgattcggga
gcggtggacttgggt-ttgctgcttacctgcagctcacctcaaatgcgtcagtgcatctc
ttggttg-gacatagtacggcgtgataagtatcttcgccggcac-----ctcgc-agag-
ggtggccg-attg-ggag-cttgtgcttcaaaccgtcttc--ggacaatttctgacaact
tgacctcaaatcgagtaggactacccgctgaacttaagcatatc------------
>JF691028
-----------------------------taatgaaat-taa--gtcggccttctgtgct
ggtgg--caacacatgtgcaygttggt--cg---caaatc-cacacacctgtgcaccttt
gactttgggacctgctttgctctacactgty-gacctgggtcttaaagtattttcacaca
ctc-ttaatgtaatggaatgtct--ctgtgcttaatgcgc--aaatmtacaactttcaac
aacggatctcttggctctcgcaccgatgaagaacgcagcgaaatgcgataagtaatgtga
attgcagaatccagtgaatcatcgaatctttgaacgcaccttgcaccctgtggtattcca
gagggtacacccgtttgagtgtcattgtaatatcacttcacc-aggctttga--ctggyg
gaggtggacctgggccctgccatgttattatggctggtctaaaaaacatgagtgcaacct
gctgttgcagcgtc-ttcagtgtgataattatcttcattgaacaaagttccc-tagggac
-acgctttcttag-caggctctgtgctttcaaccgtcctt--ggacactttttgacaact
tgacctcaaatcgggtgggactacccgctgaacttaagcatatcaataagcggagg
>JF691108
--------------ctgc-ggaggatcattattgaa---gag--gtcctccggctttgcg
gccgt---ggcggatgcgcccc---tt--tc---cacaac-caaacccctgtgcacatcc
ttctggtgg--------------gttt----gcgcctgggtccc-----ggctttacctc
ttc-tatgtct-atagaatgtccaatcgtgt--cctgtta-acaaataacaactttcaac
aacggatctcttggctctcgcatcgatgaagaacgcagcgaaatgcgataagtaatgtga
attgcagaattcagtgaatcatcgaatctttgaacgcaccttgcgccctttggtattccg
aggggtacacccgtttgagtgtcattgtaatctcacttcgac-aacttcttg--ttgttg
gaggtggacttggaccctgctgtgtcacaatggctggtctgaaatgcatgagtgcaccct
gctgtagcagcgtc-ttcagtgtgataagtatcttcactgattcaagctccctgtgggac
-acgcttgtctgg-tgggctctgtgcttctaaccgtccac--ggacaact-ttgacaatt
tgacctcaaatcgggtgggactacccgctgaacttaagcatatcaataagcggagg
>JF691116
---------------tgc-ggaggatcattaatgaatt-cga--atcggtcgtctgtgct
ggtgg--caacacatgtgcacgtcgat--cg---tcattc-cattctcctttcaatctcc
gagtctg---gtcacctcgtg-ggctcc----gctccagcgcct--ggt-atttcaccca
ctc-tgggtatttgaaacgaagacat-------ctcatat-aaactatacaactttcaac
aacggatctcttggctctcgcatcgatgaagaacgcagcgaaatgcgataagtaatgtga
attgcagaattcagtgaatcatcgaatctttgaacgcaccttgcaccctctggtattccg
aagggtacgcccgtttgagtgtcattgtactctcarccctac-aactttg----ttgtgc
gggttggacttggacctcgttgcgat-ctgcgaccggtccgaaatgtattagcgtgtgtc
tg--ttgtgacgta-aaccgattgttaa---gtttcatcgggctcgctct-t-cgaggtc
aaagcaca---------------tgc--caaacccccttt-------acttttgacaatt
tgacctcaaatcgggtgggatcacccgctgaacttaa-------------------
>JF691133
--------------------------cattaatgaatt-aaa--gtcggccgttgttgct
ggtagaactctgcatgtgcacactgtt--cg---caaatcccacacacctgtgcatctat
gactcaagg------tt---acga-----------ctg------agagtatttttttaca
ctcttgaatgtaacggaatgtctttttrtgcataacgtac-attataaacaactttcaac
aacggatctcttggctctcgcatcgatgaagaacgcagcgaaatgcgataagtaatgtga
attgcagaattcagtgaatcatcgaatctttgaacgcaccttgcaccctttggtattccg
aagggtacgcccgtttgagtgtcattgtaatctcacatttt--gactt--ta--ttgttg
aatgtggacttggatgttgctgttttactacggctcgtcttaaatgtctgagtgtaccct
gc-tttgcagcgta-tcaggtgtaataaatat-ttcacccgagttggtc----cacgatc
-gcgctttcttagtatggctctatgcttcaaaccgtctttacagacaatttctgacaatt
tgacctcaaatcgggtgggactacccgctgaacttaa-------------------
>JF691149
---------t-gacctgcg-gaggatcattaacgaatctaaa--gtcggcctccagtgct
ggtgg--tcacacatgtgcacgttggt--cg---caaatc-cacacacctgtgcatactt
gactctgagcaccttc-caaccaacct-ggttggactggtgctc-gagtattttcacaca
ctc-tgaatggaatggaatgtc-tattttgcataacatgc-aaatgaaacaactttcaac
aacggatctcttggctctcgcatcgatgaagaacgcagcgaaatgcgataagtaatgtga
attgcagaattcagtgaatcatcgaatctttgaacgcaccttgcaccctttggttttcca
aagggtacacccgtttgagtgtcattgtaatctcaccctcc--gactctttg--tcgtgt
gttgtggaattggatgctgccgtgttgtgccggctcatctgaaatatctgagtacatcct
tgatttgtgatgtg-ttcggtgtgataaa--tcttcaccggaattgacctt----gtgtc
-acactcacttactatggctctgtgcttccaatcgtcccagtggacaacatctgacattt
tgacctcaaatcgggtgggactacccgctgaacttaa-------------------
>JF691166
--------------------------cattagtgaatctaaa--gtcggcttactgtgct
ggtgg--agacacatgtgcacgt-agt--cg---caaatt-cacaaacctgtgcatttat
gactctgagtgccactttgcatggccttgattggcttggtactc-gagtacttttacaca
ctcttgaatgtaatggaatgtc-gattgtgcataacgtac-aat-gaaacaactttcaac
aacggatctcttggctctcgcatcgatgaagaacgcagcgaaatgcgataagtaatgtga
attgcagaattcagtgaatcatcgaatctttgaacgcaccttgcaccctttggtattcca
aagggtacacccgtttgagtgtcattgtactctcactacattcgactttggt--tgtttg
tatgtggacttggatgctgctgtgatttaacagctcatctgaaatgcctgagtgtacccc
ac-tttgtggcgta-ttcggtgtgataa--atcttcaccggagttgatcctt-ttgggtc
-gcgtctgtatagtgtggctctatgcttccaaccgtccttagggacaatccttgacaatt
tgacctcaaatcgggtgggactacccgctgaacttaa-------------------
>JF690992
----------------------------ttaacgaatgacaa--gtcggtcytctgtgct
ggtgg--caacacatgtgcacgttgac--tg---caaatc-cacacacctgtgcaccttt
gactttgggatccgccatgcccggctctgtt-ggcctgggtcttgaggtatttttacata
cgcttgcatgtattggaatgtct--ctgtgcataatgcgc--aaataaacaactttcaac
aacggatctcttggctctcgcatcgatgaagaacgcagcgaaatgcgataagtaatgtga
attgcagaattcagtgaatcatcgaatctttgaacgcaccttgcaccctttggtattccg
aggggtacgcccgtctgagtgtcattgtaatctcactcccct-agccttttg--gcctgg
gaggtggacttggactctgccgtgtcaccrtggctggtctaaaatgcatgagtgtaccct
gctgttgcagcgtc-ttcagtgtgataagcatcctcactggacaaagttccc-ttaggac
-acgcacgca-ag-tgggctctgcgcttctaacagtcccgtgggac-agctttgacaact
tgacctcagatcgggtgggactacccgctgaacttaa-------------------
>JF691222
ttccgtaggtgaacctgcggaaggatcattagtgaaacacaa--gtcggttgtttgtgct
ggtgg--aaacacatgtgcatgacggc--cg---caaatc-cacacacctgtgcaccttt
gactgtgggattcgctttgcttgacattgcc-gactggagtctcatggtatttttacaca
cgc-taaa-gtaatggaatgtct--t--tgcataatgcat--atgaaaacaactttcaac
aacggatctcttggctctcgcaccgatgaagaacgcagcgaaatgcgataagtaatgtga
attgcagaattcagtgaatcatcaaatctttgaacgcaccttgcactctttggtattcca
aagagtacgcccgtttgagtgtcattgtaatctcacctctac-aactttttg--atgtgg
aaagtggatgtgggcctcgttgtgtaataacaactggcctgaaatggatgagtgtaccct
gctgctgctgcgt--ttcagtgtgataagtatcttcactgataaaagttcct-ttgggac
-acgattgcaaag-tgggctctgcgcttccaactgtctgtatggacaatacttgacaatt
tggcctcaaatcgggtgggactacccgctgaacttaagcatatcaataagcggagg
>JF691010
----------------------------ttaatgaatttcaa--gtcggcygtctgtgct
ggtgg--caacacatgtgcacgtcggc--cg---caaatc-cacacacytgtgcactttt
gactttgggatccgctgcgcttggctctgct-ggcctgggtctcagagtacttttatata
ctcttgaatgtratggaatgtcy--ctgtgcttaaygcrc--aaatatacaactttcaac
aacggatctcttggctctcgcatcgatgaagaacgcagcgaaatgcgataagtaatgtga
attgcagaattcagtgaatcatcgaatctttgaacgcaccttgcaccctttggtattccg
aggggtacacccgtttgagtgtcattgtaatctcacttygac-gactttttg--ttgttg
gaggtggacttggaccctgctgtgtcacaacggctggtctsaaatgcatgagtgcaccct
gctgtagcagcgtc-ttcagtgtgataagtatcttcactgattcaagctncc-ttgggac
-acgcttgtctgg-tgggctctgtgcttctamccgtctgcatggacaactcttgacaatt
tgacctcaaatcgggtgggactacccgctgaacttaagcatatcaataagcggagg
>JF691443
----------------------------ttaatgaaatacaa--gtcggtcatctgtgct
ggtgg--aaacacatgtgcacgttgat--cg---caaatc-cacacacctgtgcacctct
gactctgggcttcgctttgcttgacct-gtt-ggcctgaaccttggggtatttttacaaa
ctc-tgaatgcgatggaatgtct--atgtgcataatgcgc--aaaaatacaactttcaac
aacggatctcttggctctcgcaccgatgaagaacgcagcgaaatgcgataagtaatgtga
attgcagaattcagtgaatcatcgaatctttgaacgcaccttgcaccctttggtattccg
aggggtacacccgtttgagtgtcattgtaatctcactccctc-aactt-ttg--ttgttg
gatgtggacttggactctgttgtgtcacaacaactggtcttaaatggatgagtgcaccct
gctgttgcagcgtc-ttcagtgtgataagcatcttcactggaatcaagttct-aagggac
-acgtgtgcattg-caggctctgtgctggcaaccgtcttt--ggacaatccttgacaatt
tgacctcagatcgggtgggattacccgctgaacttaagcatatcaataa-------
>JF691462
-------gc----------ggaggatcattaatgaatcacaa--gtcggtcttctgtgct
ggtgg--aaacacatgtgcacgttgat--cg---caaatc-cacacacctgtgcaccttt
gactttgggatccgctgtgcccggctctgtt-ggcctgggtcttgaggtatttttacaca
cacttgtatgtattggaatgtct--ctgtgcataatgcac--aaataaacaactttcaac
aacggatctcttggctctcgcaccgatgaagaacgcagcgaaatgcgataagtaatgtga
attgcagaattcagtgaatcatcgaatctttgaacgcaccttgcaccctttggtattccg
aggggtacgcccgtttgagtgtcattgtaatctcactccaac-agcctttgg--ctgtgg
gaggtggacttggactttgctgtgttgctacagctggtctgaaatgcatgagtgtaccct
gctgttgcagcgtc-ttcagtgtgataagcatcctcactggacaaagttccc-tcgggac
-acgcatgtgcag-tgggctctacgcttccaaccgtcctgtgggacagcctttgacaatt
tgacctcaaatcgggtgggactacccgctgaacttaagcatatcaataagcggagg
>JF691073
---------gtgacctgcgg-aggatcattaatgaacaccaa--gtcggtcgtctgtgct
ggtgg--caacacatgtgcacgtcggc--cg---caaatc-cacacacctgtgcactttt
gactttgggatccgctgtgcttggctctgct-ggcctgggtctcagagtacttttatata
ctcttgaatgtaatggaatgtct--ctgtgcttaacgcgc--atctatacaactttcaac
aatggatctcttggctctcgcatcgatgaagaacgcagcgaaatgcgataagtaatgtga
attgcagaattcagtgaatcatcgaatctttgaacgcaccttgcaccctttggtattccg
aggggtacacccgtttgagtgtcattgtaatctcactccgac-gaccatttg--ttgttg
gaggtggacttggaccctgccgtgtcacaatggctggtctgaaatgcatgagtgcaccct
gccatagcagcgtc-ttcagtgtgataagtatcttcactgatccaagtttcc-ttggaac
-acgcttgtctgg-tgggctctgggcttctaaccgtccccatggacaactcttgacaatt
tgacctcaaatcgggtgggattacccgctgaacttaa-------------------
>JF748113
ttccgtaggtgaacctgcggaaggatcattattgattgcgaatggtt-gtctgcagtgct
ggcagtct--ggcaagtgcacgtagacagc-tttca--tccaatacccctgtgaaccttt
ggcctc-----ttgct------agctt----cgg-ccgg----cggagga-ttttacaca
tactcgcatgtaatgaaa-ttattgttgtgcacaa-gcacta--ctatacaactttcaac
aacggatctcttggctctcgcatcgatgaagaacgcagcgaaatgcgataagtaatgtga
attgcagaattcagtgaatcatcgaatctttgaacgcaccttgcaccctttggtattccg
aagggtatgctcgtttgagtgtcattgtactctcacacttcc-gattgtttggatcggga
gcggtggacttgggtgttgctgctttactgtggctcaccttaaatgcagtagtgcaactc
tcggttg-gacatagtacggcgtgataagtgtcttcgccggcac-----ctca-cagag-
ggtggctg-atcg-ggagctctgtgcttcaaaccgtcttc--ggacaacaactgacaact
tgacctcaaatcgagtaggactacccgctgaacttaagcata--------------
>JF906112
----gggggt----------------------------gaaa--gtcggccgtctgtgct
ggtgg--taccacatgtgcacgtcggt--cg---caaatc-cacacacctgtgcaccttt
gactttgggacccgctc---ttggt--tgag-cacatgggtctcagagtacttttacaca
cgc-tgaatgtaatggaatgtct--ttgtgcttaacgcgc--atatatacaactttcaac
aacggatctcttggctctcgcaccgatgaagaacgcagcgaaatgcgataagtaatgtga
attgcagaattcagtgaatcatcgaatctttgaacgcaccttgcaccctttggtattccg
aagggtacacccgtttgagtgtcattgtaatctcacttcgac-gacttttgg--tcgctg
gaggtggacctggaccttgccgtgtcacagcggctggtctgaaatgcatgagtgcaccct
gctgttgcagcg--tctcagtgtgataagcatcttcactgaacaagctcctcgtgtggac
-acgtctgtgttg-tgggctctgcgcttccaaccgtctctgcggacaatccttgacaatt
tgacctcaaatcgggtgggactacccgctgaacttaagcatatcaatagcgggaag
>JF912454
---------t----------------------------tgaacggtc-gcctcctgtgct
ggccgcccgggtactgtgcacgctggtggc-tttca--tccaacacccctgtgcacattt
gacctt-----gcgct------ggctc----cgg-ctgg----cacgagggatttacaca
aactcgcatgtaatgaaatctatcgctgtgcgcaa-gcacaa--atgtacaactttcaac
aacggatcccttggctctcgcatcgatgaagaacgcagcgaaacgcgataagtaatgtga
attgcagaattcagtgaattatcgaatctttgaacgcaccttgcaccctttggtattccg
aagggtatgctcgtttgagtgtcattgtactctcacactctt-cctgtttgcgacgggga
gcggtggacttggatgttgctgcttgaccgcggctcatctgaaatgcattagtgcaccgt
tgggttg-ggcatagtacggcgtgataagtatcttcgccggcac-----ctcgcaagag-
ggtgttcg-atccttccgctctgcgctccaaaccgtctcc--gcgcggggac----aata
t--------------------------------------at---------------
>JF960828
-----------------------------tatcgattataaatcgtt-gacgtaagtgtt
ggc--tcc--ggcaagtgcacgctggtcac-ttgca--tccaacacccttgtgtaccttt
gtcctc-----ttgca------agttt----ggg-ttcg----cagaggatttatacaca
aactcgaatgtaatgaaaaactttgttgtgcgcaa-gcacca--atgtacaactttcaac
aacggatcttttggctcttgcattgatgaagaacgcagagaaatgtgataagtaacgtga
attgcagaattcagtgaatcatcgaatctttgaacgcaccttgcaccctttggtattccg
aagggtatgctcgtttgagtgtcattgtactctcacactctc-caatt--tggtttggga
gttgtggacttgggtgttgctcattcactgtggctcacctcaaatggggtagtacaactc
ttggtta-gccataaaacggggtgataagccttttcgctgt-gc-----ctcgcaagag-
ggtgccta-atcg-ggagtcccg-gcttcacacgcccttc--ccccaatct-tgactagg
tgacctcagatcatgtacg-------------------------------------
>JN168754
--------------------------cattattgattctgaatcgtt-gcctttggtgct
ggc--ttc--ggcatgtgcacactggtgac-tttca--tccactacccttgtgaaccctt
tgcctc-----ttgct------ggctt----tgg-ctgg----cagaggatttttacctt
cactcgaatgtaatgaaacctattattgtgcgcaa-gcacta--atgtacaactttcaac
aacggatctcttggctctcgcatcgatgaagaacgcagcgaaatgcgataagtaatgtga
attgcagaattcagtgaatcatcgaatctttgaacgcaccttgcaccctttggtattctg
aagggtatgctcgtttgagtgtcattgtactctcacactctt-caatctttggattggga
gcggtggacttgggtgttgccgctttactgtggctcacctcaaatgcattagtgcaactc
ttaggta-gacatagtacggcgtgataagtatcttcgccggcac-----ctcgcatgag-
ggtggcta-aatg-agagctctgtgcttcaaactgtcttt--ggacaatctctgac-act
tggcctcaaatcgagtaggactacccgctgaacttaagcatatcaataagcggagg
>JN168755
--------------------------cattattgattgtgaatggtc-atctcctgtgct
ggc--ttc--tgcaagtgcacgctggtgac-tttca--tccaacacccttgtgaaccttt
ggcctc-----ttgct------agcct----cgg-ctcg----cagaggattattacaca
atctcgaatgtaatgaagacccttgatgtgcgcaa-gcacta--atatacaactttcaac
aacggatctcttggctctcgcatcgatgaagaacgcagcgaaatgcgataagtaatgtga
attgcagaattcagtgaatcatcgaatctttgaacgcaccttgcaccctttggcattccg
aagggtatgctcgtttgagtctcattgtactctcacacttct-aatcttttggattggga
gcggtggacttgggtgttgctgctttaccgtggctcacctcaaatctgttagtgcaactc
ttggttg-gacatagtacggcgtgataagtatcttcgccgtcac-----ctcgaaagag-
ggtggcca-gttg-ggagctctgtgcttcaaactgtcttt--ggacaatatctgacaact
tgagctcaaatcgagtaggactacccgctgaacttaagcatatcaataagcggagg
>JN168757
-------gc----------ggaggatcattaataattgtgaatcgtt-gcctttggtgct
ggc--ccc--ggcatgtgcacactggtgac-tttca--tccaatacccttgtgaaccctt
tgcctc-----ttgct------ggctt----tgg-ctgg----cagaggatttttaca-c
aactcgaatgtaatgaaacctattattgtgcgcaa-gcacta--atgtacaactttcaac
aacggatctcttggctctcgcatcgatgaagaacgcagcgaaatgcgataagtaatgtga
attgcagaattcagtgaatcatcgaatctttgaacgcaccttgcaccttttggtattccg
aagggtatgctcgtttgagtgtcattgtactctcacactcttcgatcctttggattggga
gtggtggacttgggtgttgccgctttactgtggctcatctcaaatgcagtagtgcaactc
ttagttg-gacatagtacggcgtgataagtatcttcgccggcac-----ctcgcttgag-
ggtggcta-attg-agagctctgtgcttcaaaccgtcttc--agacaatcactgacaact
tggcctcaaatcgagtaggactacccgctgaacttaagcatatcaataagcggagg
>JN168756
-------------------------------atgattgtgaatcgtc-acctcctgtgct
ggtg-tct--ggcaagtgcacgttggtggc-tttca--tccaatacccctgtgaaccttt
ggcctc-----tcgct------ggctt----cgg-ctgg----cagaggatttt--taca
tactcgaatgtaatgaaagcccttgttgtgcgcaa-gcacta--atgtacaactttcaac
aacggatctcttggctctcgcatcgatgaagaacgcagcgaaatgcgataagtaatgtga
attgcagaattcagtgaatcatcgaatctttgaacgcaccttgcaccctttggtattccg
aagggtatgctcgtttgagtgtcattgtactctcacactctc-taattttcggattggga
gtggtggacttgggtgttgccgcttcactgtggctcacctcaaatgtgttagtgcaactg
ttgatta-gacatagtacggcgtgataagtgtcttcgccggcac-----ctcacaagag-
ggtggcta-atca-ggagctctgtgcttcaaactgtctct--ggacaatctttgacaact
tgacctcaaatcgagtaggactacccgctgaacttaagcatatcaataa-------
>JN704835
ttccgtaggtgaacctgcggaaggatcattaatgaaactaaa--gtcggctttctgtgct
ggtgg--tcacacatgtgcacgttggt--cg----caatc-cacacacctgtgcactttt
gactctgagcaccgccc---agggctc-atcggacccggtactc-gagta-ctttacaca
ctc-tgaatgtaatggaatgtca--ctgtac--aatgtac-actataaacaactttcaac
aacggatctcttggctctcgcatcgatgaagaacgcagcgaaatgcgataagtaatgtga
attgcagaattcagtgaatcatcgaatctttgaacgcaccttgcgccctttggtattccg
aagggcacgcccgtttgagtgtcattgtaatctcacttcaac-aactt-ttg--ttgtgg
aatgtggacttggatgttgtcgtgtt-caacgactcgtctcaaatgcctgagtgtaccct
gc-tttgcagcgta--tcagtgtgataaacatcttcactgtta--agtc-tt-c--ggac
-acgcttgtatcg-tgggctctatgcttcgaaccgtcttt--ggacaatctctgacaatt
tgacctcaaatcgggcgggactacccgctgaacttaagcatatcaataagcggagg
>EF027386
---------------------aggatcattaatgattgcgaatggtc-gccttcagtgct
ggn--tncggagcaggtgcacgttggtggc-tt-ca--tccaattcncttgtgaaccttt
ggcctc-----ttgct------agctt----cgg-ctgg----cagaggatttt-acaca
tactcgaatgtaatgaaaactattgttgtgcgcaa-gcacta--atatacaactttcaac
aacggatctcttggctctcgcatcgatgaagaacgcagcgaaatgcgataagtaatgtga
attgcagaattcagtgaatcatcgaatctttgaacgcaccttgcaccctttggaattcca
aagggtatgctcgtttgagtgtcattgtactctcacactccctgatc-tttggattggga
gtggtggacttgggtgttgctgctttcttgtagctcacctcaaatacatcagtgcacctc
ttaattg-gacatagtacggcgtgataagtgtcttcgccggcac-----ctcgtaagag-
ggtggccg-attg-ggagctctgtgcttcaaatcgtcttc--ggacaattc---------
--------------------------------------------------------
>JN887997
------------------cgaaggatcattagtgatttcgaaatgtt-actctctgtgct
ggc--tc----gcatgtgcacattagtgac-tttca--tccaacacccttgtgaaccttt
agcctt-----gcgtt------ggttt----cgg-ccgg----cgaaggatttttacaca
tactcgaatgtaatgaaa-atggtattgtgcacat-gcacta--atgtacaactttcaac
aacggatctcttggctcttgcatcgatgaagaacgcagcgaaatgcgataagtaatgtga
attgcagaattcagtgaatcatcgaatctttgaacgcaccttgcaccctttggtattccg
aagggtatgctcgtttgagtgtcattgtactctcacactctccgatttttcagatcggga
gcggtggacttggatgttgctgctttgttgtggctcatctcaaatgccttagtgcaactc
t-acttg-gacatagtacagcgggataagtatcttcgctggcaa-----ctcgcaagag-
aatgtcta-attc-ggagctctgtgcttcgaactgtcttt--tgactatctct-------
--------------------------------------------------------
>JF691172
-----------------gcggaggatcattagtgaaactaaa--gtcggcttactgtgct
ggtgg--agacacatgtgcacgttagt--cg---caaatc-cacacacctgtgcatctat
gactctgagtgccgctttgcatggccttgaccggcctggcgctc-gagtactttcacaca
--cttgaatgtaacggaatgtcttgttgtgcgtaatgtac-aaacgaaacaactttcaac
aacggatctcttggctctcgcatcgatgaaaaacgcagcgaaatgcgataagtaatgtga
attgcaaaattcagtgaatcatcgaatctttgaacgcaccttgcaccctttggtattcca
aagggtacacccgtttgagtgtcattgtaatctcactacgattgactctttc--tttccg
tatgtggacttggatgttgtcgtgat-taacgactcgtctgaaatgcctgagtgtacccc
gc-tttgcggcgta-ttcggtgtgatac--atcttcaccggagttgatcctt-ttgggtc
-gcgtccgtatagtgtggctctatgcttccaaccgtcttttgagacaatctctgacaatt
tgacctcaaatcgggtgggactacccgctgaacttaa-------------------
>JQ272430
ttccgtaggtgaacctgcggaaggatcattagtgaaactaaa--gtcggcttactgtgct
ggtgg--agacacatgtgcacgttagt--cg---caaatc-cacacacctgtgcatctat
gactctgagtgccgctttgcatggccttgaccggcctggcgctc-gagtactttcacaca
ctctcgaatgtaacggaatgtcttgttgtgcgtaatgtac-aaacaaaacaactttcaac
aacggatctcttggctctcgcatcgatgaagaacgcagcgaaatgcgataagtaatgtga
attgcagaattcagtgaatcatcgaatctttgaacgcaccttgcaccctttggtattccg
aagggtacacccgtttgagtgtcattgtaatctcactacgatcgactctttc--tttctg
tatgtggacttggatgttgtcgtgat-taacgactcgtctgaaatgcctcagtgtacccc
gc-tttgcggcgta-ttcggtgtgatac--atcttcaccggagttgatcctt-ttgggtc
-gcgtctgtatagtgtggctctatgcttccaactgtctgttgagacaacctctgacaatt
tgacctcaaatcgggtgggactacccgctgaacttaagcatatcaataagcggagg
>JQ318607
ttccgtaggtgaacctgcggaaggatcattattgattgcgaatcgtt-gccttctgtgct
ggcagtct--ggcaagtgcacgtcggtggc-tttca--tccaata-ccctgtgaaccttt
ggcct------ttgct------agctt----cgg-ccgg----cagaggaa-tttacaca
cactcgaatgtaatgaagtctattgtcgtgcgcaa-gcacta--atgtacaactttcaac
aacggatctcttggctctcgcatcgatgaagaacgcagcgaaatgcgataagtaatgtga
attgcagaattcagtgaatcatcgaatctttgaacgcaccttgcaccctttggcattccg
aagggtatgctcgtttgagtgtcattgtactctcacactccc-gatgcttggaaacggga
gcggtggacttgggtgttgctgctt-accgtggctcgccttaaatggagtagtgcaactc
ttggttg-gacatagtacggcgtgataagtgtcttcgccggcgc-----ctcacgtaga-
ggtggccg-atcg-ggagctctgtgcttcaaaccgtcttc--ggacaacaactgacaact
tgacctcaaatcgagtaggactacccgctgaacttaagcatatcaataagcggagg
>FJ266735
ttccgtaggtgaacctgcggaaggatcattattgattgtaaacggtt-gccttctgtgct
ggc--ttc--tgcaagtgcacgtcggtgac-ttttat-tccaatacccttgtgaaccttt
ggcctc-----ttgct------agctt----ctg-ctgg----cagaggattctcataca
aactcgaatgtaatgaaa-ctcttgttgtgcacaa-gcacta--ctatacaactttcaac
aacggatctcttggctctcgcatcgatgaagaacgcagcgaaatgcgataagtaatgtga
attgcagaattcagtgaatcatcgaatctttgaacgcaccttgcaccctttggcattccg
aagggtatgctcgtttgagtgtcattgtactctcacacttct-gatc--ttgcattagga
gcggtggacttgggt-ttgctgctttaccgtagcttaccttaaatgggttagtgcaactc
ttggttg-gacatagtacggcgtgataagtatcttcgccggtgc-----ctcgcaagag-
ggtggccg-atcg-ggat-gttgtgctccaaaccgtct----------------------
--------------------------------------------------------
>AB831808
---------------------------attaatgattgcgaatggtc-accttcagtgct
ggc--tcgagagcaagtgcacgttggtggc-tttca--tccaattcccctgtgaaccttt
ggcctc-----ttgct------agctt----cgg-cagg----cagaggatttt-acata
tactcgaatgtaatgaaacctattgttgtgcgcaa-gcacta--ctatacaactttcaac
aacggatctcttggctctcgcatcgatgaagaacgcagcgaaatgcgataagtaatgtga
attgcagaattcagtgaatcatcgaatctttgaacgcaccttgcaccctttggcgctcca
aagggtatgctcgtttgagtgtcattgtactctcacactctctgatc-tttggattggga
gcggtggacttgggtgttgctgc-ttcttgtggctcacctgaaatgcatcagtgcatctc
ttgattg-gacatagtacggcgtgataagtgtcttcgccggcac-----ctcataagag-
ggtggccg-atcg-ggagctctgtgcttcaaaccgtcttc--ggacaacccttgacaact
tgacctcaaa----------------------------------------------
>EU668224
ttccgtaggtgaacctgcggaaggatcattaatgattgcgaatggtc-accttcagtgct
ggc--tcgagagcaagtgcacgttggtggc-tttca--tccaattcccctgtgaaccttt
ggcctc-----ttgct------agctt----cgg-ctgg----cagaggatttt-acata
tactcgaatgtaacgaaaactattgttgtgcgcaa-gcacta--atatacaactttcaac
aacggatctcttggctctcgcatcgatgaagaacgcagcgaaatgcgataagtaatgtga
attgcagaattcagtgaatcatcgaatctttgaacgcaccttgcaccctttggcgctcca
aagggtatgctcgtttgagtgtcattgtactctcacactctctgatc-tttggattggga
gcggtggacttgggtgttgctgc-ttcttgtggctcacctgaaatgcattagtgcatctc
ttgattg-gacatagtacggcgtgataagtgtcttcgctggcac-----ctcataagag-
ggtggccg-attg-ggagctctgtgcttcaaaccgtcttc--ggacaacccctgacaact
tgacctcaaatcgagtaggactacccgctgaacttaagcatatcaata--------
>FJ196968
---------------------aggatcattaatgattgcgaatggtc-accttcagtgct
ggc--tcgagagcaagtgcacgttggtggc-tttca--tccaattcccctgtgaaccttt
ggcctc-----ttgct------agctt----cgg-cggg----cagaggatttt-acata
tactcgaatgtaatgaaaactattgttgtgcgcaa-gcacta--atatacaactttcaac
aacggatctcttggctctcgcatcgatgaagaacgcagcgaaatgcgataagtaatgtga
attgcagaattcagtgaatcatcgaatctttgaacgcaccttgcaccctttggcgctcca
aagggtatgctcgtttgagtgtcattgtactctcacactctctgatc-tttggattggga
gcggtggacttgggtgatgctgc-ttcttgtggctcacctaaaatgcatcagtgcatctc
ttgattg-gacatagtacggcgtgataagtgtcttcgccggcac-----ctcataagag-
ggtggccg-atcg-ggagctctgtgcttcaaaccgtcttc--ggacaacccttgacaact
tgacctcaaatcgagtaggactacccgctgaacttaagcatatcaataagcggagg
>JQ347196
ttccgtaggtgaacctgcggaaggatcattagtgattttgaaatgtt-actttttgtgct
ggc--tcc--ggcatgtgcacattggtgac-tttca--tccaacacccttgtgaaccctt
ggcctt-----gcgtc------ggttt----cgg-ctgg----cggaaggattttacaca
tactcgaatgtaatgaaa-atattattgtgcacaa-gcacta--atgtacaactttcaac
aacggatctcttggctctcgcatcgatgaagaacgcagcgaaatgcgataagtaatgtga
attgcagaattcagtgaatcatcgaatctttgaacgcaccttgcaccctttggtattccg
aagggtatgctcgtttgagtgtcattgtactctcacactctccgat--tttagatcggga
gtagtggacttggatgttgctgctttgttgtggctcatctcaaatgtcttagtgcaactc
t-gcttg-gacatagtacagcgtgataagtatcttcgctggcct-----ctcacaagag-
aatgtcca-attc-ggagctctgtgcttcaaattgtcttt--ggactatctttgacaact
tgacctcaaatcgagtaggactacccgctgaacttaagcatatcaataaacggagg
>GU180319
-------------------------------atgattttgatttgtt-accttctgtgct
ggc--tcc--ggcatgtgcacgttggtgac-tttca--tgcaatacccttgtgaaccttt
ggcctc-----atgcc------ggctt----tgg-ctgg----cagagga--tttacaca
aacttgaatgtaacagaaaaaattgttgtgcgcaa-gcacga--atgtacaactttcaac
aacggatctcttggctctcgcatcgatgaagaacgcagcgaaatgcgataagtaatgtga
attgcagaattcagtgaatcatcgaatctttgaacgcaccttgcacccattggtattcca
aagggtatgctcgtttgagtgtcattgtactctcacactct-------attaaatttgga
gaagtggacttgggtgttgccgctttgctgtggctcatcttaaatgtgctagtgcaactc
atggttg-gatatagtacagcgtgataagtatcttcgctggcac-----ctcataagag-
ggtgtccg-attg-ggagctctgtgcttcaaactgtcctg--ggacaatctctgacaact
tggcctcaaatcgagtaggactacccgctgaacttaagcatata------------
>FJ378744
ttccgtaggtgaacctgcggaaggatcattattgattgcgaatcgtt-gcctttggtgct
ggcggttt--ggcaagtgcacattggtgac-tttca--tccaata-ccctgtgcaccttt
ggcctc-----ttgtt------agctt----cgg-ccgg----cagagga-ttttacaca
aacccgaatgtaatgaaatttattgtcgtgcgcaa-gcacta--atgtacaactttcaac
aacggatctcttggctctcgcatcgatgaagaacgcagcgaaatgcgataagtaatgtga
attgcagaattcagtgaatcatcgaatctttgaacgcaccttgcaccctttggcattccg
aagggtatgctcgtttgagtgtcattgtactctcatgctccc-gatgctttggatcggga
gtggtggacttgggtgttgctgctttactgtggctcacctcaaatggagtagtgcaactc
ttggttg-gacatagtacggcgtgataagtgtcttcgccggcgc-----ctcattagag-
ggtggccg-atcg-ggagctctgtgcttcaaaccgtcttc--ggacaacatctgacaact
tgacctcaaatcgagtaggactacccgctgaacttaagca----------------
>JQ347201
-tccgtaggtgaacctgcggaaggatcattagtgattttgaaatgtc-attttctgtgct
ggc--tgt--ggcatgtgcacgttgatgac-tttca--tccaactcccttgtgaaccttt
ggcctt-----gcgtc------ggttt----cgg-ctgg----cggaaggattttacaca
tacacgaatgtaacg-aa-atattatcgtgcacaa-gcacta--atatacaactttcaac
aacggatctcttggctctcgcatcgatgaagaacgcagcgaaatgcgataagtaatgtga
attgcagaattcagtgaatcatcgaatctttgaacgcaccttgcaccttttggtattccg
aagggtatgctcgtttgagtgtcattgtactctcacactctctgat--ttcaaatcggga
gcggtggacttggatgctgctgctttattgtggctcatcccaaatgccttagtgcaactc
t-atttg-gacatagtacagcgtgataagtatcttcgctggcaa-----ctcgcaagag-
gatgtccg-tttc-ggggctctgtgcttcaaactgtcttt-gggacaatctccgacgact
tgacctcaaatcgagtaggactacccgctgaacttaagcatatcaataagcggagg
>JQ347205
-tccgtaggtgaacctgcggaaggatcattattgattttgaagtgtc-gtcttctgtgct
ggc--tct--cgcatgtgcacgatgatgac-tttca--tccaactctcttgtgaaccttt
gacctc------ggtc------agttt----cgg-ctgg----cagaggattactacaca
atcctgaatgtaataaaaagcc---ctgtgcgaaa-gcacta--atatacaactttcaac
aacggatctcttggctctcgcatcgatgaagaacgcagcgaaatgcgataagtaatgtga
attgcagaattcagtgaatcatcgaatctttgaacgcaccttgcaccctttggtattcca
aagggtatgctcgtttgagtgtcattgtactctcacactctccgat--ttgcattggaga
gcggtggacctggatgttgctgctttgctgtggctcatctgaaatgggttagtgcatctc
atggtta-gac-tagtacagcgtgataagcatcttcgctggcac-----ctttcattgg-
gtggtcca-actg-ggagctctgtgcttcaaactgtcctt--ggacaatatctgacaact
tgacctcaaatcgagtaggactacccgctgaacttaagcatatcaataagcggagg
>JQ393118
---------tgtgactgc-ggaggatcattattgattgcgaatcgtt-gtcttcagtgtg
gcc--ctc--ggcaagtgcacgttggggct-tttca--tccaatacccctgtgaaccttt
ggcctc-----ttgct------agctt----tgg-ctgg----cagaggatttttacacc
cactcgaatgtaatgaaa-ttattgttgtgcgcaa-gcacta--ctgtacaactttcaac
aacggatctcttggctctcgcatcgatgaagaacgcagcgaaatgcgataagtaatgtga
attgcagaattcagtgaatcatcgaatctttgaacgcaccttgcaccctttggcattccg
aagggtatgctcgtttgagtgtcattgtactctcacacttct-gatcctttggattggga
gcggtggacttgggtgttgctgctttactgcggctcacctcaaatgcattagtgcaactc
ttggttg-gacatagtacggcgtgataagtatcttcgccggcac-----ctcgcaagag-
ggtggctg-atca-ggagctctgtgctcccaactgtcttc--ggacaacaactgacaact
tgacctcaaatcgagtaggaccacccgctgaacttaagcatatcaataagcggagg
>HQ154316
ttccgtaggtgaacctgcggaaggatcattaatgattgcgaatggtt-gccttcagtgct
ggc--tctagagcaagtgcacgttggtggc-tttca--tccaattcccctgtgaaccttt
ggcctc-----ttgct------ggctt----cgg-ctgg----cagaggatttt-acaca
tacacgaatgtactgaaaacaattgttgtgcgcaa-gcacta--atatacaactttcaac
aacggatctcttggctctcgcatcgatgaagaacgcagcgaaatgcgataagtaatgtga
attgcagaattcagtgaatcatcgaatctttgaacgcaccttgcaccctttggaattcca
aagggtatgctcgtttgagtgtcattgtactctcacactctccgatc-tttggattggga
gcggtggacttgggtgttgctgctttcttgtggctcacctcaaatgtgttagtgcatctc
ttgattg-gacatagtacggcgtgataagtgtcttcgccggcac-----ctcataagag-
ggtggccg-attg-ggagctctgtgcttcaaaccgtcttc--ggacaacttctgacaact
tgacctcaaatcgagtaggactacccgctgaacttaagcatatcaataagcggagg
>JQ420941
ttccgtaggtgaacctgcggaaggatcattaatgattgcgaatggtt-gccttcagtgct
ggc--tctagagcaagtgcacgttggtggc-tttca--tccaattcccctgtgaaccttt
ggcctc-----ttgct------ggctt----cgg-ctgg----cagaggatttt-acaca
tacacgaatgtactgaaaacaattgttgtgcgcaa-gcacta--atatacaactttcaac
aacggatctcttggctctcgcatcgatgaagaacgcagcgaaatgcgataagtaatgtga
attgcagaattcagtgaatcatcgaatctttgaacgcaccttgcaccctttggaattcca
aagggtatgctcgtttgagtgtcattgtactctcacactctccgatc-tttggattggga
gcggtggacttgggtgttgctgctttcttgtggctcacctcaaatgtgttagtgcatctc
ttgattg-gacatagtacggcgtgataagtgtcttcgccggcac-----ctcataagag-
ggtggccg-attg-ggagctctgtgcttcaaaccgtcttc--ggacaacttctgacaact
tgacctcaaatcgagtaggactacccgctgaacttaagcatatcaataagcggagg
>FN663835
ttccgtaggtgaacctgcggaaggatcattagtgaatctaaa--gtcggctttctgtgct
ggtgg--agacacatgtgcacgttagt--tg---caaacc-cacacacctgtgcatctat
gactctgagtgccgctttgcatggccttgaccggcctggtgctc-gagtattttcacaca
ctcttgaatgtaatggaatgtcatgttgtgcataatgtac-aaa-gaaacaactttcaac
aacggatctcttggctctcgcatcgatgaagaacgcagcgaaatgcgataagtaatgtga
attgcagaattcagtgaatcatcgaatctttgaacgcaccttgcaccctttggtatgcca
aagggtacacccgtttgagtgtcattgtaatctcactacgatcgactttctc--tttctg
tatgtggacttggatgttgttgtgatatcccgactcgtctgaaatgcctgagtgtatccc
gc-tttgcggcgta-ttcggtgtgatac--atcttcactggagttgatcctt-ttgggtc
-acgtctatacagtgtggctctatgcttccaaccgtcttcggagacaatgtctgacaatt
tgacctcaaatcgggtgggactacccgctgaacttaagcatatcaataagcggagg
>HQ154392
ttccgtaggtgaacctgcggaaggatcattagtgaatctaaa--gtcggctttctgtgct
ggtgg--agacacatgtgcacgttagt--cg---caaacc-cacacacctgtgcatctat
gactctgagtgccgctttgcatggccttgacgggcctggcgctc-gagtattttcacaca
ctcttgaatgtaatggaatgtcatgttgtgcgtaatgtac-aaa-gaaacaactttcaac
aacggatctcttggctctcgcatcgatgaagaacgcagcgaaatgcgataagtaatgtga
attgcagaattcagtgaatcatcgaatctttgaacgcaccttgcaccctttggtatgcca
aagggtacacccgtttgagtgtcattgtaatctcactacgattgactttctc--tttctg
tatgtggacttggatgttgtcgtgatatcacgactcgtctgaaatgcttgagtgtaccct
gc-tttgcggcgta-ttcggtgtgatac--atcttcaccggagttgatcctt-ttgggtc
-gcgtctatacagtgtggctctatgcttccaaccgtcttcggagacaatgtttgacaatt
tgacctcaaatcgggtgggactacccgctgaacttaagcatatcaataagcggagg
>HQ154420
ttccgtaggtgaacctgcggaaggatcattaatgaaactcaa--gtcgtc-agttgtgct
ggcag--taacatgtgtgaacac-ggg--cg---caaatc-cacacacctgtgaacatct
tacttggaacacggctggatac----------aacgtgacctcc-gggcaattttccaca
ctc--gaatgtaacagaatgtc-aaccgtac--aatgtac-aatataaacaactttcaac
aacggatctcttggctctcgcatcgatgaagaacgcagcgaaatgcgataagtaatgtga
attgcagaattcagtgaatcatcgaatctttgaacgcaccttgcaccctttggtattccg
aagggtacacccgtttgagtgtcattgtaatctcacctctat-aacttttgt--tatgga
accgtggacttggatgttgcagtgttacaactgctcatcttaaatacttgagtgtaccct
gc-tttgcagcgta-ttcggtgtgataa-catcttcaccggagtcagtc----gcaagac
-acgtttgctaggtttggctctatgcttcaaaccgtc---aaggacaatctctgacaatt
tgacctcaaatcgggtgggactacccgctgaacttaagcatatcaataagcggagg
>JQ420943
ttccgtaggtgaacctgcggaaggatcattaatgaatt-aaa--gtcggtcttctgtgct
ggtgg--caacacaagtgcacgttgat--cg---caaatc-cacacacctgtgcaccttt
gactttgggatctgctttgcttggctttgcc-tgtctgggtcccagagtatttttacaca
ctc-tgaatgtaatggaatgtat--ctgtgcataatgcgc--aaaaatacaactttcaac
aacggatctcttggctctcgcaccgatgaagaacgcagcgaaatgcgataagtaatgtga
attgcagaattcagtgaatcatcgaatctttgaacgcaccttgcaccctttggtaatctg
aagggtacacccgtttgagtgtcattgtaatctcactccacc-ggctttttg--ctgatg
gatgtggacctggactctgttgtgttactacaactggtctgaaatgcatgagtgcatcct
gctgttgctgtgtt-ttcagtgtgataagcatcttcactggaccaagttccc-ttgggac
-atgcatgcattg-tgggctctgtgctggcaactgtcttt--ggac-aaccttgacaatt
tgacctcagatcgggtgggactacccgctgaacttaagcatatcaataagcggagg
>JQ420961
ttccgtaggtgaacctgcggaaggatcattagtgaatctaaa--gtcggctgattgtgct
ggtgg--agacacatgtgcacgtcagt--cg---caaacc-cacacacctgtgcatctat
gactctgagtgctgctttgcatggccttgatcggcctggcgctc-gagtactttt-caca
ctcttgaatgtaacggaatgtcttgttgtgcgtaatgtac-aatcaaaacaactttcaac
aacggatctcttggctctcgcatcgatgaagaacgcagcgaaatgcgataagtaatgtga
attgcagaattcagtgaatcatcgaatctttgaacgcaccttgcaccctttggtattccg
aagggtacacccgtttgagtgtcattgtaatctcactatgattgactttttc--tttctg
tatgtggacttggatgttgctgtgatattatggctcgtctgaaatgcttcagtgtacccc
gc-gatgcggcgta-ttcggtgtgatac--atcttcaccggagttgatcctt-ttgggtc
-gtgtctgtaa-gtgtggctctatgcttcgaaccgtcttgtaggacaatctctgacaatt
cgacctcaaatcgggtgggactacccgctgaacttaagcatatcaataagcggagg
>JQ420988
ttccgtaggtgaacctgcggaaggatcattaatgaaactcaa--gtcggccatctgtgct
ggtgg--caacacatgtgcacgttggt--cg---caaatc-cacacacctgtgcatcttt
gactctttgaatcgcccggcttgatct-gatcaatccggtttgaggggtacttttacaca
ctc-tgaatgtaatggaatgtct--ctgtgcataatgtac-aactaaaacaactttcaac
aacggatctcttggctctcgcatcgatgaagaacgcagcgaaatgcgataagtaatgtga
attgcagaattcagtgaatcatcgaatctttgaacgcaccttgcaccctttggtattccg
aagggtacgcccgtttgagtgtcattgtaatctcattacaac-tcctttttg--gtgttg
taggtggacttggatgttgctgtgtcacaatggctcatctaaaatgcttgagtgtaccct
gc-tgtgcagcgta--tcggtgtgataaacatcttcactgtgt--ggtc-tt-tattgac
-gcgcttgct-tg-tgggctctatgcttccaaccgtctgcaaggacaatctctgacaatt
tgacctcaaatcgggtgggactacccgctgaacttaagcatatcaataagcggagg
>HQ154366
ttccgtaggtgaacctgcggaaggatcattagtgaatccaaa--gtcggcttactgtgct
ggtgg--agacacatgtgcacgt-agt--cg---caaatc-cacacacctgtgaatctat
gactctgagtgccgctttgcatggccttgatcggcctggcactc-gagtacttttacaca
ctcttgaatgtaatggaatgtc-tattgtgcataatgtac-aat-gaaacaactttcaac
aacggatctcttggctctcgcatcgatgaagaacgcagcgaaatgcgataagtaatgtga
attgcagaattcagtgaatcatcgaatctttgaacgcaccttgcaccctttggtattccg
aagggtacacccgtttgagtgtcattgtaatctcactacattcgactttggt--cgcttg
tatgtggacttggatgttgccgtgatttcacggctcgtctgaaatgcctgagtgtacccc
at-tttgcggcgta-ttcggtgtgatac--atcttcaccggagttgatcctt-tcgggtc
-gcgtcagtatagtgtggctctatgcttccaaccgtccctaaggacaattcttgacaatt
tgacctcaaatcgggtgggactacccgctgaacttaagcatatcaataagcggagg
>HQ154419
ttccgtaggtgaacctgcggaaggatcattagtgaatccaaa--gtcggcttactgtgct
ggtgg--agacacatgtgcacgt-agt--cg---caaatc-cacacacctgtgaatctat
gactctgagtgccgctttgcatggccttgatcggcctggcactc-gagtacttttacaca
ctcttgaatgtaatggaatgtc-tattgtgcataatgtac-aat-gaaacaactttcaac
aacggatctcttggctctcgcatcgatgaagaacgcagcgaaatgcgataagtaatgtga
attgcagaattcagtgaatcatcgaatctttgaacgcaccttgcaccctttggtattccg
aagggtacacccgtttgagtgtcattgtaatctcactacattcgactttggt--cgcttg
tatgtggacttggatgttgccgtgatttcacggctcgtctgaaatgcctgagtgtacccc
at-tttgcggcgta-ttcggtgtgatac--atcttcaccggagttgatcctt-tcgggtc
-gcgtcagtatagtgtggctctatgcttccaaccgtccctaaggacaattcttgacaatt
tgacctcaaatcgggtgggactacccgctgaacttaagcatatcaataagcggagg
>JQ420992
ttccgtaggtgaacctgcggaaggatcattagtgaatccaaa--gtcggcttactgtgct
ggtgg--agacacatgtgcacgt-agt--cg---caaatc-cacacacctgtgaatctat
gactctgagtgccgctttgcatggccttgatcggcctggcactc-gagtacttttacaca
ctcttgaatgtaatggaatgtc-tattgtgcataatgtac-aat-gaaacaactttcaac
aacggatctcttggctctcgcatcgatgaagaacgcagcgaaatgcgataagtaatgtga
attgcagaattcagtgaatcatcgaatctttgaacgcaccttgcaccctttggtattccg
aagggtacacccgtttgagtgtcattgtaatctcactacattcgactttggt--cgcttg
tatgtggacttggatgttgccgtgatttcacggctcgtctgaaatgcctgagtgtacccc
at-tttgcggcgta-ttcggtgtgatac--atcttcaccggagttgatcctt-tcgggtc
-gcgtcagtatagtgtggctctatgcttccaaccgtccctaaggacaattcttgacaatt
tgacctcaaatcgggtgggactacccgctgaacttaagcatatcaataagcggagg
>JQ420993
---------t----------------------------------g----------gtgct
-------t-gcacatgtgcacgttggt--cg---caaatc-cacacacctgtgcatatct
gactttgagtgctttt-tgtttgactt-tgtcaaaccggcactc-gagta--ttttcaca
ctc-tgaatggaaaggaatgta-tattgtgcataatgcgc-aaacaaaacaactttcaac
aacggatctcttggctctcgcatcgatgaagaacgcagcgaaatgcgataagtaatgtga
attgcagaattcagtgaatcatcgaatctttgaacgcaccttgcaccctttggtattccg
aagggtacacccgtttgagtatcattgtaacctcaccacatc-aacttattg--tcg-at
gttgtggacttggatgccgccgtgttgtgacgactcatctgaaatgtctgagtacatcct
ga-tttgtggtgtg-tttggtgtgataaa--tcttcaccaag-ttgacc-tc---aggtc
-acacccactcaacatggctctgtgcttccaacggtctcctgagacaactcctgacaatt
tgatctcaaatcgggtgggactacccgctgaacttaagcatatcaataagcggagg
>JQ420997
ttccgtaggtgaacctgcggaaggatcattaatgaaact-----gtcggccatcagtgct
ggtgg--gaacacatgtgcacgttagt--tg---caaatc-cacaaacctgtgcatctat
gactctgagtaacctttctggtggccttggttggcttgggactc-gagtatttttacaca
cacttgaatgtaatggaatgtt-tattgtgcattatgtac-aaccaaaacaactttcaac
aacggatctcttggctctcgcatcgatgaagaacgcagcgaaatgcgataagtaatgtga
attgcagaattcagtgaatcatcgaatctttgaacgcaccttgcaccctttggtattccg
aagggtacacccgtttgagtgtcattgtaatctcaccttttc-agctttttg--ttgatc
agtgtggacttggatgctgccgtttagcaatggctcgtctgaaatgcctgagtgtaccct
gt-tgtgtggtgta-ttcagtgtgataa--accttcactggagatggtc--t-tgggacc
-gcacctctttgacatggctctatgcttccaaccgtctttaaagacaatctctgacaatt
tgacctcaaatcgggtgggactacccgctgaacttaagcatatcaataagcggagg
>HQ154289
ttccgtaggtgaacctgcggaaggatcattagtgaatctaaa--gtcggctgattgtgct
ggtgg--aaccacatgtgcacgtcggt--cg---caaatc-cacacacctgtgcatctat
gactctgagtgccgctttgcatggccctattggacctggcgctc-gagtactttcacaca
ctcttgaatgtaacggaatgtcatgttgtgcacaatgtac-aac-gaaacaactttcaac
aacggatctcttggctctcgcatcgatgaagaacgcagcgaaatgcgataagtaatgtga
attgcagaattcagtgaatcatcgaatctttgaacgcaccttgcaccctttggtattccg
aagggtacacccgtttgagtgtcattgtaatctcactaccatcgactttgct--tttcgg
tatgtggacttggatgctgccgtgttgtgacggctcgtctgaaatgcctgagtgtacccc
gc-tttgcggcgta-ttcggtgtgatac--atcttcaccggagttgatcctt-gt-ggtc
-gcgtctgtaaggtgtggctctatgcttccaaccgtctctttagacaatctctgacaatt
tgacctcaaatcgggtgggactacccgctgaacttaagcatatcaataagcggagg
>JQ420954
-------ggtgaacctgcggaaggatcattagtgaatctaaa--gtcggctgattgtgct
ggtgg--aaccacatgtgcacgtcggt--cg---caaatc-cacacacctgtgcatctat
gactctgagtgccgctttgcatggccctattggacctggcgctc-gagtactttcacaca
ctcttgaatgtaacggaatgtcatgttgtgcacaatgtac-aacaaaaacaactttcaac
aacggatctcttggctctcgcatcgatgaagaacgcagcgaaatgcgataagtaatgtga
attgcagaattcagtgaatcatcgaatctttgaacgcaccttgcaccctttggtattccg
aagggtacacccgtttgagtgtcattgtaatctcactaccatcgactttgct--tttcgg
tatgtggacttggatgctgccgtgttgtgacggctcgtctgaaatgcctgagtgtacccc
gc-tttgtggcgta-ttcggtgtgatac--atcttcaccggagttgatcctt-gt-ggtc
-gcgtctgtaaggtgtggctctatgcttccaaccgtctctttagacaatctctgacaatt
tgacctcaaatcgggtgggactacccgctgaacttaagcatatcaataagcggagg
>HQ154288
ttccgtaggtgaacctgcggaaggatcattagtgaatctaaa--gtcggctgattgtgct
ggtgg--agacacaagtgcacgtcagt--cg---caaacc-cacacacctgtgcatctat
gactctgagtgccgctttgcatggccttattgggcctggcgctc-gagtacttttacaca
ctctcgaatgtaacggaatgtcttgttgtgcgtaatgtac-aatcgaaacaactttcaac
aacggatctcttggctctcgcatcgatgaagaacgcagcgaaatgcgataagtaatgtga
attgcagaattcagtgaatcatcgaatctttgaacgcaccttgcaccctttggtattccg
aagggtacacccgtttgagtgtcattgtaatctcactatgatcgactttttc--tttcca
tatctggacttggatgctgccgtgatatcacggctcatctgaaatgcctgagtgtaaccc
gc-tttgcggcgta-ttcggtgtgatac--atcttcaccggagttgatcctt-ttgggtc
-gcgtctgtaaggtgtggctctatgcttcgaaccgtctccagagacaatctctgacaatt
tgacctcaaatcgggtgggactacccgctgaacttaagcatatcaataagcggagg
>JQ420957
ttccgtaggtgaacctgcggaaggatcattagtgaatctaaa--gtcggctgattgtgct
ggtgg--agacacaagtgcacgtcagt--cg---caaacc-cacacacctgtgcatctat
gactctgagtgccgctttgcatggccttattgggcctggcgctc-gagtacttttacaca
ctctcgaatgtaacggaatgtcttgttgtgcgtaatgtac-aattgaaacaactttcaac
aacggatctcttggctctcgcatcgatgaagaacgcagcgaaatgcgataagtaatgtga
attgcagaattcagtgaatcatcgaatctttgaacgcaccttgcaccctttggtattccg
aagggtacacccgtttgagtgtcattgtaatctcactacgatcgactttttc--tttccg
tatgtggacttggatgctgtcgtgatatcacgactcgtctgaaatgcctgagtgtacccc
gc-tttgcggcgta-ttcggtgtgatac--atcttcaccggagttgatcctt-ttgggtc
-gcgtctgtaaggtgtggctctatgcttcgaaccgtctccggagacaacctctgacaatt
tgacctcaaatcgggtgggactacccgctgaacttaagcatatcaataagcggagg
>JQ420994
------aggtgaacctgcggaaggatcattagtgaatctaaa--gtcggccgattgtgct
ggtgg--agacacaagtgcacgtcagt--cg---caaacc-cacacacctgtgcatctat
gactctgagtgccgctttgcatggccttattgggcctggcactc-gagtacttttacaca
ctctggaatgtaacggaatgtcttgttgtgcgtaatgtac-aattgaaacaactttcaac
aacggatctcttggctctcgcatcgatgaagaacgcagcgaaatgcgataagtaatgtga
attgcagaattcagtgaatcatcgaatctttgaacgcaccttgcaccctttggtattccg
aagggtacacccgtttgagtgtcattgtaatctcactacaatcgactttttc--tttccg
tatgtggacttggatgctgtcgtgatatcacgactcgtctgaaatgcctgagtgtacccc
gc-tttgcggcgta-ttcggtgtgatac--atcttcaccggagttgatcctt-ttgggtc
-gcgtctgtaaggtgtggctctatgcttcgaaccgtctctagagacaacctctgacaatt
tgacctcaaatcgggtgggactacccgctgaacttaagcatatcaataagcggagg
>HQ154303
ttccgtaggtgaacctgcggaaggatcattagtgaatctaaa--gtcggctgattgtgct
ggtgg--agacacaygtgyacgtcagt--yg---caaatc-cacacacctgtgcatytat
gactytgagcgccgctttgcatggccttccgaggcctggcgctc-gagtactttcacaca
ctctygaatgtaatggaatgtcttgtagtgsytaacgcac-aaacraaacaactttcaac
aacggatctcttggctctcgcatcgatgaagaacgcagcgaaatgcgataagtaatgtga
attgcagaattcagtgaatcatcgaatctttgaacgcaccttgcaccctttggtattccg
aagggtacrcccgtttgagtgtcattgtaatctcactacsatcgactttgtc--tttctg
tatgtggacttggatgttgccgtgtcgtctcggctcgtctgaaatgcttcagtgtacccc
gc-tttgcggcgta-ttcggtgtgatac--atcttcaccggagttgatcctt-tcgggtc
-gygtctgtaaggtgtggctctrtgyttccamccgtccwcktggacaatctctgacaatt
tgacctcaaatcgggtgggactacccgctgaacttaagcatatcaataagcggagg
>JQ420956
ttccgtaggtgaacctgcggaaggatcattagtgaatctaaa--gtcggctgattgtgct
ggtgg--agacacatgtgcacgtcagt--cg---caaatc-cacacacctgtgcatctat
gactctgagcgccgctttgcatggccttccgaggcctggcgctc-gagtacttt--caca
ctctcgaatgtaatggaatgtcttgtagtgcttaacgcac-aaacgaaacaactttcaac
aacggatctcttggctctcgcatcgatgaagaacgcagcgaaatgcgataagtaatgtga
attgcagaattcagtgaatcatcgaatctttgaacgcaccttgcaccctttggtattccg
aagggtacgcccgtttgagtgtcattgtaatctcactacgatcgactttgtc--tttctg
tatgtggacttggatgttgccgtgttgtctcggctcgtctgaaatgcttcagtgtacccc
gc-tttgcggcgta-ttcggtgtgatac--atcttcaccggagttgatcctt-ttgggtc
-gcgtctgtaa-gtgtggctctatgcttccaaccgtccacgtggacaatctctgacaatt
tgacctcaaatcgggtgggactacccgctgaacttaagcatatcaataagcggagg
>DQ377407
-------------------------------atgaaactaaa--gtcggctgtctgtgct
ggtgg--agacacatgtgcacgtcagt--cg---caaatc-cacacacctgtgcatctat
gactctgagtaccac-ttgcatgggccgaaacgccctggtattc-gagtactttcacaca
ctc-tgaatgtaatggaatgtc-ta--ttgtacaatgtac-aaccaaaacaactttcaac
aacggatctcttggctctcgcatcgatgaagaacgcagcgaaatgcgataagtaatgtga
attgcagaattcagtgaatcatcgaatctttgaacgcaccttgcaccctttggtattccg
aagggtacacccgtttgagtgtcattgtaatctcactacaac-cgctttttg--tggttg
catgtggacttggatgttgccgtgtcacaatggctcgtctgaaatgcctgagtgtaccct
gc-tttgcggcgta-tttggtgtgataa--atcttcaccggagttgacc-ct-cagggtc
-acgtctgctttacatggctctatgcttccaactgtcctgcaagacaatctttgacaggt
cgc-----------------------------------------------------
>JQ616803
--------------------------cattattgattatgaatcgtt-accttctgtgct
ggc--ccc--ggcaagtgcacgttggtggc-tttca--tccaaca-ccctgtgaaccttt
ggcctc-----tagtt------agctt----cgg-ctgg----cagaggatttacataca
aactcgaatgtaatgaaaacacttgttgtgctaaa-gcacta--atatacaactttcaac
aacggatctcttggctctcgcatcgatgaagaacgcagcgaaatgcgataagtaatgtga
attgcagaattcagtgaatcatcgaatctttgaacgcaccttgcaccctttggaattccg
aagggtatgctcgtttgagtgtcattgtactctcacactctc-gaatttcggattaggga
gcggtggacttgggtgttgctgcttgactgtggctcacctcaaatgtgttagtgcaactc
ctggttg-gacatagtacggcgtgataagtgtcttcgccggcac-----ctcagcagag-
ggtggcta-attg-ggagctctgtgcttcgaaccgtctta--agacaatgtctgacaact
tgacctcaaatcgagtaggactacccgctgaacttaagcatatcaataagcggagg
>JQ665513
-------------------------------atgattgcgaatggtt-gccttcagtgct
ggc--tctagagcaagtgcacgttggtggc-tttca--tccaatacccttgtgaaccttt
ggcctc-----ttgct------agctt----tgg-ctgg----tagaggatatt-acaca
cactcgaatgtaatgaaaactattgtcgtgcacaa-gcacta--atgtacaactttcaac
aacggatctcttggctctcgcatcgatgaagaacgcagcgaaatgcgataagtaatgtga
attgcagaattcagtgaatcatcgaatctttgaacgcaccttgcaccctttggaattcca
aagggtatgctcgtttgagtgtcattgtactctcacactctccgatc-tttggattgggg
gcggtggacttgggtgttgctgctttcttgtggctcacctgaaatgtgttagtgtacctc
ttggttg-gacatagtacggcgtgataagtgtcttcgccggcac-----ctcattagag-
ggtggcca-attg-ggggctctgtgcttcaaactgtcttt--ggacaatgtctgacaact
tgacctcaaatcgagtaggactacccgctgaacttaagcatatcaataagcggagg
>HQ696070
ttccgtaggt-gacctgcggagga--cattaatgaatttgaaccacctttcagtcgtgct
ggc--tt---tgcaagtgcacactgtctgg-tttca--tccaacacccttgtgcaccttt
ggcctc-----gcgtt------gtaatt--------acg----ctgagga-ttttacaca
aactcgtatgtaaaagaatgtagtctagtgcgtaa-gcacaa--ataaacaactttcaac
aacggatctcttggctctcgcatcgatgaagaacgcagcgaaatgcgataagtaatgtga
attgcagaattcagtgaatcatcgaatctttgaacgcaccttgcaccctttggtattccg
aagggtatgcccgtttgagtgtcattgtaatctcacaccctaagattt-tt---cgaagg
gcggtggacttggatgttgccgcgtta-agcggctcgtcttaaatgcattagtgcaactt
tcggttg-gacatagtacagcgtgataagtatcttcgctggctc-----tctt--cgga-
ggtgttcg-aacgtttagctctgtgcttctaactgtcccg--ttgggacatttgacaact
tgacctcaaatcgggtaggactacccgctgaacttaagcatataaaaagcggga--
>JQ794486
------------------------------------------------------------
---------------gtgcacactgtctgg-tttca--tccaacacccttgtgcaccttt
ggcctc-----gcgtt------gtaatt--------acg----ctgagga-ttttacaca
aactcgtatgtaaaagaatgtagtctagtgcgtaa-gcacaa--ataaacaactttcaac
aacggatctcttggctctcgcatcgatgaagaacgcagcgaaatgcgataagtaatgtga
attgcagaattcagtgaatcatcgaatctttgaacgcaccttgcaccctttggtattccg
aagggtatgcccgtttgagtgtcattgtaatctcacaccctaagattt-tt---cgaagg
gcggtggacttggatgttgccgcgtta-agcggctcgtcttaaatgcattagtgcaactt
tcggttg-gacatagtacagcgtgataagtatcttcgctggctc-----tctt--cgga-
ggtgttcg-aacgtttagctctgtgcttctaactgtcccc--ttgggacatttgacaact
tgacctcaaatcgggtaggactacccgctgaacttaagcata--------------
>FN663852
ttccgtaggtgaacctgcggaaggatcattagtgaatctaaa--gtcggctgattgtgct
ggtgg--agacacatgtgcacgtcagt--cg---caaacc-cacacacctgtgcatctat
gactctgagtgccgctttgcatggccttgaccggcctggcgctc-gagtactttcacaca
ctctcgaatgtaacggaatgtcttgttgtgcataatgtac-aacagaaacaactttcaac
aacggatctcttggctctcgcatcgatgaagaacgcagcgaaatgcgataagtaatgtga
attgcagaattcagtgaatcatcgaatctttgaacgcaccttgcaccctttggtattccg
aagggtacgcccgtttgagtgtcattgtaatctcactacgatcgactttgtc--tttcgg
tatgtggacttggatgttgccgtgatgttacggctcgtctgaaatgcttcagtgtacccc
gc-tttgcggcgta-ttcggtgtgatac--atcttcaccggagttgatcctt-ttgggtc
-gcgtaggtaa-gtgtggctctatgcttccaaccgtctctcgagacaatctctgacaatt
tgacctcaaatcgggtgggactacccgctgaacttaagcatatcaataagcggagg
>HQ154296
ttccgtaggtgaacctgcggaaggatcattagtgaatctaaa--gtcggctgattgtgct
ggtgg--agacacatgtgcacgtcagt--cg---caaacc-cacacacctgtgcatctat
gactctgagtgccgctttgcatggccttgaccggcctggcgctc-gagtacttctacaca
ctcttgaatgtaacggaatgtcttgttgtgcataatgtac-aacagaaacaactttcaac
aacggatctcttggctctcgcatcgatgaagaacgcagcgaaatgcgataagtaatgtga
attgcagaattcagtgaatcatcgaatctttgaacgcaccttgcaccctttggtattccg
aagggtacgcccgtttgagtgtcattgtaatctcaccaccattgactttgtc--ttttgg
tatgtggacttggatgttgccgtgatgttacggctcgtctgaaatgcttcagtgtacccc
gc-tttgcggcgta-ttcggtgtgatac--atcttcaccggagttgatcctt-ttgggtc
-gcgtctgtaa-gtgtggctctatgcttccaaccgtctctcgagacaatctctgacaatt
tgacctcaaatcgggtgggactacccgctgaacttaagcatatcaataagcggagg
>AB688992
ttccgtaggtgaacctgcggaaggatcattagtgattatgaatggtt-gccttctgtgct
ggc--tgc--ggcaagtgcacgttggtgac-tttca--tccaacacccttgtgaaccatt
ggcctc-----ttgat------agctt----cgg-ttgg----ctgaggatt--tacaca
aactcgcatgtattgaggacctattatgtgcgcaa-gcactattatatacaactttcaac
aacggatctcttggctctcgcatcgatgaagaacgcagcgaaatgcgataagtaatgtga
attgcagaattcagtgaatcatcgaatctttgaacgcaccttgcaccctttggtattccg
aagggtatgctcgtttgagtgtcattgtactctcacactctc-aatcgtttggattggga
gcggtggacttgggtgctgctgcttgaccgtggctcacctgaaatatgttagtgcacctc
ctgattg-gacatagtacggcgtgataagtgtcttcgccggctc-----ctcgcaagag-
ggtggccg-atcg-ggagctctgtgcttcaaactgtcttc--ggacaatctctgacaact
tgacctcaaatcgagtaggactacccgctgaacttaagcatatcaataagcggag-
>JQ991833
--------------------aaggatcattagtgattatgaatggtt-gccttctgtgct
ggc--tgc--ggcaagtgcacgttggtgac-tttca--tccaacacccttgtgaaccttt
ggcctc-----ttgct------agctt----cgg-ctgg----ctgaggatt--tacaca
aactcgcatgtattgaggacccattttgtgcgcaa-gcactattatatacaactttcaac
aacggatctcttggctctcgcatcgatgaagaacgcagcgaaatgcgataagtaatgtga
attgcagaattcagtgaatcatcgaatctttgaacgcaccttgcaccctttggtattccg
aagggtatgctcgtttgagtgtcattgtactctcacactcct-aattgtttggattggga
gcggtggacttgggtgctgctgcttgaccgtggctcacctgaaatatgttagtgcacctc
ctggttg-gacatagtacggcgtgataagtgtcttcgccggctc-----ctcgcacgag-
ggtggccg-atcg-ggagctctgtgcttcaaactgtcttc--ggacaatctctggcgac-
tgacctcaaa----------------------------------------------
>JQ991835
--------------------aaggatcattaatgatt-cgaatggtc-gccttcagtgct
ggc--tct---gcaagtgcacgtaggtggc-tttca--tccaatacccatgtgaaccttt
ggcctc-----ctgct------agctt----cgg-ctgg----cggaggatttt-acaca
cactcgaatgtaaagaacactattgtcgtgcgcaa-gcacta--atgtacaactttcaac
aacggatctcttggctctcgcatcgatgaagaacgcagcgaaatgcgataagtaatgtga
attgcagaattcagtgaatcatcgaatctttgaacgcaccttgcaccctttggtattccg
aagggtatgctcgtttgagtgtcattgtactctcatactctctgatc-tttggattgcga
gtggtggacttgggtgttgctgctttcttgtggctcacctcaaatgtgttagtgcacctc
ttggttg-gacatagtacggcgtgataagtgtcttcgccggcac-----ctcgcaagag-
ggtggctg-atcg-ggagctctgtgcttcaaaccgtcatt--cgacaatcactgacaact
-gacctcaaa----------------------------------------------
>JQ991836
--------------------aaggatcattattgattgcgaatcgtt-gccttcagtgct
ggcagtct--ggcaagtgcacgtcggtgac-tttca--tccaata-ccctgtgcaccttt
ggcct------ttgct------agctt----tgg-ctgg----cagaggaattttacaca
cactcgaatgtaatgaaatttattgtcgtgcgcaa-gcacta--atgtacaactttcaac
aacggatctcttggctctcgcatcgatgaagaacgcagcgaaatgcgataagtaatgtga
attgcagaattcagtgaatcatcgaatctttgaacgcaccttgcaccctttggcattccg
aagggtatgctcgtttgagtgtcattgtactctcacactccc-gattctttggatcagga
gcggtggacttgggtgttgctgcttgactgtggctcacctcaaatgtgttagtgcacctc
ttggttg-gacatagtacggcgtgataagtgtcttcgccggcac-----ctcacttgag-
ggtggctg-atcg-ggagctctgtgcttcaaaccgtcttt--ggacaacaactgacaact
-gacctcaaa----------------------------------------------
>AB444650
---gtaggatgaacctgcggaaggatcattattgattgcgaatcgttagtctccagtgct
ggcagcct--ggcaagtgcacggtcgcagc-tttca--tccaat--ccctgtgcaccttt
ggcctc------tgca------agctt----cgg-cgag----cagaggatttttacacc
cactcgcatgtaatgaaa-tgattgttgtgcacac-gcacta--ctatacaactttcaac
aacggatctcttggctctcgcatcgatgaagaacgcagcgaaatgcgataagtaatgtga
attgcagaattcagtgaatcatcgaatctttgaacgcaccttgcaccctttggcattccg
aagggtatgctcgtttgagtgtcattgtactctcacactccc-gatcg-tttggttggga
gcggtggacttgggtgttgctgcttgaccgtggctcacctcaaatgcagtagtgcacctc
tcggttg-gacatagtacggcgtgataagtgtcttcgccggcac-----ctc--cagag-
ggtggccg-atcg-ggagctctgtgcttccaaccgtcctc--ggacaacgactgacaact
tgacctcaaatcgagtaga-------------------------------------
>JQ991837
--------------------aaggatcattattgattgcgaatcgtt-gtctccagtgct
ggcagcct--ggcaagtgcacggtcgcagc-tttca--tccaat--ccctgtgcaccttt
ggcctc------tgcg------agctt----cgg-cgcg----cagaggatttttacacc
cactcgcatgtaatgaaa-tgattgttgtgcacac-gcacta--ctatacaactttcaac
aacggatctcttggctctcgcatcgatgaagaacgcagcgaaatgcgataagtaatgtga
attgcagaattcagtgaatcatcgaatctttgaacgcaccttgcaccctttggcattccg
aagggtatgctcgtttgagtgtcattgtactctcacactccc-gatcg-tttggttggga
gcggtggacttgggtgttgctgcttgaccgtggctcacctcaaatgcagcagtgcacctc
tcggttg-gacatagtacggcgtgataagtgtcttcgccggcac-----ctcgc-agag-
ggtggccg-atcg-ggagctctgtgcttccaaccgtcctc--ggacaacaactgacaact
-gacctcaaa----------------------------------------------
>JQ991900
-----------------------------taatgattgcgaatggtt-gccttcagtgct
ggc--tcgagagcaagtgcacgttggtggc-tttcc--tcccattcccctgtgaaccttt
ggcctc-----ttgct------agctt----cgg-ccgg----cagaggatttttatata
tactcgcatgtaatgaaaactattgttgtgcgcaa-gcactactatatacaactttcaac
aacggatctcttggctctcgcatcgatgaagaacgcagcgaaatgcgataagtaatgtga
attgcagaattcagtgaatcatcgaatctttgaacgcaccttgcaccctttggtattcca
aagggtatgctcgtttgagtgtcattgtactctcacactctccgatc-tttggattggga
gcggtggacttgggtgttgccgctttgttgtggctcacctcaaatgcgttagtgcatctc
ttgattg-gacatagtacggcgtgataagtgtcttcgccggcac-----ctcataagag-
ggtggctg-atcg-agagctctgtgcttcaaaccgtcttc--ggacaaa-cctgacaac-
tgacctcaaa----------------------------------------------
>JQ994461
ttccgtaggtgaccttggggaaggatcattagtgaaccccaa--gtgggtggtttgtgtt
ggtgg--aaacacaggtgcacgagggc--tg---caaatc-cacacacctgtgctccttg
gactgtgggattggttttgctggccattgtg-gatgggagttctatggtatttttcccca
ttt-taaa-gtaatggaaggtat--ttgtg-ataacacat--ataataacaactttcaac
aacggatctcttggctctcgcaccgatgaagaacgcagcgaaatgcgataagtaatgtga
attgcagaattcagtgaatcatcgaatctttgaacgcaccttgcactctttggtattccg
aagagtacgcccgtttgagtgtcattgtaatctcacctctac-aactttttg--ttgtgg
aaagtggacctgggccctgtcgtgtaacaacaactggcctgaaatggatgagtgtaccct
gctgctgcagcgtc-ttcagtgcgataagcatcttcactgataaaagctcct-tcgggac
-acgattgcaaag-tgggctctgcgcttccaaccgtctgtacagacaatacttgaccatt
tggcctcaaatcgggtgggactacccgc----------------------------
>JX138547
ttccgtaggtgaacctgcggaaggatcattaacgaggt-caa--gtcggtcgacagtgct
ggcgg--agacgcacgtgcacgtcggt--cg---caaatc-catacacctgtgaacgtat
ggcctttgggtctcac----------------gacctgg-ggca--aacatttttaccca
ctc-tgtttgtaaaggaatgtct--atgtgctcaaagcgc-aaagcaaacaactttcaac
aacggatctcttggctctcgcatcgatgaagaacgcagcgaaatgcgataagtaatgtga
attgcagaattcagtgaatcatcgaatctttgaacgcaccttgcaccctttggtattccg
aagggtacgcccgtttgagtgtcattgtaatctcacccccag-aggctctgt--tctctg
ggagtggacttggacgttgccgtga--ctccggctcgtcttgaatgtctcagtgtacccc
ga-tcttcggcgtc-aacagtgtgatatgtatcttcactgtc---agtcctt-cggaggc
-gcgctctcg-aacgtgggcctatgctgccaaccgtcttt--ggacaatttctgacaatt
tgacctcaaatcgggtgggactacccgctgaacttaagcatatca-----------
>JX138548
ttccgtaggtgaacctgcggaaggatcattaatgaatc-aaa--ttcggtcgtctgtgct
ggtgg--aaacacatgtgcacgtcggt--cg---taattc-catcctcctttcaatctcc
aagtttg---gtcaccttgtg-ggctct----gttccaacgcct--ggt-atttcaccca
ctc-tgggtatttgaaacaaagacat-------cttatat-aaactatacaactttcaac
aacggatctcttggctctcgcatcgatgaagaacgcagcgaaatgcgataagtaatgtga
attgcagaattcagtgaatcatcgaatctttgaacgcaccttgcaccctttggtattccg
aagggtacgcccgtttgagtgtcattgtaatctcaattctac-gactttg----ttgtat
ggattggacttggatcccgtcgcaat-ttgtgaccgatccgaaatgcatcagcgtgtgtc
cg--tcgtgacgta-aaccgattgttaa---gtttcatcgggctcgct-t-t-cgaggtc
aaagcaca---------------tgc--taaacccccttc-------at-tttgacaatt
tgacctcaaatcgggtgggatcacccgctgaacttaagcatatcaataa-------
>AB831796
---------------------------attaacgagtt-aaa--gtcggtcgaccgtgct
ggcgg--agacgcatgtgcacgtcggt--cg---cgaatc-cacacac-cgtgaacctat
ggcccggggttctg-t---------tt----agaccctg-------ggcacatttttaca
ctc-tgttcgtaaaggaatgtc---ttatat----catat--aaacatacaactttcaac
aacggatctcttggctctcgcatcgatgaagaacgcagcgaaatgcgataagtaatgtga
attgcagaattcagtgaatcatcgaatctttgaacgcaccttgcaccctttggtattccg
aagggtacgcccgtttgagtgtcattgtaatctcaccccgaa-atctt------tttttc
ggagtggacttggacgctgccgtgtta-catggctcgtcttgaacgtctcagtgtgcccc
gc-ccgtcggtgta-gacagcgtgataagtatcttcgctgct-caagccctt-cggaggc
-gcgccctcg-agctgggaagcgtgctgccaaccgtcttt--tgacaacctttgacaatt
tgacctcaga----------------------------------------------
>JX138549
ttccgtaggtgaacctgcggaaggatcattaacgagtt-aaa--gtcggtcgaccgtgct
ggcgg--agacgcatgtgcacgtcggt--cg---cgaatc-cacacac-cgtgaacctat
ggcccggggttcgg-t---------tc----agaccctg-------ggcacatttttaca
ctc-tgtttgtagaggaatgtc---ttatat----catat--aaacatacaactttcaac
aacggatctcttggctctcgcatcgatgaagaacgcagcgaaatgcgataagtaatgtga
attgcagaattcagtgaatcatcgaatctttgaacgcaccttgcaccctttggtattccg
aagggtacgcccgtttgagtgtcattgtaatctcaccccgaa-atctt------tttttc
ggagtggacttggacgctgccgtgttg-catggctcgtcttgaatgtctcagtgtgcccc
gc-ccgtcggtgta-gacagcgtgataagtatcttcgctggt-caagccctc-cggaggc
-gcgccctcg-agctgggaagcgtgctgtcaaccgtcttt--tgacaacctttgacaatt
tgacctcagatcgggtgggactacccgctgaacttaagcatatcaata--------
>JX138551
ttccgtaggtgaacctgcggaaggatcattaacaaat--taa--gtcggtcgaccgtgct
ggcgg--caacgcatgtgcacgtcgat--cg---caaatc-cacacacctgtgaacgtat
ggcctttgggtctct-----------------gacccggggcaa--accatttttaccca
ctc-t---tgtaaaagaatgtcac-ttgtgctgaaagcgc-aaagcaaacaactttcaac
aacggatctcttggctctcgcatcgatgaagaacgcagcgaaatgcgataagtaatgtga
attgcagaattcagtgaatcatcgaatctttgaacgcaccttgcactctttggtattccg
aagagtacacccgtttgagtgtcattgtaatctcacctctgg-aacttt-----gttctg
ggagtggacttggacgttgccgtgt---cacggctcgtctggaatgtctcagtgtacccc
gc-tcgtcrgcgta-aacagtgtgataagtatcttcactggt---agctcct-cggaggc
-gcgctctca-ggtggatggctatgctgccaactgttctt-cggacaaactctgacaatt
tgacctcgaaycgggtgggattacccgctgaacttaagcatatcaataagtggagg
>JX138552
ttccgtaggtgaacctgcggaaggatcattaatgaatt-caa--gtcggtcctctgtgct
ggtgg--caacacatgtgcacgagggt--cg---caaatc-cacacacctgtgcatcttt
gactctgagggcgacttcgcttgacgt-agtcggatcag-acttggagtatttttacaca
ctc-tgaatgtaaatgaatgtat--ctgtgcataacgcgc--aaataaacaactttcaac
aacggatctcttggctctcgcatcgatgaagaacgcagcgaaatgcgataagtaatgtga
attgcagaattcagtgaatcatcgaatctttgaacgcaccttgcaccctttggtattccg
aagggtacgcccgtttgagtgtcattgtaatctcacatcaac-aacttt-tg--ttgtgg
atggtggacttggacgttgccgtgt-a-aacgactcgtctgaaatgtataagtataccct
gc-cttgcagcgta-tccagtgtgataagtatcttcactggt-ttagcc-tt-ccagg-c
ggcgcctcggcca-caggtagtatgcttctaaccgtccct--ggacaatccttgacaatt
tgacctcaaatcgggtgggactacccgctgaacttaagcatatcat----------
>JX138544
ttccgtaggtgaacctgcggaaggatcattaatgaat--aaa--gtcggtcgaccgtgct
ggcgg--aaacgcacgtgcacgtcggt--cg---caaatc-cacacacctgtgaacgtat
ggcctttcgggtctctc---------------gactcgggggca-aaccatttttaccca
ctc-tgatcgtaaaggaatgtc----tttgcctaaagcgc-aaagcaaacaactttcaac
aacggatctcttggctctcgcatcgatgaagaacgcagcgaaatgcgataagtaatgtga
attgcagaattcagtgaatcatcgaatcttcgaacgcaccttgcaccctttggtattccg
aagggtacgcccgtttgagtgtcattgtaatctcacccctgg-aattt--at--tttctg
ggagtggacttggatgctgccgtgt---cacggctcgtctggaatgtctcagtgtgcccc
gc-ccgtcggtgtt-aacagtgtgatagatatcttcactggt---tgccctc-cggaggc
-gcgctctcg-ga-tggatcgtgtgctgccaaccgtcttc--ggacaatctctgacagtt
tgacctcaaatcgggtgagactacccgctgaacttaagcatatcaata--------
>JX138555
ttccgtaggtgaacctgcggaaggatcattaacgaatt-caa--gtcggtcgaccgtgct
ggtgg--aaacgcacgtgcacgtcggt--cg---caaatc-cacacacctgtgaacgtat
ggcctttgggtcctct--------------cggacctggggcaa--accatttt--caca
ctc-tgacagtaaaggaatgttc---tttgcctaaaacgc-aaagcaaacaactttcaac
aacggatctcttggctctcgcatcgatgaagaacgcagcgaaatgcgataagtaatgtga
attgcagaattcagtgaatcatcgaatcttcgaacgcaccttgcaccctttggtattccg
aagggtacgcccgtttgagtgtcattgtaatctcacccccgg-aattct-----tttctg
ggagtggacttggacgctgccgtgt--caacggctcgtctcgaacatctcagtgtacccc
gc--cgtcggcgtataacagtgtgataagtatcttcactggtg--agccctc-cggaggc
-gcgctctcg-gattggtgtgtgtgctgccaaccgtcttc--agac--------------
--------------------------------------------------------
>JX138556
ttccgtaggtgaacctgcggaaggatcattaacgaat--taa--gtcggtcgactgtgct
ggcgg--aaacgcatgtgcacgtcggt--cg---caaatc-ctcacacctgtgaacgtat
ggcctttgggtttct-----------------aacctggggcaa--accatttttatcca
ctc-t---tgtaaaagaatgtcac-ttgtgctgaaagcgc-aaagcaaacaactttcaac
aacggatctcttggctctcgcatcgatgaagaacgcagcgaaatgcgataagtaatgtga
attgcagaattcagtgaatcatcgaatctttgaacgcaccttgcactctttggtattctg
aagagtacacccgtttgagtgtcattgtaatctcacccccgg-aattct-----tttctg
ggagtggacttggatgttgccgtgt---cacggctcatctggaatgtctcagtgtacccc
gc-tcgtcggcgta-aacagtgtgataagtatcttcactggg---agctctt-cggaggt
-gcgctttca-ggtggatrgctatgctgccaaccgtcttt-gggacaaactctgacaatt
tg------------------------------------------------------
>JX317084
ttccgtaggtgaacctgcggaaggatcattaatgaatgacaa--gtcggccttctgtgct
ggtgg--aaacacatgtgcacgtcggt--cg---caaatc-cacacacctgtgcaccttt
gactttgggatccgctctgctgggcttcgct-cgcctgggtctcagagtatttttacaca
ctcttgaatgtaatggaatgtct--ctgtgcttaatgcgc--atatatacaactttcaac
aacggatctcttggctctcgcatcgatgaagaacgcagcgaaatgcgataagtaatgtga
attgcagaattcagtgaatcatcgaatctttgaacgcaccttgcaccctttggtattccg
aggggtacacccgtttgagtgtcattgtaatctcactccgac-gactttttg--ttgttg
gaggtggatctggactttgctgtgtaacaacggctggtctgaaatacatgagtgcaccct
gctgtagcagcgtc-ttcagtgtgataagtatcctcactgattcaagttcct-ttgggac
-acgcctgcctgg-tgggccctgcgcttctaatcgtcctcatggacatgctttgacaatt
tgacctcaaatcgggtgggattacccgctgaacttaagcatatcaataagcggagg
>JX317143
ttccgtaggtgaacctgcggaaggatcattagtgaaacacaa--gtcggttgtctgtgct
ggtgg--aaacacatgtgcacgacggc--cg---caaatc-cacacacctgtgcaccttt
gactgtgggattcgctctgcttggcattgtt-gattggagtctcatggtatttttacaca
ctc-taaa-gtaacagaatgtat--ttgtgcataacgcat--ataataacaactttcaac
aacggatctcttggctctcgcaccgatgaagaacgcagcgaaatgcgataagtaatgtga
attgcagaattcagtgaatcatcgaatctttgaacgcaccttgcactctttggtattccg
aagagtacgcccgtttgagtgtcattgtaatctcacctctac-aactttttg--ttgtgg
aaagtggacttgggccttgtcatgtaacaatgactggcttgaaatggatgagtgtaccct
gctgctgcagcgtc-ttcagtgtgataagcatcttcactgatcaaagttcct-ttggaac
-acgaatgcaaag-tgggctctgcgcttccaactgtctgtacagacaatacttaacaatt
tggcctcaaatcgggtgggactacccgctgaacttaagcatatcaataagcggagg
>JX317169
ttccgtaggtgaacctgcggaaggatcattaacgaaat-gac---tcggtcgtctctctt
gctgt---ggcctttgtgcacgc---t--tg---ggaatc-cacacacctgtgcacactc
ggttggcgg----g----------ctt----cggcccg--tctc-----gcctacactta
ctt-tgtatgtctcg-aatgtc-tattatct--tatga--taaaaaatacaactttcaac
aacggatctcttggctctcgcatcgatgaagaacgcagcgaaatgcgataagtattgtga
attgcagaattcagtgaatcatcgaatctttgaacgcaccttgcaccctttggtattcca
aggggtacacccgtttgagtgtcattgtaacctcactccgac-aactttttga-tgtctg
gaggtggatctggaccttgccgtgtcatgatggctggtctgaaatgcatgagtgcaccct
gctgtagcagcgtc-ttcagtgtgataagtatcttcactgattcaagctcct-tcgggac
-acgcttgtctgg-tgggctctgcgcttccaaccgtctct--agac-atccttgacaatt
tgac----------------------------------------------------
>JX317219
ttccgtaggtgaacctgcggaaggatcattaacgaatttcga--ttcggtcttctgtgct
ggtgg--caacacatgtgcacgtcgat--cg---taattc-catcctcctttcaatttcc
aagttcg---gtcgcctcgta-ggctct----gttctgacacat--ggt-atttcaccca
ctc-tgggtactagaaacaaagata--------ttcatat-aaactatacaactttcaac
aacggatctcttggctctcgcatcgatgaagaacgcagcgaaatgcgataagtaatgtga
attgcagaattcagtgaatcatcgaatctttgaacgcaccttgcaccctttggtattccg
aagggtacgcccgtttgagtgtcgttgtactctcaatcctac-aattttg----ttgtac
ggattggacttgggtcctgttgcgct-ctgcaactgatccgaaatgtatcagcgtgtgtc
cg--tcgtgacgtg-aaccgattgttaa---gtttcatcgggatcgattg-t-aggggtc
aaagg-ca---------------agc--gtaaccctctct-------at-attgataatt
cgacctggggtcgggtgggatcacccgttgaacttaagcatattaataaggggcgg
>JX317221
ttccgtaggtgaacctgcggaaggatcattaacgaatttcga--ttcggtcttctgtgct
ggtgg--caacacatgtgcacgtcgat--cg---taattc-catcctcctttcaatttcc
aagttcg---gtcgcctcgt--ggctct----gttctgacacat--ggt-atttcaccca
ctc-tgggtactagaaacaaagatatt--------catat-aaactatacaactttcaac
aacggatctcttggctctcgcatcgatgaagaacgcagcgaaatgcgataagtaatgtga
attgcagaattcagtgaatcatcgaatctttgaacgcaccttgcaccctttggtattccg
aagggtacgcccgtttgagtgtcattgtaatctcacctctac-aacttt--g--ttgtgt
gaagtggacttggacaatgtcgtgtaacaacgactggtcttaaaattatgagtgtaccct
gctgttgcagcgtc-ttcagtgtgataa-tatcttcactgatcaaagttcct-ttgggac
-acgcaagcattg-tgggccctgcgcttccaatcgtctct--ggac-atacttgacaatt
tgacctcaaatcgggcgggactacccgctgaacttaagcatatcaataagcggagg
>JX317295
-----------------------gatcattaacgaaat-gac---tcggtcgtctctctt
gctgt---ggcctttgtgcacgc---t--tg---ggaatc-cacacacctgtgcacactc
ggttggcgg----g----------ctt----cggcccg--tctt-----gccttcactta
ctt-tgtatgtctcg-aatgtc-tattatct--tatga--taaaaaatacaactttcagc
aacggatctcttggctctcgcatcgatgaagaacgcagcgaaatgcgataagtaatgtga
attgcagaattcagtgaatcatcgaatctttgaacgcaccttgcactctttggtattccg
aagagtacgcccgtttgagtgtcattgtaatctcacctctac-agctttttg--ttgtgg
agagtggacttgggccttgttgtgtaacaacgactggcttaaaatggatgagtgtaccct
gctgctgcagcgtc-ttcagtgtgataagcatcttcactgatcaaagttcct-ttgggac
-acgaatgcaaag-tgggctctgcgcttccaaccgtctgtacagacaatacttgacaatt
tggcctcaaatcgggtgggactacccgctgaacttaagcatatcaataagcggagg
>JX317303
ttccgtaggtgaacctgcggaaggatcattaatgaatcacaa--gtcggccgtctgtgct
ggtgg--caacacatgtgcacgtcggt--cg---caaatc-cacacacctgtgcaccttt
gactttgggatccgcctcgctcggctttgcc-gtcctgggtctcagagtacttttacaca
ctc-tgaatgtaatggaatgtct--ctgtgcttaacgcgc--atataaacaactttcaac
aacggatctcttggctctcgcatcgatgaagaacgcagcgaaatgcgataagtattgtga
attgcagaattcagtgaatcatcgaatctttgaacgcaccttgcactctytggtattccg
aagagtacgcccgtttgagtgtcattgtaatctcacctctac-agctttttg--ttgtgg
agagtggacttgggccttgttgtgtaacaacgactggcttgaaatggatgagtgtaccct
gctgctgcagcgtc-ttcagtgtgataagcatcttcactgatcaaagttcct-ttgggac
-acgaatgcaaag-tgggctctgcgcttccaaccgtctgtacagacaatacttgacaatt
tggcctcaaatcgggtgggactacccgctgaacttaagcatatcaataagcggagg
>JX317168
ttccgtaggtgaacctgcggaaggatcattaatgaatcacaa--gtcggccgtctgtgct
ggtgg--caacacatgtgcacgtcggt--cg---caaatc-cacacacctgtgcaccttt
gactttgggatccgcctcgctcggctttgcc-gtcctgggtctcagagtacttttacaca
ctc-tgaatgtaatggaatgtct--ctgtgcttaacgcgc--atataaacaactttcaac
aacggatctcttggctctcgcatcgatgaagaacgcagcgaaatgcgataagtattgtga
attgcagaattcagtgaatcatcgaatctttgaacgcaccttgcaccctttggtattccg
aggggtacacccgtttgagtgtcattgtaacctcactccgac-aactttttg--atgttg
gaggtggacctggaccttgccgtgtcacgacggctggtctgaaatgcatgagtgcaccct
gctgtagcagcgtc-ttcagtgtgataagtatcttcactgattcaagctcct-tcgggac
-acgctcgtctgg-tgggctctgcgcttccaaccgtctctgtagac-atccttgacaatt
tgacctcaaatcgggtgggattacccgctgaacttaagcatatcaataagcggagg
>JX317141
ttccgtaggtgaacctgcggaaggatcattagtgaaacacaa--gtcggttgtctgtgct
ggtgg--aaacacatgtgcacgacggc--cg---caaatc-cacacacttgtgcaccttt
gactgtgggattcgctttgcttgacattgtt-gattggagtctcatggtattttcacaca
ctc-taaa-gtaacagaatgtat--ttgtgcataacgcat--ataataacaactttcaac
aacggatctcttggctctcgcaccgatgaagaacgcagcgaaatgcgataagtaatgtga
attgcagaattcagtgaatcatcgaatctttgaacgcaccttgcactctttggtattccg
aagagtacacccgtttgagtgtcattgtaatctcacatctac-aactttttg--ttgtgg
aaagtggacttgggccttgtcgtgtaacaacgactggcttgaaatggatgagtgtaccct
gctgctgcagcgtc-ctcagtgtgataagcatcttcactgatcaaagttcct-ttgggac
-acgaatgcaaag-tgggctctgtgcttccaaccgtctgtacagacaatacttgacaatt
tggcctcaaatcgggtgggactacccgctgaacttaagcatatcaataagcggagg
>JX317333
ttccgtaggtgaacctgcggaaggatcattaacgaatgacaa--gtcgaccttctgtgct
ggtgg--caacacatgtgcacgttggc--cg---caattc-cacacacctgtgcaccttt
gactttgggatccgctttgcccgctcctttt-ggcctgggtcttgaagtatttttacaca
cacttgtatgtattggaatgtct--ctgtgcataatgcgc--aaatgaacaactttcaac
aacggatctcttggctctcgcatcgatgaagaacgcagcgaaatgcgataagtaatgtga
attgcagaattcagtgaatcatcgaatctttgaacgcaccttgcaccctttggtattccg
aggggtacgcccgtttgagtgtcattgtaatctcactccaac-agcccttgg--ctggtg
gaggtggacytggactctgctgtgtcatcakggstggtctgaaaggcaggagtgtacccg
ggtgcgatagtgta-gtcagtgggataagtatcctcactgaacaaggttggc-tggggac
-aggcgagcacat-tggaccattcgttccagacggtctgcccggagagcatacgcgaaga
agacaagaaattcggtgagatga-------------------------------gg
>JX317317
ttccgtaggtgaacctgcggaaggatcattaacgaatgacaa--gtcgaccttctgtgct
ggtgg--caacacatgtgcacgttggc--cg---caattc-cacacacctgtgcaccttt
gactttgggatccgctttgcccgctcctttt-ggcctgggtcttgaagtatttttacaca
cacttgtatgtattggaatgtct--ctgtgcataatgcgc--aaatgaacaactttcaac
aacggatctcttggctctcgcatcgatgaagaacgcagcgaaatgcgataagtaatgtga
attgcagaattcagtgaatcatcgaatctttgaacgcaccttgcaccctttggtattccg
aggggtacgcccgtttgagtgtcattgtaatctcactccaac-agcccttgg--ctggtg
gaggtggacctggactctgctgtgtcaccatggctggtctgaaatgcatgagtgtaccct
gctgttgcagcgtc-ttcagtgtgataagtatcctcactgaacaaagttccc-tcgggac
-acgcacgcacag-tgggccctgcgcttccaaccgtctgcccagacaacctttgacaact
tgacctcaaatcgggtgggattacccgctgaacttaagcatatcaataagcggagg
>JX317440
ttccgtaggtgaacctgcggaaggatcattaatgaatcacaa--gtcggttgtctgtgct
ggtgg--aaacacatgtgcacgtcggc--cg---caaatc-cacacacctgtgcaccttt
gactttgggatccgctctgcccggttttgcc-ggtctgggttccgaagtacttttacaca
cgc-tgtatgtaatggaatgcct--ctgtgc--aatgcgc-atctaaaacaactttcaac
aacggatctcttggctctcgcatcgatgaagaacgcagcgaaatgcgataagtaatgtga
attgcagaacccagtgaatcatcgaatctttgaacgcaccttgcaccctttggtattccg
aggggtacgcccgtttgagtgtcattgtaatctcactccgac-cgccttttgg-ctgccg
gaggtggacctggaccctgccgcgtcactgcggctggtctgaaatgcatgagtgtaccct
gccgacgcagcgtc-ttcagtgtgataaacatcctcactgagtcaagttccc-ctgggac
-acgcacgctcga-tgggctctgcgcttcgaaccgtccgcaaggac-aaccttgacaact
tgacctcaaatcgggtgggactacccgctgaacttaagcatatcaataagcggagg
>JX317453
ttccgtaggtgaacctgcggaaggatcattaatgaaat-cat--agcggtcgtctgtgct
ggtgg--tgacacatgtgcacgtcaat--tg---caaatc-cacacacctgtgcaccttt
gactgtgaggtccgcttagctcaacatcgttagacc-gggtctcacggtatttttataca
ctc-tgaatgtaatggaacgtac----ttgcgtaacgcat--ataaatacaactttcaac
aacggatctcttggctctcgcaccgatgaagaacgcagcgaaatgcgataagtaatgtga
attgcagaattcagtgaatcatcgaatctttgaacgcaccttgcaccctttggtattccg
aagggtacgcccgtttgagtgtcattgtaatctcacctctgc-aacct-cgg--tcgtgt
gaagtggagttgggcagtgtcgtgtaaagacgactggcctgaaatgcgtgagtgtaccct
gcagccgcagcgtc-ttcagtgtgataaatgtcttcactgatcaaagttcct-ttgggac
-acgtaagcgatg-tgggctctgcgctgcgaaccgtctgt--ggac-agtgttgacagtc
tgacctcaaattgggtgggactacccgctgaacttaagcatatcaataagcggagg
>JX317488
ttccgtaggtgaacctgcggaaggatcattaatgaatcacaa--gtcgaccgtctgtgct
ggtgg--caacacatgtgcacgtcggt--cg---caaatc-cacacacctgtgcaccttt
gactttgagatccgccgtgctcggctttgcc-gtcctgggtctcagagtacttttacaca
ctc-tgaatgtaatggaatgtct--ctgtgcttaacgcgc--atataaacaactttcaac
aacggatctcttggctctcgcatcgatgaagaacgcagcgaaatgcgataagtattgtga
attgcagaattcagtgaatcatcgaatctttgaacgcaccttgcaccccttggtattccg
aggggtacacccgtttgagtgtcattgtaatctcactccgac-agctttttg--atgttg
gaggtggacctggaccctgccgtgtcacaacggctggtctgaaatgcgtgagtgcaccct
gctgtagcagcgtc-ttcagtgtgataagtatcttcactgattcaagctcct-ttgggac
-atgctcgtctgg-tgggctctgcgcttccaaccgtctctgtagacaaaccttgacaatt
tgacctcaaatcgggtgggattacccgctgaacttaagcatatcaataagcggagg
>JX317218
ttccgtaggtgaacctgcggaaggatcattagtgaaacacaa--gtcggtcgtctgtgct
ggtgg--caacacatgtgcacggcggc--tg---caaatc-cacacacctgtgcaccttt
gactgtgaggtccgcttagcttggcattgct-gactggggtctcacggtatttttacaca
ctc-tgaatgtaatggaaagtct----ttgcataacgcat--ataaaaacaactttcaac
aacggatctcttggctctcgcaccgatgaagaacgcagcgaaatgcgataagtaatgtga
attgcagaattcagtgaatcatcgaatctttgaacgcaccttgcaccctttggtattccg
aagggtacgcccgtttgagtgtcattgtaatctcacctctac-aactt--tg--ttgtgt
gaagtggacttggacaatgtcgtgtaacaacgactggtcttaaaattatgagtgtaccct
gctgttgcagcgtc-ttcagtgtgataa-tatcttcactgatcaaagttcct-ttgggac
-acgcaagcattg-tgggccctgcgcttccaatcgtctct--ggac-atacttgacaatt
tgacctcaaatcgggcgggactacccgctgaacttaagcatatcaataagcggagg
>AJ879661
ttccgtaggtgaacctgcggaaggatcattattgattgtgaat-gtt-gccttcagtgct
ggc--tcc--ggcaagtgcacgctggtgac-ttcaa--tccaata-ccctgtgcaccatt
ggcctc------tgct------ggctt----tgg-ctgg----ttgaggatatttacacc
cactcgaatgtantgaaa-ttattgttgtgcgcaa-gcacga--atgtacaactttcaac
aacggatctcttggctctcgcatcgatgaagaacgcagcgaaatgcgataagtaatgtga
attgcagaattcagtgaatcatcgaatctttgaacgcaccttgcaccctttggcattccg
aagggtatgctcgtttgagtgtcattgtactctcacacttcc-aattctttggattggga
gcggtggacttgggtgctgctgctt-accgtggctcacctcaaatgtgttagtgcaaccg
ttggtta-gacatagtncggcgtgataagtatcttcgctggcgc-----ctcactagag-
ggtggctg-atca-gg-gctctgtgcttccaatcgtcttc--ggac-atggctgacaact
tgacctcaaatcgagtaggactacccgctgaacttaa-------------------
>EU668260
ttccgtaggtgaacctgcggaaggatcattattgattgtgaat-gtt-gccttcagtgct
ggc--tcc--ggcaagtgcacgctggtgac-ttcaa--tccaata-ccctgtgcaccatt
ggcctc------tgct------ggctt----cgg-ctgg----ttgaggatatttaca-c
cactcgaatgtaatgaaa-ttattgttgtgcgcaa-gcacga--atgtacaactttcaac
aacggatctcttggctctcgcatcgatgaagaacgcagcgaaatgcgataagtaatgtga
attgcagaattcagtgaatcatcgaatctttgaacgcaccttgcaccctttggcattccg
aagggtatgctcgtttgagtgtcattgtactctcacacttcc-aattctttggattggga
gcggtggacttgggtgctgctgctt-accgtggctcacctcaaatgtgttagtgcaaccg
ttggtta-gacatagtacagcgtgataagtatcttcgctggcgc-----ctcactcgag-
ggtggctg-atca-gg-gctctgtgcttccaatcgtcttc--ggacaatggctgacaact
tgacctcaaatcgagtaggactacccgctgaacttaagcatatcaataagcggagg
>EU910925
ttccgtaggtgaacctgcggaaggatcattattgattgtgaat-gtt-gccttcagtgct
ggc--tcc--ggcaagtgcacgctggtgac-ttcaa--tccaata-ccctgtgcaccatt
ggcctc------tgct------ggctt----tgg-ctgg----ttgaggatatttacacc
cactcgaatgtaatgaaa-ttattgttgtgcgcaa-gcacga--atgtacaactttcaac
aacggatctcttggctctcgcatcgatgaagaacgcagcgaaatgcgataagtaatgtga
attgcagaattcagtgaatcatcgaatctttgaacgcaccttgcaccctttggcattccg
aagggtatgctcgtttgagtgtcattgtactctcacacttcc-aattctttggattggga
gcggtggacttgggtgctgctgctt-accgtggctcacctcaaatgtgttagtgcaaccg
ttggtta-gacatagtacggcgtgataagtatcttcgctggcgc-----ctcactagag-
ggtggctg-atca-gg-gctctgtgcttccaatcgtcttc--ggac-atggctgacaact
tgacctcaaatcgagtaggactacccgctgaacttaagcatatcaataagcggagg
>FJ803936
ttccgtaggtgaacctgcggaaggatcattagtgattgtgaatcgtt-gccttcagtgct
ggcggtcc--agcaagtgcacgttggtgac-tttca--tccaatacccttgtgaaccttt
ggcctc-----ttgct------ggctt----cgg-ctga----cagaggattttcacacc
aactcgaatgtaatgaaaactactgtcgtgcgcaa-gcacta--atgtacaactttcaac
aacggatctcttggctctcgcatcgatgaagaacgcagcgaaatgcgataagtaatgtga
attgcagaattcagtgaatcatcgaatctttgaacgcaccttgcaccctttggtattccg
aagggtatgctcgtttgagtgtcattgtactctcacactctctgatcctttggattggga
gtggtggacttgggtgttgctgttactgcatggctcacctcaaatgcattagtgcaactc
ctgattg-gacatagtacggcgtgataagtgtcttcgccggcgc-----cttgaaagag-
ggtggctg-attg-ggagctctgtgcctcaaactgtcttc--ggacaatctctgacaact
tgacctcaaatcgagtaggactacccgctgaacttaagcatatcaataagcggagg
>AB848606
---------------------------------------------------ttcagtgct
ggc--tcgagagcaagtgcacgttggtggc-tttca--tccaattcccctgtgaaccttt
ggcctc-----ttgct------ggctt----cgg-ctgg----cagaggatttt-acata
cactcgaatgtaatgaaaactattgttgtgcgcaa-gcacta--atatacaactttcaac
aacggatctcttggctctcgcatcgatgaagaacgcagcgaaatgcgataagtaatgtga
attgcagaattcagtgaatcatcgaatctttgaacgcaccttgcaccctttggaattcca
aagggtatgctcgtttgagtgtcattgtactctcacactctccgatc-t-tggattggga
gtggtggacttgggtgctgctgctttcttgtggctcacctcaaatgtgtcagtgcatctc
ttgattg-gacatagtacggcgtgataagtgtcttcgccggcgc-----ctcataagag-
ggtggccg-atcg-ggagctctgtgcttcaaaccgtcttc--ggacaatctctgacaact
tgacctcaaatcgagtaggactacccgctgaacttaagcatatc------------
>AY296253
--------------------------cattattgattgtgaatcgtt-gccttcagtgct
ggc--ccc--ggcaagtgcacgttggtgac-tttca--tccaatacccctgtgaacttct
ggcctc-----ttgct------agctt----cgg-ctgg----cagaggatttttacacg
cactcgaatgtaatgaaacctattgttgtgcgcaa-gcacta--atgtacaactttcaac
aacggatctcttggctctcgcatcgatgaagaacgcagcgaaatgcgataagtaatgtga
attgcagaattcagtgaatcatcgaatctttgaacgcaccttgcaccctttggtattccg
aagggtatgctcgtttgagtgtcattgtactctcacgctctccaatcctctgggatggga
gtggtggacttgggcgttgctgcttgactgcggctcgccttaaatggattagtgcaactc
ttggttg-gacatagtacggcgtgataagtgtcttcgccggcac-----ctcggaagag-
ggtgactg-attg-agagctctgtgcttcaaactgtcttc--ggacaatctctgacaact
tgacctcaaatcgagtaggactacccgctgaact----------------------
>HQ667871
ttccgtaggtgaacctgcggaaggatcattattgattgtgaatcgtt-gccttcagtgct
ggc--ccc--ggcaagtgcacgttggtgac-tttca--tccaatacccctgtgaacttct
ggcctc-----ttgct------agctt----cgg-ctgg----cagaggatttttacaca
cactcgaatgtaatgaaacctattgttgtgcgcaa-gcacta--atgtacaactttcaac
aacggatctcttggctctcgcatcgatgaagaacgcagcgaaatgcgataagtaatgtga
attgcagaattcagtgaatcatcgaatctttgaacgcaccttgcaccctttggcattccg
aagggtatgctcgtttgagtgtcattgtactctcacgctctccaatcctctggatcggga
gtggtggacttgggcgttgctgcttgactgtggctcgccttaaatgaattagtgcaactc
ttggttg-gacatagtacggcgtgataagtgtcttcgccggcac-----ctcgaaagag-
ggtgactg-attg-agagctctgtgcttcaaactgtcttc--ggacaatctctgacaact
tgacctcaaatcgagtaggactacccgctgaacttaagcatatcaataagcggagg
>JQ393116
-----------tgactgc-ggaggatcattattgattgtgaatcgtt-gccttcagtgct
ggc--ccc--ggcaagtgcacgttggtgac-tttca--tccaatacccctgtgaacttct
ggcctc-----ttgct------agctt----cgg-ctgg----cagaggatttttacaca
cactcgaatgtaatgaaacctattgttgtgcgcaa-gcacta--atgtacaactttcaac
aacggatctcttggctctcgcatcgatgaagaacgcagcgaaatgcgataagtaatgtga
attgcagaattcagtgaatcatcgaatctttgaacgcaccttgcaccctttggcattccg
aagggtatgctcgtttgagtgtcattgtactctcacgctctccaatcctctggatcggga
gtggtggacttgggcgttgctgcttgactgtggctcgccttaaatggattagtgcaactc
ttggttg-gacatagtacggcgtgataagtgtcttcgccggcac-----ctcggaagag-
ggtgactg-attg-agagctctgtgcttcaaactgtcttc--ggacaatctctgacaact
tgacctcaaatcgagtaggactacccgctgaacttaagcatatcaataag------
>EF417824
---------------------aggatcattattgattgcgaatcgtt-gtctccagtgct
ggcagtct--ggcaagtgcacgttggcggcttttca--tccaatacccctgtgaaccttt
ggcctc-----ttgct------agcct----tgg-ccgg----cagaggaattttacacc
cactcgaatgtaatgaaa-ttattgttgtgcgtaa-gcacta--atgtacaactttcaac
aacggatctcttggctctcgcatcgatgaagaacgcagcgaaatgcgataagtaatgtga
attgcagaattcagtgaatcatcgaatctttgaacgcaccttgcaccctttggcattccg
aagggtatgctcgtttgagtgtcattgtactctcacacttct-gatcctttggattggga
gcggtggacttgggtgttgctgctttgcggtggctcgcctcaaatgcattagtgcaactc
ttggttg-gacatagtacggcgtgataagtgtcttcgccggcac-----ctcgcaagag-
ggtggctg-atca-ggagctctgtgcctcaacctgtcttc--agacaacaactgacaact
tgacctcaaatcgagtaggaccacccgctgaacttaagcatatcaataagcggagg
>HQ667814
ttccgtaggtgaacctgcggaaggatcattattgattgcgaatcgtt-gtcttcagtgct
ggcagtct--ggcaagtgcacgtgggcggcttttca--tcc-atacccctgtgaaccttt
ggcctc-----tt-ct------agcct----tgg-ccgg----cagaggatttttacacc
cactcgaatgtaatgaaa-ttattgttgtgcgtaa-gcacta--atgtacaactttcaac
aacggatctcttggctctcgcatcgatgaagaacgcagcgaaatgcgataagtaatgtga
attgcagaattcagtgaatcatcgaatctttgaacgcaccttgcaccctttggcattctg
aagggtatgctcgtttgagtgtcattgtactctcacacttct-gatcctttggattggga
gcggtggacttgggtgttgctgctttgcggtggctcgcctcaaatgccttagtgcaactc
ttggttg-gacatagtacggcgtgataagtgtcttcgccggcgc-----ctcgcaagag-
ggtggctg-atca-ggagctctgtgcttcaacctgtcttc--agacaacaactgacaact
tgacctcaaatcgagtaggaccacccgctgaacttaagcatatcaataagcggagg
>AB848599
ttccgtaggtgaacctgcggaaggatcattaatgattacgaacggtt-gccttcagtgct
ggcagact--ggtaagtgcacgttggtgac-tttca--tccaatc-tcctgtgcaccttt
ggcctc-----ttgct------agctt----cgg-ccgg----cagaggaa-tttacaca
cactcgaatgtaatgaaatatattgtcgtgcgcaa-gcacta--atgtacaactttcaac
aacggatctcttggctctcgcatcgatgaagaacgcagcgaaatgcgataagtaatgtga
attgcagaattcagtgaatcatcgaatctttgaacgcaccttgcaccctttggcattccg
aagggtatgctcgtttgagtgtcattgtactctcacactccc-gatc-tttgggtcggga
gcggtggacttgggtgttgctgctt-accgtggctcacctcaaatggattagtgcacctc
ttggttg-gacatagtacggcgtgataagtgtcttcgccggcac-----ctcactagag-
ggtgaccg-atcg-ggagctctgtgcttcaaaccgtcctc--ggacaacaactgacaac-
tgacctcaaatcgagttggatctcctgt----------------------------
>EU563494
---------------------aggatcattaatgattgcgaatggtc-gccttcagtgct
ggc--tct---gcaagtgcacgttggtggc-tttca--tccaatacccctgtgaaccttt
ggcctc-----ttgct------cgctt----cgg-ctgg----cagaggatttt-acaca
ccctcgaatgtaatgaaaactattgtcgtgcgcaa-gcacta--atgtacaactttcaac
aacggatctcttggctctcgcatcgatgaagaacgcagcgaaatgcgataagtaatgtga
attgcagaattcagtgaatcatcgaatctttgaacgcaccttgcaccctttggtattccg
aagggtatgctcgtttgagtgtcattgtactctcacactctccaatc-tttggattggga
gcggtggacttgggtgttgctgctttcatgtggctcacctcaaatgcgtcagtgcacctc
ttggttg-gacatagtacggcgtgataagtatcttcgccggcac-----ctcgcaagag-
ggtggccg-atcg-ggagctctgtgcttcaaaccgtcttc--ggacactatttgacaact
tgacctcaaatcga------------------------------------------
>JX630488
ctgc---------------ggaggatcattattgatgttaaatcgtctaccttcagtgct
ggc--tca--tgcatgtgcacgttggggac-attta--tccaacacccttgtgaaccatt
ggcctt------tgct------ggctt----cgg-ctgg----tggagga--tttacaca
aatacgaatgtaatgaaa--taatgttgtgcagat-gcacta--atatacaactttcaac
aacggatctcttggctctcgcatcgatgaagaacgcagcgaaatgcgataagtaatgtga
attgcagaattcagtgaatcatcgaatctttgaacgcaccttgcaccctttggtattccg
aagggtatgctcgtttgagtgtcattatactctcacactctctgat--------tagaga
gtggtggacttgggtgttgccgatttaccgtggctcgtctgaaatgcgtcagtgcgactc
ctagttg-gacatagtatggcgtgataagtaacctcgctg---t-----ttt-c------
--tgtctg-atta-ggagctctgtgcttcaaactgtctta--agacaatgtctgataatt
tgacctcaaatcgagtaggattacccgctgaacttaa-------------------
>GU269910
ttccgtaggtgaacctgcggaaggatcattattgattgcgaatcgtt-gtcttcagtgct
ggcagtct--ggcawgtgcacgttggcrgcttttca--tccaatacccctgtgaaccttt
ggcctc-----ttgct------ggctt----tgg-ctgg----cagaggatttttacacc
aactcgaatgtaatgaaa-ttattgttgtgcgcaa-gcacta--ctatacaactttcaac
aacggatctcttggctctcgcatcgatgaagaacgcagcgaaatgcgataagtaatgtga
attgcagaattcagtgaatcatcgaatctttgaacgcaccttgcaccctttggcattccg
aagggtatgctcgtttgagtgtcattgtactctcacacttct-gatcctttggatcggga
gcggtggacttgggtgctgctgctttactgtggctcacctcaaatgcattagtgcaactc
ttggttg-gacatagtacggcgtgataagtgtcttcgccggcac-----ctcgcaagag-
ggtggctg-atca-gg-gctctgtgcttccaactgtcttc--agacaacaactgacaact
tgacctcaaatcgagtaggaccacccgctgaacttaagcatatcaata--------
>FJ378740
ttccgtaggtgaacctgcggaaagatcattattgattgcgaatcgtt-gtcttcagtgct
ggcagcct--ggcaagtgcacgtagacagc-tttca--tccaatacccttgtgaaccttt
ggcctc-----ttgct------agctt----cgg-ccag----cagaggatttttacacc
cactcgaatgtaatgaaa-ttattgttgtgcacat-gcacta--atatacaactttcaac
aacggatctcttggctctcgcatcgatgaagaacgcagcgaaatgcgataagtaatgtga
attgcagaattcagtgaatcatcgaatctttgaacgcaccttgcaccctttggtattccg
aagggtatgctcgtttgagtgtcattgtactctcacacttcc-gatcgtttggatcggga
gcggtggacttgggtgttgctgctttactgtggctcaccttaaatgcattagtgcaactt
tcggttg-gacatagtacggcgtgataagtatcttcgccggcac-----ctca-cagag-
ggtggccg-atcg-ggagctctgtgcttcgaaccgtcttc--ggacaacaactgacaact
tgacctca------------------------------------------------
>JX630661
ttccgtaggtgaacctgcggaaggatcattaatgaagtgaaattgtttaccttcggtgct
ggc--tctagagcatgtgcacgttgggggc-atata--tccaatccccttgtgaaccctt
-gcctt------tgct------ggctt----cgg-ctgg----tagagga-ttttacaca
aacacgaatgtaatgaaa--taatgttgtgctga--gcacta--taatacaactttcaac
aacggatctcttggctctcgcatcgatgaagaacgcagcgaaatgcgataagtaatgtga
attgcagaattcagtgaatcatcgaatctttgaacgcaccttgcaccctttggtattcca
aagggtatgctcgnttgagtgtcattatactctcacactctctgatta-gtgattagaga
gcggtggacttggatgttgtcgtcttgctgtggctcatcttaaatgacttagtacaactc
ctagtta-aacatagtacggcgttataactacccccgctgtt-t-----ttt-t------
--tgtctg-atta-ggagctctgtgcttcgaaccgtcttc--ggacaat-tctgataact
tgacctcaaatcgagtaggattacccgctgaacttaagcatntc------------
>HQ667819
ttccgtaggtgaacctgcggaaggatcattactgattgcgaatcgtt-gccttctgtgct
ggcagtct--ggcaagtgcacgtcggtgac-tttca--tccaata-ccctgtgaaccttt
ggcctc-----ttgct------agctt----cgg-ccgg----cagaggaattttacaca
aactcgaatgtaatgaaatctattgtcgtgcgcaa-gcacta--atgtacaactttcaac
aacggatctcttggctctcgcatcgatgaagaacgcagcgaaatgcgataagtaatgtga
attgcagaattcagtgaatcatcgaatctttgaacgcaccttgcaccctttggcattccg
aagggtatgctcgtttgagtgtcattgtactctcacactccc-gatc-tttggattgaga
gcggtggacttgggtgttgctgctt-accgtggctcacctcaaatggagtagtgcaactc
ctggttg-gacatagtacggcgtgataagtgtcttcgccggcgc-----ctcactagag-
ggtggccg-atcg-ggagctctgtgcttcaaaccgtcttc--ggacaatgactgacaact
tgacctcaaatcgagtaggactacccgctgaacttaagcatatcaataagcggagg
>JX630699
-------------------------tcattactgattgcgaatcgtt-gccttctgtgct
ggcagtct--ggcaagtgcacgtcggtgac-tttca--tccaata-ccctgtgcaccttt
ggcctc-----ttgct------agctt----cgg-ccgg----cagaggaa-tttacaca
aactcgaatgtaatgaaatatattgtcgtgcgcaa-gcacta--atgtacaactttcaac
aacggatctcttggctctcgcatcgatgaagaacgcagcgaaatgcgataagtaatgtga
attgcagaattcagtgaatcatcgaatctttgaacgcaccttgcaccctttggcattccg
aagggtatgctcgtttgagtgtcattgtactctcacactccc-gatc-tttggattggga
gcggtggacttgggtgttgctgctt-accgtggctcacctcaaatggattagtgcaactc
ttggttg-gacatagtacggcgtgataagtgtcttcgccggcgc-----ctcactagag-
ggtggccg-atcg-ggagctctgtgcttcaaaccgtcttc--ggacaatgactgacaact
-gacctc-------------------------------------------------
>FJ196970
---------------------aggatcattagtgattgtgaattgtt-accttcagtgct
ggc--tgc--agcaagtgcacgttggtgac-tttca--tccaatacctttgtgaaccttt
ggcctc-----ttgtt------agctt----cgg-ctga----tggaggattttcacatt
aactcgaatggaatgaaaattactgttgtgcgcaa-gcacaa--atgtacaactttcaac
aacggatctcttggctctcgcatcgatgaagaacgcagcgaaatgcgataagtaatgtga
attgcagaattcagtgaatcatcgaatctttgaacgcaccttgcaccctttggtattccg
aaaggtatgctcgtttgagtgtcattgtactctcacactctc-taatgcttgcattagga
gtggtggacttgggtgttgctgctctgcagtggctcacctcaaatgcattagtgcacctc
ctggttg-gacatagtacggcgtgataagtgtcttcgccggcac-----ctcgaaagag-
ggtggctg-atta-ggagctctgtgcttctaactgtctta--ggacactctctgacaact
tgacctcaaatcgagtaggactacccgctgaacttaagcatatcaataagcggagg
>HQ667869
ttccgtaggtgaacctgcggaaggatcattagtgattgtgaatcgtt-accttcagcgct
ggcgctgc--agcaagtgcacgttggtgac-tttca--tccaatacctctgtgaaccttt
ggcctc-----ttgtt------agctt----cgg-ctga----cggaggattttcacatt
aactcgaatgtaatgaaatttactgttgtgcgcaa-gcacaa--atgtacaactttcaac
aacggatctcttggctctcgcatcgatgaagaacgcagcgaaatgcgataagtaatgtga
attgcagaattcagtgaatcatcgaatctttgaacgcaccttgcaccctttggtattccg
aagggtatgctcgtttgagtgtcattgtactctcacactctc-tactgcttgcattagga
gtggtggacttgggtgttgctgctctgcggtggctcacctcaaatgtagtagtgcacctc
ctggttg-gacatagtacggcgtgataagtgtcttcgccggcac-----ctcgaaagag-
ggtggctg-atta-ggagctctgtgcttctaactgtcttc--ggacactctctgacaact
tgacctcaaatcgagtaggactacccgctgaacttaagcatatcaataagcggagg
>EF611157
------------------------------------------------------------
------------------------tgt--cg---caaatcccacacacctgtgcacctat
gactctgagtaccgctttgcatgggcccaaaggccctggtactc-gagtacttttacaca
ctc-tggatgtaatggaatgtc-ta--ttgtacaatgtac-aactaaaacaactttcaac
aacggatctcttggctctcgcatcgatgaagaacgcagcgaaatgcgataagtaatgtga
attgcagaattcagtgaatcatcgaatctttgaacgcaccttgcaccctttggtattccg
aagggtacacccgtttgagtgtcattgtaatctcaccccttt-gactttttg--ttgatc
ggtgtggacttggatgttgctgtgtaacaacggctcgtctgaaatgcctgagtgtaccct
gc-tttgcggcgta-tttggtgtgataa--atcttcaccagagttgactttt-tcaagtc
-gcgcttgtacctgtgggctctatgcttccaaccgtcctgcaagacaatctttgacaatt
tgacctcaaatcgggtgggactacccgctgaacttaagcatatcaataagcggagg
>JX998828
-------ggtatcccggcggagggatcaataccg-agtacaa--gtcc-ccaactgtgct
gaacc--ccttatttgtgcacgatggc--gg---t-aatc-cacccacctgtgcaccttt
gaatttgggatgcgttttgcttgacattgtc-gattggagtctcatggtatttttacaca
ctc-taaa-gtaatggaatgtat--ttgtgaataacacat--ataataacaactttcaac
aacggatctcttggctctcrcaccgatgaagaacgcagcgaaatgcgataagtaatgtga
attgcagaattcagggaatcatcgaatctttgaacgcaccttgcactctttggtattccg
aggagtacgcccgtttgagtgtcattgtaatctcacctctac-aactttttg--ttgtgg
aaagtggacctgggccctgtcgtgtaacaacaactggcctgaaatggatgagtgtaccct
gctgctgcagcgtc-ttcagtgcgataagcatcttcactgataaaagttccc-ttgggac
-acgattgcaaag-tgggctctgcgcttccgacgtcctgtacagacaatactgagccata
tggcctcaaatcgagtcgcactacccgctgagct-aagcatatcaataagcgaagg
>JX998829
ttccgtaggtgaacctgcggaaggatcattaatgaata-gaa--gtcgatcgtctgtgct
ggtgg--cgacacatgtgcacgtcggt--tg---caaatt-catccacctgtgcacctat
gactttgggatccgc-atgcctggctctatt-ggtctggatcccagagcgcttttacaca
ctc-tgaacataatggaatgtac--ccgtgcgcaatgc---aacaaatacaactttcaac
aacggatctcttggctctcgcatcgatgaagaacgcagcgaattgcgataagtaatgtga
attgcagaattcagtgaatcatcgagtctttgaacgcaccttgcaccttttggtattccg
aaaggtacacccgtttgagtgtcattgtaatctcacaccaaa-aactttttg--tggttg
gatgtggacttggaccctgttgtgtgacaatgactggtctcaaaagcatgagtgtaccct
actctggtggcgtc-ttcagtgtgataagcatcttcactggaacaagctctt-ttgtggc
-acgtctgctgtg-tgggccctgcgctgcaaatggtcctgttggacaagctctgacaatt
tgacctcaaatcgggtgggtctacccgctgaacttaagca----------------
>JX998831
ttccgtaggtgagcttgcggaaggatcattagtgaagcacaa--gtcggttgtctgtgct
ggtgg--agacacatgtgcacgatggc--tg---caaatc-cacacacctgtgcaccttt
ggctgcgggattcgcttcgcttgacattgtc-gattggagtctcatggtatttttaccca
ctc-taaa-gtaatggaatgtat--ttgtgaataacacat--ataataacaactttcaac
aacggatctcttggctctcgcaccgatgaagaacgcagcgaaatgcgataagtaatgtga
attgcagaattcagtgaatcatcgaatctttgaacgcaccttgcactctttggtattccg
aagagtacgcccgtttgagtgtcattgtaatctcacctctac-aactttttg--ttgtgg
aaagtggacctgggccctgtcgtgtaacaacaactggcctgaaatggatgagtgtgccct
gctgctgcagcgtc-ttcagtgcgataagcatcttcactgataaaagctcct-ttgggac
-acgattgcaaag-tgggctctgtgcttccaaccgtgtgtacagacaatacttgaccatt
tgacctcaaatcgggtgggactacccgctgaacttaagcatatcaa-aagcggaga
>JX998832
ttcggtaagtgaacctgcggaagaatcattagtgagacacaa--gtcggttgtctgtgct
-gtgg--aaacacatgtgcacgatggc--tg---caaatc-cacacacctgtgcaccttt
gactgtgggattcgctttgcttgacattgtc-gattggagtctcatggtatttttacaca
ctc-taaa-gtaatggaatgtat--ttgtgaataacacat--ataataacaactttcaac
aacggatctcttggctctcgcaccgatgaagaacgcagcgaaatgcgataagtaatgtga
attgcagaattcagtgaatcatcgaatctttgaacgcaccttgcactctttggtattccg
aagagtacgcccgtttgagtgtcattgtaatctcacctctac-aactttttg--ttgtgg
aaagtggacctgggccctgtcgtgtaacaacaactggcctgaaatggatgagtgtaccct
gctgctgcagcgtc-ttcagtgcgataagcatcttcactgataaaagttccc-ttgggac
-acgattgcaaag-tgggctctgcgcttccaaccgtcctgaccaaaaaaaagggaggaca
ttgaaaca------------------------------------------------
>JX998835
---------------------------attagt-gaacacgg--gtcggttgtctgtgct
ggtgg--aaacccttgtgcacgatggc--tg---caaatc-cacacacctgtgcaccttt
gactgggggattcgctttgcttgattttgtc-aatnggagtctcatggaatttttacaca
ctc-taaa-gtaatggaatgtat--ttgtgaataacacat--ataataacaactttcaac
aacggatctcttggctctcgcaccgatgaaaaacgcagcgaaatgcgataagtaatgtga
attgcaaaattcagtgaatcatcaaatctttgaacgcaccttgcattctttggtattccg
aagagtacgcccgtttgagtgtcattgtaatctcacctctac-aactttttg--ttgtgg
aaagtggacctgggccctgtcgtgtaacaacaactggcctgaaatggatgagtgtaccct
gctgctgcagcgtc-ttcagtgcgataagcatcttctctgataaaagttcct-ttgggac
-acgattgcaaag-tggtctctgcgcttccaaccgtctgtacacacaatacttgaccatt
tggcctcaaatcgggggg--------------------------------------
>JQ994469
----------------------------ttagtgaaacacaa--gtcggttgtctgtgct
ggtgg--aaacacatgtgcacgatggc--tg---caaatc-cacacacctgtgcnccttt
gactgtgggattcgctttgcttgacattgtc-gattggagtctcntggtatttttacaca
ctc-taaa-gtaatggaatgtat--ttgtg-ataacacat--ataataacnactttcaac
nacggatctcttggctctcgcaccgatgaagaacgcagcgaaatgcgataagtaatgtga
attgcagaattcagtgaatcatcgaatctttgaacgcaccttgcactctttggtattccg
aagagtacgcccgtttgagtgtcattgtaatctcacctctac-aactttttg--ttgtgg
aaagtggacctgggccctgncntgtaacnacnactggcctgaaatggatgagtgnaccct
gctgctgcagcgtc-ttcagtgcgataagcatcttcactgataaaanctccc-tngggac
-acgattgcaaag-tgggctctgcgcttccaaccgtctgtacagacaatacttgaccatt
tggcctcaaatc--------------------------------------------
>KC019910
ttccgtaggtgaacctgcggaaggatcattaatgaaactaaa--gtcggctatctttgct
ggtgg--agacacatgtgcacgttagt--cg---caaatc-cacacacctgtgcatttat
gactctgagtgccgttttgcgtggtcccaccgggcctggtactc-gagtacttttacaca
ctcttgaatgtaatggaatgtc-tattgtgcataatgtac-aactaaaacaactttcaac
aacggatctcttggctctcgcatcgatgaagaacgcagcgaaatgcgataagtaatgtga
attgcagaattcagtgaatcatcgaatctttgaacgcaccttgcaccctttggtattccg
aagggtacacccgtttgagtgtcattgtaatctcactacaac-tgcttt-tg--ttgttg
tacgtggaattggatgctgccgtgtaacaatggctcgtctgaaatgcctgagtgtatcct
gc-tttgcggcgta-ttcggtgtgatac--atcttcaccggagtttgatctt-tcgggtt
-gcgtctgcttactatggctctatgcttcaaa----------------------------
--------------------------------------------------------
>KC019921
ttccgtaggtgaacctgcggaaggatcattaatgaaactaaa--gtcggctatctttgct
ggtgg--agacacatgtgcacgttagt--ag---caaatc-cacacacctgtgcatttat
gactctgagtgccgttttgcgtggtcccaccgggcctggtactc-aagtacttttacaca
ctcttgaatgtaatggaatgtc-tattgtgcataatgtac-aactaaaacaactttcaac
aacggatctcttggctctcgcatcgatgaagaacgcagcgaaatgcgataagtaatgtga
attgcagaattcagtgaatcatcgaatctttgaacgcaccttgcaccctttggtattccg
aagggtacacccgtttgagtgtcattgtaatctcactacaac-tgcttt-tg--ttgttg
tacgtggaattggatgctgccgtgtaacaatggctcgtctgaaatgcctgagtgtatcct
gc-tttgcggcgta-ttcggtgtgatac--atcttcaccggagtttgatctt-tcgggtt
-gcgtctgcttact----------------------------------------------
--------------------------------------------------------
>JQ994457
------------------------------------------------------------
---gg--aaacacatgtgcacgatggc--tg---caaatc-cacacacctgtgcnncttt
gactgtgggattcgctttgcttgacattgtc-gattggagtcntatggtatttttacaca
ctc-taaa-gtaatggaatgtat--ttgtg-ataacacat--ataat-accactttcaac
aacggatctcttggctctcgcaccgatgaagaacgcagcgaaatgcgataagtaatgtga
attgcagaattcagtgaatcatcgaatctttgaacgcaccttgcactctttggtattccg
aagagtacgcccgtttgagtgtcattgtaatctcacctctac-aactttttg--ttgtgg
aaagtggacctgggccctgtcgtgtaacaacaactggcctgaaatggatgagtgtaccct
gctgctgcagcgtc-ttcagtgcgnnaagcatcttcactgataaaagctccc-tcgggac
-acgattgcaaag-tgggctctgcgcttccnaccgtctgtacagacaatacttgaccatt
tggcctcaaatcgggtgggactacccgctgaact----------------------
>AB848613
--------------------------------------------------cttctgtgct
ggc--tcc--ggcatgtgcacgttggtgac-tttca--tgcaatccccttgtgaaccttt
ggcctc-----atgct------ggctt----tgg-ctgg----caagagga-tttacaca
aacttgaatgtaacagaaaaaattgttgtgcgcaa-gcacta--atgtacaactttcaac
aacggatctcttggctctcgcatcgatgaagaacgcagcgaaatgcgataagtaatgtga
attgcagaattcagtgaatcatcgaatctttgaacgcaccttgcacccattggtattcca
aagggtatgctcgtttgagtgtcattgtactctcacactct-------atgaattttgga
gaagtggacttgggtgttgctgctttgctgtggctcatcttaaatatgctagtgcaactc
atggttg-gatatagtacagcgtgataagtatcctcgctggcgc-----ctcataagag-
ggtgtccg-attg-ggagctctgtgcttcaaactgtcctg--ggacaatctctgacaact
tggcctcaaatcgagtaggactacccgctgaccttaagcatatcaa----------
>AB848591
ttccgtaggtgaacctgcggaaggatcattattgattttgaatcgtt-gccttctgtgct
ggc--ttc--ggcaagtgcacgctggtgac-tttca--tccaacacccttgtgaaccttt
ggcctc-----ttact------agctt----cgg-ctgg----gagaggattttcacaca
aacccgaatgtaatgaaaactctggttgtgcgcaa-gcacta--atatacaactttcaac
aacggatctcttggctctcgcatcgatgaagaacgcagcgaaatgcgataagtaatgtga
attgcagaattcagtgaatcatcgaatctttgaacgcaccttgcaccctttggcattccg
aagggtatgctcgtttgagtgttattgtactctcacactctc-caatctttcgattggga
gtggtggacttgggtgttgctgcttcactgtggctcacctcaaatgtgttagtgcaactc
ttggttg-gacatagtacggcatgataagtatctttgccggcgc-----ctcacaagag-
ggtggcca-attg-ggagctctgtgcttcaaactgtcttt--ggacaatctctgacaact
taacctcaaatcgagtaggactacccgctgaacttaagc-----------------
>HM105507
-------------------------------gtgattatgaatggtt-accttttgtgct
ggc--tgt--agcaagtgcacatcggtgac-tttca--tccaacacccttgtgaaccttt
ggcctc-----ttgct------agctt----cgg-ctgg----tggaggatt--tacaca
aacttgcatgtattgaggaccctttatgtgcgcaa-gcacttctatatacaactttcaac
aacggatctcttggctctcgcatcgatgaagaacgcagcgaaatgcgataagtaatgtga
attgcagaattcagtgaatcatcgaatctttgaacgcaccttgcaccctttggtattccg
aagggtatgctcgtttgagtgtcattgtactctcacac-ccc-aatcctttggattggga
gtggtggacttgggtgctgctgcttaactgtggctcacctgaaatatgttagtgcacctc
ttggttg-gacatagtacggcgtgataagtgtcttcgccggctc-----ctcgccagag-
ggtggccg-atcg-ggagctctgtgcttcaaactgtcttc--ggacaatctctgacaac-
--------------------------------------------------------
>HM105516
-------------------------------ttgattgtaaactgtt-gccttctgtgct
ggc--tcc--tgcaagtgcacgtcggtgac-tttcat-tccaatacccttgtgaaccttt
ggcctc-----ttgct------agctt----cag-ctgg----cagaggattctcatac-
aactcgaatgtaatgaaa-ctcttgttgtgcacaa-gcacta--ctatacaactttcaac
aacggatctcttggctctcgcatcgatgaagaacgcagcgaaatgcgataagtaatgtga
attgcagaattcagtgaatcatcgaatctttgaacgcaccttgcaccctttggtattctg
aagggtatgctcgtttgagtgtcattgtactctcacactccc-gatc--ttgagttggga
gcggtggacttgggt-ttgctgctttactgtagctcacctcaaatgtgttagtgcagctc
ttggttg-gacatagtacggcgtgataagtatcttcgccggtgc-----ctcgcaagag-
ggtggccg-atcg-ggat-gttgtgctccaaactgtcttc--ggacaatctctgacaac-
--------------------------------------------------------
>AB848602
----------------------------------------------t-gccttcagtgct
ggcagtct--ggcaagtgcacgctggtgac-tttca--tccaacacccttgtgaaccttt
ggcctc-----ttgct------ggctt----cgg-ttgg----cagaggatttttacacc
aactcgaatgtaatgaaa-ttattgtcgtgcgcaa-gcacta--atgtacaactttcaac
aacggatctcttggctctcgcatcgatgaagaacgcagcgaaatgcgataagtaatgtga
attgcagaattcagtgaatcatcgaatctttgaacgcaccttgcaccctttggtattccg
aagggtatgctcgtttgagtgtcattgtactctcacacttct-gatcctttggatttgga
gcggtggacttgggtgttgccgctttgcggtggctcacctctaatgcattagtgcaactc
ttggttg-accatagtacggcgtgataagtatcttcgccggcac-----ctcgcaaggg-
ggtggctg-attg-ggagctctgtgcttcaaactgtcctt--ggacaatggctgacaact
tgacctcaaatcgagtaggactacccgctgaacttaagcatatcaataaa------
>KC928372
ttccgtaggtgaacctgcggaaggatcattaacgaatgacaa--gtcggtcttctgtgct
ggtgg--caacacatgtgcacgttgat--cg---caaatc-cacacacctgtgcaccttt
gactttgggatccgctttgcccggctctcct-ggcctgggtcttgaggtatttttacaca
cgcttgtatgtattggaatgtct--atgtgcataatgcgc--aaatgaacaactttcaac
aacggatctcttggctctcgcaccgatgaagaacgcagcgaaatgcgataagtaatgtga
attgcagaattcagtgaatcatcgaatctttgaacgcaccttgcaccctttggtattccg
aagggtacgcccgtttgagtgtcattgtaatctcactccaac-agccctttg--ctggtg
gaggtggacctggactctgctgtgttgccatggctggtccgaaatgcataagtgcaccct
gctgttgcagcgtc-ttcagtgtgataagtatcctcactggacaaagttccc-ttgggac
-acgcatgcttgg-cgggctctgtgcttccaactgtccggctggacaactcttgacaa-c
tgacctcaaatc--------------------------------------------
>AF440647
ttccgtaggtgaacctgcggaaggatcattattgattgcgaattgtt-accttctgtgct
ggcggttc--ggcaagtgcacgtcggtgac-tttca--tccaata-ccctgtgcaccttt
ggcctc-----ttgct------agctt----cgg-ccgg----cagagga-ttttacata
aactcgaatgtaatgaaa-ttactgtcgtgcgcaa-gcacta--atgtacaactttcaac
aacggatctcttggctctcgcatcgatgaagaacgcagcgaaatgcgataagtaatgtga
attgcagaattcagtgaatcatcgaatctttgaacgcaccttgcaccctttggcattccg
aagggtatgctcgtttgagtgtcattgtactctcacactcct-aatgctttggattggga
gcggtggacttgggtgttgctgctttactgcggctcgcctcaaatggagtagtgcaactc
tcggttg-gacatagtacggcgtgataagtgtcttcgccggcgc-----ctcattagag-
ggtggccg-atcg-ggagctctgtgcttcaaaccgtcttc--ggacaacatctgacaact
tgacctcaaatcgagtaggactacccgctgaacttaagcatatcaataagcggagg
>FJ378747
ttccgtaggtgaacctgcggaaggatcattattgattgcgaatcgtt-gccttcagtgct
ggcggttc--ggcaagtgcacgtcggtgac-tttca--tccaata-ccctgtgcaccttt
ggcctc-----ttgct------agctt----cgg-ccgg----cagagga--tttacaca
aactcgaatgtaatgaaatttattgtcgtgcgcaa-gcacta--atgtacaactttcaac
aacggatctcttggctctcgcatcgatgaagaacgcagcgaaatgcgataagtaatgtga
attgcagaattcagtgaatcatcgaatctttgaacgcaccttgcaccttttggcattccg
aaaggtatgctcgtttgagtgtcattgtactctcacactccc-aatgctttggattggga
gcagtggacttgggtgttgctgctttactgtggctcgcctcaaatggagtagtgcaactc
tcggttg-gacatagtacggcgtgataagtgtcttcgccggcgc-----ctcactagag-
ggtggccg-atca-ggagctctgtgcttcaaactgtcttc--ggacaatatctgacaact
tgacctcaaatcgagtaggactacccgctgaacttaagcatatcaataagcgtagg
>HQ154331
ttccgtaggtgaacctgcggaaggatcattattgattgcgaatcgtt-accttcagtgct
ggcggttc--ggcaagtgcacgtcggtgac-tttca--tccaata-ccctgtgcaccttt
ggcctc-----ttgct------agctt----cgg-ccgg----cagagga-ttttacaca
aactcgaatgtaatgaaatttactgtcgtgcgcaa-gcacta--atgtacaactttcaac
aacggatctcttggctctcgcatcgatgaagaacgcagcgaaatgcgataagtaatgtga
attgcagaattcagtgaatcatcgaatctttgaacgcaccttgcaccctttggcattccg
aagggtatgctcgtttgagtgtcattgtactctcacactccc-aatactttggattggga
gcggtggacttgggtgttgctgctttactgtggctcacctcaaatggagtagtgcaactc
tcggttg-gacatagtacggcgtgataagtgtcttcgccggcgc-----ctcattagag-
ggtggccg-atcg-ggagctctgtgcttcaaaccgtcttc--ggacaacatctgacaact
tgacctcaaatcgagtaggactacccgctgaacttaagcatatcaataagcggagg
>JX630554
ttccgtaggtgaacctgcggaaggatcattaatgaaactaaa--gtcggctttctgtgct
ggtgg--caacacatgtgcacgt-ggt--cg---caaatc-cacacacctgtgcacttat
gactctgagtgccgctttgcgtggtcaaggaagacctggtgctt-gagta-ctttacaca
ctattgaatgtaatggaatgtc-ttttgtgcataatgtac-aactaaaacaactttcaac
aacggatctcttggctctcgcatcgatgaagaacgcagcgaaatgcgataagtaatgtga
attgcagaattcagtgaatcatcgaatctttgaacgcaccttgcaccctttggtattccg
aagggtacgcccgtttgagtgttattgtaatctcactacaac-aactttttg--ttgatg
tatgtggacttggatgttgccgtgttacagcggctcgtctgaaatgcctcagtgtaccct
gc-tttgcagcgta-ttcggtgtgatac--atcttcaccggagtcgatc--t-ttggatc
-acgtttgcctagcatggctctatgcttccaaccgtcttt---gacaatctttgacaatt
tgacctcaaatcgggtgggactacccgctgaacttaa-------------------
>HM105512
-------------------------------gtgattatgaactgtt-gccttctgtgct
ggc--tgc--ggcaagtgcacggaggtgac-tttca--tccaacacccttgtgaaccttt
ggcctc-----ttgct------ggctt----cgg-ctag----ctgaggatt--tacaca
aactcgcatgtattgaggacccattatgtgcgcaa-gcacta--atatacaactttcaac
aacggatctcttggctctcgcatcgatgaagaacgcagcgaaatgcgataagtaatgtga
attgcagaattcagtgaatcatcgaatctttgaacgcaccttgcaccctttggcattccg
aagggtatgctcgtttgagtgtcattgtactctcacactccc-aatc-cttggattggga
gcggtggacttgggtgttgccgcttgactgaggctcacctgaaatatgttagtgcatctc
ttgattg-gacatagtacggcgtgataagtgtcttcgccggctc-----ctcgcaagag-
ggtggccg-atcg-ggagctctgtgcttcaaactgtcttc--ggacaatctctggcaac-
--------------------------------------------------------
>JQ665465
-------------------------------ttgattgcgaatggtt-gtctgcagtgct
ggcggtct--ggcaagtgcacgtagatggc-tttca--tccaata-ccctgtgcaccttt
ggcctc-----ttgct------agctt----cgg-ccag----cagagga-ttttacacc
cactcgaatgtaatgaaa-ttactgttgtgcacac-gcacta--ctatacaactttcaac
aacggatctcttggctctcgcatcgatgaagaacgcagcgaaatgcgataagtaatgtga
attgcagaattcagtgaatcatcgaatctttgaacgcaccttgcaccctttggtattccg
aagggtatgctcgtttgagtgtcattgtactctcacacttcc-gatcgtttggatcggga
gcggtggacttgggtgttgctgctgta-tgtggctcaccttaaatgcagtagtgcaactc
tcggttg-gacatagtacggcgtgataagtgtcttcgccggcac-----ctcctcagag-
ggtggccg-atcg-ggagctctgtgcttcaaaccgtcttc--ggacaacatctgacaact
tgacctcaaatcgagtaggactacccgctgaacttaagcatatcaataagcggagg
>AF440653
ttccgtaggtgaacctgcggaaggatcattattgattgtgaatcgtt-gccttcagtgct
ggc--ccc--ggcaagtgcacgttggtgac-tttca--tccaatacccctgtgaacttct
ggcctc-----ttgct------agctt----cgg-ccgg----cagaggatttttacaca
cactcgaatgtaatgaaacctattgttgtgcgcaa-gcacta--atatacaactttcaac
aacggatctcttggctctcgcatcgatgaagaacgcagcgaaatgcgataagtaatgtga
attgcagaattcagtgaatcatcgaatctttgaacgcaccttgcaccctttggcattccg
aagggtatgctcgtttgagtgtcattgtactctcacgctctccaatcctctggatcggga
gtggtggacttgggcgttgctgcttgactgtggctcgccttaaatatagtagtgcaactc
ttggttg-gacatagtacggcgtgataagtgtcttcgccggcac-----ctcggaagag-
ggtgactg-attg-agagctctgtgcttcaaactgtcttc--ggacaatctctgacaact
tgacctcaaatcgagtaggactacccgctgaacttaagcatatcaataagcggagg
>AY634133
--------------------aaggatcattagtgattgtgaatcgtt-gccttcaktgct
ggc--ccc--ggcaaktgcacgttggtgac-tttca--tccaatacccctgtgaacttct
ggcctc-----ttgct------agctt----cgg-ctgg----cagaggatttttacaca
cactcgaatgtaatgaaacctattgttgtgcgcaa-gcacta--atatacaactttcaac
aacggatctcttggctctcgcatcgatgaagaacgcagcgaaatgcgataagtaatgtga
attgcagaattcagtgaatcatcgaatctttgaacgcaccttgcaccctttggcattccg
aagggtatgctcgtttgagtgtcattgtactctcacgctctcccatcctctggatcggga
gtggtggacttgggcgttgctgcttgactgtggctcgctttaaatatattcgtgcaactc
ttggttg-gacatagtacggcgtgataagtgtcttcgccggcac-----ctcgcaagag-
ggtgactg-attg-agagctctgtgcttcaaactgtcttc--ggacaatctctgacaact
tgacctcaaatcgagtaggactacccgctgaacttaagcatatca-----------
>JX625328
-------------------------------ttgattgtgaatcgtt-gccttcagtgct
ggc--ccc--ggcaagtgcacgttggtgac-tttca--tccaatacccctgtgaacttct
ggcctc-----ttgct------agctt----cgg-ccgg----cagaggatttttacaca
cactcgaatgtaatgaaacctattgttgtgcgcaa-gcacta--atatacaactttcaac
aacggatctcttggctctcgcatcgatgaagaacgcagcgaaatgcgataagtaatgtga
attgcagaattcagtgaatcatcgaatctttgaacgcaccttgcaccctttggcattccg
aagggtatgctcgtttgagtgtcattgtactctcacgctctcccatcctctggatcggga
gtggtggacttgggcgttgctgcttgactgtggctcgctttaaatatattcgtgcaactc
ttggttg-gacatagtacggcgtgataagtgtcttcgccggcac-----ctcgcaagag-
ggtgactg-attg-agagctctgtgcttcaaactgtcttc--ggacaatctctgacaact
--------------------------------------------------------
>JQ665515
-------------------------------ttgatatt-aattgtctaccttcagtgct
ggc--tat--tgcatgtgcacgttgggggc-atata--tccaatacccttgtgaaccact
ggcctt------tgct------agctt----cgg-ctgg----tagaggaattttacaca
cacacgaatgtaatgaaa--taatgttgtgctaa--gcacta--taatacaactttcaac
aacggatctcttggctctcgcatcgatgaagaacgcagcgaaatgcgataagtaatgtga
attgcagaattcagtgaatcatcgaatctttgaacgcaccttgcaccctttggtattcca
aagggtatgcccgtttgagtgtcattatactctcacactctctaat----tagttagaga
gcggtggatttggatgttgccgtcttactgtggctcatcttaaatgaattagtgcgactc
ttagtta-aacatagtacggcgtgataagtaccctcgctg---t-----ttt-c------
--tgtctg-atta-ggagctctgtgcttcaaaccgtctca--ggacaatatttgataact
tgacctcaaatcgagtaggattacccgctgaacttaagcatatcaataagcggagg
>AJ893256
-------------------------------atgattacgaatggtt-gccttccgtgct
ggcagact--ggcaagtgcacgtcggtggc-tttca--tccaata-ccctgtgaaccttt
ggcctc-----ttgct------agctt----cgg-ccgg----cagaggaactttacaca
aactcgaatgtaatgaaatctattgtcgtgcgcaa-gcacta--atgtacaactttcaac
aacggatctcttggctctcgcatcgatgaagaacgcagcgaaatgcgataagtaatgtga
attgcagaattcagtgaatcatcgaatctttgaacgcaccttgcaccctttggcattccg
aagggtatgctcgtttgagtgtcattgtactctcacactccc-gatc-tttcgattggga
gcggtggacttgggtgttgctgctt-accgtggctcacctcaaatggattcgtgcatctc
ttggttg-gacatagtacggcgtgataagtatcttcgccggcgc-----ctcactcgag-
ggtggccg-atcg-ggagctctgtgcttcaaaccgtcttc--ggacaccaactgacaact
tgacctcaaatcgagtaggactacccgctgaacttaagcatatcaataagcggagg
>GU327499
ttccgtaggtgaacctgcggaaggatcattaatgattacgaatggtt-gccttccgtgct
ggcagact--ggcaagtgcacgtcggtggc-tttca--tccaata-ccctgtgaaccttt
ggcctc-----ttgct------agctt----cgg-ccgg----cagaggaattttacaca
cactcgaatgtaatgaaatatattgtcgtgcgcaa-gcacta--atgtacaactttcaac
aacggatctcttggctctcgcatcgatgaagaacgcagcgaaatgcgataagtaatgtga
attgcagaattcagtgaatcatcgaatctttgaacgcaccttgcaccctttggcattccg
aagggtatgctcgtttgagtgtcattgtactctcacactccc-gatc-tttcgattggga
gcggtggacttgggtgttgctgctt-accgtggctcacctcaaatggattcgtgcatctc
ttggttg-gacatagtacggcgtgataagtatcttcgccggcgc-----ctcactcgag-
ggtggccg-atcg-ggagctctgtgcttcaaaccgtcttc--ggacaacaactgacaact
tgacctcaaatcgagtaggaccacccgctgaacttaagcatatcaata--------
>HQ667816
ttccgtaggtgaacctgcggaaggatcattaatgattacgaatggtt-gccttctgtgct
ggcagact--ggcaagtgcacgtcggtggc-tttca--tccaata-ccctgtgaaccttt
ggcctc-----ttgct------cgctt----cgg-ctgg----cagaggaattttacaca
cactcgaatgtaatgaaatatattgtcgtgcgcaa-gcacta--atgtacaactttcaac
aacggatctcttggctctcgcatcgatgaagaacgcagcgaaatgcgataagtaatgtga
attgcagaattcagtgaatcatcgaatctttgaacgcaccttgcaccctttggcattccg
aagggtatgctcgtttgagtgtcattgtactctcacactccc-gatc-tt--ggttggga
gcggtggacttgggtgttgctgctt-accgtggctcacctcaaatrrattcgtgcatctc
ttggttg-gacatagtacggcgtgataagtgtcttcgccggcgc-----ctcactagag-
ggtggcyg-atcg-ggagctctgtgcttctaaccgtcttc--ggacaacacctgacaact
tgacctcaaatcgagtaggaccacccgctgaacttaagcatatcaataagcggagg
>AB848611
--------------------------------------------------cttcggtgct
ggc--ttgagagcaagtgcacgttggtggc-tttca--tccaatacccttgtgaaccttt
ggcctc-----ttgct------agctt----cgg-ctgg----cagaggatttttacaca
cactcgaatgtaatgaaaactattgtcgtgcgcaa-gcacta--atgtacaactttcaac
aacggatctcttggctctcgcatcgatgaagaacgcagcgaaatgcgataagtaatgtga
attgcagaattcagtgaatcatcgaatctttgaacgcaccttgcaccctttggcattccg
aagggtatgctcgtttgagtgtcattgtactctcacactctctgatc-tttggactggga
gcggtggacttgggtgttgctgctttcttgtggctcacctcaaattcgtcagtgcacctc
ttggttg-gacatagtacggcgtgataagtgtcttcgccggcgc-----ctcgcaagag-
ggtggccg-atcg-ggagctctgtgctccaaaccgtcttc--ggacaatctctgacaact
tgacctcaaatcgagtaggactacccgctgaacttaagcatatc------------
>AY243528
ttccgtaggtgaacctgcggaaggatcattaatgattgcgaatggtt-gccttcggtgct
ggc--tct---gcaagtgcacgttggtggc-tttca--tccaatacccttgtgaaccttt
ggcctc-----ttgct------agctt----cgg-ctgg----cagaggatttt---aca
cactcgaatgtaatgaaaactattgtcgtgcgcaa-gcacta--atgtacaactttcaac
aacggatctcttggctctcgcatcgatgaagaacgcagcgaaatgcgataagtaatgtga
attgcagaattcagtgaatcatcgaatctttgaacgcaccttgcaccctttggcattccg
aagggtatgctcgtttgagtgtcattgtactctcacactctccgatc-tatggattggga
gcggtggacttgggtgttgctgctttcttgtggctcacctcaaatgcgtcagtgcacctc
ttggttg-gacatagtacggcgtgataagtatcttcgccggcgc-----ctcgcaagag-
ggtggccg-atcg-ggagctctgtgcttcaaaccgtctcc--ggacaatatctgacaact
tgacctcaaatcgag-----------------------------------------
>EF372401
ttccgtaggtgaacctgcggaaggatcattaatgattgcgaatggtt-gccttcggtgct
ggc--tct---gcaagtgcacgttggtggc-tttca--tccaatacccttgtgaaccttt
ggcctc-----ttgct------agctt----cgg-ctgg----cagaggatttt-acaca
cactcgaatgtaatgaaaactattgtcgtgcgcaa-gcacta--atgtacaactttcaac
aacggatctcttggctctcgcatcgatgaagaacgcagcgaaatgcgataagtaatgtga
attgcagaattcagtgaatcatcgaatctttgaacgcaccttgcaccctttggcattccg
aagggtatgctcgtttgagtgtcattgtactctcacactctccgatc-tatggattggga
gcggtggacttgggtgttgctgctttcttgtggctcacctcaaatgcgtcagtacacctc
ttggttg-gacatagtacggcgtgataagtgtcttcgccggcac-----ctcgcaagag-
ggtggccg-atcg-ggagctctgtgcttcaaaccgtcttc--ggacaatttctgacaact
tgacctcaaatcgagtaggactacccgctgaacttaagcwtaycwataagcggagk
>EU668220
ttccgtaggtgaacctgcggaaggatcattaatgattgcgaatggtt-gccttcggtgct
ggc--tct---gcaagtgcacgttggtggc-tttca--tccaatacccttgtgaaccttt
ggcctc-----ttgct------agctt----cgg-ctgg----cagaggatttt-acaca
cactcgaatgtaatgaaaactattgtcgtgcgcaa-gcacta--atgtacaactttcaac
aacggatctcttggctctcgcatcgatgaagaacgcagcgaaatgcgataagtaatgtga
attgcagaattcagtgaatcatcgaatctttgaacgcaccttgcaccctttggcattccg
aagggtatgctcgtttgagtgtcattgtactctcacactctccgatc-tatggattggga
gcggtggacttgggtgttgctgctttcttgtggctcacctcaaatgcgtcagtacacctc
ttggttg-gacatagtacggcgtgataagtgtcttcgccggcac-----ctcgcaagag-
ggtggccg-atcg-ggagctctgtgcttcaaaccgtcttc--ggacaatttctgacaact
tgacctcwaatcgagtaggactacccgctgaacttaagcatatcaata--------
>HQ154314
ttccgtaggtgaacctgcggaaggatcattaatgattgcgaatggtt-gccttcggtgct
ggc--tct---gcaagtgcacgttggtggc-tttca--tccaatacccttgtgaaccttt
ggcctc-----ttgct------agctt----cgg-ctgg----cagaggatttt-acaca
cactcgaatgtaatgaaaactattgtcgtgcgcaa-gcacta--atgtacaactttcaac
aacggatctcttggctctcgcatcgatgaagaacgcagcgaaatgcgataagtaatgtga
attgcagaattcagtgaatcatcgaatctttgaacgcaccttgcaccctttggcattccg
aagggtatgctcgtttgagtgtcattgtactctcacactctccgatc-tatggattggga
gcggtggacttgggtgttgctgctttcttgtggctcacctcaaatgcgtcagtacacctc
ttggttg-gacatagtacggcgtgataagtgtcttcgccggcac-----ctcgcaagag-
ggtggccg-atcg-ggagctctgtgcttcaaaccgtcttc--ggacaatttctgacaact
tgacctcaaatcgagtaggactacccgctgaacttaagcatatcaataagcggagg
>KF000675
ttccgtaggtgaacctgcggaaggatcattagtgattgtgaatcgtt-gccttcggtgct
ggcctcag--agcaagtgcacgttggtgac-tttca--tccattacccttgtgaaccttt
ggcctc-----ttgtt------ggctt----cgg-ctga----cagagga-ttctacaca
aactcgaatgtaatgaaatatattgtcgtgcgcaa-gcacta--atgtacaactttcaac
aacggatctcttggctctcgcatcgatgaagaacgcagcgaaatgcgataagtaatgtga
attgcagaattcagtgaatcatcgaatctttgaacgcaccttgcaccctttggcattccg
aagggtatgctcgtttgagtgtcattgtactctcacacttcc-gatc-tttggattggga
gcggtggacttgggtgttgctgctt-actgtggctcacctcaaatcgattcgtgcacctc
ttggttg-gacatagtacggcgtgataagtgtcttcgccggcac-----ctcagtagag-
ggtggctg-atcg-ggagctctgtgcttcaaaccgtcctc--ggacaacaactgacaact
tgacctcaaat---------------------------------------------
>FJ210755
ttccgtaggtgaacctgcggaaggatcattaatgattacgaatcgtt-gccttcagtgct
ggcagcct--ggcaagtgcacgtcggtgac-tttca--tccaata-ccctgtgaaccttt
ggcctc-----ttgct------agctt----tgg-ccgg----cagaggaattttacaca
aactcgaatgtaatgaaatatattgtcgtgcgcaa-gcacta--atgtacaactttcaac
aacggatctcttggctctcgcatcgatgaagaacgcagcgaaatgcgataagtaatgtga
attgcagaattcagtgaatcatcgaatctttgaacgcaccttgcaccctttggcattccg
aagggtatgctcgtttgagtgtcattgtactctcacacttcc-aatc-tttggattggga
gcggtggacttgggtgttgctgctt-actgtggctcacctcaaatcgattcgtgcacctc
ttggttg-gacatagtacggcgtgataagtgtcttcgccggcac-----ctca-tagag-
ggtggctg-atcg-ggagctctgtgcttcaaaccgtcctc--ggacaacaactgacaact
tgacctcaaatcgagtaggactacccgctgaacttaa-------------------
>KF000502
ttccgtaggtgaacctgcggaaggatcattagtgattgtgaatcgtt-gccttcggtgct
ggc--tctagagcaagtgcacgttggtgac-ttcca--tccattacccttgtgaaccttt
ggcctc-----ttgtt------ggctt----cgg-ctga----cagaggattttcacatt
aactcgaatgtaatgaaaactactgtcgtgcgcaa-gcacta--atgtacaactttcaac
aacggatctcttggctctcgcatcgatgaagaacgcagcgaaatgcgataagtaatgtga
attgcagaattcagtgaatcatcgaatctttgaacgcaccttgcaccctttggtattccg
aagggtatgctcgtttgagtgtcattgtactctcacactctctaatg-cttgcattagga
gcggtggacttgggtgttgctgcttcacggtggctcacctgaaatgcattagtgcacctc
ctggttg-gacatagtacggcgtgataagtgtcttcgccggcgc-----ctcgaaagag-
ggtggccg-attg-ggagctctgggcttctaactgtctta--ggacactgtctgacaact
tgacctcaaat---------------------------------------------
>JN887995
----------------------------ttaatgattgcgaatggtc-gccttccgtgct
ggc--tctggagcaggtgcacgttggtggc-tt-ca--tccaattcccttgtgaaccttt
ggcctc-----ttgct------agctt----tgg-ccgg----cagaggatttt-acata
tactcgaatgtaatgaaaactattgttgtgcacaa-gcacta--atatacaactttcaac
aacggatctcctggctctcgcatcgatgaagaacgcagcgaaatgcgataagtaatgtga
attgcagaaatcagtgaatcatcgaatctttgaacgcaccttgcaccctttggaattcca
aagggtatgctcgtttgagtgtcattgtactctcacactctctgatc-tttggattggga
gtggtggacttgggtgttgccgctttcttgtggctcacctcaaatacatcagtgcacctc
ttgattg-gacatagtacggcgtgataagtgtcttcgccggcac-----ctcgtaagag-
ggtgaccg-attg-ggagctctgtgcttcaaacgaa------------------------
--------------------------------------------------------
>DQ974765
---------------------aggatcattattgattgtaaactgtt-gccttctgtgct
ggc--tnn--ngcnngtgcacgtcggtgac-tttcat-tccaatacccttgtgaancttt
ggcctc-----ttgct------agctt----ctg-ctgg----cagaggattctcataca
aactcgaatgtaatgaaa-ctcttgttgtgcacaa-gcactactatatacaactttcaac
aacggatctcttggctctcgcatcgatgaagaacgcagcgaaatgcgataagtaatgtga
attgcagaattcagtgaatcatcgaatctttgaacgcaccttgcaccctttggcattccg
aagggtatgctcgtttgagtgtcattgtactctcacacttcc-gatc--ttgaattggga
gcggtggacttgggt-ttgctgctttaccgtagcttacctcaaatgtgttagtgcagctc
ttggttg-gacatagtacggcgtgataagtatcttcgccggtgc-----ctcgcaagag-
ggtggccg-atcg-ggat-ggtgtgctcctaaccgtcttc--ggacaatctctgacaact
tgacctcaaatcgagtaagactacccgctgaacttaagcatatcaataagcggagg
>JQ393119
------------gactgc-ggaggatcattattgattgtaaactgtt-gccttctgtgct
ggc--ccc--tgcaagtgcacgtcggtgac-tttcat-tccaatacccttgtgaaccttt
ggcctc-----ttgct------agctt----ctg-ctgg----cagaggattctcataca
aactcgaatgtaatgaaa-ctcttgttgtgcacaa-gcactactatatacaactttcaac
aacggatctcttggctctcgcatcgatgaagaacgcagcgaaatgcgataagtaatgtga
attgcagaattcagtgaatcatcgaatctttgaacgcaccttgcaccctttggcattccg
aagggtatgctcgtttgagtgtcattgtactctcacacttcc-gatc--ttgaattggga
gcggtggacttgggt-ttgctgctttaccgtagcttacctcaaatgtgttagtgcagctc
ttggttg-gacatagtacggcgtgataagtatcttcgccggtgc-----ctcgcaagag-
ggtggccg-atcg-ggat-ggtgtgctcctaaccgtcttc--ggacaatctctgacaact
tgacctcaaatcgagtaagactacccgctgaacttaagcatatcaatagccggagg
>DQ520103
ttccgtaggtgaacctgcggaaggatcattagagaatttgaacg-tcgttcggttgtgct
ggc--ttt--tgcaagtgcacgccgttggc-ttaca--tcc---acccctgtgcaccttt
ggcctcg-----tgtt-cgcatggcgt----cgg-ctcg----ccgggga-ttttacaca
aactcgtatgtaaaggaaattggaattgtgctc--tgcacta--atatacaactttcaac
aacggatctcttggctctcgcatcgatgaagaacgcagcgaaatgcgataagtaatgtga
attgcagaattcagtgaatcatcgaatctttgaacgcaccttgcaccctttggtattccg
aagggtatgcccgtttgagtgtcattgtaatctcacaccctaagatttttt---cgaggg
gaggtggacttggacgttgccgcgtcgctgcggctcgtctcaaatgcgttagtgcaactt
ttggttg-gacatagtacggcgtgataagtatcttcgccggctc-----tccgcaaggg-
ggtgttcg-atttgaaagctctgtgcttccaatcgtcttc--ggacaagtcttgacaact
tgacctcaaatcgggtaggactacccgctgaacttaagcatatcaataagcggagg
>KF061278
ttccgtaggtgaacctgcggaaggatcattaatgaktgcgaatggtt-accttcggtgct
ggc--tcgcgagcaagtgcacgttggtcgc-tttca--tccactacccttgtgaaccttt
ggcctc-----ttgct------agctt----cgg-ctgg----cagaggattttcacaca
cactcgaatgtaatgaaaacttgtgttgtgcgcaa-gcacga--atgtacaactttcaac
aacggatctcttggctctcgcatcgatgaagaacgcagcgaaatgcgataagtaatgtga
attgcagaattcagtgaatcatcgaatctttgaacgcaccttgcaccctttggtattccg
aagggtatgctcgtttgagtgtcattgtactctcacactctccgatc-tctggsttgcga
gcggtggacttgggtgttgctgcattcttgtggctcacctcaaatgcgtcagtgcacctc
ttggttg-gacatagtacggcgtgataagtgtcttcgccggcac-----ctcgcaagag-
ggtggccg-atcg-agagctctgtgcttcaaaccgtcttc--ggacaatctctgacaact
tggcctcaaatcgagtaggactacccgctgaacttaagcatatcaataagcggagg
>KF061289
ttccgtaggtgaacctgcggaaggatcattaacgaat--taa--gtcggtcgaccgtgct
ggcgt-ctcacgcatgtgcacgtcggt--cg---caaatc-cacacacctgtgaacgtat
ggccttttgggtcttct---------------gacccggggcaa--accatttttaccca
ctc-tgatcgtaaaggaatgtaac-ttgtgc--artgcgc-aaagcaaacaactttcaac
aacggatctcttggctctcgcatcgatgaagaacgcagcgaaatgcgataagtaatgtga
attgcagaattcagtgaatcatcgaatctttgaacgcaccttgcaccctttggtattccg
aagggtacacccgtttgagtgtcattgtaatctcaccctcgg-aaactc-gt--gttctg
ggagtggacttggacgttgccgtgtc-tcacagctcgtctggaatgtctcagtgtacccc
gc-tcgtcggcgta-aacagtgtgatagatatcttcactggtc--agctccc-cggaggc
-gcgctttca-ggtggatggctatgctgccaaccgtcttc--ggacaatctctgacaatt
tgacctcaaatcgggtgggattacccgctgaacttaagcatatcaataagcggagg
>DQ983816
ttccgtaggtgaacctgcggaaggatcattaacgagtt-aaa--gtcggtcgaccgtgct
ggcgg--agacgcatgtgcacgtcggt--cg---cgaatc-cacacac-cgtgaacctat
ggcctggggtttgg-t---------tc----agaccctg-------ggcacatttttaca
ctc-trtttgtaaaggaatgtc---ttatat----catat--aaacawacaactttcaac
aacggatctcttggctctcgcatcgatgaagaacgcagcgaaatgcgataagtaatgtga
attgcagaattcagtgaatcatcgaatctttgaacgcaccttgcaccctttggtattccg
aagggtacgcccgtttgagtgtcattgtaatctcaccycgaa-atctt------ttttty
ggagtggacttggacgctgccgtgttg-catggctcgtcttgaacgtctcagtgtrcccc
gc-ccgtcggtgta-gacagcgtgataagtatcttcgctggt-caagccctc-cggaggc
-gygccctcg-agc-tggaagtgtgctgccaaccgtcttt--tgacaacytttgacaatt
tgacctcagatcgggtgggactacccgctgaacttaagcatatcaataagcggagg
>HQ154251
ttccgtaggtgaacctgcggaaggatcattaatgaaattgaaacgcctttcggtcgtgct
ggc--ttt--tgcaagtgcacactgtctgg-tttca--tccaacacccttgtgcaccttt
ggcctc-----gcgtt------gtaat----------ga----ccggggatctttacaca
aactcgtatgtaacagaatgtagtctagtgcgtaa-gcacaa--atgtacaactttcaac
aacggatctcttggctctcgcatcgatgaagaacgcagcgaaatgcgataagtaatgtga
attgcagaattcagtgaatcatcgaatctttgaacgcaccttgcaccctttggtattccg
aagggtatgcccgtttgagtgtcattgtaatctcacacccctagattt-tt---cgacgg
gcggtggacttggatgctgccgcgtta-agcggctcgtcttaaatgcattagtgcaactt
tcggttg-gacatagtacagcgtgataagtatcttcgctggctc-----tcctcacgga-
ggtgttcg-aacgttaagctctgtgcttctaatcgtcccc--tggggacacttgacaact
tgacctcaaatcgggtaggactacccgctgaacttaagcatatcaataagcggagg
>KF061263
ttccgtaggtgaacctgcggaaggatcattaatgaaattgaaacgcctttcggtcgtgct
ggc--ttt--tgcaagtgcacaccgtctgg-tttca--tccaacacccttgtgcaccttt
ggcctc-----gcgtt------gtaat----------ga----ccggggatctttacaca
aactcgtatgtaacagaatgtaatctagtgcgtaa-gcacaa--atgtacaactttcaac
aacggatctcttggctctcgcatcgatgaagaacgcagcgaaatgcgataagtaatgtga
attgcagaattcagtgaatcatcgaatctttgaacgcaccttgcaccctttggtattccg
aagggtatgcccgtttgagtgtcattgtaatctcacacccctagattt-tt---cgaagg
gcggtggacttggacgctgctgcgtta-agcggctcgtcttaaatgcattagtgcaactt
tcggttg-gacatagtacagcgtgataagtatcttcgctggctc-----tcctcacgga-
ggtgttcg-aacgttaagctctgtgcttctaatcgtccct--cgtggacatttgacaact
tgacctcaaatcgggtaggactacccgctgaacttaagcatatcaataagcggagg
>EU819442
ttccgtaggtgaacctgcggaaggatcattaccgatgttaacttgtctgccttcagtgct
ggc--tctagagcatgtgcacgttgggggc-attta--tcgaacccccttgtgcacc--t
tgcctc------tgct------ggctt----cgg-ctgg----cagaggatttttacacc
cacacgaatgtaatagaa--taatgttgtgctga--gcacta--atgtacaactttcaac
aacggatctcttggctctcgcatcgatgaagaacgcagcgaaatgcgataagtaatgtga
attgcagaattcagtgaatcatcgaatctttgaacgcaccttgcaccctttggtattcca
aagggtatgctcgtttgagtgtcattatactctcacactctctaa-----tkattagaga
gcggtggaattgggtgttgccgtcttgctgtggctcatctcaaatgcgttagtgcgacts
ctggttg-gacatagtacggcgtgataagtaccctcgcsg---t-----ttt-a------
--ggtaca-acta-gttgctctgtgcttcaaacggtcctc--ggacaatctctgat-att
tgacctcaaatcgagtaggaccacccgctgaacttaagcatatcaataagcggagg
>KF359621
ttccgtaggtgaacctgcggaaggatcattaatgaatt-aaa--gtcggtcttctgtgct
ggtgg--caacacatgtgcacgttgat--cg---caaatc-cacacccctgtgcaccttt
gactttgggatctgctt---tggtctttgcc-agtctggatcctgaagtatttttacaca
ctc-tgaatgtaatggaatgtat--ctgtgcataatgcgc--aaaaatacaactttcaac
aacggatctcttggctctcgcaccgatgaagaacgcagcgaaatgcgataagtaatgtga
attgcagaattcagtgaatcatcgaatctttgaacgcaccttgcaccctttggtaatccg
aggggtacacccgtctgagtgtcattgtaatctcactccacc-agccttgtg--ttgatg
gatgtggacctggactctgttgtgttattacgactggtctgaaatgcatgagtgcaccct
gcttttgcagcgtt-ttcagtgtgataagcatcttcactggatcaagttcc--ttgggac
-acgcaggcattg-tgggctctgtgctggcaactgtcttt--ggac-aattttgacaatt
tgacctcagatcgggtgggactacccgctgaacttaagcatatcaataagcggagg
>KF385265
-------------------------------ttgatgttaaaccg-tcctcttcagtgct
ggc--tttcttgcatgtgcacgttgg-ggcgattca--tctaa--cccttgtgaactcct
ggcctt------tgct------ggttt----cga-ctgg----cagaggaattt-ataca
aactcgaatgtaatgaaattgcttgttgtgcgtaa-gcactactatatacaactttcaac
aacggatctcttggctctcgcatcgatgaagaacgcagcgaaatgcgataagtaatgtga
attgcagaattcagtgaatcatcgaatctttgaacgcaccttgcaccctttgggtttcca
aagggtatgctcgtttgagtgtcattgtactctcacacttctctcttatttg--agagaa
gtagtggacttggatgttgccgcttcaatgtggctcatctcaaatcgcttagtgtaactc
tagattg-gacataacacagcgtgataagtatcctcgctagtgttgcctcccgcgggag-
ggtgtcta-atggacgggctctgcgcttcaaaccgtcgtt--tgacaatctctgacaag-
--------------------------------------------------------
>AF202728
ttccgtaggtgaacctgcggaaggatcattaacgaat--taa--gccggtcgaccgtgct
ggcgg--caacgcacgtgcacgtcgat--cg---caaatc-cacacacctgtgaacgtat
ggcctctcgggtccttt--------------ggactcggggcaa-aacccttttt----a
ctc-tgatcgtaaaggaatgtc----tttgcctaaagcgc-aaagcaaacaactttcaac
aacggatctcttggctctcgcatcgatgaagaacgcagcgaaatgcgataagtaatgtga
attgcagaattcagtgaatcatcgaatctttgaacgcaccttgcaccctttggtattccg
aagggtacgcccgtttgagtgtcattgtaatctcacccccgg-aatctt-----ttctgg
ggagtggacttggacgttgcagtgt---cacggctcgtctggaatgtctcagtgtacccc
gc-ccgtcggcgta-tacagtgtgataagtatcttcactggtc--agctcct-cggaggc
-gcgctctcg-gacggatcggtgtgctgccaaccgtcttc--ggacaatctctgacgatt
tgacctcaaatcgggtgggactacccgctgaacttaa-------------------
>DQ278945
ttccgtaggtgaacctgcggaaggatcattaacgaat--taa--gccggtcgaccgtgct
ggcgg--caacgcacgtgcacgtcgat--cg---caaatc-cacacacctgtgaacgtat
ggcctctcgggtccttt--------------ggactcggggcaa-aacccttttt----a
ctc-tgatcgtaaaggaatgtc----tttgcctaaagcgc-aaagcaaacaactttcaac
aacggatctcttggctctcgcatcgatgaagaacgcagcgaaatgcgataagtaatgtga
attgcagaattcagtgaatcatcgaatctttgaacgcaccttgcaccctttggtattccg
aagggtacgcccgtttgagtgtcattgtaatctcacccccgg-aatctt-----ttctgg
ggagtggacttggacgttgcagtgt---cacggctcgtctggaatgtctcagtgtacccc
gc-ccgtcggcgta-tacagtgtgataagtatcttcactggtc--agctcct-cggaggc
-gcgctctcg-gacgggtcggtgtgctgccaaccgtcttc--ggacaatctctgacga-t
tgacctcaaatcgg---g--------------------------------------
>KF385266
ttccgtaggtgaacctgcggaaggatcattaacgaat--taa--gccggtcgaccgtgct
ggcgg--caacgcacgtgcacgtcgat--cg---caaatc-cacacacctgtgaacgtat
ggcctctcgggtccttt--------------ggactcggggcaa-aacccttttt----a
ctc-tgatcgtaaaggaatgtc----tttgcctaaagcgc-aaagcaaacaactttcaac
aacggatctcttggctctcgcatcgatgaagaacgcagcgaaatgcgataagtaatgtga
attgcagaattcagtgaatcatcgaatctttgaacgcaccttgcaccctttggtattccg
aagggtacgcccgtttgagtgtcattgtaatctcacccccgg-aatctt-----ttctgg
ggagtggacttggacgttgcagtgt---cacggctcgtctggaatgtctcagtgtacccc
gc-ccgtcggcgta-tacagtgtgataagtatcttcactggtc--agctcct-cggaggc
-gcgctctcg-gacggatcggtgtgctgccaaccgtcttc--ggacaatctctgacgatt
tgacctcaaatcgggtgggactacccgctgaacttaa-------------------
>KF386022
---cgtaggtgaacctgcggaaggatcattagtgaatctaaa--gtcggctgactgtgct
ggtgg--agacacatgtgcacgtcagt--cg---caaatc-cacacacctgtgcatctat
gactctgagcgccgctttgcatggccttgaccggcctggcgctc-gagtactttcacaca
ctctsgaatgtaacggaatgtcttgttgtgcgtaacgtac-aac-taaacaactttcaac
aacggatctcttggctctcgcatcgatgaagaacgcagcgaaatgcgataagtaatgtga
attgcagaattcagtgaatcatcgaatctttgaacgcaccttgcaccctttggtattccg
aagggtacacccgtttgagtgtcattgtaatctcactacgatcgactttctc--tttccg
tatgtggacttggatgctgccgtgac-tcacggctcgtctgaaatgcctgagtgtacccc
gc-tttgcggcgta-ttcggtgtgataa--atcttcaccggagttgatcctt-ttgggtc
-gcgtcttaagagtgtggctctatgcttccaaccgtctcttgggacaatctctgacaatt
tgacctcaaatcgggtgggactacccgctgaacttaagcatatcaataagcggagg
>KF419113
ttccgtaggtgaacctgcggaaggatcattagtgattttgaaacgtc-attttctgtgct
ggc--tca--ggcatgtgcacattgatggc-tttca--tccaacacccttgtgaaccttt
ggcctt-----gcgtt------ggttt----cgg-ccgg----cggaaggattttacaca
tactcgaatgtaatg-aa-atattgtcgtgcacaa-gcacta--atgtacaactttcaac
aacggatctcttggctctcgcatcgatgaagaacgcagcgaaatgcgataagtaatgtga
attgcagaattcagtgaatcatcgaatctttgaacgcaccttgcaccctttggtattccg
aagggtatgctcgtttgagtgtcattgtactctcacactctccgat--ttcagattggga
gtcgtggacttggatgttgctgctttgctgtggctcatctcaaatgccttagtgcaactc
t-atttg-gacatagtacagcgtgataagtatcttcgctggcaa-----ctcacaagag-
tatgtcca-attt-ggagctctgtgcttcaaactgtcttt--ggactatctccgacaact
tgacctcaaatcgagtagg-------------------------------------
>JQ012947
------------------------------------------tggtt-gccctctgtgct
ggc--ccccgggcaagtgcacgttggtgac-tttca--tccmac-cccttgtgcaccttt
ggcctc-----ttgtt------ggctt----tgg-ctgg----caagaggatttcacaca
cactagaatgtaatgatagaccactcagtgcgcga-gcacta--atgtacaactttcaac
aacggatctcttggctctcgcatcgatgaagaacgcagcgaaatgcgataagtaatgtga
attgcagaattcagtgaatcatcgaatctttgaacgcaccttgcaccctttggcattccg
aagggtatgctcgtttgagtgtcattgtatcctcacactctccaattcctcggattggga
gtggtggacttgggtgttgctgcttcacggtggctcgcctcaaatgcattagtgcaactc
tgagttg-gacatagtacggcgtgataagtatcttcgccggcac-----ctcgtaagag-
ggtggcta-attt-ggggcgctgtgcttctaatcgtcctc--ggacaatctctgacaact
tgacctcaaatcgagtaggactacccgctgaacttaagcatatcaataagcggagg
>KF574233
ttccgtaggtgaacctgcggaaggatcattaatgaatcacaa--gtcggtcctctgtgct
ggtgg--caacacatgtgcacgtcgat--cg---caaatc-cacacacctgtgcaccttt
gactttgagatccgcctggcttggccttgct-ggccggggtctcagagtatttttacaca
ctc-tgaatgtaatggaatgtct---tgtgcttaacacgc--ataaatacaactttcaac
aacggatctcttggctctcgcaccgatgaagaacgcagcgaaatgcgataagtaatgtga
attgcagaattcagtgaatcatcgaatctttgaacgcaccttgcaccttttggtattccg
gaaggtacacccgtttgagtgtcattgtaatctcactccttt-gactttttg--tcgagg
gatgtggacttggactctgtcgtgctactacgactggtctgaaatgcctgagtgcaccct
gctgttgcagcgtc-ttcagtgtgataagcatcttcactggacaaagttcct-ttgggac
-acgt-ggcattg-tgggctctgtgctgacaaccgtcctc--ggac-agctttgacaatt
tgacctcaaatcgggtgggattacccgctgaacttaagcatatcaataagcggagg
>KF574234
ttccgtagatgaacctgcggaaggatcattaatgaattacaa--gtcggtcatctgtgct
ggcag--aaatgcatgtgcacgttgat--cg---caaatc-catacacatgtgcaccttt
gactctgagatctgca-tgcttaactt-gtt-ggcctggatctcaaagtatttttacaca
ctc-tacttgtgatggaatgttg--atgtgcataatgcgc--aaaaatacaactttcaac
aacggatctcttggctctcgcatcgatgaagaacgcagcgaaatgcgataagtaatgtga
attgcagaattcagtgaatcatcgaatctttgaacgcaccttgcaccctttggtattctg
aagggtacacccgtttgagtgtcattgtaatctcactccttc-aatcttatg--tcgttg
gatgtggacttggaccttgtcgtgtcacaatgactggtcttaaatgtatgagtgcaccct
gcagtcgcagcatc-ttcagtgtgataagcatcttcactggaacaaagtcc--tcgggac
-atgtatgcattg-tgggctctgtgctggcaaaagtctta--ggacaatctttgacaatt
tgacctcaaatcgggtgggactacccgctgaacttaagcatatcaataagcggagg
>KF574235
ttccgtaggtgaacctgcggaaggatcattaatgaaactcaa--gtcggctttctgtgct
ggtgg--caacacatgtgcacgttagt--cg----caatc-cacacacctgtgcac-ttt
gactctgagcatcgccg---atggctt-tctgaacccggtgctc-gagta-ctttacaca
ctc-tgaatgtaatggaatgtca--ctgtac--actgtac-actacaaacaactttcaac
aacggatctcttggctctcgcatcgatgaagaacgcagcgaaatgcgataagtaatgtga
attgcagaattcagtgaatcatcgaatctttgaacgcaccttgcaccctttggtattccg
aagggtacacccgtttgagtgtcattgcaacctcacttcaac-aactttttg--atgttg
aatgtggacttggatgttgtcgtgtt-caacgactcgtcttaaatgcctgagtgtaccct
gc-tttgcagcgta--tcagtgtgataaacatcttcactgtta--agtc-ct-tt-ggac
-acgcttgtgttg-tgggctctatgcttccaaccgtctct--ggacaatctctgacaatt
tgacctcaaatcgggtgggactacccgctgaacttaagcatatcaataagcggagg
>KF574236
ttccgtaggtgaacctgcggaaggatcattaatgaaactcaa--gtcggctttctgtgct
ggtgg--caacacatgtgcacgcg-gt--cg---caaatc-cacacacctgtgaacccta
gactctgtggtcgatcgcgtgtgg-cttgt----cctg-tacccagagtatttttacata
cgc-cgaatgtgatagaatgtac--ctgtgcataacgcgc-aactaatacaactttcaac
aacggatctcttggctctcgcatcgatgaagaacgcagcgaaatgcgataagtaatgtga
attgcagaattcagtgaatcatcgaatctttgaacgcaccttgcaccctttggtattccg
aagggtacacccgtttgagtgtcattgtaacctcacttcaac-aactttttg--atgttg
aatgtggacttggatgttgtcgtgtt-caacgactcgtcttaaatgcctgagtgtaccct
gc-tttgcagcgta--tcagtgtgataaacatcttcactgtta--agtcctt-t--ggac
-acgcttgtgttg-tgggctctatgcttccaaccgtctct--ggacaatctctgacaatt
tgacctcaaatcgggtgggaccacccgctgaacttaagcatatcaataagcggagg
>KF574237
ttccgtaggtgaacctgcggaaggatcattattgaggcccgg--g-ccgt-t--------
--------aa---at------at-ga--------caaa-c-ca----c-cgtgaacc--t
gcctccggg--------------------------c----------------ttt-caaa
ctt--gagtgtgacg-aac--------gtaa--catga---aaataacacaactttcaac
aatggatctcttggctctcgcatcgatgaagaacgcagcgaaatgcgataagtaatgtga
attgcagaattcagtgaatcatcgaatctttgaacgcaccttgcaccctttggtattccg
aagggtacacccgtttgagtgtcattgtaacctcacttcaac-aactttttg--atgttg
aatgtggacttggatgttgtcgtgtt-caacgactcgtcttaaatgcctgagtgtaccct
gc-tttgcagcgta--tcagtgtgataaacatcttcactgtta--agtcctt-t--ggac
-acgcttgtgttg-tgggctctatgcttccaaccgtctct--ggacaatctctgacaatt
tgacctcaaatcgggtgggactacccgctgaacttaagcatatcaataagcggagg
>KF574238
ctccgttagtgaaccagcggagggatcattaccgagttttcaac----------------
--------------------------------------tcccaaacccctgtgaacatac
catttt-----gt--------------tgtacag-cccg----cagagga-ccccaaacc
caaacttccttgagtgagtct--ctgagtaaccga-ttaatc--aatcaaaactttcaac
aacggatctcttggctctcgcatcgatgaagaacgcagcgaaatgcgataagtaatgtga
attgcagaattcagtgaatcatcgaatctttgaacgcaccttgcaccctttggtattccg
aagggtatgcccgtttgagtgtcattgtaatctcacacccctagattt-tt---cgacgg
gcggtggacttggacgctgccgcgtta-agcggctcgtcttaaatgcattagtgcaactt
tcggttg-gacatagtacagcgtgataagtatcttcgctggctc-----tcctcacgga-
ggtgttcg-aacgttaagctctgtgcttctaatcgtcccc--tgtggacacttgacaact
tgacctcaaatcgggtaggactacccgctgaacttaagcatatcaataagcggagg
>KF574239
ttccgtaggtgaacctgcggaaggatcattaatgaatcacaa--gtcggtcctctgtgct
ggtgg--caacacatgtgcacgtcgat--cg---caaatc-cacacacctgtgcaccttt
gactttgagatccgcctggcttggccttgct-ggccggggtctcagagtatttttacaca
ctc-tgaatgtaatggaatgtct---tgtgcttaacacgc--ataaatacaactttcaac
aacggatctcttggctctcgcaccgatgaagaacgcagcgaaatgcgataagtaatgtga
attgcagaattcagtgaatcatcgaatctttgaacgcaccttgcaccctttggtattccg
aagggtacgcccgtttgagtgtcattgtaatctcacctctgc-gactt-ttg--ttgtgt
gaagtggacttgggcagtgtcgtgtaatgacgactggcctgaaatgcatgagtgtaccct
gctgtcacagcgta-ttcagtgtgataaacatcttcactgattcaagttcct-ttgggac
-acgcaagcgatg-tgggctctgcgctgccaaccgtcttt--ggac-agccttgacaatt
tgacctcaaatcgggtgggactacccgctgaacttaagcatatcaataagcggagg
>KF574240
ctccgttggtgaaccagtggagggatcattaccgagttttcaac----------------
--------------------------------------tcccaaacccctgtgaacatac
catttt-----gt--------------tgtacag-cccg----cagagga-ccccaaacc
caaacttccttgagtgagtct--ctgagtaaccga-ttaatc--aatcaaaactttcaac
aacggatctcttggttctggcatcgatgaagaacgcagcgaaatgcgataagtaatgtga
attgcagaattcagtgaatcatcgaatctttgaacgcaccttgcaccctttggtattccg
aagggtacgcccgtttgagtgtcattgtaatctcac-ctctgcgactt-tg---ttgtgt
gaagtggacttgggcagtgtcgtgtaatgacgactggcctgaaatgcatgagtgtaccct
gctgtca-cagcgtattcagtgtgataaacatcttcactgattca----tcctttggga-
cacgcaag-cgatgtgggctctgcgctgccaaccgtc------------ccttgacaatt
tgacctcaaatcgggtgggactacccgctgaacttaagcatatcaataagcggagg
>JX625315
-------------------------------atgatgtgaaattgttttccttcagtgct
ggc--tccagagcatgtgcacgttgggggc-atata--tccaacacccttgtgaaccatt
ggcctt------tgct------ggctt----cgg-ctgg----tagagga--tttacaca
aacacgaatgtaatgaaa--taatgttgtgctgg--gcacta--atatacaactttcaac
aacggatctcttggctctcgcatcgatgaagaacgcagcgaaatgcgataagtaatgtga
attgcagaattcagtgaatcatcgaatctttgaacgcaccttgcaccctttggtattcca
aagggtatgctcgtttgagtgtcattatactctcacactctctgat--------tagaga
gcggtggacttggatgttgccgtcttgctgtggctcatcttaaatgagttagtacgactc
ctagtta-aacatagtacggcgttataactaccctcgctg---g-----ttt-c------
--tgtctg-atta-ggagctctgtgcttcaaaccgtcttc--ggacaatatctgataact
--------------------------------------------------------
>GQ907083
----------gaacctgcggaaggatcattaatgaaactcaa--gtcggctttctgtgct
ggtgg--gagcatatgtgcacgtcggt--cg---caaatc-cacacacctgtgcatctat
gactctgagtatcgcc------ggcct----tgccttggtgctc-gagtacttttacaca
ctc-tgcatgtaatggaatgtc-tattgtgcataatgtac-aactaaaacaactttcaac
aacggatctcttggctctcgcatcgatgaagaacgcagcgaaatgcgataagtaatgtga
attgcagaattcagtgaatcatcgaatctttgaacgcaccttgcaccctttggtatcccg
aagggtacacccgtttgagtgtcattgtaatctcacctcttc-gacttttag--tcgacc
agtgtggacttggatgttgccgtgtgacaacggctcgtctgaaatgcctgagtgtaccct
gc-tttgcggcgta-tttggtgtgataa--atcttcaccggagtcttgaccc-tgggtca
-gcgcttgcatggkttggctctatgcttccaaccgtccctaaggacaaactctgacaatt
tgacctcaaatcgggtgggactacccgctgaacttaagcatatcaata--------
>EU910911
----------------------------ttaatgaaactaaa--gtcggctatctgtgct
ggtgg--agacacatgtgcacgttggt--cg---caaatc-cacacacctgtgcatctat
gactctgagtaccgctttgcatggccct--ggggcctggtactc-gagta-ctttacaca
ctc-tgaatgtaatggaatgtc---ttttgtacaatgtac-aactaaaacaactttcaac
aacggatctcttggctctcgcatcgatgaagaacgcagcgaaatgcgataagtaatgtga
attgcagaattcagtgaatcatcgaatctttgaacgcaccttgcaccctttggtattccg
aagggtacacccgtttgagtgtcattgtaatctcactacaac-yactttttg--tttttg
tatgtggatytggatgttgccgtgtaacaayggctcgtctgaaatgcctgagtgtaccct
gc-tttgcggcgta-ttcggtgtgataa--atcttcmccggagttgact--t-tcgggtc
-gcgtcytsttaccayggctctatgcttccaaccgtcctacaagacaacctttgacaatt
tgacctcaaatcgggtgggactacccgctgaacttaagcatatcaataagcggagg
>FJ788853
ttccgtaggtgaacctgcggaaggatcattaacgagt--caa--gtcggccgaccgtgct
ggcgg--acacgcacgtgcacgtcggt--cg---caaatc-cacacacctgtgaacgtat
ggcctttgggtctct-----------------gacccggggcaa--accatttttaccca
ctc-tgttcgtaaaggaatgtctt-acatgc--aaagcat--aaatgaacaactttcaac
aacggatctcttggctctcgcatcgatgaagaacgcagcgaaatgcgataagtaatgtga
attgcagaattcagtgaatcatcgaatctttgaacgcaccttgcaccctttggtattccg
aagggtacgcccgtttgagtgtcattgtaatctcacccccag-agact------tttctg
ggagtggacttggacgctgccgtgg---cacggctcgtctcgaacgtctcagtgtgaccc
gt-ctataggcgtc-tacagtgtgataggtatcttcactgtg---agtcctt-cggaggc
-gcgtctcgg-agtgggcttctgcgctgcaaaccgtcttc--ggacaaac--tgacaatt
tgacctcaaatcgggtgggattacccgctgaact----------------------
>KF718255
ttccgtaggtgaacctgcggaaggatcattaacgagt--caa--gtcggccgaccgtgct
ggcgg--acacgcacgtgcacgtcggt--cg---caaatc-cacacacctgtgaacgtat
ggcctttgggtctct-----------------gacccggggcaa--accatttttaccca
ctc-tgttcgtaaaggaatgtctt-acatgc--aaagcat--aaatgaacaactttcaac
aacggatctcttggctctcgcatcgatgaagaacgcagcgaaatgcgataagtaatgtga
attgcagaattcagtgaatcatcgaatctttgaacgcaccttgcaccctttggtattccg
aagggtacgcccgtttgagtgtcattgtaatctcacccccag-agact------tttctg
ggagtggacttggacgctgccgtgg---cacggctcgtctcgaacgtctcagtgtgaccc
gt-ctataggcgtc-tacagtgtgataggtatcttcactgtg---agtcctt-cggaggt
-gcgtctcgg-agtgggcttctgagctgcaaaccgtcttc--ggacaaag-cgcccaatt
tgacctcaaatcgggtgggattacccgctgaact----------------------
>KF718257
ttccgtaggtgaacctgcggaaggatcattaacgagt--caa--gtcggtcgaccgtgct
ggcgg--aaacgcacgtgcacgtcggt--cg---caaatc-cacacacctgtgaacgtat
ggcctttgggtctctc----------------gacccgggggca-aaccctttttaccca
ctc-t-tttgtaaaagaatgtcat-atgtgcgtaacgcat--aaatgaacaactttcaac
aacggatctcttggctctcgcatcgatgaagaacgcagcgaaatgcgataagtaatgtga
attgcagaattcagtgaatcatcgaatcttcgaacgcaccttgcaccctttggtattccg
aagggtacgcccgtttgagtgtcattgtaatctcacccccgg-aaatt------tttttg
ggagtggacttggacgttgccgtgc---cacggctcgtctcgaaggtctcagtgtgaccc
gt-ttgcaggcgtc-tacagtgtgataggtatcttcactgtgt--ggtcctt-cggaggc
-gcgctctcg-gacgggcttctacgctgccaaccgtcttc--ggacaatctctgacgatt
tgacctcaaatcgggtgggactacccgctgaacttaagcatatcaataagcggagg
>JQ063056
---------------------------------------------t--------------
---------------gtgcacactggtgac-tttca--tccaataccctcgtgaaccctt
tgcctc-----ttgct------ggctt----tgg-ctgg----cagaggatttttacact
cactcgaatgtaatgaaacctattattgtgcacaa-gcacta--atgtacaactttcaac
aacggatctcttggctctcgcatcgatgaagaacgcagcgaaatgcgataagtaatgtga
attgcagaattcagtgaatcatcgaatctttgaacgcaccttgcaccctttggaattccg
aagggtatgctcgtttgagtgtcattgtactctcacactcttcaatcaattggattggga
gtggtggacttgggtgttgccgctttactgtggctcaccttaaatgctttagtgcaactc
ttagtta-gacatagtacggcgtgataagtatcttcgccggcac-----cttgcatgag-
ggtggcta-attg-agagctctgtgcttcaaactgtcttc--ggacaatctctgacaact
tggcctcaaatcgagtaggact----------------------------------
>JQ063057
-------------------------------ttgattacgaattgtt-gctgtctgtgct
ggc--tcc--ggcaagtgcacgtcggtgac-tttca--tccaacacccctgtgcactctt
ggcctc-----ttgct------agctt----cgg-ctgg----ctgaggattttcacact
cactcgaatgtaatgaaaactatggttgtgcgcaa-gcacga--atgtacaactttcaac
aacggatctcttggctctcgcatcgatgaagaacgcagcgaaatgcgataagtaatgtga
attgcagaattcagtgaatcatcgaatctttgaacgcaccttgcaccctttggcattctg
aagggtatgctcgtttgagtgtcattgtactctcatactctctgatccttggatttggga
gcgatggacttgggtgttgctgctttaccgtggctcacctggaatgcattagtgcatctc
ttggttg-ggcatagtacggcgtgataagtgtcttcgccggcac-----ctcgcaagag-
ggtggctg-acca-ggagctctgtgcttctaatggtcttc--ggacaatctctgacggct
tgacctcaaatcgagtaggact----------------------------------
>HQ154370
ttccgtaggtgaacctgcggaaggatcattaatgaaactcaa--gtcggc-ttctgtgct
ggtgg--caacatatgtgcacgtcg----------caatc-cacacacctgtgcatcttt
gactcgag----caccgtgaagggtctt--ttgacctggtactc-gggta-ctttacaca
ctc-tgaatgtaatggaatgtc----actgtacaatgtac-aacttaaacaactttcaac
aacggatctcttggctctcgcatcgatgaagaacgcagcgaaatgcgataagtaatgtga
attgcagaattcagtgaatcatcgaatctttgaacgcaccttgcaccctttggtattcct
aagggtacacccgtttgagtgtcattgtaatctcacttcaac-atctttt----tgtttg
aatgtggacctggatgttgccgtgtaactacggctcatctcaaatgcctgagtgtaccct
gc-tttgcagcgta-ttcggtgtgataa--ttcttcaccggtagtgtctctt-ttagaca
-gcgcttgctt-g-tgggctctatgcttcaaaccgtcccttgggacaatctctgacaatt
tgacctcaaatcgggtgggactacccgctgaacttaagcatatcaataagcggagg
>EU668225
--------gtgaacctgcggaaggatcattattgattgtgaatcgtt-gccttctgtgct
ggcagtct--grcaagtgcacgctggtgac-tttcc--tccaatccccatgtgaaccttt
agcctc------cgct------gsctt----tgg-ctgg----cagaggatttttacacc
gactsgaatgtaatgaaa-ttatcattgtgcgtaa-gcacga--atgtacaactttcaac
aacggatctcttggctctcgcatcgatgaagaacgcagcgaaatgcgataagtaatgtga
attgcagaattcagtgaatcatcgaatctttgaacgcaccttgcaccctttggtattccg
aagggtatgctcgtttgagtgtcattgtaatctcacacttct-gatcctttggatcggga
gtggtggacttgggtgttgctgcttgacggtggctcacctcaaatgcattagtgcaactc
caggttg-gacatagtacggcgtgataagtatcttcgccggcac-----ctcaccagag-
ggtggnta-atcc-ggagctctgtgctt--------------------------------
--------------------------------------------------------
>EU910922
ttccgtaggtgaacctgcggaaggatcattaacgaatt-taa--gtcggcc-gctgtgct
ggtgg--aaacacatgtgcacgctggt--cg---caaatc-cacacacctgtgcatctat
gactcgagg------ttcgtatga-----------ccg------agagtacttttacaca
ctcttgaatgtaaaggaatgttc--atgtgcataatgtac-aat-taaacaactttcaac
aacggatctcttggctctcgcatcgatgaagaacgcagcgaaatgcgataagtaatgtga
attgcagaattcagtgaatcatcgaatctttgaacgcaccttgcaccctttggtattccg
aagggtacacccgtttgagtgtcattgtaatctcacttctac-aactttttg--ttgtaa
aatgtggacttggacgttgccgtgtttcaacggctcgtcttaaatgcctgagtgtacccc
gc-tttgcggcgta-ttcggtgtgataaacat-ttcaccggagtttggtct--tttgacc
-gcgctttcatcggtgggctctatgcttccaaccgtccctgtggacaatctttgacaatt
tgacctcaaatcgggtgggactacccgctgaacttaagcatatcaataagcggagg
>KJ188476
----gtaggtgaacctgcggaaggatcattaacgaatt-taa--gtcggcc-gctgtgct
ggtgg--aaacacacgtgcacgctggt--cg---caaatc-cacacacctgtgcatctat
gactcgaag------ttcgtatga-----------ctg------agagtacttttacaca
atcttgaatgtaaaggaatgttc--atgtgcataatgtac-aat-taaacaactttcaac
aacggatctcttggctctcgcatcgatgaagaacgcagcgaaatgcgataagtaatgtga
attgcagaattcagtgaatcatcgaatctttgaacgcaccttgcaccctttggtattccg
aagggtacacccgtttgagtgtcattgtaatctcacttctac-aactttttg--ttgtcg
aatgtggacttggacgttgctgtgtttcaacggctcgtctcaaatgcctgagtgtacccc
gc-tttgcggcgta-ttcggtgtgataaacat-ttcaccggagtttggtct--tctgacc
-gcgctttcattggtgggctctatgcttccaaccgtctctgtggacaatctttgacaatt
tgacctcaaatcgggtgggactacccgctgaacttaagcatatcaataagcggagg
>HQ154225
-----------------------------taacgaatt-aaa--gtcggcc-gctttgct
ggtgg--aaacacatgtgcacgctggt--cg---caaatc-cacacacctgtgcatctat
gactcgagg------ttcgtatga-----------ccg------agagtacttttacaca
ctcttgaatgtaatggaatgtct--ttgtgcataatgtac-att-taaacaactttcaac
aacggatctcttggctctcgcatcgatgaagaacgcagcgaaatgcgataagtaatgtga
attgcagaattcagtgaatcatcgaatctttgaacgcaccttgcaccctttggtattccg
aagggtacgcccgtttgagtgtcattgtaatctcacttctat-accttttgg--tgttag
aatgtggacttggaygttgccgtgtcacagyggctcgtcttaaatgcctgagtgtacccy
gc-tttgyggcgta-ttyggtgtgataaacat-ttcaccggagtttggtc---tctgacc
-gcgctttcattggtgggctctatgcttccaaccgtctgtatggacaatctttgacaatt
tgacctcaaatcgggcgggactacccgctgaacttaagcatatcaataagcggagg
>KJ188479
---cgtaggtgaacctgcggaaggatcattaacgaatt-aaa--gtcggcc-gctttgct
ggtgg--aaacacatgtgcacgctggt--cg---caaatc-cacacacctgtgcatctat
gactcgagg------ttcgtatga-----------ccg------agagtacttttacaca
ctcttgaatgtaatggaatgtct--ttgtgcataatgtac-att-taaacaactttcaac
aacggatctcttggctctcgcatcgatgaagaacgcagcgaaatgcgataagtaatgtga
attgcagaattcagtgaatcatcgaatctttgaacgcaccttgcaccctttggtrttccg
aagggtacgcccgtttgagtgtcattgtaatctcactactac-accttttgg--tgttag
aatgtggacttggatgtagccgtgtaacagcggctcgtcttaaatgcctgagtgtacccc
gc-tttgcggcgta-ttcggtgtgataaacat-ttcaccggagtttggtc---tctgacc
-gcgctttcattggtgggctctatgcttccaaccgtctgtatggacaatctttgacaatt
tgacctcaaatcgggcgggactacccgctgaacttaagcatatcaataagcggagg
>EU910920
ttccgtaggtgaacctgcggaaggatcattaatgaatt-caa--gtcggccgtctgtgct
ggtgg--caacacatgtgcacgtcggt--cg---caaatc-cacacacctgtgcacttta
gactttggggttcgct-tgctc--tcctgga-ggcttgaatcccagggtatttacacaca
ctc-tgaatgtaatggaatgtac--ctgtgcttaacgcgc-atttaatacaactttcaac
aacggatctcttggctctcgcatcgatgaagaacgcagcgaaatgcgataagtaatgtga
attgcagaattcagtgaatcatcgaatctttgaacgcaccttgcaccctttggtattccg
aagggtacacccgtttgagtgtcattgtaatctcacaccctc-agacttttg--tcaagg
gaagtggacttggatgttgtcgtgtcactacgactcgtcccaaatgcatgagtgtaccct
gcgtccgcagcgta-ttcggtgtgataagcatcttcaccggagtagtgccct-cgggctc
-gcgcttgcaatgttgggctctgcgcttcaaaccgtcttc--ggacaacaactgacaatt
tgacctcaaatcgggtgggactacccgctgaacttaagcatatcaataagcggagg
>KJ188471
ttccgtaggtgaacctgcggaaggatcattagtgaatt-caa--gtcggccgtctgtgct
ggtgg--caacacatgtgcacgtcagt--cg---caaatc-cacacacctgtgcacttta
gactttggggttcgct-tgctc--tcctgga-ggcttgaatcccagggtatttacacaca
ctc-tgaatgtaatggaatgtac--ctgtgcttaacgcgc-atttaatacaactttcaac
aacggatctcttggctctcgcatcgatgaagaacgcagcgaaatgcgataagtaatgtga
attgcagaattcagtgaatcatcgaatctttgaacgcaccttgcaccctttggtattccg
aagggtacacccgtttgagtgtcattgtaatctcacaccctc-agacttttg--tcaagg
gaggtggacttggaygctgtcgtgtcactacgactcgtctcaaatgcatgagtgtaccct
gcgtccgcagcgta-ttcggtgtgataagcatcttcaccggagtagtgcctt-tgggctc
-gcgctggcaatgttgggctctgcgcttcaaaccgtcttt--ggacagcaactgacaatt
tgacctcaaatcgggtgggactacccgctgaacttaagcatatcaataagcggagg
>KJ188483
----------------------------------aa--------gtcggctttctgtgct
ggtgg--agacacatgtgcacgttagt--cg---caaatcccacacacctgtgcatttat
gactctgagtgccactttgcatggccct-accggcctggtactctgagtac-tttacaca
ctc-tgaatgtaatggaatgtc-tattgtgcataatgtac-aactaaaacaactttcaac
aacggatctcttggctctcgcatcgatgaagaacgcagcgaaatgcgataagtaatgtga
attgcagaattcagtgaatcatcgaatctttgaacgcaccttgcaccctttggtattccg
aagggtacacccgtttgagtgtcattgtaatctcacctcttc-gactttttg--ttgaca
agtgtggacttgggtgttgctgtgtaacaacggcttgcctgaaatgcctgagtgtaccct
gc-tttgcagcgta-ttcggtgtgataa--atcttcaccggagtttttgctt-ttggtcg
-gcgcttgtatgttatggctctatgcttccaaccgtccctaaggacaatctctgacaatt
tgacctcaaatcgggtgggactacccgctgaacttaagcatatcaataagcggagg
>KJ188485
ttccgtaggtgaacctgcggaaggatcattaacgaata-taa--gtcggtcggccgtgct
ggcgg--aaacgcatgtgcatgtcggt--cg---caaatc-cacacacctgtgaacctat
ggcctttgggtctttt---------------agacctggggcaa--accatttttaccca
ctc-tgatcgtaaaggaatgttac-ttgtgctgaaagcgc-aaagcaaacaactttcaac
aacggatctcttggctctcgcatcgatgaagaacgcagcgaaatgcgataagtaatgtga
attgcagaattcagtgaatcatcgaatctttgaacgcaccttgcaccctttggtattccg
aagggtacacccgtttgagtgtcattgtaatctcaccccgga-ggatttctt--tctccg
ggtgtggacttggatgctgccgtgt-acaatggctcgtctggaatgtctcagtgtacccc
gc-tcgtcggcgta-aacagtgtgatatgtatcttcactggta--agctctt-cggaggc
-gcgctttca-gg-tggttgctatgctgccaaccgtcctc--ggacaaactctgacaatt
tgacctcaaatcgggtgggattacccgctgaacttaagcatatcaataagcggagg
>EU625931
ttccgtaggtgaacctgcggaaggatcattaatgaatt-aaa--gtcggtcttctgtgct
ggtgg--tgacacatgtgcacgttgat--cg---caaatc-cacacacctgtgcaccttt
gactttgggatccgctttgcttggctttgct-catctggatcttgaagta-ttttacaca
ctc-agaatgtaatagaatgttc--ctgtgcataatgcgc---aaaatacaactttcaac
aacggatctcttggctctcgcatcgatgaagaacgcagcgaaatgtgataagtaatgtga
attgcagaattcagtgaatcatcgaatctttgaacgcaccttgcaccctttggtattcca
aagggtacacccgtttgagtgtcattgtaatctcactttatc-agctt-ttg--ttgatg
gaggtggacctggactttgttgtgtcattacaactggtctgaaatgtgtgagtgcaccct
gctgttgcagcgtc-ctcagtgtgataagcatcttcactgaatcaagttcct-ttgggac
-acgtctgtattg-tgggctctgtgctggcaactgtcttt--ggac-aatcttgacaatt
tgacctcagatcgggtgggactacccgctgaacttaagcatatcaataagcggagg
>EU909221
ttccgtaggtgaacctgcggaaggatcattaatgaatt-aaa--gtcggtcttctgtgct
ggtgg--tgacacatgtgcacgttgat--cg---caaatc-cacacacctgtgcaccttt
gactttaggatccgctttgcttggttttgct-catctggatcttagagta-ttttacaca
ctc-tgaatgtaatggaatgttc--ctgtgcataatgcgc---aaaatacaactttcaac
aacggatctcttggctctcgcatcgatgaagaacgcagcgaaatgtgataagtaatgtga
attgcagaattcagtgaatcatcgaatctttgaacgcaccttgcaccctttggtattcca
aagggtacacccgtttgagtgtcattgtaatctcacttcatc-agctt-ttg--ttgatg
gaggtggacttggactctgttgtgtcattacaactggtctgaaatgtgtgagtgcaccct
gctgttgcagcgtc-ctcagtgtgataagcatcttcactgaatcaagttcct-ttgggac
-acgtgtgtaatg-tgggctctgtgctggcaactgtcttt--ggac-aatcttgacaatt
tgacctcagatcgagtgggactacccgctgaacttaagcatatcaataagcggagg
>FM997953
-----------------------gatcattaatgaatt-aaa--gtcggtcttctgtgct
ggtgg--tgacacatgtgcacgttgat--cg---caaatc-cacacacctgtgcaccttt
gactttaggatccgctttgcttggttttgct-catctggatcttagagta-ttttacaca
ctc-tgaatgtaatggaatgttc--ctgtgcataatgcgc---aaaatacaactttcaac
aacggatctcttggctctcgcatcgatgaagaacgcagcgaaatgtgataagtaatgtga
attgcagaattcagtgaatcatcgaatctttgaacgcaccttgcaccctttggtattcca
aagggtacacccgtttgagtgtcattgtaatctcacttcatc-agctt-ttg--ttgatg
gaggtggacttggactctgttgtgtcattacaactggtctgaaatgtgtgagtgcaccct
gctgttgcagcgtc-ctcagtgtgataagcatcttcactgaatcaagttcct-ttgggac
-acgtgtgtaatg-tgggctctgtgctggcaactgtcttt--ggac-aatcttgacaatt
tgacctcagatcgagtgggactacccgctgaacttaagcatatcaataagcggagg
>FN565341
ttccgtaggtgaacctgcggaaggatcattaatgaatt-aaa--gtcggtcttctgtgct
ggtgg--tgacacatgtgcacgttgat--cg---caaatc-cacacacctgtgcaccttt
gactttaggatccgctttgcttggttttgct-catctggatcttagagta-ttttacaca
ctc-tgaatgtaatggaatgttc--ctgtgcataatgcgc---aaaatacaactttcaac
aacggatctcttggctctcgcatcgatgaagaacgcagcgaaatgtgataagtaatgtga
attgcagatttcagtgaatcatcgaatctttgaacgcaccttgcaccctttggtattcca
aagggtacacccgtttgagtgtcattgtaatctcacttcatc-agctt-ttg--ttgatg
gaggtggacttggactctgttgtgtcattacaactggtctgaaatgtgtgagtgcaccct
gctgttgcagcgtc-ctcagtgcgataagcatcttcactgaatcaagttcct-ttgggac
-acgtgtgtaatg-tgggctctgtgctggcaactgtcttt--ggac-aatcttgacaatt
tgacctcagatcgagtgggactacccgctgaacttaagcatatcaataagcggagg
>HQ154287
ttccgtaggtgaacctgcggaaggatcattaatgaatt-aaa--gtcggtcttctgtgct
ggtgg--tgacacatgtgcacgttgat--cg---caaatc-cacacacctgtgcaccttt
gactttaggatccgctttgcttggttttgct-catctggatcttagagta-ttttacaca
ctc-tgaatgtaatggaatgttc--ctgtgcataatgcgc---aaaatacaactttcaac
aacggatctcttggctctcgcatcgatgaagaacgcagcgaaatgtgataagtaatgtga
attgcagaattcagtgaatcatcgaatctttgaacgcaccttgcaccctttggtattcca
aagggtacacccgtttgagtgtcattgtaatctcacttcatc-agctt-ttg--ttgatg
gaggtggacttggactctgttgtgtcattacaactggtctgaaatgtgtgagtgcaccct
gctgttgcagcgtc-ctcagtgtgataagcatcttcactgaatcaagttcct-ttgggac
-acgtgtgtaatg-tgggctctgtgctggcaactgtcttt--ggac-aatcttgacaatt
tgacctcagatcgagtgggactacccgctgaacttaagcatatcaataagcggagg
>KJ188486
-tccgtaggtgaacctgcggaaggatcattaatgaatt-aaa--gtcggtcttctgtgct
ggtgg--tgacacatgtgcacgttgat--cg---caaatc-cacacacctgtgcaccttt
gactttaggatccgctttgcttggttttgct-catctggatcttagagta-ttttacaca
ctc-tgaatgtaatggaatgttc--ctgtgcataatgcgc---aaaatacaactttcaac
aacggatctcttggctctcgcatcgatgaagaacgcagcgaaatgtgataagtaatgtga
attgcagaattcagtgaatcatcgaatctttgaacgcaccttgcaccctttggtattcca
aagggtacacccgtttgagtgtcattgtaatctcacttcatc-agctt-ttg--ttgatg
gaggtggacttggactctgttgtgtcattacaactggtctgaaatgtgtgagtgcaccct
gctgttgcagcgtc-ctcagtgtgataagcatcttcactgaatcaagttcct-ttgggac
-acgtgtgtaatg-tgggctctgtgctggcaactgtcttt--ggac-aatcttgacaatt
tgacctcagatcgagtgggactacccgctgaacttaagcatatcaataagcggagg
>AB831793
---------------------------attaacgaa---cga--gtcggtcgaccgtgct
ggcgg--aaacgcatgtgcacgtcggt--cg---caaatc-cacacacctgtgaacgtat
ggcctttgagtctttc----------------gactcggggcaa--accatttttaccca
ctc-----tgtaaaagaatgtt----t------aaaacgc-aaagcaaacaactttcaac
aacggatctcttggctctcgcatcgatgaagaacgcagcgaaatgcgataagtaatgtga
attgcagaattcagtgaatcatcgaatctttgaacgcaccttgcaccctttggtattccg
aagggtacacccgtttgagtgtcattgtaatctcacccccaa-att--c-----tgtttg
ggtgtggacttggatgctgccgatc--cgtcggctcgtctggaatgtctcagtgtacccc
gc-tcgtcggcgta-aacagtgtgataagtatcttcactggtc--agtcctc-cggaggc
-gcgctttca-ggtgggctcctgcgcttacaaccgtcttc--ggacaaactctgacaatt
tgacctcaaa----------------------------------------------
>AB854704
ttccgtaggtgaacctgcggaaggatcattaacgaa---caa--gtcggtcgaccgtgct
ggcgg--aaacgcatgtgcacgtcggt--cg---caaatc-cacacacctgtgaacgtat
ggcctttgagtctttc----------------gactcggggcaa--accatttttaccca
ctc-----tgtaaaagaatgtt----t------aaaacgc-aaagcaaacaactttcaac
aacggatctcttggctctcgcatcgatgaagaacgcagcgaaatgcgataagtaatgtga
attgcagaattcagtgaatcatcgaatctttgaacgcaccttgcaccctttggtattccg
aagggtacacccgtttgagtgtcattgtaatctcacccccaa-att--c-----tgtttg
ggtgtggacttggatgctgccgatc--cgtcggctcgtctggaatgtctcagtgtacccc
gc-tcgtcggcgta-aacagtgtgataagtatcttcactggtc--agtcctc-cggaggc
-gcgctttca-ggtgggctcctgcgcttacaaccgtcttc--ggacaaactctgacaatt
tgacctcaaatcgggtgggattacccgctgaacttaa-------------------
>EU909223
ttccgtaggtgaacctgcggaaggatcattaacgaa---caa--gtcggtcgaccgtgct
ggcgg--aaacgcatgtgcacgtcggt--cg---caaatc-cacacacctgtgaacgtat
ggcctttgagtctttc----------------gactcggggcaa--accatttttaccca
ctc-----tgtaaaagaatgtt----t------aaaacgc-aaagcaaacaactttcaac
aacggatctcttggctctcgcatcgatgaagaacgcagcgaaatgcgataagtaatgtga
attgcagaattcagtgaatcatcgaatctttgaacgcaccttgcaccctttggtattccg
aagggtacacccgtttgagtgtcattgtaatctcaccccaaa-att--c-----tttttg
ggtgtggacttggacgctgccgatc--cgtcggctcgtctggaatgtctcagtgtacccc
gc-tcgtcggcgta-aacagtgtgataagtatcttcactggtc--agtcctc-cggaggc
-gcgctttca-ggtgggctcctgcgcttacaaccgtcttc--ggacaaactctgacaatt
tgacctcaaatcgggtgggattacccgctgaacttaagcatatcaataagcggagg
>GU189729
----gtaggtgaacctgcggaaggatcattaacgaa---cga--gtcggtcgaccgtgct
ggcgg--aaacgcatgtgcacgtcggt--cg---caaatc-cacacacctgtgaacgtat
ggcctttgagtctttc----------------gactcggggcaa--accatttttaccca
ctc-----tgtaaaagaatgtt----t------aaaatgc-aaagcaaacaactttcaac
aacggatctcttggctctcgcatcgatgaagaacgcagcgaaatgcgataagtaatgtga
attgcagaattcagtgaatcatcgaatctttgaacgcaccttgcaccctttggtattccg
aagggtacacccgtttgagtgtcattgtaatctcaccccaaa-att--c-----tttttg
ggtgtggacttggatgctgccgatc--cgtcggctcatccggaatgtctcagtgtacccc
gc-tcgtcggcgta-aacagtgtgataagtatcttcactggtc--agccctc-cggaggc
-gcgctttca-ggtgggctcctgcgcttacaaccgtcttc--ggacaaactctgacaatt
tgacctcaaatcgggtgggattacccgctgaacttaagcatatcaataagcggagg
>AY243530
ttccgtaggtgaacctgcggaaggatcattattgattgtgaatcgtt-gcctccagtgct
ggc--tct--cgcaagtgcacgttggtgac-tttca--tccaaca-ccctgtgaaccttt
ggcctc-----ttgct------agctt----cgg-ctgg----cagaggatttttacaca
cactcgaatgtaatgaaa-ttattgtcgtgcgcaa-gcactt--atgtacaactttcaac
aacggatctcttggctctcgca-cgatgaagaacgcagcgaaatgcgataagtaatgtga
attgcagaattcagtgaatcatcgaatctttgaacgcaccttgcaccctttggcattccg
aagggtatgctcgtttgagtgtcattgtactctcacacttct-gatc-tttggatttgga
gcggtggacttgggtgttgccacttgacggtggctcacctctaatgcattagtgcaactc
ctggttg-gacatagtacggcgtgataagtgtcttcgcc-gcac-----ctcgtgaga--
ggtggccg-atcg-agagctctgtgcttcaaaccgtccttaaggacaatgagggacaact
tgacctcaaatcaa------------------------------------------
>AY452680
------------------------------------------------------------
----------tgagggcacaggtaggggac-tttca--ttcaaca-ccctgtgaaccttt
ggccta-----ttgct------agctt----cgg-ctgg----cagaggatttttacaca
cactcgaatgtaatgaaa-ttattgtcgtgcgcaa-gcactt--atgtacaactttcaac
aacggatctcttggctctcgcatcgatgaagaacgcagcgaaatgcgataagtaatgtga
attgcagaattcagtgaatcatcgaatctttgaacgcaccttgcaccctttggcattccg
aagggtatgctcgtttgagtgtcattgtactctcacacttct-gatcctttggatttgga
gcggtggacttgggtgttgccacttgacggtggctcacctctaatgcattagtgcaactc
ctggttg-gacatagtacggcgtgataagtgtcttcgccggcac-----ctcgtgagag-
ggtggccg-atcg-agagctctgtgcttcaaaccgtccttaaggacaatgactgacaact
tgacctcaaatcgagtaggactacccgctgaacttaagcatatcaataagcggagg
>KJ188494
----------------------------------------------cggcagttgttgct
ggtggtattccacatgtgcacactggt--cg---c-aatcccacacacctgtgcatctat
gactcgagg------tt---atga-----------ctg------agagtacttttacaca
ctcttgtatgtaatggaatgtc-ttttgtgcataatgtac-aatataaacaactttcaac
aacggatctcttggctctcgcatcgatgaagaacgcagcgaaatgcgataagtaatgtga
attgcagaattcagtgaatcatcgaatctttgaacgcaccttgcaccctttggtattccg
aagggtacgcccgtttgagtgtcattgtaatctcacttcaac-gactttttg--tttttg
aatgtggacttggatgttgccgtgttattacggctcgtcttaaatgcctgagtgtaccct
gt-tttgcagcgta-tccggtgtaataaacat-ttcaccagagttggtc----aaagacc
-gcgttttta-atttgggctctatgcttcaaaccgtctacgtagacaaatcttgacaatt
tgacctcaaatcgggtgggactacccgctgaacttaagcatatcaataagcggagg
>HM146866
ttccgtaggtgaacctgcggaaggatcattaatgaaactcaa--gtcggccttctgtgct
ggtgg--ccacacatgtgcacgttggt--cg---caaacc-cacac-cctgtgcaccctt
gacttgagtcgtcgat-tgtacgaccc----caaccc-gatcac-aagtattttt--aca
ctc-tgcatgtaacggaatgtca--ctgtac--aatgtac-aacagaaacaactttcaac
aacggatctcttggctcttgcatcgatgaagaacgcagcgaaatgcgataagtaatgtga
attgcagaattcagtgaatcatcgaatctttgaacgcaccttgcaccctttggtatccca
aagggtacacccgtttgagtgtcattgtaatctcactttgat-gacttttcg--tcgtcg
gatgtggacttggaygtcgtcgtgtcgccacggctcgtctcaaatgcctgagtgtaccct
gc-tttgcagcgtc-tttggtgtaataaacatcttcaccgtta------ttc-aaaggca
-gcgctcgtgata-taggctctatgcttccaaccgtctctcgagacaacctctgacaatt
tgacctcaaatcgggtgagactacccgctgaacttaagcatatcat---------a
>KJ188507
ttccgtaggtgaacctgcggaaggatcattaatgaagctcaa--gtcggccttctgtgct
ggtgg--ccacacatgtgcacgttggt--cg---caaacc-cacac-cctgtgcaccctt
gacttgagtcgtcgat-tgtacgaccc----caaccc-gatcac-aagtattttt--aca
ctc-tgcatgtaacggaatgtca--ctgtac--aatgtac-aacagaaacaactttcaac
aacggatctcttggctctcgcatcgatgaagaacgcagcgaaatgcgataagtaatgtga
attgcagaattcagtgaatcatcgaatctttgaacgcaccttgcaccctttggtatccca
aagggtacacccgtttgagtgtcattgtaatctcactttgat-gacttttcg--tcgtca
gatgtggacttggacgtcgtcgtgtcgccacggctcgtctcaaatgcctgagtgtaccct
gc-tttgcagcgtc-tttggtgtaataaacatcttcaccgtta------ttc-aaaggca
-gcgctcgtgata-taggctctatgcttccaaccgtctctcgagacaacctctgacaatt
tgacctcaaatcgggtgagactacccgctgaacttaagcatatcaataagcggagg
>KJ188510
--------------------aaggatcattaatgaaactcaa--gtcggccttctgtgct
ggtgg--caacacatgtgcacgttggt--cg----caatc-cacacacctgtgcac-ttt
gactctgagcaccgcca---atggctt-tctgaacccggtactc-gagta-ttttacaca
ctc-tgtatgtaatagaatgtaa--ctgtac--aatgtac-actataaacaactttcaac
aacggatctcttggctctcgcatcgatgaagaacgcagcgaaatgcgataagtaatgtga
attgcagaattcagtgaatcatcgaatctttgaacgcaccttgcaccctttggtattccg
aagggtacacccgtttgagtgtcattgtaatctcactccaac-aactttttg--atgttg
gatgtggacttggatgttgtcgtgtt-caacgactcgtcttaaatgcttgagtgtaccct
gc-tttgcagcgta--tcagtgtgataaacatcttcactgtta--agtc-ct-ttgggac
-acgcttgtgttg-tgggctctatgcttctaaccgtcttt--ggacaatctctgacaatt
tgacctcaaatcgggtgggactacccgctgaacttaagcatatcaataagcggagg
>EU909224
ttccgtaggtgaacctgcggaaggatcattaatgaattacaa--gtcggtcatctgtgct
ggtgg--aaacacatgtgcacgttgat--cg---caaatc-cacacacctgtgaaccttt
gactctgagattcgctttgctcaactttgtc-ggcctggatcttggagtatttttacaca
ctc-tgaatgtaatggaatgtct--atgtgcataacgcgc--aaaaaaacaactttcaac
aacggatctcttggctctcgcaccgatgaagaacgcagcgaaatgcgataagtaatgtga
attgcagaattcagtgaatcatcgaatctttgaacgcaccttgcaccctttggtattccg
aagggtacacccgtttgagtgtcattgtaatctcactccttc-aactttttg--ttgttg
gatgtggacttggactctgtcgtgtcacaacgactggtcttaaatgaatgagtgcaccct
gctgttgcagcgtc-ttcagtgtgataagcatcttcactggaacaaagtctt-ttgggac
-acgcaggcattg-taggctctgtgctggcaaccgtccttttggacaatctttgacaatt
tgacctcaaatcgggtgggactacccgctgaacttaagcatatcaataagcggagg
>FJ556816
ttccgtaggtgaacctgcggaaggatcattaatgaattacaa--gtcggtcatctgtgct
ggtgg--aaacacatgtgcacgttgat--cg---caaatc-cacacacctgtgaaccttt
gactctgagattcgctttgcttgactttgtc-ggcctggatcttggagta-ttttacaca
ctc-tgaatgtaatggaatgtct--atgtgcataacgcgc--aaaaaaacaactttcaac
aacggatctcttggctctcgcaccgatgaagaacgcagcgaaatgcgataagtaatgtga
attgcagaattcagtgaatcatcgaatctttgaacgcaccttgcaccctttggtattccg
aagggtacacccgtttgagtgtcattgtaatctcactccttc-aactttttg--ttgttg
gatgtggacttggactctgtcgtgtcacaacgactggtcttaaatgaatgagtgcaccct
gctgttgcagcgtc-ttcagtgtgataagcatcttcactggaacaaagtctt-ttgggac
-acgcaggcattg-taggctctgtgctggcaaccgtccttttggacaatctttgacaa-t
tgacctcaaatcggnnnnnnntacccgctgaacttaagcatatcaataagcggagg
>KJ188482
-------------------------------------------------tcatctgtgct
ggtgg--aaacacatgtgcaygttgat--cg---caaatc-cacacacctgtgaaccttt
gactctgagattcgctttgcttgactttgtc-rgcctggatcttggagtatttttacaca
ctc-tgaatgtaatggaatgtct--atgtgcataacgcgc--aaaaaaacaactttcaac
aacggatctcttggctctcgcaccgatgaagaacgcagcgaaatgcgataagtaatgtga
attgcagaattcagtgaatcatcgaatctttgaacgcaccttgcaccctttggtattccg
aagggtacacccgtttgagtgtcattgtaatctcactccttc-aactttttg--ttgttg
gatgtggacttggactctgtygtgtcacaacgactggtcttaaatgaatgagtgcaccct
gctgttgcagcgtc-ttcagtgtgataagcatcttcactggaacaaagtctt-ttgggac
-acgyargcawtg-taggctctgtgctggcaaccgtctttttggacaatctttgacaatt
tgacctcaaatcgggtgggactacccgctgaacttaagcatatcaataagcggagg
>GQ907071
ttccgtaggtgaacctgcggaaggatcattaatgaaactaag---tcggctttctatgct
ggtgg--agacacatgtgcacgttagt--cg---caaatc-cacacacctgtgcatctat
gactctgagtgccgctttgcatggccct-gctggcctggcactc-gagtac-tttacaca
ctc-tgaatgtaatggaatgtc-tattgtgcataatgtac-aactaaaacaactttcaac
aacggatctcttggctctcgcatcgatgaagaacgcagcgaaatgcgataagtaatgtga
attgcagaattcagtgaatcatcgaatctttgaacgcaccttgcaccctttggtattccg
aagggtacgcccgtttgagtgtcattgtaatctcacctcttc-gacctttgg--tcgacc
agtgtggacttggatgttgctgtgtaacaacggctcgtctgaaattcctgagtgtaccct
gcttttgcagcgta-ttcggtgtgatac--atcttcaccggagtttcgactt-tgggtcg
-gcgcctatatg-tgtggctctatgcttcgaaccgtccctaaggacaattcttgacaatt
tgacctcaaatcgggtgggactacccgctgaacttaagcatatcaata--------
>KJ188515
--------------------aaggatcattaatgaaactaag---tcggctttctatgct
ggtgg--agacacatgtgcacgttagt--cg---caaatc-cacacacctgtgcatctat
gactctgagtgccgctttgcatggccct-gctggcctggcactc-gagtac-tttacaca
ctc-tgaatgtaatggaatgtc-tattgtgcataatgtac-aactaaaacaactttcaac
aacggatctcttggctctcgcatcgatgaagaacgcagcgaaatgcgataagtaatgtga
attgcagaattcagtgaatcatcgaatctttgaacgcaccttgcaccctttggtattccg
aagggtacgcccgtttgagtgtcattgtaatctcacctcttc-gacctttgg--tcgacc
agtgtggacttggatgttgctgtgtaacaacggctcgtctgaaattcctgagtgtaccct
gcttttgcagcgta-ttcggtgtgatac--atcttcaccggagtttcgactt-tgggtcg
-gcgcctatatg-tgtggctctatgcttcgaaccgtccctaaggacaattcttgacaatt
tgacctcaaatcgggtgggactacccgctgaacttaagcatatcaataagcggagg
>KJ188517
--------------------aaggatcattaatgaatt-caa--gtcgatcgtctgtgct
ggcag--caatgcatgtgcatggcggt--tg---caaatc-cacacacctgtgcacttta
gactttggggttcgcattgcttggcc-tgtt-gacttgagccctggggtatttacacaca
ctc-tgaatgtaatggaatgtac--ttgtgcttaacgcgc-atttaatacaactttcaac
aacggatctcttggctctcgcatcgatgaagaacgcagcgaaatgcgataagtaatgtga
attgcagaattcagtgaatcatcgaatctttgaacgcaccttgcaccctttggtattccg
aagggtacgcccgtttgagtgtcattgtaatctcacacccca-agacttttg--tcaagg
gatgtggacttggatgttgttgtgtaactacgactcatctcaaatgcatgagtgtaccct
gcatctgcagcgta-ttcggtgtgataagcatcttcaccggagtcaagccct-ttggggc
-gcgcttgctatg-taggctctatgctgcaaaccgtcttt--ggacaaacactgacaatt
tgacctcaaatcgggcgggactacccgctgaacttaagcatatcaataagcggagg
>KJ188466
tc--gtag--tgacctgcg-gaggatcattaacgaatta------trgactgaccgtgct
ggcgg--aaacgcatgtgcacgtcggt--cg---caaatc-cacacacctgtgaatctat
ggcctcgagtctctct------ga--------gatttggg-----gaacaattttaccca
ctc-----tgtaaaagaatgtc-tactgtgctaaaagcgc-aaagcaaacaactttcaac
aacggatctcttggctctcgcatcgatgaagaacgcagcgaaatgcgataagtaatgtga
attgcagaattcagtgaatcatcgaatctttgaacgcaccttgcaccctttggtattccg
aagggtacacccgtttgagtgtcattgtaatctcacccaaag-gattta-----ttcttt
ggtgtggacttggacgttgccgtgt----tcggctcgtctggaatgtctcagtgtgaccc
gc-tcgtcggcgta-tacagtgtgataggtatcttcactggta--agctcct-yggaggc
-gcgctctca-gg-tggatgttgtgctgccaaccgtcttt--agacaaactctgacaatt
tgacctcaaatcgggtgggattacccgctgaacttaagcatatcaataagcggagg
>KJ188473
------------------------------aatgaaactaaa--gtcggccttctgtgct
ggtgg--aaacacatgtgcacgtcggt--cg---caaatc-cacacacctgtgcatcttt
gactcgagg------tt---atga-----------ctg------agagtacttttacaca
ctc-tgaatgtaacggaatgtca--a-atgtacaatgtac-a--ataaacaactttcaac
aacggatctcttggctctcgcatcgatgaagaacgcagcgaaatgcgataagtaatgtga
attgcagaattcagtgaatcatcgaatctttgaacgcaccttgcaccctttggtattccg
aagggtacgcccgtttgagtgtcattgtaatctcacttcaac-tctttt-------gttg
tatgtggacttggatgttgccgtgtcaatacggctcgtctcaaatgctctagtgtacctt
gcttttgcagtgta-tccggtgtaataaacat-ttcaccagagttggtt----caagacc
-gcattgtca-tgacaagctctatgcttcaaaccgtcctt--ggacaacaactgacaatt
tgacctcaaatcgggtgggactacccgctgaacttaagcatatcaataagcggagg
>KJ188532
ttccgtaggtgaacctgcggaaggatcattaatgaaactaaa--gtcggccgttgttgct
ggtgacacttcacatgtgcacrcaggt--cg---c-aatcccacacacctgtgcatctat
gactcgagg------tt---atga-----------ctg------agagtacttttacaca
ctcttgtatgtaacggaatgtc-ttttgtgcataatgtac-aatataaacaactttcaac
aacggatctcttggctctcgcatcgatgaagaacgcagcgaaatgcgataagtaatgtga
attgcagaattcagtgaatcatcgaatctttgaacgcaccttgcaccctttggtattccg
aagggtacgcccgtttgartgtcattgtaatctcacttcaac-gactttttg--tttttg
aatgtggacttggatgttgccgtgtcattacggctcgtctcaaatgcctgagtgtaccct
gt-tttgcagcgta-tccagtgtaataaacat-ttcactagagttggtt----aaagacc
-gcg-tttta-atttgggctctatgcttcgaaccgtctgcgtggacaattcttgacaatt
tgacctcaaatcgggtgggactacccgctgaacttaagcatatcaataagcggagg
>EU910912
--------------------------cattaacgaatt-aaa--gtyggcc-gttgtgct
ggggg--gaacacatgtgcacactggt--cg---caaatc-cacacacctgtgcatctat
gactygagg------ttcgtatga-----------cca------agagtacttttacaca
ctcttgaatgtaatggaatgtct--atgtgcataatgtac-aatgaaaacaactttcaac
aacggatctcttggctctcgcatcgatgaagaacgcagcgaaatgcgataagtaatgtga
attgcagaattcagtgaatcatcgaatctttgaacgcaccttgcaccctttggtattccg
aagggtacacccgtttgagtgtcattgtaatctcacttcgac-gactttttg--tttttg
aatgtggacttggacgttgccgtgtaacaatggctcgtcttaaatgcctgagtgtacccc
gc-tttgcggcgta-ttcggtgtgataaacat-ttcaccggagtttggtytt-tgtgacc
-gcgctttcattggtgggctctakgcttygaaccgtctgcgtggacaatctttgacaatt
tgacctcaaatcgggtgggactacccgctgaacttaagcatatcaataagcggagg
>KJ188499
--------------------aaggatcattaacgaatt-aaa--gtcggcc-gttgtgct
ggtgg--aaacacatgtgcacactggt--cg---caaatc-cacacacctgtgcatctat
gactcgagg------ttcgtatga-----------cca------agagtacttttacaca
ctcttgaatgtaatggaatgtct--atgtgcataatgtac-aatgaaaacaactttcaac
racggatctcttggctctcgcatcgatgaagaacgcagcgaaatgcgakaagtaatgtga
attgcagaattcagtgaatcatcgaatctttgaacgcaccttgcaccctttggtattccg
aagggtacacccgtttgagtgtcattgtaatctcacttcrac-gactttttg--tttttg
aatgtggacttggacgttgccgtgtaacaayggctcgtcttaaatgcctgagtgtacccc
gc-tttgcggcgta-ttcggtgtgataaacat-ttcaccggagtttggtctt-tktgacc
-gcgctttcattggtgggctctatgcttckaaccgtctgcgtggacaatctttgacaatt
tgacctcaaatcgggtgggactacccgctgaacttaagcatatcaataagcggagg
>FJ556859
------------------------------------------------------------
-----catttcacatgtgcacatttgt--cg---caaatcccacacacctgtgcatctat
gactcgagg------tt---atga-----------ctg------agagtacttttacaca
ctcttgtatgtaacggaatgtctttttgtgcataatgtac-aatataaacaactttcaac
aacggatctcttggctctcgcatcgatgaagaacgcagcgaaatgcgataagtaatgtga
attgcagaattcagtgaatcatcgaatctttgaacacaccttgcaccctttggtattccg
aagggtacgcccgtttgagtgtcattgtaatctcacttcaac-aactttttgt-tttttg
aatgtggacttggatgttgccgttttatcacggctcgtcttaaatgcttgagtgtaccct
gt-tttgcagcgta-tccagtgtaataaacat-ttcactagagttggtc----aaagacc
-gcgttttcc-attcgggctctatgcttcgaaccgtccacgtggacaattcttgacaatt
tgacctcaaatcgggtgggactacccgctgaacttaagcatatcaataagcggagg
>KJ188527
---------------------------------------------------gttgttgct
ggtggcatttcacatgtgcacatttgt--cg---caaatcccacacacctgtgcatctat
gactcgagg------tt---atga-----------ctg------agagtacttttacaca
ctcttgtatgtaatggaatgtctttttgtgcataatgtac-aatataaacaactttcaac
aacggatctcttggctctcgcatcgatgaagaacgcagcgaaatgcgataagtaatgtga
attgcagaattcagtgaatcatcgaatctttgaacgcaccttgcaccctttggtattccg
aagggtacgcccgtttgagtgtcattgtaatctcacttcaac-aactttttgt-tttttg
aatgtggacttggatgttgccgttttatcacggctygtcttaaatgcttgagtgtaccct
gt-tttgcagcgta-tccagtgtaataaacat-ttcactagagttggtc----aaagacc
-gcgttttcc-attygggctctatgcttcraaccgtccacgtggacaattcttgacaatt
tgacctcaaatcgggtgggactacccgctgaacttaagcatatcaataagcggagg
>EU910897
ttccgtaggtgaacctgcggaaggatcattaatgaaactaaa--gtcggccgttgttgct
ggtgattattcacatgtgcacactggt--cg---caaatcccacacacctgtgcatctat
gactcgagg------tt---atga-----------ctg------agagtacttttataca
ctcttgtatgtaatggaatgtctttttgtgcataatgtac-aatataaacaactttcaac
aacggatctcttggctctcgcatcgatgaagaacgcagcgaaatgcgataagtaatgtga
attgcagaattcagtgaatcatcgaatctttgaacgcaccttgcaccctttggtattccg
aagggtacgcccgtttgagtgtcattgtaatctcacttctac-aactttttg--tttttg
aatgtggacttggatgttgccgttttatcacggctcgtcttaaatgcctgagtgtaccct
gt-tttgcagcgta-tccagtgtaataaacat-ttcactagagttggty----aaagacc
-rcg-ttgct-atatgggctctatgcttcaaaccgtctgcgtggacaattcttgacaatt
tgacctcaaatcgggtgggactacccgctgaacttaagcatatcaataagcggagg
>FJ556812
-----------------------------taatgaaactaaa--gtcggccgttgttgct
ggtgatcactcacatgtgcacgctggt--cg---caaatcccacacacctgtgcatctat
gactcgagg------tt---acga-----------ctg------agagtacttttacaca
ctcttgtatgtaatggaatgtctttttgtgcataatgtac-aatataaacaactttcaac
aacggatctcttggctctcgcatcgatgaagaacgcagcgaaatgcgataagtaatgtga
attgcagaattcagtgaatcatcgaatctttgaacgcaccttgcaccctttggtattccg
aagggtacgcccgtttgagtgtcattgtaatctcacttctac-aactttttg--tttttg
aatgtggacttggatgctgccgttttatcacggctcgtcttaaatgcctgagtgtaccct
gt-tttgcagcgta-tccagtgtaataaacat-ttcactagagttggtc----aaagacc
-gcg-ttgc--atatgggctctatgcttcaaaccgtctgcgtggacaattcttgacaatt
tgacctcaaatcgggtgggactacccgctgaacttaagcatatcaataagcggagg
>KF061285
ttccgtaggtgaacctgcggaaggatcattaatgaaactaaa--gtcggccgttgttgct
ggtgattattcacatgtgcacgctggt--cg---caaatcccacacacctgtgcatctat
gactcgagg------tt---atga-----------ctg------agagtacttttataca
ctcttgtatgtaatggaatgtctttttgtgcataatgtac-aatataaacaactttcaac
aacggatctcttggctctcgcatcgatgaagaacgcagcgaaatgcgataagtaatgtga
attgcagaattcagtgaatcatcgaatctttgaacgcaccttgcaccctttggtattccg
aagggtacgcccgtttgagtgtcattgtaatctcacttctac-aactttttg--tttttg
aatgtggacttggatgttgccgttttatcacggctcrtcttaaatgcctgagtgtaccct
gt-ttygcagcgta-tccagtgtaataaacat-ttcactagagttggtc----aaagacc
-gcg-ttgct-atatgggctctatgcttcaaacygtctgcgtggacaattcttgacaatt
tgacctcaaatcgggtgggactacccgctgaacttaagcatatcaataagcggagg
>KJ188465
--------------------aaggatcattaatgaaactaaa--gtcggccgttgttgct
ggtgattattcacatrtgcacgctggt--cg---caaatcccacacacctgtgcatctat
gactcgagg------tt---atga-----------ctg------agagtacttttataca
ctcttgtatgtaatggaatgtctttttgtgcataatgtac-aatataaacaactttcaac
aacggatctcttggctctcgcatcgatgaagaacgcagcgaaatgcgataagtaatgtga
attgcagaattcagtgaatcatcgaatctttgaacgcaccttgcaccctttggtattccg
aagggtacgcccgtttgagtgtcattgtaatctcacttctac-aactttttg--tttttg
aatgtggacttggatgttgccgttttatcacggctcgtcttaaatgcctgagtgtaccct
gt-tttgcagcgta-tccagtgtaataaacat-ttcactagagttggtc----aaagacc
-gcg-ttgct-atatgggctctatgcttcaaaccgtctgcgtggacaattcttgacaatt
tgacctcaaatcgggtgggactacccgctgaacttaagcatatcaataagcggagg
>KJ188548
--tcgtaggtgaacctgcggaaggatcattaatgaaatttga--atcggtcgtctgtgct
ggtgg--agacacatgtgcacgtcgat--tg---tcattc-cattctcctttcaatctcc
aagtttg---gtcaccttgtgtgtccct----gcttcaacgcct--ggt-atttcaccca
ctc-tgggtatttgaaacaaagaaaa-------atcttat-aaactatacaactttcaac
aacggatctcttggctctcgcatcgatgaagaacgcagcgaaatgcgataagtaatgtga
attgcagaattcagtgaatcatcgaatctttgaacgcaccttgcaccctttggtattccg
aagggtacacccgtttgagtgtcattgtactctcaatcccac-gattttg----ttgtgt
ggattggacttggatctcgttgcagt-ctgcgaccgatccgaaatgtatcagcgtgtgtc
cg--tcgtgacgtg-aaccgattgttaa---gtttcatcgggctcgttga-t-cgaggtc
aaagcgca---------------tgc--caaacccccatc-------ac-tttgacaatt
tgacctcaaatcgggtgggatcacccgctgaacttaa-------------------
>EU910923
------------acctgcggaaggatcattaatgaaactaaa--gtcggctgtctgtgct
ggtgg--agacacatgtgcacgtyagt--cg---caaatcccacacacctgtgcatctat
gactctgagtrccgctttgcatggccct--ggggcctggtactc-gagta-ctttacaca
ctc-tgaatgtaatggaatgtct--ttttgtacaatgtac-aactaaaacaactttcaac
aacggatctcttggctctcgcatcgatgaagaacgcagcgaaatgcgataagtaatgtga
attgcagaattcagtgaatcatcgaatctttgaacgcaccttgcaccctttggtattccg
aagggtacacccgtttgagtgtcattgtaatctcactacrrc-cactttttg--tttttg
tatgtggacttggatgttgccgtgtaacaacggctcgtctgaaatgcctgagtgtaccct
gcttttgcggcgta-ttcggtgtgataa--atcttcaccggagttgact--t-tcgggtc
-gcgcttgtatygtcrggcyctatgcttccaaccgtcctrcaagacaatctctgacaatt
tgacctcaaatcgggtgggactacccgctgaacttaagcatatyaataagcggagg
>GQ240918
--------------------aaggatcattaatgaaactaaa--gtcgggtgtctgtgct
ggtgg--agacacatgtgcgcgtcagt--cg---caaatcccacacacctgtgcatctat
gactctgagtaccgctgtgcatggccct--ggggcctggtactc-gagta-ctttacaca
ctc-tgaatgtaatggaatgtct--ttttgtacaatgtac-aactaaaacaactttcaac
aacggatctcttggctctcgcatcgatgaagaacgcagcgaaatgcgataagtaatgtga
attgcagaattcagtgaatcatcgaatctttgaacgcaccttgcaccctttggtattccg
aagggtacacccgtttgagtgtcattgtaatctcactacaac-cactttttg--tttttg
tatgtggacttggatgttgccgtgtaacaacggctcgtctgaaatgcctgagtgtaccct
gcttttgcggcgta-ttcggtgtgataa--atcttcaccggagttgact--t-tcgggtc
-gcgcttgtatcgtcggactctatgcttccaaccgtcctgcaagacaatctctgacaatt
tgacctcaaatcgggtgggactacccgctgaacttaa-------------------
>AY634117
ttcggtaggtgaacctgcgaaaggatcattaatgaatt-cga--atcggtcgtctgtgct
ggtgg--caacacatgtgcacgttgat--cg---tcattc-cattctcctttcaatctcc
aagtctg---gtcaccttgtg-ggcttt----gttccagcgcct--ggt-atctcaccca
ctc-tgggtattcgaaacaaagacat-------tttatat-aaactatacaactttcaac
aacggatctcttggctctcgcatcgatgaagaacgcagcgaaatgcgataagtaatgtga
attgcagaattcagtgaatcatcgaatctttgaacgcaccttgcaccctttggtattccg
aagggtacgcccgtttgagtgtcattgtactctcaaccccac-gactttg----ttgtgt
gggttggacttgggtcatgtcgcgat-ctgcgaccgatccgaaatgtattagcgtgtgtc
cg--tcgtgacgta-aaccgattgttaa---atttcatcgggctcgctct-t-cgaggtc
aaagcaca---------------tgc--cgaacccccttt-------ac-tttgacaatt
tgacctcaaatcgggtgggatcacccgctgaacttaagcatatcaatag-------
>EU910926
ttccgtaggtgaacctgcggaaggatcattaatgaatt-cga--atcggtcatctgtgct
ggtgg--caacacatgtgcacgttgat--cr---tcattc-cmttctcctttcaatctcc
aagtcag---gtcaccttgtg-ggcctt----gttccagcgcct--ggt-atctcaccca
ctc-tgggtattcgaaacaaagacat-------tttatat-aaactatacaactttcaac
aacggatctcttggctctcgcatcgatgaagaacgcagcgaaatgcgataagtaatgtga
attgcagaattcagtgaatcatcgaatctttgaacgcaccttgcaccctttggtattccg
aagggtacgcccgtttgagtgtcattgwactctcaaycccac-aactttg----ttgtgt
gggttggacttgggtcccgtcgcgat-ctgcgaccgatccgaaatgtattagcgtgtgtc
cg--tcgtgacgta-aaccgattgttaa---atttcatcgggctcgctct-t-craggtc
aaagcaca---------------tgc--cgaacccccttt-------ac-tttgacaatt
tgacctcaaatcgggtgggatcacccgctgaacttaaggatatcaataagcggagg
>HQ154307
ttccgtaggtgaacctgcggaaggatcattaatgaaactcaa--gtcggctttctgtgct
ggtgg--caacacatgtgcacgctagt--cg----caatc-cacacacctgtgcac-ttt
gactctgagcaccgcca---atggctt-tctgaacctggtgctc-gagtacttttacaca
ctc-agaatgtaatggaatgtca--ctgtac--aatgtac-actataaacaactttcaac
aacggatctcttggctctcgcatcgatgaagaacgcagcgaaatgcgataagtaatgtga
attgcagaattcagtgaatcatcgaatctttgaacgcaccttgcaccctttggtattccg
aagggtacacccgtttgagtgtcattgtaatctcacwtcaac-cactttgtg--atgttg
aatgtggacttggatgttgccgtgtc-caacggctcatctgaaatgcttgagtgtaccct
gc-tttgcagcgta--tcagtgtgataaacatcttcactgtta--agtc-tc-tagggac
-acgctwgtgttg-caggctctatgcttccaaccgtctca--ggacaatctctgacaatt
tgacctcaaatcgggtgggactacccgctgaacttaagcatatcaataagcggagg
>EU909216
ttccgtaggtgaacctgcggaaggatcattaatgaaactcaa--gtcggccttctgtgct
ggtgg--aaacacatgtgcacgttagt--cg----caatc-cacacacctgtgcac-ttt
gactctgagcaccgccg---acggcttctctgaacccggtactc-gagta-ttttacaca
ctc-tgaatgtaatggaatgtca--ctgtac--aatgtac-attataaacaactttcaac
aacggatctcttggctctcgcatcgatgaagaacgcagcgaaatgcgataagtaatgtga
attgcagaattcagtgaatcatcgaatctttgaacgcaccttgcaccctttggtattccg
aagggtacacccgtttgagtgtcattgtaatctcacttcaat-aacttt--g--ttgttg
aatgtggacttggatgttgtcgtgtt-caacgactcatcttaaatgcctgagtgtaccct
gc-tttgcagcgta--tcagtgtgataaacatcttcactgtta--agtc-tt-tcgagac
-acgcttgtgttg-tgggctctatgcttctaaccgtcttt--ggacaatctctgacaatt
tgacctcaaatcgggtgggactacccgctgaacttaagcatatcaataagcggagg
>KJ482673
ttccgtaggtgaacctgcggaaggatcattaatgaaactcaa--gtcggccttctgtgct
ggtgg--aaacacatgtgcacgttagt--cg----caatc-cacacacctgtgcac-ttt
gactctgagcaccgccg---acggcttctctgaacccggtactc-gagta-ttttacaca
ctc-tgaatgtaatggaatgtca--ctgtac--aatgtac-attataaacaactttcaac
aacggatctcttggctctcgcatcgatgaagaacgcagcgaaatgcgataagtaatgtga
attgcagaattcagtgaatcatcgaatctttgaacgcaccttgcaccctttggtattccg
aagggtacacccgtttgagtgtcattgtaatctcacttcaat-aacttt--g--ttgttg
aatgtggacttggatgttgtcgtgtt-caacgactcatcttaaatgcctgagtgtaccct
gc-tttgcagcgta--tcagtgtgataaacatcttcactgtta--agtc-tt-tcgagac
-acgcttgtgttg-tgggctctatgcttctaaccgtcttt--ggacaatctctgacaatt
tgac----------------------------------------------------
>AM181406
-------------------------------atgaaactcaa--gtcggctttctgtgct
ggtgg--caacacatgtgcacgttagt--cg----caatc-cacacacctgtgcac-ttt
gactctgagcaccgccg---acggctt-tcttaaccyggtactc-gagta-gtttacaca
ctc-tgtatgtaatagaatgtaa--ctgtac--aatgtac-actataaacaactttcaac
aacggatctcttggctctcgcatcgatgaagaacgcagcgaaatgcgataagtaatgtga
attgcagaattcagtgaatcatcgaatctttgaacgcaccttgcaccctttggtattccg
aagggtacacccgtttgagtgtcattgtaatctcactccaac-acctttttg--atgttg
gatgtggacttggatgttgtcgtgtt-caacgactcgtcttaaatgcctgagtgtaccct
gc-tttgcagcgta--tcagtgtgataaacatcttcactgtta--agtc-tt-tcgggac
-acgcttgtgttg-taggctctatgcttccaaccgtctct--ggacaatctctgacaa--
--------------------------------------------------------
>AY634132
ttccgtaggtgaacctgcggaaggatcattaatgaaactcaa--gtcggctttctgtgct
ggtgg--caacacatgtgcacgttagt--cg----caatc-cacacacctgtgcac-ttt
gactctgagcaccgccg---acggctt-tcttaacccggtactc-gagta-gtttacaca
ctc-tgtatgtaatagaatgtaa--ctgtac--aatgtac-actataaacaactttcaac
aacggatctcttggctctcgcatcgatgaagaacgcagcgaaatgcgataagtaatgtga
attgcagaattcagtgaatcatcgaatctttgaacgcaccttgcaccctttggtattccg
aagggtacacccgtttgagtgtcattgtaatctcaccccaac-acctttttg--gtgttg
gatgtggacttggatgttgtcgtgtt-caacgactcgtcttaaatgcctgagtgtaccct
gc-tttgcagcgta--tcagtgtgataaacatcttcactgtta--agtc-tt-tcgggac
-acgcttgtgttg-taggctctatgcttccaaccgtctct--ggacaatctctgacaatt
tgacctcaaatcgggtgggactacccgctgaacttaagcatatcaataagcggagg
>EU909219
-------------cctgcggaaggatcattaatgaaactcaa--gtcggctttctgtgct
ggtgg--caacacatgtgcacgttagt--cg----caatc-cacacacctgtgcac-ttt
gactctgagcaccgccg---acggctt-tcttaacccggtactc-gagta-gtttacaca
ctc-tgtatgtaatagaatgtaa--ctgtac--aatgtac-actataaacaactttcaac
aacggatctcttggctctcgcatcgatgaagaacgcagcgaaatgcgataagtaatgtga
attgcagaattcagtgaatcatcgaatctttgaacgcaccttgcaccctttggtattccg
aagggtacacccgtttgagtgtcattgtaatctcactccaac-acctttttg--atgttg
gatgtggacttggatgttgtcgtgtt-caacgactcgtcttaaatgcctgagtgtaccct
gc-tttgcagcgta--tcagtgtgataaacatcttcactgtta--agtc-tt-tcgggac
-acgcttgtgttg-taggctctatgcttccaaccgtctct--ggacaatctctgacaatt
tgacctcaaatcgggtgggactacccgctgaacttaagcatatcaataagcggagg
>GU189711
----gtaggtgaacctgcggaaggatcattaatgaaactcaa--gtcggctttctgtgct
ggtgg--caacacatgtgcacgttagt--cg----caatc-cacacacctgtgcac-ttt
gactctgagcaccgccg---acggctt-tcttaacccggtactc-gagta-gtttacaca
ctc-tgtatgtaatagaatgtaa--ctgtac--aatgtac-actataaacaactttcaac
aacggatctcttggctctcgcatcgatgaagaacgcagcgaaatgcgataagtaatgtga
attgcagaattcagtgaatcatcgaatctttgaacgcaccttgcaccctttggtattccg
aagggtacacccgtttgagtgtcattgtaatctcactccaac-acctttttg--atgttr
gatgtggacttggatgttgtcgtgtt-caaygactcrtcttaaatgcctgagtgtaccct
gc-tttgcagcgta--tcagtgtgataaacatcttcactgtta--agtc-tt-tcgggac
-acgcttgtgttg-taggctctatgcttccaaccgtctct--ggacaatctctgacaatt
tgacctcaaatcgggtgggactacccgctgaacttaagcatatcaataagcggagg
>JN392098
-ttcgtaggtgaacctgcggaaggatcattaatgaaactcaa--gtcggctttctgtgct
ggtgg--caacacatgtgcacgttagt--cg----caatc-cacacacctgtacac-ttt
gactctgagcaccgcct---agggctt-tcttaacctggtactc-gagta-gtttacaca
ctc-tgtatgtaatagaatgtaa--ctgtac--aatgtac-accataaacaactttcaac
aacggatctcttggctctcgcatcgatgaagaacgcagcgaaatgcgataagcaatgtga
attgcagaattcagtgaatcatcgaatctttgaacgcaccttgcaccctttggtattccg
aagggtacacccgtttgagtgtcattgtaatctcactccaac-acctttttg--atgttg
gatgtggacttggatgttgtcgtgtt-tgacgactcgtcttaaatgcctgagtgtaccct
gc-tttgcagcgta--tcagtgtgataaacatcttcactgtta--agtc-tt-ttgggac
-acgcttgtgttg-taggctctatgcttccaactgtctct--ggacaatctctgacaa-t
tgaccccaaatc--------------------------------------------
>KJ188512
--------------------aaggatcattaatgaaactcaa--gtcggctttctgtgct
ggtgg--caacacatgtgcacgttagt--cg----caatc-cacacacctgtgcac-ttt
gactctgagcaccgccg---acggctt-tcttaacccggtactc-gagta-gtttacaca
ctc-tgtatgtaatagaatgtaa--ctgtac--aatgtac-actataaacaactttcaac
aacggatctcttggctctcgcatcgatgaagaacgcagcgaaatgcgataagtaatgtga
attgcagaattcagtgaatcatcgaatctttgaacgcaccttgcaccctttggtattccg
aagggtacacccgtttgagtgtcattgtaatctcactccaac-acctttttg--atgttg
gatgtggacttggatgttgtcgtgtt-caacgactcgtcttaaatgcctgagtgtaccct
gc-tttgcagcgta--tcagtgtgataaacatcttcactgtta--agtc-tt-tcgggac
-acgcttgtgttg-taggctctatgcttccaaccgtctct--ggacaatctctgacaatt
tgacctcaaatcgggtgggactacccgctgaacttaagcatatcaataagcggagg
>FJ788831
------------------------------------------------------------
---gg--aaacacatgtgcacgccgat--cg---taattc-catcctcctcccaacttcc
atgtttg---gtcaccttgtg-ggctct----gtttcagcacct--ggt-atttcaccca
ctc-tgggtactagaaacaaagacat-------cttatat-aaactatacaactttcaac
aacggatctcttggctctcgcatcgatgaagaacgcagcgaaatgcgataagtaatgtga
attgcagaattcagtgaatcatcgaatctttgaacgcaccttgcaccctttggtattccg
aagggtacgcccgtttgagtgtcattgtaatctcaatcccac-aactttt----gtcgtg
tgattggacttggatcttgtcgcagt--cgtgactgatccgaaatgcatcagcgtgtgtc
cg--tcgtgacgta-aaccgattgttaa---acttcatcgggctcgctct-t-cgaggtc
aaagcaca---------------tgc--taaaccccc-----------------------
--------------------------------------------------------
>KJ482675
ttccgtaggtgaacctgcggaaggatcattaatgaatc-aaa--ttcggtcgtctgtgct
ggtgg--aaacacatgtgcacgtcgat--cg---taattc-catcctcctcccaacctcc
atgtttg---gtcaccttgtg-ggctct----gttccagcacct--ggt-atttcaccca
ctc-tgggtactagaaacaaagacat-------tttatat-aaactatacaactttcaac
aacggatctcttggctctcgcatcgatgaagaacgcagcgaaatgcgataagtaatgtga
attgcagaattcagtgaatcatcgaatctttgaacgcaccttgcaccctttggtattccg
aagggtacgcccgtttgagtgtcattgtaatctcaatcccac-gactttt----gttgtg
tgattggacttggatcttgttgcagt--tgtgactgatccgaaatgcatcagcgtgtgtc
cg--ttgtgacgta-aaccgattgttaa---acttcatcgggctcgctct-t-cgaggtc
aaagcaca---------------tgc--taaaccccctac-------at-tttgacaatt
tgacctca------------------------------------------------
>KJ482676
ttccgtaggtgaacctgcggaaggatcattaatgaaactcaa--gtcggt-gattgtgct
ggtgc--aagcacacgtgcacgtc-gt--cg---caaatc-cacacacctgtgaacttta
gacctcgag---cgct--------ctt----tgg-ttgaagctcgaagta-ttttacata
cgct-gaaagtgaaaggatgct-tgcagtgctcagcacac-aaaaaatacaactttcaac
aacggatctcttggctctcgcatcgatgaagaacgcagcgaaatgcgataagtaatgtga
attgcagaattcagtgaatcatcgaatctttgaacgcaccttgcaccctttggtattccg
aagggtacacccgtttgagtgtcattgtaatctcacaccctgctggttttcaaattgggg
actgtggacttggacgttactgtgtcactgcgactcgtctcaaatgcatgagtatgaccg
gctgcca-agtgtcatctggtgtgataagcatcttcaccggagt-----cttgttgagg-
aa---ccacat----gagcactgagcttcgaactgtcttc--ggaca-------------
-----------------g--------------------------------------
>HQ154328
ttccgtaggtgaacctgcggaaggatcattaatgaatctaaa--gtcggctatctgtgct
ggtgg--caccacatgtgcacgttagt--cg---caaatctcacacacctgtgcacctat
gactctgagtaccgctttaa----------gggccctggtactc-gagta-ctttacaca
ctc-tgaatgtaatggaatgtc-tat-ttgtacaatgtac-aactaaaacaactttcaac
aacggatctcttggctctcgcatcgatgaagaacgcagcgaaatgcgataagtaatgtga
attgcagaattcagtgaatcatcgagtctttgaacgcaccttgcaccccttggtatccca
aagggtacacccgtttgagtgtcattgtaatctcacctcttt-ggctttttg--tcaatc
agtgtggacttggatgctgtcgtgtaacaacggctcgtctgaaatgcctgagtgtaccct
gc-tttgcagcgta-ttcggtgtgataaacatcttcaccggagttgact--t-tcgggtc
-gcgcctgtactgattggctctatgcttctaaccgccctgcaaggcaatctttgacaatt
tgacctcaaatcgggtgggactacccgctgaacttaagcatatcattaagcggagg
>JX030285
------------------------------------------------------------
-------------a------------------------tctcacacacctgtgcacccat
gactctgagtaccgctttgcatgggcccaagggccctggtactc-gagta-ctttacaca
ctc-tgaatgtaatggaatgtc-tat-ttgtacaatgtac-aactaaaacaactttcaac
aacggatctcttggctctcgcatcgatgaagaacgcagcgaaatgcgataagtaatgtga
attgcagaattcagtgaatcatcgagtctttgaacgcaccttgcaccccttggtatccca
aagggtacacccgtttgagtgtcattgtaatctcacctcttt-ggctttttg--tcaatc
agtgtggacttggatgctgtcgtgtaacaacggctcgtctgaaatgcctgagtgtaccct
gc-tttgcagcgta-ttcggtgtgataaacatcttcaccggagttgact--t-tygggtc
-gcgcttgtactgattggctctatgcttctaaccgtcctgcaaggccatctttgacaatt
tgacctcaaatcgggtgggactacccgctgaacttaagcatatcattaagcggagg
>KJ701307
ttccgtaggtgaacctgcggaaggatcattattgattgtgaaccgtt-gccttctgtgct
ggc--ccc--ggcaagtgcacgtaggtgac-tttca--tccaacacccttgtgaaccttt
ggcctc-----ttgcg------agctt----tgg-catg----cagaggatt--tataca
cactcgaatgtaatgaaagaccttgttgtgcgcaa-gcacta--atgtacaactttcaac
aacggatctcttggctctcgcatcgatgaagaacgcagcgaaatgtgataagtaatgtga
attgcagaattcagtgaatcatcgaatctttgaacgcaccttgcaccctttggcattcca
aagggtatgctcgtttgagtgtcattgtactctcactctctt-tga--ttacattgggga
gtggtggacttgggtgttgctgcttcactgtggctcacttcaaatgtgttagtgcaactc
ttggttg-gacataatacggcgtgataagtgtcttcgccggtgc-----ctcataagag-
ggtggccg-atcg-ggagctctgtgcttcaaa----c-----------------------
--------------------------------------------------------
>HM044518
------------------------------------------------------------
----------------------------------------------------------tt
ggcctc-----ttgct------agctt----cgg-ccgg----gagaggaattttacaca
cactcgaatgtaatgaaatatactgctgtgcgcaa-gcacga--atgtacaactttcaac
aacggatctcttggctctcgcatcgatgaagaacgcagcgaaatgcgataagtaatgtga
attgcagaattcagtgaatcatcgaatctttgaacgcaccttgcaccctttggcattccg
aagggtatgctcgtttgagtgtcattgtactctcacactccc-gatc-tttggattggga
gcggtggacttgggtgttgctgctt-accgtggctcacctcaaatggagtagtgcacctc
tcggttg-gacatagtacggcgtgataagtgtcttcgccggcac-----ctcactagag-
ggtggccg-atcg-ggagctctgtgcttcaaaccgtcttc--ggacaacaactgacaact
tgacctcaaatcgagtaggaccacccgctgaacttaagcatatcaataagcggagg
>KJ769303
ttccgtaggtgaacctgcggaaggatcattaatgatttcgaatcgtc-gcctttggtgct
ggc--tctcgagcaagtgcacatcggtggc-tttca--tccacttcccttgtgcaccttt
ggcctc-----ttgct------tgctt----cgg-cttg----cagaggattttcacaca
cactcgaatgtaatgaaaacgtttgtcgtgcgcaa-gcacta--atgtacaactttcaac
aacggatctcttggctctcgcatcgatgaagaacgcagcgaaatgcgataagtaatgtga
attgcagaattcagtgaatcatcgaatctttgaacgcaccttgcaccctttggaattccg
aagggtatgctcgtttgagtgtcattgtactctcacactctccgatc-cttgggttggga
gcggtggacttgggtgttgctgctttcctgtggctcacctcaaatgcatcagtgcacctc
ttggttg-gacatagtacggcgtgataagtatcttcgccggcac-----ctcgcaagag-
ggtggccg-atcg-agagctctgtgctcctaaccgtcttc--ggacaaagtctgacaact
tgacctcaaatcgagtaggactacccgctgaacttaagcatatcaataag------
>KM277619
tcccgtaggtgaccctggcggaggggatctattaattttgatctgtt-acc-tccaggtg
ggcggttc--ggcaagtgcacgtcggtgac-tttca--tccaatac-cctgtgcaccttt
ggcctc-----ttgct------agctt----cgg-ccgg----cagagga-ttttacaca
aactcgaatgtaatgaaatccactgtcgtgcgcaa-gcacta--atgtacaactttcaac
aacggatctcttggctctcgcatcgatgaagaacgcagcgaggtgccgtcagtaatgtga
attgcagaattcagtgaatcatcgactctttgaacgcaccttgcaccctttggcattccg
aagggtatgctcgtttgagtgtatttgtactctcacactccc-aatactccggattggga
gcggtggacttgggtgttgctgctttactgtggctcacctcaaatggagtagtgcaactc
tcggttg-gacatagtacggcgtgataagtgtctccgccggcgc-----ctcattagag-
ctgggccg-atcg-ggagccaag---ttcaaaccgtcctc--ggacaacatctgactcct
tcacctctaatcgagtaggcctaccctct-cactagagcatagcaa-aagcggagc
>FJ378739
ttccgtaggtgaacctgcggaaggatcattatcgattgtgaatagtt-accttcagtgct
ggc--cttggtgcatgtgcacgttggtgac-tttca--tccac-acacttgtgcaccttt
ggcctc-----atgct------ggctt----cgg-ctgg----cagaggatttt-acaca
cactgaaatgtaatgataaactgttatgtgcatat-gcactactatatacaactttcaac
aacggatctcttggctctcgcatcgatgaagaacacagcgaaatgtgataagtaatgtga
attgcagaattcagtgaatcatcgaatctttgaacgcaccttgcaccctttggtattcca
aagggtatgctcgtttgagtgtcattgtactctcatactctctgat--ttaggattggga
gtggtggacttgggtgttgctgcttcactgtggctcacctgaaatgcattagtgcaactc
ttgacta-accatagtatggcatgataagcatctttgccagcac-----ctctctggag-
ggtggtca-gtca-agagccctgtgcttctaactgtcttt--ggacaatct-tgacaact
tgacctcaaatcaggtaggactacccgctgaacttaagcatatcaataagcggagg
>DQ273402
ttccgtaggtgaacctgcggaaggatcattattgattgcgaatggtt-gtctccagtgct
ggcggtct--ggcaagtgcacggagacagc-tttca--tccaata-ccctgtgcaccttt
ggcctc-----ttgct------agctt----cgg-ccag----cagagga-ttttacacc
cactcgcatgtaatgaaa-ttactgttgtgcacaa-gcacta--ctatacaactttcaac
aacggatctcttggctctcgcatcgatgaagaacgcagcgaaatgcgataagtaatgtga
attgcagaattcagtgaatcatcgaatctttgaacgcaccttgcaccctttggtattccg
aagggtatgctcgtttgagtgtcattgtactctcacactccc-gattgtttggatcggga
gtggtggacttgggtgttgctgctttccagtggctcaccttaaatgcagtagtgcaactc
tcggttg-gacatagtacggcgtgataagtgtcttcgccggcac-----ctcctcagag-
ggtggccg-atcg-ggagctctgtgcttccaaccgtcttc--ggacaacgactgacaact
tgacctcaaatcgagtaggactacccgctga-------------------------
>FJ440937
------------------------------------------------------------
----------------------------ta-tttca--tccaata-ccctgtgaaccttt
ggcctc-----ttgct------agctt----cgg-ccag----cagagga-ttttacacc
cactcgcatgtaatgaaa-ttactgttgtgcacaa-gcacta--ctatacaactttcaac
aacggatctcttggctctcgcatcgatgaagaacgcagcgaaatgcgataagtaatgtga
attgcagaattcagtgaatcatcgaatctttgaacgcaccttgcaccctttggtattccg
aagggtatgctcgtttgagtgtcattgtactctcacactccc-gattgtttggatcggga
gtggtggacttgggtgttgctgctttccagtggctcaccttaaatgcagtagtgcaactc
tcggttg-gacatagtacggcgtgataagtgtcttcgccggcac-----ctcctcagag-
ggtggccg-atcg-ggagctctgtgcttccaaccgtcttc--ggacaacgactgacaact
tgacctcaaatcgagtaggactacccgctgaacttaagcatatcaataagcggagg
>GU184061
----------------------------taattgattggaaatggtt-gtctccagtgct
ggcggtct--ggcaagtgcacggagacagc-tttca--tccaata-ccctgtgcaccttt
ggcctc-----ttgct------agctt----cgg-ccag----cagagga-ttttacacc
cactcgcatgtaatgaaa-ttactgttgtgcacaa-gcacta--ctatacaactttcaac
aacggatctcttggctctcgcatcgatgaagaacgcagcgaaatgcgataagtaatgtga
attgcagaattcagtgaatcatcgaatctttgaacgcaccttgcaccctttggtattccg
aagggtatgctcgtttgagtgtcattgtactctcacactccc-gattgtttggatcggga
gtggtggacttgggtgttgctgctttccagtggctcaccttaaatgcagtagtgcaactc
tcggttg-gacatagtacggcgtgataagtgtcttcgccggcac-----ctcctcagag-
ggtggccg-atcg-ggagctctgtgcttccnaccgtanta--ggacagngactg------
----tacnaat---------------------------------------------
>AB831801
---------------------------attaatgaaactaaa--gtcggctgtctgtgct
ggtgg--agacacatgtgcacg-cagt--cg---caaacc-cacacacctgtgcatctat
gactctgagtaccgc-ttgcatgggtcgaagcgccctggtactc-gagtactttcacaca
ctc-tgaatgtaatggaatgtc-ta--ttgtacaatgtac-aaccaaaacaactttcaac
aacggatctcttggctctcgcatcgatgaagaacgcagcgaaatgcgataagtaatgtga
attgcagaattcagtgaatcatcgaatctttgaacgcaccttgcaccctttggtattccg
aagggtacacccgtttgagtgtcattgtaatctcactacaac-cgctttttg--tggttg
catgtggacttggatgttgccgtgtctcaacggctcgtctgaaatgcctgagtgtaccct
gc-tttgcggcgta-ttcggtgtgataa--atcttcaccggagttgacc-ct-cagggtc
-acgtctgcttgacatggctctatgcttccaaccgtcctgcaagacaatctttgacaatt
tgacctcaaa----------------------------------------------
>DQ273405
ttccgtaggtgaacctgcggaaggatcattaatgaaaccaaa--gtcggctatctgtgct
ggtgg--agacacatgtgcacgtcagt--cg---caaacc-cacacacctgtgcatctat
gactctgagtaccgctttgcatgggccgaaatgccctggtactc-gagtactttcacaca
ctc-tgaatgtaatggaatgtc-ta--ttgtacaatgtac-aaccaaaacaactttcaac
aacggatctcttggctctcgcatcgatgaagaacgcagcgaaatgcgataagtaatgtga
attgcagaattcagtgaatcatcgaatctttgaacgcaccttgcaccctttggtattccg
aagggtacacccgtttgagtgtcattgtaatctcactacaac-cgctttttg--tggttg
catgtggacttggatgttgccgtgtaacaacggcttgtctgaaatgcctgagtgtaccct
gc-tttgcggcgta-ttcggtgtgataa--atcttcaccggagttgacc-ct-cagggtc
-gcgtctgcttgacatggctctatgcttccaaccgtcctgcaagacaatctttgacaatt
tgacctcaaatcgggtgggactacccgctgaacttaagcatatcat----------
>EU668934
ttccgtaggtgaacctgcggaaggatcattaatgaaactaaa--gtcggctatctgtgct
ggtgg--agacacatgtgcacgttagt--cg---caaacc-cacacacctgtgcatctat
gactctgagtaccgc-ttgcatgggccgaaacgccctggtactc-gagtactttcacaca
ctc-tgaatgtaatggaatgtc-ta--ttgtacaatgtac-aaccaaaacaactttcaac
aacggatctcttggctctcgcatcgatgaagaacgcagcgaaatgcgataagtaatgtga
attgcagaattcagtgaatcatcgaatctttgaacgcaccttgcaccctttggtattccg
aagggtacacccgtttgagtgtcattgtaatctcactacaac-cgctttttg--tggttg
catgtggacttggatgttgccgtgtctcaacggctcgtctgaaatgcctgagtgtaccct
gc-tttgcggcgta-ttcggtgtgataa--atcttcaccggagttgacc-ct-cagggtc
-acgtctgcttgacatggctctatgcttccaaccgtcctgcaagacaatctttgacaatt
tgacctcaaatcgggtgggactacccgctgaacttaagcatatcaataagcggagg
>EU909214
ttccgtaggtgaacctgcggaaggatcattaatgaaactaaa--gtcggctgtctgtgct
ggtgg--agacacatgtgcacgtcagt--cg---caaacc-cacacacttgtgcatatat
gactctgagtaccgctttgcatgggctgaaacgccctggtactc-gagtactttcacaca
ctc-tgaatgtaatggaatgtc-ta--ttgtacaatgtac-aaccaaaacaactttcaac
aacggatctcttggctctcgcatcgatgaagaacgcagcgaaatgcgataagtaatgtga
attgcagaattcagtgaatcatcgaatctttgaacgcaccttgcaccctttggtattccg
aagggtacacccgtttgagtgtcattgtaatctcactacaac-cgctttttg--tggttg
catgtggacttggatgttgctgtgtaacaacggctcatctgaaatgcctgagtgtaccct
gc--ttgcagcgta-tttggtgtgataa--atcttcaccggagttgacc-ct-cagggtc
-gcgtctgcttgacatggctctatgcttccaaccgtcctgc-agacaatctttgacaatt
tgacctcaaatcgggtgggactacccgctgaacttaagcatatcaataagcggagg
>EF417823
---------------------aggatcattattgattttgatttgtt-accttctgtgct
ggc--tcc--ggcatgtgcacgttggtgac-tttca--tgcaatccccttgtgaaccttt
ggcctc-----atgct------ggctt----tgg-ccgg----cagaggat-tttacaca
aacttgaatgtaacagaaaaacttgttgtgcgcaa-gcacta--atgtacaactttcaac
aacggatctcttggctctcgcatcgatgaagaacgcagcgaaatgcgataagtaatgtga
attgcagaattcagtgaatcatcgaatctttgaacgcaccttgcacccattggtactcca
aagggtatgctcgtttgagtgtcattgtactctcacactcc----------aatcttgga
gaagtggacttgggtgttgccgctttgctgtggctcatcttaaatatgctagtgcaactc
atggttg-gatatagtacagcgtgataagtatcttcgctggcgc-----ctcataagag-
ggtgtctg-atcg-ggagctctgtgcttcaaactgtcctg--ggacaatctctgacaact
tggcctcaaatcgagtaggactacccgctgaacttaagcatatcaataagcggagg
>JX316811
----------------------------------------------cggctatctgtgct
ggtgg--agacacatgtgcacgttagt--cg---caaatcccacacacctgtgcacctat
gactctgagtaccgctttgcatgggcccaaaggccctggtactc-gagtacttttacaca
ctc-tgaatgtaatggaatgtc-ta--ttgtacaatgtac-aaccaaaacaactttcaac
aacggatctcttggctctcgcatcgatgaagaacgcagcgaaatgcgataagtaatgtga
attgcagaattcagtgaatcatcgaatctttgaacgcaccttgcaccctttggtattccg
aagggtacacccgtttgagtgtcattgtaatctcaccccctt-gactttttg--ttgatc
ggtgtggacctggatgttgccgtgtaacaacggcttgtctgaaatgcctgagtgtaccct
gc-tttgcagcgta-ttcggtgtgataa--atctttaccggagttgactttt-tcgagtc
-gcgcttgtacctgtgggctctatgc----------------------------------
--------------------------------------------------------
>AF440641
ttccgtaggtgaacctgcggaaggatcattattgactgtgaatcgtt-gcctccagtgct
ggc--tcc--ggcaagtgcacgttggtgac-tttca--tccaaca-ccctgtgaacsttt
ggcctc-----ttgct------cgctt----cgg-ctgg----cagaggatttttacacc
cactcgaatgtaatgaaa-ttattgtcgtgcgcaa-gcacta--atgtacaactttcaac
aacggatctcttggctctcgcatcgatgaagaacgcagcgaaatgcgataagtaatgtga
attgcagaattcagtgaatcatcgaatctttgaacgcaccttgcaccctttggcattccg
aagggtatgctcgtttgagtgtcattgtactctcacacttct-gatcctttggatttgga
gcggtggacttgggtgttgctgcttaacagtggctcacctcgaatgcattagtgcaactc
ctgattg-gacatagtacggcgtgataagtgtcttcgccggcac-----ctcgcaagag-
ggtggctg-attg-agagctctgtgcttcaaaccgtccttaaggacaatgactgacaact
tgacctcaaatcgagtaggactacccgctgaacttaagcatatcaataagcggagg
>GU256182
-------------------------------ttgactgtgaatcgtt-gcctccagtgct
ggc--tcc--ggcaagtgcacgttggtgac-tttca--tccaata-ccctgtgaaccttt
ggcctc-----ttgct------cgctt----cgg-ctgg----cagaggatttttacacc
cactcgaatgtaatgaaa-ttattgtcgtgcgcaa-gcacta--atgtacaactttcaac
aacggatctcttggctctcgcatcgatgaagaacgcagcgaaatgcgataagtaatgtga
attgcagaattcagtgaatcatcgaatctttgaacgcaccttgcaccctttggcattccg
aagggtatgctcgtttgagtgtcattgtactctcacacttct-gatcctttggatttgga
gcggtggacttgggtgttgctgcttaacagtggctcacctcgaatgcattagtgcaactc
ctgattg-gacatagtacggcgtgataagtgtcttcgccggcac-----ctcgcaagag-
ggtggctg-attg-agagctctgtgcttcaaaccgtccttaaggacaatgactgacaac-
--------------------------------------------------------
>AF440646
ttccgtaggtgaacctgcggaaggatcattaatgattgcgaatcgtc-gccttcagtgct
ggcggttc--ggcaagtgcacgtcggtgac-tttca--tccaata-ccctgtgcaccttt
ggcctc-----ttgct------agctt----cgg-ccgg----cagaggatttttacaca
cactcgaatgtaatgaaatttattgtcgtgcgcaa-gcacta--atgtacaactttcaac
aacggatctcttggctctcgcatcgatgaagaacgcagcgaaatgcgataagtaatgtga
attgcagaattcagtgaatcatcgaatctttgaacgcaccttgcaccctttggcattccg
aagggtatgctcgtttgagtgtcattgtactctcactctccc-gatactttggatcggga
gtggtggacttgggtgctgctgcttcactgtggctcgcctcaaatgaagtagtgcaactc
tcggttg-gacatagtacggcgtgataagtatcttcgccggcgc-----ctcattcgag-
ggtggccg-atcg-ggagctctgtgcttcaaaccgtcttc--ggacaatatctgacaact
tgacctcaaatcgagtaggactacccgctgaacttaagcatatcaataagcggagg
>AY286193
ttccgtaggtgaacctgcggaaggatcattaatgattgcgaatcgtc-gccttcagtgct
ggcggttc--ggcaagtgcacgtcggtgac-tttca--tccaata-ccctgtgcaccttt
ggcctc-----ttgct------agctt----cgg-ccgg----cagaggatttttacaca
cactcgaatgtaatgaaatttattgtcgtgcgcaa-gcacta--atgtacaactttcaac
aacggatctcttggctctcgcatcgatgaagaacgcagcgaaatgcgataagtaatgtga
attgcagaattcagtgaatcatcgaatctttgaacgcaccttgcaccctttggcattccg
aagggtatgctcgtttgagtgtcattgtactctcactctccc-gatactttggatcggga
gtggtggacttgggtgctgctgcttaactgtggctcgcctcaaatgaagtagtgcaactc
tcggttg-gacatagtacggcgtgataagtatcttcgccggcgc-----ctcattcgag-
ggtggccg-atcg-ggagctctgtgcttcaaaccgtcttc--ggacaatatctgacaact
tgacctcaaatcgagtaggactacccgctgaacttaagcatatcaataagcggagg
>EF218815
------------------------------------------tcgtc-gccttcagtgct
ggcggttc--ggcaagtgcacgtcggtgac-tttca--tccaata-ccctgtgcaccttt
ggcctc-----ttgct------agctt----cgg-ccgg----cagaggatttttacaca
cactcgaatgtaatgaaatttattgtcgtgcgcaa-gcacta--atgtacaactttcaac
aacggatctcttggctctcgcatcgatgaagaacgcagcgaaatgcgataagtaatgtga
attgcagaattcagtgaatcatcgaatctttgaacgcaccttgcaccctttggcattccg
aagggtatgctcgtttgagtgtcattgtactctcactctccc-gatactttggatcggga
gtggtggacttgggtgctgctgcttaactgtggctcgcctcaaatgaagtagtgcaactc
tcggttg-gacatagtacggcgtgataagtatcttcgccggcgc-----ctcattcgag-
ggtggccg-atcg-ggagctctgtgcttcaaaccgtcttc--ggacaatatctgacaact
tgacctcaaatcgagtaggactacccgctgaacttaagcatatcaataagcggagg
>HQ154276
ttccgtaggtgaacatkcggaaggatcattaatgattgcgaatcgtc-gccttcagtgct
---ggttc--ggcaagtgcacgtcggtgacttttca--tccaata-ccctgtgcaccttt
ggcctc-----ttgct------agctt----cgg-ccgg----cagaggatttttataca
cactcgaatgtaatgaaatttattgtcgtgcgcaa-gcacta--atgtacaactttcaac
aacggatctcttggctctcgcatcgatgaagaacgcagcgaaatgcgataagtaatgtga
attgcagaattcagtgaatcatcgaatctttgaacgcaccttgcaccctttggcattccg
aagggtatgctcgtttgagtgtcattgtactctcactctccc-gatgctttggattggga
gtggtggacttgggtgctgctgcttaactgtggctcgcctcaaatgaagtagtgcaactc
tcggttg-gacatagtacggcgtgataagtgtyttcgccggcgc-----ctcattcgag-
ggtggccg-atcg-ggagctctgtgcttcaaaccgtcttc--ggacaatatctgacaact
tgacctcaaatcgagtaggactacccgctgaacttaagcatatcaataagcggagg
>HQ154351
ttccgtaggtgaacctgcggaaggatcattaatgatgtataattgtttaccttcggtgct
ggc--tctagagcatgtgcacgttgggggc-atata--tccaacacccttgtgaaccatt
ggcctt------tgct------ggctt----cgg-ctgg----tagagga--tttacaca
aacacgaatgtaatgaaa--taatgttgtgctga--gcacta--aaatacaactttcaac
aacggatctcttggctctcgcatcgatgaagaacgcagcgaaatgcgataagtaatgtga
attgcagaattcagtgaatcatcgaatctttgaacgcaccttgcaccctttggtattcca
aagggtatgctcgtttgagtgtcattataccctcacactctctgat--------tagaga
gcggtggacttggatgctgccgtcttgctgtggctcatctcaaatgagtcagtacgactc
ctagtta-aacatagtacggcgttataactaccctcgctg-t-t-----ttt-t------
--tgtcta-atta-ggagctctgtgcttcaaaccgtcttc--ggacaatgtctgataact
tgacctcaaatcgagtaggattacccgctgaacttaagcatatcaataagcggagg
>KF000449
ttccgtaggtgaacctgcggaaggatcattaatgatgtataattgtttaccttcggtgct
ggc--tctagagcatgtgcacgttgggggc-atata--tccaacacccttgtgaaccatt
ggcctt------tgct------ggctt----cgg-ctgg----tagagga--tttacaca
aacacgaatgtaatgaaa--taatgttgtgctga--gcacta--aaatacaactttcaac
aacggatctcttggctctcgcatcgatgaagaacgcagcgaaatgcgataagtaatgtga
attgcagaattcagtgaatcatcgaatctttgaacgcaccttgcaccctttggtattcca
aagggtatgctcgtttgagtgtcattataccctcacactctctgat--------tagaga
gcggtggacttggatgctgccgtcttgctgtggctcatctcaaatgagttagtacgactc
ctagtta-aacatagtacggcgttataactaccctcgctg-t-t-----ttt-t------
--tgtcta-atta-ggagctctgtgcttcaaaccgtcttc--ggacaatgtctgataact
tgacctcaaatcgagtaggattacccgctgaacttaagcatatcaataagcggagg
>GQ223475
---------tgaacctgcggagggatcattattgattgtaaactgtt-gccttctgtgct
ggccgtctcaagcaagtgcacgtcggtgac-tttcat-tccaacacccttgtgaaccttt
ggcctc-----ttgct------agctt---acgg-ccgg----cagaggatttccataca
cactcgaatgtaatgaaa-ctcttgttgtgcacaa-gcacta--ctatacaactttcaac
aacggacctcttggctctcgcatcgatgaagaacgcagcgaaatgcgataagtaatgtga
attgcagaattcagtgaatcatcgaatctttgaacgcaccttgcaccctttggcattctg
aagggtatgctcgtttgagtgtcattgtactctcacacttcc-gatc-tttgtattggga
gtggtggacttgggttttgctgcttcaccgcggcttacctcaaatacggtagtgcaactc
ttggttg-gacataatacggcgtgataagtgtcttcgccggtgc-----ctcgcaagag-
ggtggccg-atcg-ggag-gttgtgctccaaaccgtcttc--ggacaatctctgacaact
tgacctcaaatcgagtaggactacccgctgaacttaagcatatcaataagcgg---
>HQ154402
--------------------------cattattgattgtaaactgtt-gccttctgtgct
ggccgtctcaagcaagtgcacgtcggtgac-tttcat-tccaacacccttgtgaaccttt
ggcctc-----ttgct------agctt---acgg-ccgg----cagaggatttccataca
cactcgaatgtaatgaaa-ctcttgttgtgcacaa-gcacta--ctatacaactttcaac
aacggatctcttggctctcgcatcgatgaagaacgcagcgaaatgcgataagtaatgtga
attgcagaattcagtgaatcatcgaatctttgaacgcaccttgcaccctttggcattctg
aagggtatgctcgtttgagtgtcattgtactctcacacttcc-gatc-tttgtattggga
gtggtggacttgggttttgctgcttcaccgcggcttacctcaaatacggtagtgcaactc
ttggttg-gacataatacggcgtgataagtgtcttcgccggtgc-----ctcgcaagag-
ggtggccg-atcg-ggag-gttgtgctccaaaccgtcttc--ggacaatctctgacaact
tgacctcaaatcgagtaggactacccgctgaacttaagcatatcaataagcggagg
>JQ665542
-------------------------------ttgattgtaaactgtt-gccttctgtgct
ggcggtctcaagcaagtgcacgtcggtgac-tttcat-tccaatacccttgtgaaccctt
ggcctc-----ttgct------agctt---acgg-ckgg----cagaggattttcataca
cactcgaatgtaatgaaa-ctcttgttgtgcacaa-gcacta--ctatacaactttcaac
aacggatctcttggctctcgcatcgatgaagaacgcagcgaaatgcgataagtaatgtga
attgcagaattcagtgaatcatcgaatctttgaacgcaccttgcaccctttggcattctg
aagggtatgctcgtttgagtgtcattgtactctcacacttcc-gatc-tttgtattggga
gcggtggacttgggt-ttgctgcttcaccgcggcttacctcaaatacggtagtgcaactc
ttggttg-gacataatacggcgtgataagtgtcttcgccggtgc-----ctcgcaagag-
ggtggccg-atcg-ggag-gttgtgctccaaaccgtcttc--ggacaatctctgacaact
tgacctcaaatcgagtaggactacccgctgaacttaagcatatcaataagcggagg
>HQ154350
ttccgtaggtgaacctgcggaaggatcattaatgattgcgaatcgtt-gccttctgtgct
ggcagact--ggcaagtgcacgtcggtgat-gttca--tccaaca-ccctgtggaccttt
ggcctc-----ttgct------agctt----cgg-ccgg----cagaggaa-tttacaca
aactcgaatgtaatgaattttactgtcgtgcgcaa-gcacta--atgtacaactttcaac
aacggatctcttggctctcgcatcgatgaagaacgcagcgaaatgcgataagtaatgtga
attgcagaattcagtgaatcatcgaatctttgaacgcaccttgcaccctttggcattccg
aagggtatgctcgtttgagtgtcattgtactctcacactccc-gatc-gttcgattggga
gcggtggacttgggtgttgctgctt-gccgtggctcacctcaaatgggttcgtgcacctc
ttggttg-gacatagtacggcgtgataagtgtcttcgccggcgc-----ctca-tagag-
ggtggccg-atcg-ggagctctgtgcttccaaccgtcctc--ggacaacgactgacaact
tgacctcaaatcgagtaggaccacccgctgaacttaagcatatcaataagcggagg
>HQ154375
ttccgtaggtgaacctgcggaaggatcattaatgattgcgaatcgtt-gccttctgtgct
ggcagact--ggcaagtgcacgtcggtgat-gttca--tccaaca-ccctgtgaaccttt
ggcctc-----ttgct------agctt----cgg-ccgg----cagaggaa-tttacaca
aactcgaatgtaatgaattttactgtcgtgcgcaa-gcacta--atgtacaactttcaac
aacggatctcttggctctcgcatcgatgaagaacgcagcgaaatgcgataagtaatgtga
attgcagaattcagtgaatcatcgaatctttgaacgcaccttgcaccctttggcattccg
aagggtatgctcgtttgagtgtcattgtactctcacactccc-gatc-gttcgattggga
gcggtggacttgggtgttgctgctt-gccgtggctcacctcaaatgggttcgtgcacctc
ttggttg-gacatagtacggcgtgataagtgtcttcgccggcgc-----ctca-tagag-
gatggccg-atcg-ggagctctgtgcttccaaccgtcctc--ggacaacgactgacaact
tgacctcaaatcgagtaggaccacccgctgaacttaagcatatcaataagcggagg
>AY296257
--------------------------cattattgattgtgaatggtt-gccttctgtgct
ggcg-tcc--agcatgtgcacgtcggtgac-tttca--tccat-acacttgtgaaccttt
ggcctc-----ttgct------tgctt----tgg-cttg----cagaggatttacacaca
ctcttacatgtaatgaaaaactgttgagtgcacta-gcacta--ttatacaactttcaac
aacggatctcttggctctcgcatcgatgaagaacgcagcgaaatgcgataagtaatgtga
attgcagaattcagtgaatcatcgaatctttgaacgcaccttgcaccctttggtattcca
aagggtatgctcgtttgagtgtcattgtactctcacactctctgat--tttggattggga
gcggtggacttgggtgttgctgcttccctgtggctcacctaaaatgcattagtgcaactc
ttgactg-atcatagtatggcatgataagtatctttgccagcac-----ctctcagcag-
gatggtca-atcg-agagctctgtgcctctaactgtcttc--ggacatcttttgacaact
tgacctcaaatcgagtaggactacccgctgaact----------------------
>AB848617
ttccgtaggtgaacctgcggaaggatcattagtgattttgaatcgtt-accttcagtgct
ggcggtcc--agcatgtgcacgttggtgac-tttca--tccac-acccctgtgaaccttt
ggcctc-----ttgct------ggctt----tgg-ctgg----cagaggattttcacacc
aactcgaatgtaatgaaaactactgtcgtgcgcaa-gcacta--atgtacaactttcaac
aacggatctcttggctctcgcatcgatgaagaacgcagcgaaatgcgataagtaatgtga
attgcagaattcagtgaatcatcgaatctttgaacgcaccttgcaccctttggtattcca
aagggtatgctcgtttgagtgtcattgtactctcacactctctgatcctttgggttggga
gtggtggacttgggtgttgctgctgctgcgtggctcacctcaaatgcattagtgcacctc
ctggttg-gacatagtacggcgtgataagtgtcttcgccggcgc-----ctcgaaagag-
ggtggctg-attg-ggagctctgtgcttcaaaccgtcttc--ggacaatgtctgacaact
-gacctcaa-----------------------------------------------
>AB848614
--ccgtaggtgaacctgcggaaggatcattagtgattttgaactgtt-accttcagtgct
ggcggttc--agcaagtgcacgttggtgac-tttca--tccaata-ccctgtgcaccttt
ggcctc-----ttgct------agctt----cgg-ttgg----cagaggattttcacacc
aactcgaatgtaatgaaaactattgttgtgcgcaa-gcacta--atgtacaactttcaac
aacggatctcttggctctcgcatcgatgaagaacgcagcgaaatgcgataagtaatgtga
attgcagaattcagtgaatcatcgaatctttgaacgcaccttgcaccctttggtattccg
aagggtatgctcgtttgagtgtcattgtactctcacactctc-tgatctttggattggga
gcggtggacttgggtgttgctgctgcgtggtggctcacctcaaatgcattagtgcaactc
ctgattg-gacatagtacggcgtgataagtgtcttcgccggcgc-----ctcgcaagag-
ggtggctg-attg-ggagctctgtgcttcaaaccgtcttc--ggaca--ttctgacaact
tgacc---------------------------------------------------
>KM576596
--------------------------cattaatgattgcgaatggct-acctgtggtgct
ggc--tctcgagcaagtgcacgctggtagc-tttca--tccactacccttgtgaaccttt
ggcctc-----ttgct------agctt----cgg-ctgg----cagaggatttt-acaca
cactcgaatgtaatgaaaacgtttgtcgtgcgcaa-gcacta--atgtacaactttcaac
aacggatctcttggctctcgcatcgatgaagaacgcagcgaaatgcgataagtaatgtga
attgcagaattcagtgaatcatcgaatctttgaacgcaccttgcaccctttggaattccg
ragggtatgctcgtttgagtgtcattgtactctcacactctctcgtc-tttggacggaga
gcggtggacttgggtgttgctgctttcttgtggctcacctcaaatgcgttagtgcatctc
ttggttg-gacatagtacggcgtgataagtatcttcgccggcac-----ctcgcaagag-
ggtggccg-atcg-ggagctctgtgcttcaaaccgtcttc--ggacaacatctgacaact
tgacctcaaatcgagtaggactacccgctgaacttaagcatatcaata--------
>KJ188464
ttccgtaggtgaacctgcggaaggatcattaatgaattataa--gtcggtcgtctgtgct
ggtgg--caacacatgtgcacgtcgat--cg---caaatc-cacacacctgtgcactttt
gactttgggatccgctttgcttggtcttact-ggcctgggtctcagagtatttttacaca
ctc-tgaatgtaatggaatgtct---tgtgcataatgcat--ataaaaacaactttcaac
aacggatctcttggctctcgcaccgatgaagaacgcagcgaaatgcgataagtaatgtga
attgcagaattcagtgaatcatcgaatctttgaacgcaccttgcaccttttggtattccg
aaaggtacacccgtttgagtgtcattgtaatctcactccttc-aactt-ttg--ttgctg
gatgtggacttggactctgtcgtgttayarygactggtctgaaatgcctgagtgcaccct
gctgttgcagcgtc-ttcagtgtgataagcatcttcactgattcaagttcct-ttgggac
-acgt-agcattg-tgggctctgtgctgacgaccgtcttt--ggacaatctttgacaatt
tgacctcaaatcgggtgggactacccgctgaacttaagcatatcaataagcggagg
>KP142112
ttccgtaggtgaacctgcggaaggatcattaatgaattataa--gtcggtcgtctgtgct
ggtgg--caacacatgtgcacgtcaat--cg---caaatc-cacacacctgtgcactttt
gactttgggatccgctttgcttggtcttact-ggcctgggtctcagagtatttttacaca
ctc-tgaatgtaatggaatgtct---tgtgcataatgcat--ataaaaacaactttcaac
aacggatctcttggctctcgcaccgatgaagaacgcagcgaaatgcgataagtaatgtga
attgcagaattcagtgaatcatcgaatctttgaacgcaccttgcaccttttggtattccg
aaaggtacacccgtttgagtgtcattgtaatctcactccttc-aactt-ttg--ttgctg
gatgtggacttggactctgtcgtgttacaacgactggtctgaaatgcctgagtgcaccct
gctgttgcagcgtc-ttcagtgtgataagcatcttcattgattcaagttcct-ttgggac
-acgt-agcattg-tgggctccgtgctgatgaccgtcttt--ggacaatctttgacaatt
tgacctcaaatcgggtgggactacccgctgaacttaagcatatcaataagcggagg
>KP142114
ttccgtaggtgaacctgcggaaggatcattaatgaatctaaa--gtcggccttcggtgct
ggtgg--tcacacatgtgcacgttggc--cg---caaatc-cacacacctgtgcatacat
gactctgagtgccttctcttttgactt-ggtcggactggcactc-gagtattttcacaca
ctc-tgaatgtaaaggaatgta-tattttgcataacatgc-aacaaaaacaactttcaac
aacggatctcttggctctcgcatcgatgaagaacgcagcgaaatgcgataagtaatgtga
attgcagaattcagtgaatcatcgaatctttgaacgcaccttgcaccctttggtattccg
aagggtacacccgtttgagtgtcattgtaatctcaccatcc--aactctttg--ttgcat
gttgtggatttggatgttgctgtgtcgcaacggctcatctgaaatgcctgagtacatcct
ggatttgtgatgtg-ttcggtgtgataaact--ttcaccgtctctgacccc---agggtc
-acactcacctaccgaggctctgtgcttccaaccgtcttgtcagacaat-tttgacaatt
tgacctcaaatcgggtgggactacccgctgaacttaagcatatcaataagcggagg
>FJ197211
-------------------------tcattaatgaaactaaa--gtcggctgtctgtgct
ggtgg--agacacatgtgcacgttagt--cg---caaacc-cacacacctgtgcatctat
gactctgagtaccgctttgcatgggccgaaacaccctggtactc-gagtactttcacaca
ctc-tgaatgtaatggaatgtc-ta--ttgtacaatgtac-aaccaaaacaactttcaac
aacggatctcttggctctcgcatcgatgaagaacgcagcgaaatgcgataagtaatgtga
attgcagaattcagtgaatcatcgaatctttgaacgcaccttgcaccctttggtattccg
aagggtacacccgtttgagtgtcattgtaatctcactacaac-cgccttttg--ttgttg
tatgtggacttggatgttgctgtgtaaccacggctcgtctgaaatgcctgagtgtaccct
gc-tttgcggtgta-ttcggtgtgataa--atcttcaccggagttgacc-ct-c-aggtc
-acgtccgcttgacatggctctatgcttccaaccgtcctgcaagacaatctttgacaatt
tgacctcaaatcgggtgggacta---------------------------------
>JX561233
ttccgtagggtgacctgcgagaggatcattaatgaaactaaa--gtcggctatctgtgct
ggtgg--agacacatgtgcacgtcagt--cg---caaacc-cacacacctgtgcatctat
gactctgagtaccgctttgcatgggctgaaacgccctggtactc-gagtactttcacaca
ctc-tgaatgtaatggaatgtc-ta--ttgtacaatgtac-aaccaaaacaactttcaac
aacggatctcttggctctcgcatcgatgaagaacgcagcgaaatgcgataagtaatgtga
attgcagaattcagtgaatcatcgaatctttgaacgcaccttgcaccctttggtattccg
aagggtacacccgtttgagtgtcattgtaatctcactacaac-cgctttttg--tggttg
catgtggacttggatgttgccgtgtaacaacggctcgtctgaaatgcctgagtgtaccct
gc-tttgcggtgta-ttcggtgtgataa--atcttcaccggagttgacc-tt-cagggtc
-gcgtctgcttggcatggctctatgcttccaaccgtcctgcaagacaatctttgacaatt
tgacctcaaatcgggtgggactacccgctgaacttaagcatat-------------
>KP866133
ttccgtaggtgaacctgcg-gaggatcattatcgattgcgaatcgtt-gccctctgtgct
ggcagtct--ggcaagtgcacgctggtgac-tttca--tccaata-ccctgtgaaccttt
ggcctc-----ttgct------agctt----tgg-ccgg----cagaggaattttacaca
aactcgaatgtaatgagatttactgtcgtgcgcaa-gcacta--atgtacaactttcaac
aacggatctcttggctctcgcatcgatgaagaacgcagcgaaatgcgataagtaatgtga
attgcagaattcagtgaatcatcgaatctttgaacgcaccttgcaccctttggcattccg
aagggtatgctcgtttgagtgtcattgtactctcacactccc-aatc-tttggattgggg
gcggtggacttgggtgttgctgctt-actgtggctcacctcaaatgcattagtgcacctc
ttggttg-gacatagtacggcgtgataagtgtcttcgccggcgc-----ctcactagag-
ggtggccg-atcg-ggagctctgtgcttcaaaccgtcctc--agacaacaactgacaact
tgacctcaaatcgagtaggaccacccgctgaacttaagcatatcaataagcggagg
>KP896286
ttccgtaggtgaacctgcggaaggatcattattgattgcgaatggtt-gtctccagtgct
ggcagtct--ggcaagtgcacgtaggcagc-tttca--tccaatccccttgtgaaccttt
ggcctc-----ttgct------agctt----cgg-ccag----cagagga-ttttacacc
cactcgaatgtaatgaaa-tcattgttgtgcacaa-gcacta--atatacaactttcaac
aacggatctcttggctctcgcatcgatgaagaacgcagcgaaatgcgataagtaatgtga
attgcagaattcagtgaaccatcgaatctttgaacgcaccttgcaccctttggtattccg
aagggtatgctcgtttgagtgtcattgtactctcacacttct-gattgtttggatcagga
gcggtggacttgggtgttgctgctttacggtggctcaccttaaatgcattagtgcaactc
tcggttg-gacatagtacggcgtgataagtgtcttcgccggcac-----ctct-cagag-
ggtggctg-atcg-ggagctctgtgcttccaaccgtcttc--ggacaacgactgacaact
tgacctcaaatcgagtaggactacccgctgaacttaagcatatcaataagcggagg
>KR019821
ttccgtaggtg-aaccgcggaaggatcattattgcttt--gattcgt-accttctgtgct
ggc--tcc--ggcatgtgcacgttggtgac-tttca--tgcaatccccttgtgaaccttg
tcctca-----gctc---------ctt----tcg-ccgg----cagagga--tttacaca
aacttgaatgtaacagaacaaatagtcgtgcgcaa-gcatta--atgtacaactttcaac
aatggatctcttggctctcgcatcgatgaagaacgcagcgaaatgcgataagtaatgtga
attgcagaattcagtgaatcatcgaatctttgaacgcaccttgcacccattggtattcca
aagggtatgctcgtttgagtgtcattgtactctcacactgt-------acgaattttgga
gaagtggacttgggtgttgctgctttgctgtggctcatcttaaatatgctagtgcaactc
atggttg-gatatagtacagcgtgataagtatcctggctggcgc-----ctcataagag-
ggtgtccg-attg-ggagctctgtgcttcaaactgtcc----------------------
--------------------------------------------------------
>KT339265
--------------------------cattatggattgtgaccggtt-gccttctgtgct
ggc--cct--ggcaagtgcacgctggtgac-tttca--tccaacactcttgtgaacctct
gacctc-----ttgcc------ggctt----tgg-ctgg----tggaggattttcacaca
tacttgaatgtaacgaaagcccttgttgtgcacat-gcacta--ctatacaactttcaac
aacggatctcttggctctcgcatcgatgaagaacgcagcgaaatgcgataagtaatgtga
attgcagaattcagtgaatcatcgaatctttgaacgcaccttgcaccctttggcactcca
aagggtatgctcgtttgagtgtcattgtattctcacacttcc-aattgttcggattggga
gtggtggacttgggtgttgctgcttcactgtggctcatctgaaatgggttagtgcaactc
ttggttg-gacatagtacagcgtgataagtgtcttcgctggctc-----ctcggaagag-
ggtggctg-atct-ggagctctgtgcttccaactgtcctt--ggacaatctctgaccac-
--------------------------------------------------------
>AF019636
-tccgtaggtgaacctgcggaaggatcattaacgaatttcga--ttcggtcttctgtgct
ggtgg--caacacatgtgcacgtcgat--cg---taattc-catcctcctttcaatttcc
aagttcg---gtcgcctcgta-ggctct----gttctgacacat--ggt-atttcaccca
ctc-tgggtactagaaacaaagata--------ttcatat-aaactatacaactttcaac
aacggatctcttggctctcgcatcgatgaagaacgcagcgaaatgcgataagtaatgtga
attgcagaattcagtgaatcatcgaatctttgaacgcaccttgcaccctttggtattccg
aagggtacgcccgtttgagtgtcgttgtactctcaatcctac-aattttg----ttgtac
ggattggacttgggtcctgttgcgct-ctgcaactgattcgaaatgtatcagcgtgtgtc
cg--tcgtgacgtg-aaccgattgttaa---gtttcatcgggctcgcttt-t-cgaggtc
aaatg-ca---------------tgc--ctaaccctctat-------ac-tttgacaatt
cgacctcaaatcgggt-ggatcacccgctga--cttagcatatcaataagcggagg
>JX317213
ttccgtaggtgaacctgcggaaggatcattaacgaatttcga--ttcggtcttctgtgct
ggtgg--caacacatgtgcacgtcgat--cg---taattc-catcctcctttcaatttcc
aagttcg---gtcgcctcgta-ggctct----gttctgacacat--ggt-atttcaccca
ctc-tgggtactagaaacaaagata--------ttcatat-aaactatacaactttcaac
aacggatctcttggctctcgcatcgatgaagaacgcagcgaaatgcgataagtaatgtga
attgcagaattcagtgaatcatcgaatctttgaacgcaccttgcaccctttggtattccg
aagggtacgcccgtttgagtgtcgttgtactctcaatcctac-aattttg----ttgtac
ggattggacttgggtcctgttgcgct-ctgcaactgatccgaaatgtatcagcgtgtgtc
cg--tcgtgacgtg-aaccgattgttaa---gtttcatcgggctcgcttt-t-cgaggtc
aaatg-ca---------------tgc--ctaaccctctat-------ac-tttgacaatt
cgacctcaaatcgggtgggatcacccgctgaacttaagcatatcaataagcggagg
>AY093438
-----------------------gatcattattgattttgaatcgtt-accatctgtgct
ggc--tct--cgcaagtgcacgtaggtgac-tttca--tccaacacccttgtgaaccttt
ggcctc-----ttgct------ggctt----cgg-ccgg----tagaggatttacacaca
aactcgaatgtaatgaaaaaccctgttgtgcgcaa-gcacta--atgtacaactttcaac
aacggatctcttggctctcgcatcgatgaagaacgcagcgaaatgtgataagtaatgtga
attgcagaattcagtgaatcatcgaatctttgaacgcaccttgcaccctttggtattccg
aagggtatgctcgtttgagtgtcattgtactctcacactctc-caa--tcgaattgggga
gcagtggacttgggtgttgctgcttcactgtggctcacctcaaaagtgttagtataactc
ttagtta-gacataatacggcgtgataagtgtcttcgct-gtgc-----ctcgcaagag-
ggt-gcta-atcg-agagctctatgcttcaaactgtcttc--ggacaatctctgacaact
tgacctcaaatcgagtaggactacccgctgaacttaagcatatcaataagcggagg
>UDB002742
-------------------------------ttgattatgaatcgtt-gccctctgtgct
ggc--ttc--ggcaagtgcacgtaggtgac-tttca--tccaacacccttgtgaaccttt
ggcctc-----tcgct------ggctt----cgg-ctgg----cagaggattt--acaca
aactcgaatgtaatgaaagccttttgtgtgcgcaa-gcacta--atgtacaactttcaac
aacggatctcttggctctcgcatcgatgaagaacgcagcgaaatgtgataagtaatgtga
attgcagaattcagtgaatcatcgaatctttgaacgcaccttgcaccctttggtattccg
aagggtatgctcgtttgagtgtcattgtactctcacactctc-taa--tcgaattgggga
gcggtggacttgggtgttgctgcttcactgtggctcacctcaaatgcgttagtgcgggtc
ctggtta-gacatagtacggcgtgataaatgtcttcgct-gtgc-----ctcgtaagag-
ggtggcta-attg-ggagctctgtgcttcaaactgtcttc--ggacaatatctgacaact
tgacctcaaatcgagtaggactacccgctgaacttaagcatatcaataagcggagg
>UDB002743
-------------------------------ttgattgtgaatcgtt-gccttctgtgct
ggc--tct--agcaagtgcacgtaggtgac-tttca--tccaacacccttgtgaacctct
ggcc-c-----ttgct------ggctt----cgg-ctgg----cgggggattt----aca
aactcgaatgtaatgaaagccttttgtgtgcgcaa-gcacta--atgtacaactttcaac
aacggatctcttggctctcgcatcgatgaagaacgcagcgaaatgtgataagtaatgtga
attgcagaattcagtgaatcatcgaatttttgaacgcaccttgcaccctttggcattcca
aagggtatgctcgtttgagtgtcattatactctcacaccctc-taa--tcgaattgggga
gtggtggacttgggtgttgccgcttcactgtggctcacctcaaaagtgttagtgtacctc
ctggtta-gacatagtacagcgtgataagtgtcttcgtt-gtgc-----ctcacaagag-
ggtggcta-atcg-ggagctctgtgcttcaaactgtcttc--ggacaatctctgaaaact
tgacctcaaatcgagtaggactacccgctgaacttaagcatatcaataagcggagg
>JF960827
-----------------------gatcattattgattatgaatcgtt-gccctctgtgct
ggc--tcc--ggcaagtgcacgctggtgac-tttca--tccaacacccttgtgaaccttt
ggcctc-----ttgct------agctt----cgg-ttgg----cagaggatttatacaca
aactcgaatgtaatgaaaactttttgtgtgcgcaa-gcacta--atgtacaactttcaac
aacggatctcttggctctcgcatcgatgaagaacgcagcgaaatgtgataagtaatgtga
attgcagaattcagtgaatcatcgaatctttgaacgcaccttgcaccctttggtattccg
aagggtatgctcgtttgagtgtcattgtactctcacactctc-caa--tcgaattgggga
gttgtggacttgggtgttgctgcttcactgtggctcacctcaaatgtgttagtacaactc
ttggtta-gacatagtacggtgtgataagtatcttcact-gtgc-----ctcgcaagag-
ggtggcta-atcg-ggagctgtgtgcttcaaacagtcttt--ggacaatgtctgacaact
tgacctcaaatcgagtaggactacccgctgaacttaagcatatcaata--------
>JF960826
-----------------------gatcattattgawtgagaatcgtw-gccttctgtgct
ggc--tcc--ggcaagtgcacgttggtgac-tttca--tccaatacccttgtgaacccct
ggcctc-----ttgct------agctt----cgg-ttgg----cagaggatatttacaca
aactcgaatgtaacgaaaaaccttgttgtgcgcaa-gcacta--atgtacaactttcaac
aacggatctcttggctctcgcatcgatgaagaacgcagcgaaatgtgataagtaatgtga
attgcagaattcagtgaatcatcgaatctttgaacgcaccttgcactctttggtattccg
aagggtatgctcgtttgagtgtcattgtactctcacactctc-cga--tcggattgggga
gcggtggacttgggtgttgttgcttcattgtagctcatcttaaatgtgttagtgcaactc
ttggttg-gacataatacggcgtgataagtgtcttcgccggtgc-----ctcataagag-
ggtggcta-atcg-ggagctctgtgcctcaaatcgtcttc--tgacaatttctgacaact
tgacctcaaatcgagtaggactacccgctgaacttaagcatatcaat---------
>UDB004797
------------------ggaaggatcattaatgattgcgaatggtt-gcctttggtgct
ggc--tctagagcaagtgcacattggtggc-tttca--tccactacccatgtgaacctct
tgcctc-----ttgtt------agctt----cgg-ctgg----cgagaggatttcataca
cactcgaatgtaatgaaaacttgttttgtgcacat-gcacta--atgtacaactttcaac
aacggatctcttggctctcgcatcgatgaagaacgcagcgaaatgcgataagtaatgtga
attgcagaattcagtgaatcatcgaatctttgaacgcaccttgcaccctttggcattccg
aagggtatgctcgtttgagtgtcattgtactctcacactctctgatcctttggattgaga
gcggtggacttgggtgttgctgctttgttgtggctcaccttaaatgcatcagtgcacctc
tcagttg-gacatagtacggcgtgataagtgtcttcgccggcgc-----ctcgcaagag-
ggtggcca-attg-ggagctctgtgcttcgaactgtcttt--tgacactatttgacaact
tgacctcaaatcgag-----------------------------------------
>UDB004856
------------------ggaaggatcattagtgattgtaaattgtttaccttcagtgct
ggc--tttttagcatgtgcacgctgggagt-atcca--tccaatacccttgtgaacctct
ggcct------ttacc------ggctt----cgg-ctgg----tggaggaattttacacc
ctcacgaatgtaatgaga--taatgttgtgcaata-gcacta--aaatacaactttcaac
aacggatctcttggctctcgcatcgatgaagaacgcagcgaaatgcgataagtaatgtga
attgcagaattcagtgaatcatcgaatctttgaacgcaccttgcaccctttggtattccg
aagggtatgctcgtttgagtgtcattatactctcacactccctaattg-gattagagcga
gcggtggacttgggtgctggagacttactgtggctcatctgaaatgcattagtacgactg
ctagttg-gacatagtacggcgtgataacatccctcgctg---t-----ttt-a------
--ggtctg-atta-ggagc-ctgtgcttccaaccgtcttc--ggacactagctgataact
tgacctcaaatcgagtaggactacccgctgaacttaagcatatcaataagcggagg
>UDB004857
------------------ggaaggatcattaatgattacggatcgtc-gccctcagtgct
ggc--tcttgggcaagtgcacgttggtggc-tttcc--tcccatacccttgtgcaccttt
ggcctc-----ttgct------ggctt----cgg-ctgg----cagaggatttt-acaca
cactcgaatgtaatgaatactattgtcgtgcgcaa-gcacta--atgtacaactttcaac
aacggatctcttggctctcgcatcgatgaagaacgcagcgaaatgcgataagtaatgtga
attgcagaattcagtgaatcatcgaatctttgaacgcaccttgcaccctttggaattccg
aagggtatgctcgtttgagtgtcattgtactctcactctctctgatc-tttggattggga
gtggtggacatgggtgttgctgctctcgtgtggctcacctgaaatgcatcagtgcacctc
ttggtcg-gacatagtacggcgtgataagtgtcttcgccggcac-----ctcgtaggag-
ggtggccg-atcg-ggagctctgtgcttcaaaccgtcttc--ggacact-tctgacaact
tgacctcaaatcgagtaggactacccgctgaacttaagcatatcaataagcggagg
>UDB004859
------------------ggaaggatcattattgattgt-aatcgtt-gccctcagtgct
ggc--ccc--ggcaagtgcacgctggtgac-ttcaa--tccaata-ccctgtgcaccatt
ggcctt------tgct------agctt----cgg-ctgg----cagaggatatttacacc
cactcgaatgtaatgaaa-ttattattgtgcgcaa-gcacga--atgtacaactttcaac
aacggatctcttggctctcgcatcgatgaagaacgcagcgaaatgcgataagtaatgtga
attgcagaattcagtgaatcatcgaatctttgaacgcaccttgcaccctttggcattccg
aagggtatgctcgtttgagtgtcattgtactctcacactccc-aattctttggattggga
gcggtggacttgggtgctgctgcta-actgtggctcacctcaaatgtgttagtgcaacca
ttggtta-gacatagcacagcgtgatatgtatcttcgctggcgc-----ctcactcgag-
ggtggctg-acca-gg-gctctgtgcttctaatcgtcttc--ggacact-gctgacaact
tggcctcaaatcgagtaggactacccgctgaacttaagcatatcaataagcggagg
>EU910914
--------------------------------tgattgcgaatggyt-gccttcagtgct
gcc--tcttgagcatgtgcacgttggtgrc-tttca--tccaatacccatgtgaaccttt
ggcctc-----ttgct------agctt----tgg-ccgg----cagaggatttttacacw
cactcgaatgtaatgaaaactattgtcgtgcgcaa-gcacta--atgtacaactttcaac
aacggatctcttggctctcgcatcgatgaagaacgcagcgaaatgcgataagtaatgtga
attgcagaattcagtgaatcatcgaatctttgaacgcaccttgcaccctttggcattccg
aagggtatgctcgtttgagtgtcattgtactctcacactctctgatc-tttggattggga
gcggtggayttgggtgttgctgctttcttgtggctcacctcaaatgtgttagtgcacctc
ttggttg-gacatagaacggcgtgataagtgtcttcgccggcgc-----ctcgcaagag-
ggtggcca-attg-kgagctctgtgcttcaaaccgtcttc--ggacaatctttgacaact
tgacctcaratcgagtacgactacccgctgaacttaagcatatcartaagcggagg
>FJ196965
---------------------aggatcattaatgattgcgaacggct-gcctccagtgct
ggc--tcttgagcatgtgcacgttggtggc-tttca--tccaatacccatgtgaaccttt
ggcctc-----ttgct------agctt----tgg-ccgg----cagaggatttttacaca
cactcgaatgtaatgaaaactattgtcgtgcgcaa-gcacta--atgtacaactttcaac
aacggatctcttggctctcgcatcgatgaagaacgcagcgaaatgcgataagtaatgtga
attgcagaattcagtgaatcatcgaatctttgaacgcaccttgcaccctttggcattccg
aagggtatgctcgtttgagtgtcattgtactctcacactctctgatc-tttggattggga
gcggtggacttgggtgttgctgctttcttgtggctcacctcaaatgcgttagtgcacctc
tcggttg-gacatagaacggcgtgataagtgtcttcgccggcac-----ctcgcaagag-
ggtggcca-attg-ggagctctgtgcttcaaaccgtcttc--ggacaatctctgacaact
tgacctcaaatcgagtaggactacccgctgaacttaagcatatcaataggcggagg
>HQ667881
ttccgtaggtgaacctgcggaaggatcattaatgattgcgaatggcc-gccttcagtgct
ggc--tcttgagcatgtgcacgttggtggc-tttca--tccaatacccatgtgaaccttt
ggcctc-----ttgcy------agctt----tgg-ccgg----cagaggatttttacaca
cactcgaatgtaatgaaaactattgtcgtgcgcaa-gcacta--atgtacaactttcaac
aacggatctcttggctctcgcatcgatgaagaacgcagcgaaatgcgataagtaatgtga
attgcagaattcagtgaatcatcgaatctttgaacgcaccttgcaccctttggcattccg
aagggtatgctcgtttgagtgtcattgtactctcacactctctggtc-tttggattggga
gcggtggacttgggtgttgctgctttcttgtggctcacctcaaatgtgttagtgcacctc
ttggttg-gacatagaacggcgtgataagtgtcttcgccggcac-----ctcgcaagag-
ggtggcca-attg-ggagctctgtgcttcaaaccgtcttc--ggacaatctctgacaact
tgacctcaaatcgagtaggactacccgctgaacttaa-------------------
>AJ879655
ttccgtaggtgaacctgcggaaggatcattattgattgcgaatcgtt-gtcttcagtgct
ggcagtct--ggcaagtgcacgttggcggcttttca--tcaaatacccctgtgaaccttt
ggcctc-----ttgct------ggctt----tgg-ctgg----cagaggatttttacacc
cgctcgaatgtaatgaaa-ttattgttgtgcgcaa-gcacta--ctgtacaactttcaac
aacggatctcttggctctcgcatcgatgaagaacgcagcgaaatgcgataagtaatgtga
attgcagaattcagtgaatcatcgaatctttgaacgcaccttgcaccctttggcattccg
aagggtatgctcgtttgagtgtcattgtactctcacacttct-gatcttttgggtcggga
gcggtggacttgggtgttgctgctttactgtggctcacctcaaatgcattagtgcaactc
ttggttg-gacatagtacggcgtgataagtatcttcgccggcac-----ctcgcaagag-
ggtggctg-atca-ggagctctgtgcttccaactgtcttc--agacaacaactgacaact
gganatcaaatncgagaggaccacccg-----------------------------
>FJ809768
---------------------------------gattgcgaatcgtt-gtcttcagtgct
ggcagtct--ggcaagtgcacgttggcggcttttca--tccaatacccctgtgaaccttt
ggcccc-----ttgct------ggctt----tgg-ctgg----cagaggatttttacacc
cgctcgaatgtaatgaaa-ttattgttgtgcgcaa-gcacta--ctgtacaactttcaac
aacggatctcttggctctcgcatcgatgaagaacgcagcgaaatgcgataagtaatgtga
attgcagaattcagtgaatcatcgaatctttgaacgcaccttgcaccctttggcattccg
aagggtatgctcgtttgagtgtcattgtactctcacacttct-gatcttttgg-tcggga
gcggtggacttgggtgttgctgctttactgtggctcacctcaaatgcattagtgcaactc
ttggttg-gacatagtacggcgtgataagtatcttcgccggcac-----ctcgcaagag-
ggtggctg-atca-ggagctctgtgcttccaactgtcttc--agacaacaactgacaa--
--------------------------------------------------------
>HQ154317
ttccgtaggtgaacctgcggaaggatcattattgattgcgaatcgtt-gtcttcagtgct
ggcagtct--ggcaagtgcacgttggcggcttttca--tccaatacccctgtgaaccttt
ggcctc-----ttgct------ggctt----tgg-ctgg----cagaggatttttacacc
cgctcgaatgtaatgaaa-ttattgttgtgcgcaa-gcacta--ctgtacaactttcaac
aacggatctcttggctctcgcatcgatgaagaacgcagcgaaatgcgataagtaatgtga
attgcagaattcagtgaatcatcgaatctttgaacgcaccttgcaccctttggcattccg
aagggtatgctcgtttgagtgtcattgtactctcacacttct-gatcttttgg-tcggga
gcggtggacttgggtgttgctgctttactgtggctcacctcaaatgcattagtgcaactc
ttggttg-gacatagtacggcgtgataagtatcttcgccggcac-----ctcgcaagag-
ggtggctg-atca-ggagctctgtgcttccaactgtcttc--agacaacaactgacaact
tgacctcaaatcgagtaggaccacccgctgaacttaagcatatcaataagcggagg
>KF061280
ttccgtaggtgaacctgcggaaggatcattagtcgcttaaaatggtt-gccctctgtgct
ggc--ccccgggcaagtgcacgtgggtgac-tttca--tccaac-cccttgtgcaccttt
ggcctc-----ttgtt------ggttt----tgg-ctgg----cagaggattttcacaca
cactagaatgtaatgatagaccactcagtgcgcga-gcacta--atgtacaactttcaac
aacggatctcttggctctcgcatcgatgaagaacgcagcgaaatgcgataagtaatgtga
attgcagaattcagtgaatcatcgaatctttgaacgcaccttgcaccctttggcattccg
aagggtatgctcgtttgagtgtcattgtaatctcacactctccgattcctcggattggga
gcggtggacttgggtgttgctgcttcacggtggctcgcctcaaatgcattagtgcaactc
tgagttg-gacatagtacggcgtgataagtatcttcgccggcac-----ctcgtaagag-
ggtggcta-attt-ggagcgctgtgcttctaacggtcttc--ggacaatctctgacaact
tgacctcaaatcgagtaggactacccgctgaacttaagcatatcaataagcggagg
>UDB005034
-------------------ggaaggtcattaatgattgcggatcgtt-gcctttcgtgct
ggc--tctcgagcaagtgcacatcggtgac-tttca--tccactacccctgtgcaccttt
ggcctc-----ttgct------tgctt----cgg-ctcg----ccgaggatttttacaca
cactcgaatggaatgaaaacatgtgttgtgcgcaa-gcactactatatacaactttcaac
aacggatctcttggctctcgcatcgatgaaaaacgcagcgaaatgcgataagtaatgtga
attgcagaattcagtgaatcatcgaatctttgaacgcaccttgcaccctttggaattccg
aagggtatgctcgtttgagtgtcattgtactctcacactctcggattgttcgattcggga
gcggtggacttgggtgttgctgctgccggctggctcgcctcaaatgcgtcagtgcatctc
ttggttg-gacatagtacggcgtgataagtgtcttcgccggcgc-----ctcgcaagag-
ggtggccg-atcg-agagctctgtgccccgaaccgtcctc--ggacactgtctgacaact
tgacctcaaatcgagtaggactacccgctgaacttaagcatatcaataagcggagg
>KM576576
---------------------------------------------------ttcagtgct
ggc--ctcagagcaagcacgcttggatggc-tttca--tccaattcccctgtgaaccttt
ggcctc-----ttgct------agctt----cgg-ctgg----cagaggatttt---aca
tactcgaatgtaatgaaaactcttgttgtgcgcaa-gcacta--atatacaactttcaac
aacggatctcttggctctcgcatcgatgaagaacgcagcgaaatgcgataagtaatgtga
attgcagaattcagtgaatcatcgaatctttgaacgcaccttgcaccctttggaattcca
aagggtatgctcgtttgagtgtcattgtactctcacactctccgatc-tttggattggga
gcggtggacttgggtgttgctgctttcttgtggctcacctcaaatgcatcagtgcatctc
ttgattg-gacatagtacggcgtgataagtgtcttcgccggcac-----ctcataagag-
ggtggccg-attg-ggagctctgtgcttccaaccgtcttc--ggacaatctctgacaact
tgacctcaaatcgagtaggactacccgctgaacttaagcatatcaata--------
>UDB005245
--------------------------cattattgattgcgaatggtt-gcctccggtgct
ggc--ctcctggcaagtgcacgtcgacagc-tttca--tccaata-ccctgtgaaccttt
ggcctc-----ttgct------agctt----cgg-ctgg----cagaggatttt---aca
tactcgaatgtaatgaaaactattgtcgtgcgcaa-gcacta--atgtacaactttcaac
aacggatctcttggctctcgcatcgatgaagaacgcagcgaaatgcgataagtaatgtga
attgcagaattcagtgaatcatcgaatctttgaacgcaccttgcaccctttggaattccg
aagggtatgctcgtttgagtgtcattgtactctcacactctctgatcttttggattggga
gcggtggacttgggtgttgctgcttac-tgtagctcacctcaaatgcgttagtgcatctc
ttggttg-gacatagtacggcgtgataagtatcttcgccggcac-----ctcgcaagag-
ggtggccg-attg-ggagctctgtgcttcaaaccgtcttc--ggacaatttctgacaact
tgacctcaaatcgagtaggactacccgctgaacttaagcatatcaataagcggagg
>JF506811
------------acctgc-ggaggatcattattgat--tgaatcgtt-gccttcagtgct
ggc--tc---tgcaagtgcacgctggtgac-tttca--tccagt--ccctgtgaaccttt
ggcctc-----ttgct------tgctt----cgg-cggg----cagaggattta---aca
cactcgaatgtaatgaaat---atgttgtgcgcaa-gcacga--atgtacaactttcaac
aacggatctcttggctctcgcatcgatgaagaacgcagcgaaatgcgataagtaatgtga
attgcagaattcagtgaatcatcgaatctttgaacgcaccttgcaccctttggtatccca
aagggtatgctcgtttgagtgtcattgtaccctcacacttct-ggtc--ttggactggga
gcggtggacttgggt-ttgctgctttaccgcggctcacctcaaatgcattagtgcatctc
cagattg-gacatagtacagcgtgataactatcttcgctggcgc-----ctcgcttgag-
ggtggctg-atcc-agag-cttgtgcttcaaaccgtcttc--ggacaataactgacaact
tggcctcaaatcgagtaggactacccgctgaacttaagcatatcaataggcggagg
>UDB002605
-------------------------------ttgattgtgaatcgtt-gccttcagtgct
g---gtcc--ggcaagtgcacgttggtgac-tttca--tccagtccccttgtgaaccttt
ggcctc-----ttgct------ggcct----tgg-ctgg----cagaggatttt-acaca
aactcgaatgtaatgaaa-ctattgttgtgcgcat-gcacta--atgtacaactttcaac
aacggatctcttggctctcgcatcgatgaagaacgcagcgaaatgcgataagtaatgtga
attgcagaattcagtgaatcatcgaatctttgaacgcaccttgcaccctttggtatccca
aagggtatgctcgtttgagtgtcattgtaacctcacacttct-ggt--tttggattggga
gcggtggacttgggtgttgctgctttaccgcggctcgccttaaatgcattagtgcatctc
cggattg-gacatagtacagcgtgatagatatcttcgctggcac-----cttactcaag-
ggtggctg-atcc-agagctctgtgcttcaaaccgtcttc--ggacaatgactgacaacn
nnnnnnnnnnnnnnnnnnnnnnnnnnnn----------------------------
>UDB005330
------------------ggaaggatcattactttctctcag-ggct-gcctcctgtgat
ggcaaagt--ggtaagtgca-gacggtgac-tttca--tccaata-ccctgtgcaacttt
ggcct------ttgct------cgctt----cgg-ctgg----cagagga-atttacaca
gactcgaatgtaatgaaatttattgtcgtgcgcaa-gcacta--atgtacaactttcaac
aacggatctcttggctctcgcatcgatgaagaacgcagcgaaatgcgataagtaatgtga
attgcagaattcagtgaatcatcgaatctttgaacgcaccttgcaccctttggcattccg
aagggtatgctcgtttgagtgtcattgtactctcacactctc-ggtc-tttggattggga
gcggtggacttgggtgttgctgcttgaccgtggctcacctcaaatggattcgtgcacctc
ctggttg-gacatagtacggcgtgataagtgtcttcgccggcac-----ctcagtagag-
ggtggccg-atcg-ggagctctgtgcttcaaactgtcttc--ggacaacaattgacaact
tgacctcaaatcgagtaggactacccgctgaacttaagcatatcaataagcggagg
>DQ150132
ttccgtaggtgaacctgcggaaggatcattaatgattgcgaatcgtt-gccttctgtgct
ggcagact--ggcaagtgcacgtcggtgac-tttca--tccaata-ccctgtgaaccttt
ggcctc-----ttgct------agctt----tgg-ccgg----cagaggaattttacaca
cactcgcatgtaatgaaatatactgtcgtgcgcaa-gcacta--atgtacaactttcaac
aacggatctcttggctctcgcatcgatgaagaacgcagcgaaatgcgataagtaatgtga
attgcagaattcagtgaatcatcgaatctttgaacgcaccttgcaccctttggtattccg
aagggtatgctcgtttgagtgtcattgtactctcacactcgt------gtttgattgcga
gcggtggacttgggtgttgctgctt-actgcggctcgcctcaaatcgattcgtgcacctc
ttggttg-gacatagtacggcgtgataagtgtcttcgccggcgc-----ctcactagag-
ggtggccg-atcg-ggagctctgtgcttccaaccgtcctc--ggacaataactgacaact
tgacctcaaatcgagtaggactacccgctgaacttaagcatatcaataagcggagg
>KF000591
ttccgtaggtgaacctgcggaaggatcattaatgattgcgaatcgtt-gccttctgtgct
ggcagact--ggcaagtgcacgtcggtgac-tttca--tccaata-ccctgtgaaccttt
ggcctc-----ttgct------agctt----tgg-ccgg----cagaggaattttacaca
cactcgcatgtaatgaaatatactgtcgtgcgcaa-gcacta--atgtacaactttcaac
aacggatctcttggctctcgcatcgatgaagaacgcagcgaaatgcgataagtaatgtga
attgcagaattcagtgaatcatcgaatctttgaacgcaccttgcaccctttggcattccg
aagggtatgctcgtttgagtgtcattgtactctcacactcgt-aatc-tttcgatcgcga
gcggtggacttgggtgctgctgctt-accgcggctcacctcaaattgattcgtgcacctc
ttggttg-gacatagtacggcgtgataagtgtcttcgccggcgc-----ctcacgcgag-
ggtggccg-atcg-ggagctctgtgcttcaaaccgtcctc--ggacaacaactgacaact
tgacctcaaatcgagtaggactacccgctgaacttaagcatatc------------
>HM105548
-------------------------------atgattgcggatcgtc-accttcagtgct
ggc--tcgagagcaagtgcacgttggtggc-tttca--tccaattcccctgtgaaccatt
ggcctc-----ttgct------agcct----cgg-ccgg----cagaggatttt-acata
tactcgaatgtaatgaaaactattgttgtgcacaa-gcactactatatacaactttcaac
aacggatctcttggctctcgcatcgatgaagaacgcagcgaaatgcgataagtaatgtga
attgcagaattcagtgaatcatcgaatctttgaacgcaccttgcaccctttggacttcca
aagggtatgctcgtttgagtgtcattgtactctcacactctctggtc-tttggattggga
gcggtggacttgggtgttgctgc-ttcttgtggctcacctgaaatgcgtcagtgcatctc
ttgattg-gacatagtacggcgtgataagtgtcttcgccggcac-----ctcgtaagag-
ggtggccg-attg-ggagctctgtgcttccaaccgtcttc--ggacaatctctgacaac-
--------------------------------------------------------
>AY825518
ttccgtaggtgaacctgcggaaggatcattaatgattgcgaacggct-gccttcagtgct
ggc--tctggagcaagtgcacgttggtggc-tttca--tccaaca-ccctgtgaaccttt
ggcctc-----ttgct------agctt----cgg-ctgg----cagaggattttta-aca
cactcgaatgtaatgagaactattgtcgtgcgcaa-gcacta--atgtacaactttcaac
aacggatctcttggctctcgcatcgatgaagaacgcagcgaaatgcgataagtaatgtga
attgcagaattcagtgaatcatcgaatctttgaacgcaccttgcaccctttggcattccg
aagggtatgctcgtttgagtgtcattgtactctcacactctctgatc-tttggattggga
gcggtggacttgggtggtgctgctttcttgtggctcgcctcaaatgtgttwgtgcacctc
ttggttg-gacatagaacggcgtgataagtgtcttcgccggcgc-----ctcgcaagag-
ggtggcca-attg-ggagctctgtgctccaaaccgtcttc--ggacaatctctgacaact
tgacctc-------------------------------------------------
>EF030880
ttccgtaggtgaacctgcggaaggatcattaatgattgcgaacggct-gccttcagtgct
ggc--tctggagcaagtgcacgttggtggc-tttca--tccaaca-ccctgtgaaccttt
ggcctc-----ttgct------agctt----cgg-ctgg----cagaggattttta-aca
cactcgaatgtaatgagaactattgtcgtgcgcaa-gcacta--atgtacaactttcaac
aacggatctcttggctctcgcatcgatgaagaacgcagcgaaatgcgataagtaatgtga
attgcagaattcagtgaatcatcgaatctttgaacgcaccttgcaccctttggcattccg
aagggtatgctcgtttgagtgtcattgtactctcacactctctgatc-tttggattggga
gcggtggacttgggtggtgctgctttcttgtggctcgcctcaaatgtgttwgtgcacctc
ttggttg-gacatagaacggcgtgataagtgtcttcgccggcgc-----ctcgcaagag-
ggtggcca-attg-ggagctctgtgctccaaaccgtcttc--ggacaatctctgacaact
tgacctc-------------------------------------------------
>UDB005444
------------------ggaaggatcattattgactgtgaatcgtt-gcctcccgtgct
ggcagcct--ggcaagtgcacgttggtgac-tttca--tccaaca-ccctgtgaaccttt
ggcctc-----ttgct------agctt----cgg-ctgg----cagaggatttt---aca
cactcgaatgtaatgaac-ttattgtcgtgcgcaa-gcacta--atgtacaactttcaac
aacggatctcttggctctcgcatcgatgaagaacgcagcgaaatgcgataagtaatgtga
attgcagaattcagtgaatcatcgaatctttgaacgcaccttgcaccctttggcattccg
aagggtatgctcgtttgagtgtcattgtactctcacacttca-gatcctttggatttgga
gcggtggacttgggtgttgccgctttacggtggctcacctcaaatgcattagtgcaactc
ctggttg-gacatagtacggcgtgataagtgtcttcgccggcac-----ctcgcaagag-
ggtggctg-attg-agagctctgtgcttcaaaccgtccttaaggacaatgactgacaact
tgacctcaaatcgagnnnnnnnnnnnnnnnnnnnnnnnnnnnnnnnnnnnnnnnnn
>EF030882
-------------------------------------------cgtt-accttctgtgct
ggc--tcc--ggcaagtgcacgttggtgac-tttca--tccaacacccttgtgaaccttt
ggcctc-----ttgct------agcct----cgg-ctgg----cagaggatttacacaca
gactcgaatgtaatgaaaactcttgttgtgcgcaa-gcacga--atgtacaactttcaac
aacggatctcttggctctcgcatcgatgaagaacgcagcgaaatgcgataagtaatgtga
attgcagaattcagtgaatcatcgaatctttgaacgcaccttgcaccctttggtattccg
aagggtatgctcgtttgagtgtcattgtactctcacacttct-aattctttggattagga
gcggtggacttgggtgttgctgctttgttgtggctcacctcaaatgagttagtacaactc
ttggttg-gacatagtacggcgtgataagtgtcttcgccggcgc-----ctcctaggag-
ggtggccg-atcg-ggagctctgtgcttcaaaccgtcttc--ggacaatctctgacaact
tgacctcaaatcgagtaggactacccgctgaacttaagcatatcaataagcggagg
>EU826353
--------------ctgcggaaggatcattattgactgtgaatcgtt-accttctgtgct
ggc--tcc--ggcaagtgcacgttggtgac-tttca--tccaacacccttgtgaaccttt
ggcctc-----ttgct------agcct----cgg-ctgg----cagaggatttacacaca
gactcgaatgtaatgaaaactcttgttgtgcgcaa-gcacga--atgtacaactttcaac
aacggatctcttggctctcgcatcgatgaagaacgcagcgaaatgcgataagtaatgtga
attgcagaattcagtgaatcatcgaatctttgaacgcaccttgcaccctttggtattccg
aagggtatgctcgtttgagtgtcattgtactctcacacttct-aattctttggattagga
gcggtggacttgggtgttgctgctttgttgtggctcacctcaaatgagktagtacaactc
ttggttg-gacatagtacggcgtgataagtgtcttcgccggcgc-----ctcctaggag-
ggtggccg-atcg-ggagctctgtgcttcaaaccgtcttc--ggacaatctctgacaact
tgacctcaaatcgagtaggactacccgctgaacttaagcatatc------------
>UDB005565
------------------ggaaggatcattattgatgtt-aattgtctaccttcagtgct
ggc--tct--tgcatgtgcacgctggggca-ataaa--tccaacacccttgtgaaccatt
ggcctt------tgct------agctt----cgg-ctgg----tagagga--tttttaca
cacgtaaatgtaatgaaa--taatgttgtgctaa--gcacta--atatacaactttcaac
aacggatctcttggctctcgcatcgatgaagaacgcagcgaaatgcgataagtaatgtga
attgcagaattcagtgaatcatcgaatctttgaacgcaccttgcaccctttggtattcca
aagggtatgctcgtttgagtgtcattatactctcacactctctgat----tagttaggga
gcggtggacttggatgttgccgtcttactgtggctcatctcaaatgggttagtgcaagtc
ctagtta-aacata--acggcgtgataagtaccctcgctg---t-----ttt-c------
--tgtgtg-atta-ggtgctctgtgcttgtaattgtctta--gggcaatatctaacaact
tgacctcaaatcgagtaggactacccgctgaacttaagcatatcaataagcggagg
>AB831809
---------------------------attaatgattgcgaatggtt-gccttcggtgct
ggc--tct---gcaagtgcacgttggtggc-tttca--tccaatacccctgtgaaccttt
ggcctc-----ttgct------agctt----cgg-cgtg----cagaggatttt---aca
cactcgaatgtaatgaaaactattgtcgtgcgcaa-gcacta--atgtacagctttcaac
aacggatctcttggctctcgcatcgatgaagaacgcagcgaaatgcgataagtaatgtga
attgcagaattcagtgaatcatcgaatctttgaacgcaccttgcaccctttggtattccg
aagggtatgctcgtttgagtgtcattgtactctcacactctctgatc-tttggattggga
gtggtggacttgggtgttgctgctttccggtggctcacctcaaatgcgttagtgcacctc
ttggttg-gacatagtacggcgtgataagtatcttcgccggcac-----ctcgcaagag-
ggtggccg-attg-ggagctctgtgcttcaaaccgtcttc--ggacaatct-tgacaact
tgacctcaaa----------------------------------------------
>AB848593
------------------------------------------------------------
-----tct---gc-agtgcacgttggtggc-tttca--tccaatacccctgtgaaccttt
ggcctc-----ttgct------agctt----cgg-ctgg----cagaggatttt---aca
cactcgaatgtaatgataactattgtcgtgcgcaa-gcacta--atgtacaactttcaac
aacggatctcttggctctcgcatcgatgaagaacgcagcgaaatgcgataagtaatgtga
attgcagaattcagtgaatcatcgaatctttgaacgcaccttgcaccctttggtattccg
aagggtatgctcgtttgagtgtcattgtactctcacactctctgatc-tttggattggga
gcggtggacttgggtgttgctgctttctggtggctcacctcaaatgcgtcagtgcacctc
ttggttg-gacatagtacggcgtgataagtatcttcgccggcac-----ctcgcaagag-
ggtggccg-attg-ggagctctgtgcttcaaaccgtcttc--ggacaatcactgacaact
tgacctcaaatcgagtaggactacccgctgaacttaagcatatc------------
>HQ154286
ttccgtaggtgaacctgcggaaggatcattaatgattgcgaatggtt-gccttcggtgct
ggc--tct---gcaagtgcacgttggtggc-tttca--tccaatacccctgtgaaccttt
ggcctc-----ttgct------agctt----cgg-cgtg----cagaggatttt---aca
cactcgaatgtaatgaaaactattgtcgtgcgcaa-gcacta--atgtacaactttcaac
aacggatctcttggctctcgcatcgatgaagaacgcagcgaaatgcgataagtaatgtga
attgcagaattcagtgaatcatcgaatctttgaacgcaccttgcaccctttggtattccg
aagggtatgctcgtttgagtgtcattgtactctcacactctctgatc-tttggattggga
gtggtggacttgggtgttgctgctttc-ggtggctcacctcaaatgcgttagtgcacctc
[truncated: 69,249 more chars]
