# Supplementary material for: Divergence Times and Phylogenetic Patterns of Sebacinales, a Highly Diverse and Widespread Fungal Lineage
Source: PLoS One. 2016 Mar 3;11(3):e0149531. doi: 10.1371/journal.pone.0149531 (PMC4795679; doi:10.1371/journal.pone.0149531)
Supplement: S2 Data — The alignment comprises 18S, 28S, rpb1 and atp6 sequences with a length of 4,438bp. (NEX) [file pone.0149531.s006.nex]

#NEXUS
[saved by seaview on Fri Aug 29 07:53:33 2014]
BEGIN DATA;
  DIMENSIONS NTAX=111 NCHAR=4436;
  FORMAT DATATYPE=DNA
  GAP=-
  ;
MATRIX
[1] Ustilago_maydis_TUB_019110
TATACTGTGAAACTGCGAATGGCTCATTAAATCAGTTATAGTTTATTTGAT-GTTTCTTG
CTACATGGATAACTGTGGTAATTCTAGAGCTAATACATGCGTAAAAGCCCCGACTTCGGA
AGGGGTGTATTTATTAGATAAAAACCAT------CCTCCTCGGAGTTTGGCGATTCATAA
TAACTTCTCGAATCGCACGGCCTTGTGCTGGCGATGCTTCATTCAAATATCTGCCCTATC
AACTGTCGATGGTAGGATAGAGGCCTACCATGGTTGCAACGGGTAACGGGGAATAAGGGT
TCGATTCCGGAGAGGGAGCCTGAGAAACGGCTACCACATCCAAGGAAGGCAGCAGGCGCG
CAAATTACCCAATCCCGACACGGGGAGGTAGTGACAATAAATAACAATGCATGGGTCTTG
TAATTGGAATGAGTACAATTTAAATCCCTTAACGAGGAACGATTGGAGGGCAAGTCTGGT
GCCAGCAGCCGCGGTAATTCCAGCTCCAATAGCGTATATTAAAGTTGTTGCAGTTAAAAA
GCTCGTAGTTGAAGTTTGGTCTCGGACGCTGGGTCTGTCCGAGACTTCCTTCCTGGTGAA
CCGCCTTC--------AACCAGGACCATTACTTTGAAAAAATTAGAGTGTTCAAAGCAGG
CTAGGCCCGAATATATTAGCATGGAATAACAGAATAGGACGTGCGGTTCTATTTTGTTGG
TTTCTAGAACTGCCGTAATGATTAAAAGGGACAGCCGGGGGCATTAGTATTTGCACGCTA
GAGGTGAAATTCTTGGATTGTGCAAAGACTTCCTACTGCGAAAGCATTTGCCAAGAATGT
TTTCATTAATCAAGAACGAAGGTTAGGGTATCGAAAACGATTAGATACCGTTGTAGTCTT
AACAGTAAACTATGCCGACTCCGAATCGGCACTGGCTCGATCGGCGCGGTACGAGAAATC
AAAGTTTTTGGGTTCTGGGGGGAGTATGGTCGCAAGGCTGAAACTTAAAGAAATTGACGG
AAGGGCACCACCAGGAGCCTGCGGCTTAATTTGACTCAACACGGGAAAACTCACCGGGTC
CGGACATAGTAAGGATTGACAGATTGATGGCGCTTTCATGATTCTATGGGTGGTGGTGCA
TGGCCGTTCTTAGTTGGTGGAGTGATTTGTCTGGTTAATTCCGATAACGAACGAGACCTT
GACCTGCTAAATAGACGGGTTGACAATGTCTTCTTAGAGGGACAATCCGTCTAGGTGATG
GAGGCAAAAGGCAATAACAGGTCTGTGATGCCCTTAGATGTTCCGGGCTGCACGCGCGCT
ACACTGACAGAGACAACGAGCCCTTGTCCGAAATGTGGGTAAACTTGTGAAACTTTGTCG
TGCTGGGGATGGAGCTTTGTAATTTTTGCTCTTCAACGAGGAATTCCTAGTAAGCGCAAG
TCATCAGCTTGCGTTGACTACGTCCCTGCCCTTTGTACACACCGCCCGTCGCTACTACCG
ATTGAATGGCTTAGTGAGGACTTGGGAGAGACATCGGGGAGCCAGCGATGGCACCAGAGG
GAAGAGCCCAAGATTGAAAGCTGGCGTCGGCGTCCGCATTGTAATCTCAAGAAGTGTTTT
CCGCTTCGGACCATGCCTAAGTCCCTTGGAAAAGGGCATCATAGAGGGTGATAATCCCGT
ACATGGCATGGAGCGTGTGATACACTTTCTAAGAGTCGAGTTGTTTGGGAATGCAGCTCA
AAATGGGTGGTAAATGCCATCTAAGGCTAAATATTGGGGAGAGACCGATAGCGAACAAGT
ACAGTGATGGAAAGATGAAAAGAACTTTGAAAAGAGAGTTAAACAGTACGTGAAATTGCC
AAAAGGGAAGGGTAGGAGGTCAGAGATGCGGTCTGGGATTCAGCCTTGTGCTGGGTGTTA
TTGCAGGCCAACGTCGGTTTTGGGCGCTGGAGAAGGGTGGAAGGAATGTGGCGGGTGTGT
TATAGCCTCTGGATACAGTGACCGAGACCGAGGAGCTTAGGGCGTTGGCATAATGGCCCT
CTACCACCCGTCTTGAAACACGGACCAAGGAGTCTAACATGTATGCGAGTCTTTGGGTGC
AAACCCATAGGCGCAATGAAAGTGGTGCACCATCGACCGATCCTCAGTCGTGGATTTGAG
TAAGAGCATACCTGTTGGGACCCGAAAGATGGTGAACTATGCCTGAATAGGGTGAAGCCA
GAGGAAACTCTGGTGGAGGCTCGTAGCGGTTCTGACGTGCAAATCGATCGTCAAATTTGG
GTATAGGGGCGAAAGACTAATCGAACCATCTAGTAGCTGGTTCCTGCCGAAGTTTCCCTC
AGGATAGCAGAAACTCGATCAGTTTTATGAGGTAAAGCGAATGATTAGAGGCCTTGGGGA
AGTAACTTCCTTAACCTATTCTCAAACTTTAAATGTGTAAGAAGCCCTTGTTACTTAAAG
AGTTTCTAGTGGGCCATTTTTGGTAAGCAGAACTGGCGATGCGGGATGAACCGAACGTTG
GGTTAAGGTGCCAAAGTATACGCTCATCAGATACCAGAAAAGGTGTTATTTAGTCTAGAC
AGTGGGACGGTGGCCATGGAAGTCGGAAACCGCTAAGGAGTGTGTAACAACTCACCCACC
GAATTAAGTAGCCCTGAAAATGGATGGCGCTCAAGCGTATCACCGATACCCAACCGTCAG
TGT-TTAGCGAAGCGCTGACGAGTAGGCAGGCGTGGGGGTGTATGGAAGCCTTGGCTGTG
AAGCTGGGTGGAACGGCCTCTAGTGCAGATCTTGGTGGCAGTAGCAAATATTCAAGTGAG
AACCTTGAAGACTGAAGTGAGGAAAGGTTCCACGATTACAGCAATTGAACGTGGGTTAGC
CGATCCTAAGAGATAGGGAAGTTCCGTATGATATCGAAAGGGAAACAGGTTAAAATTCCT
GTGCCGGGATGTGGGGCGGCAACGCAAACAAACTAGGAGACGTCGGCGGAAGCCCTGGGG
AGAGTTCTTTTCTTTTCTTAACGACGGCACCTCGGAATCAATTTACTTGGAGAAGGGGTA
GGTCTGTCGGCAGAGCTAGGTGCCTGGTCCGGAGCGCTTTCGACGACCCTTGAAAATCCT
AGGGAGCGTTTCACACCCGGTCGTACTCATAACCGCATCAGGTCCTCAAGGTGAACAGCC
TCTAGTTGATAGAATAATGTAGATAAGGGAAGTCGGCAAATTAGATCCGTAACTTCGGGA
TAAGGATTGGCTCTAAGGGTTAGGTGGTTAGGGCCTTTGTGTCTGGACTGTGAGGCGGAC
GTGGAAGGCATTGGCGGGCGTCCTTTCCACGATGAATAACCAACTTAGAACTGGTACGGA
CAAGGGGAATCTGACTGTCTAATTAAAACATAGCATTACTTGGACACATTAATCTAAGTA
TAACAAACCTAGGACTATATACAATTCTAACAGTATATCTAGTACTAGCACTTCAAACAA
ACAACTAATTCCAAGTCGATGGAGTATCTCACTAGAAAGTTGTTTTGCTTCTGTACAAGG
ACTAGTTAAATCACAAATTGAAATGTACCTACCATTTATTTACTCTCTATTCTTTTTATC
CTTATTGCAAACCTAAGTGGTAACGTACCATACGGATTTACAGTAGCTACATCAATTATG
GTAAGTATTGGTCTAAGTATGACAATCTTCGGAGTTACAATTCTTGGCACAAAGTACACT
TCTTCTTCGTTCCTTCAGGAACACCTCTAGGACTAGTACCTCTACTAGTACCTATTGAGC
TAATTTCATACCTAGCACGAGCTTTCTCACTTGGAGTTCGACTATTCGCCAACACAGTAG
CGGGACACACTCTACTTAAAATCCTTTCAGGATTCCTAGCTCCAACATCAGGTGCTATTA
CAGCTCTTATTACTCTAATCCCATTCTGTATCTTTATAGCACTAATTGGACTAGAAATTT
CAGTGACCCCGTCTTGATCAGATCGTCAAGGCGACGCGCGCTTCCAGCGTGTATGGGAGT
ACTGCTCCAAGAAGATGGTTTGCGAGGCGGATGTGGACGTGTACAGCCCAACATTCGTCG
CGAAGGTCTTAAGCTCTTCACACAGTGGAAAAAGGGAAAGGGCGAGGACGAACATCCGGC
ATCGCGCAGGCAGAGAAGCGTCCCTTGCCTGCATCCGAGGCCCACACCATCCTCAAGAAG
ATGTCGAGCGAGGACATTGCCGTCCTCGGTCTTTCCGAGGAGAACGCGCGCCCGGACTGG
ATGATCTTGACCGTCATGCCTGTCCCACCCCCGCCTGTCAGACCTTCGGTGCAA---GAT
GGAGGT------------GAAGATGATTTGACATACAAGCTGGCCGATGTCATTCGTGCC
AACGCCACCCTCAAGAAGATGGAGCAGGAGGGTACACCCGCACACATTCTCGCCGA
[2] Geastrum_sessile_TUB_020313
TGTACTGTGAAACTGCGAATGGCTCATTAAATCAGTTATAGTTTATTTGATGGTACCTTG
CTACATGGATAACTGTGGTAATTCTAGAGCTAATACATGCGTCAAGCCGCGACTTCTGGA
AGCGGTGTATTTATTAGATAAAAAACCAATGCGGTTCGCCGCTCCCTTGGTGATTCATAA
TAACTTCTCGAATCGCATGGCCTTGCGCCGGCGATGCTTCATTCAAATATCTGCCCTATC
AAGTTTAGATGGTAGGATAGAGGCCTACCATGCTTTCAACGGGTAACGGGGAATAAGGGT
TCGATTCCGGAGAGGGAGCCTGAGAAACGGCTACCACATCCAAGGAAGGCAGCAGGCGCG
CAAATTACCCAATCCCGACACGGGGAGGTAGTGACAATAAATAACAATATGCGGGTCCCA
TAATTGGAATGAGTACAATTTAAATCCCTTAACGAGGAACAATTGGAGGGCAAGTCTGGT
GCCAGCAGCCGCGGTAATTCCAGCTCCAATAGCGTATATTAAAGTTGTTGCCGTTAAAAA
GCTCGTAGTTGAACTTT-CATGGGCTCACGCGGTCTGGGCTCGTGCTCCTGGGTGGTGAG
CCATGTCGTTTACTCGAACCACCTCTGTTACCTTGAGAAAATTAGAGTGTTCAAAGCAGG
CTATGCCCGAATACATTAGCATGGAATAACGAAATAGGACGTGCGGTTCTATTTTGTTGG
TTTCTAGAGTCGCCGTAATGATTAATAGGGATAGTTGGGGGCATTAGTATTCAGTTGCTA
GAGGTGAAATTCTTGGATTTACTGAAGACTAACTACTGCGAAAGCATTTGCCAAGGATGT
TTTCATTAATCAAGAACGAAGGTTAGGGGATCGAAAACGATCAGATACCGTTGTAGTCTT
AACAGTAAACTATGCCGACTAGGGATCGGTTATGTGTCGTTCGGCACCTTACGAGAAATC
AAAGTCTTTGGGTTCGGGGGGGAGTATGGTCGCAAGGCTGAAACTTAAAGGAATTGACGG
AAGGGCACCACCAGGAGCCTGCGGCTTAATTTGACTCAACACGGGGAAACTCACCAGGTC
CAGACATAACTAGGATTGACAGATTGATAGCTCTTTCTTGATTTTATGGGTGGTGGTGCA
TGGCCGTTCTTAGTTGGTGGAGTGATTTGTCTGGTTAATTCCGATAACGAACGAGACCTT
CACGTGCTAAATAGCCTCACCGACCTTGGCTTCTTAGACGGACTATGCGACTAGCTGATG
GAAGTTGGAGGCAATAACAGGTCTGTGATGCCCTTAGATGTTCTGGGCCGCACGCGCGCT
ACACTGACAGAGCCAGCGAGACCTTGGCCGGAAGGTGGGTAATCTTGTGAAACTCTGTCG
TGCTGGGGATAGAGCATTGCAATTATTGCTCTTCAACGAGGAATTCCTAGTAGGCGTGAG
TCATCAGCTCGCGTCGATTACGTCCCTGCCCTTTGTACACACCGCCCGTCGCTACTACCG
ATTGAACGGCTTAGTGAGGTCTTCGGATTGCCTTTGGGGAGCCGGAAACGGCACCAGAGG
GAAAAGCTCAAATTTGAAATCTGGCGGCGTCGTCCGAGTTGTAATCTAGAGAAGTGTTTT
CCGTGCTGGACCGTGTACAAGTCCTTTGGAACAAGGCGTCATAGAGGGTGAGAATCCCGT
CTACGACACGGACTATGTGATACACTCTCAACGAGTCGAGTTGTTTGGGAATGCAGCTCA
AAATGGGTGGTAAATTCCATCTAAAGCTAAATACAGGCGAAAGACCGATAGCGAACAAGT
ACCGTGAGGGAAAGATGAAAAGCACTTTGGAAAGAGAGTTAAACAGTACGTGAAATTGTT
GAAAGGGAAACGCTTGGAGTCAGTCGCGTCTTCAGAAACTCAGCCTGGTGCCTGGTGTAG
AGACGGGCCAGCATCAGTTTCGGTCACCAGAAAAAGGCGAGAGGAAGGTGGCGGGTGTGT
TATAGCCTTCGTATGTGGTGGCTGGGACTGAGGAGCTTAGGATGCTGGCGTAATGGCTTT
AAACGACCCGTCTTGAAACACGGACCAAGGAGTCTAACATGCCTGCGAGTATTTGGGTGC
AAACCCATATGCGGAATGAAAGTGAGGCACCGACGCCCGGACCAGAGTGACGGTTCCGAG
GTAGAGCATGTATGTTGGGACCCGAAAGATGGTGAACTATGCCTGAGTAGGGTGAAGCCA
GAGGAAACTCTGGTGGAGGCTCGTAGCGATTCTGACGTGCAAATCGATCGTCGAACTTGG
GTATAGGGGCGAAAGACTAATCGAACCATCTAGTAGCTGGTTCCTGCCGAAGTTTCCCTC
AGGATAGCAGAGACTCAATCAGATTTATGTGGTAAAGCGAATGATTAGGGGCCTTGGGGT
TGAAACAACCTTAACCCATTCTCAAACTTTAAATATGTAAGAACGACGCGTCACTTGAAG
AGTCTCTAGTGGGCCATTTTTGGTAAGCAGAACTGGCGATGCGGGATGAACCGATCGTGA
GGTTAAGGTGCCGGAATACACGCTCATCAGACACCACAAAATGTGTGAGTTCATCTAGAC
AGCAGGACGGTGGCCATGGAAGTCGGAACCCGCTAAGGAGTGTGTAACAACTCACCTGCC
GAATGAACTTGCCATGAAAATGGATGGCGCTCAAGCGTGTTACCCATACCTCACCGTCAG
CGTTAAAGTGATGCGCTGACGAGTAGGCAGGCGTGGAGGTGTGAAGCAGCCTAGGCAGTG
ATGCTGGGTGAAACGGCCTCTAGTGCAGATCTTGGTGAAAGTAGCAAATAGACGAGTGAG
AACCTCGTTGACTGAAGTGGAGAAAGGTTCCATGGTAACAGCAGTTGGACATGGGTTAGT
CGATCCTAAGAGATAGGGAAGCTCCGTTTCATATCGAAAGGGAATCCGGTTAAGATTCCG
GAACCAGGATGTGGGGCGGTAACGCAAATGAACTTGGAGACGCTGGCGGGGGCCCCGGGA
AGAGTTTTCTTTTCTCCTTAACAGTCTCACCCTGAAATCGGTTTGTCCGGAGCTAGGGTT
CAATGGCTGGTAGAGCTCGGCGCCGGGTCCGGTGCGCTCTCGACAGTCCTTGAAAATCCA
AGGGAACGCTTCACACCTGGTCGTACTCATAACCGCAGCAGGTCTCCAAGGTGAACAGCC
TCTAGTTGATAGAACAATGTAGATAAGGGAAGTCGGCAAAATAGATCCGTAACTTCGGGA
AAAGGATTGGCTCTAAGGGTTGGGCACGTCGGGCCTTGAGGCTGGGACTACTGGACGGAC
GTGGACGGTCTTGGCGGGCGTCCGGCGTGCGCTTAACAACCGACTTAGAACTGGTACGGA
CAAGGGGAATCTGACTGTCTAATTAAAACATAGCATTATTAGGGTATTTAAATATAAGTT
TAACTAATTTTTCTTTATATTCTATTTTAGTATTTATCTTAGTTATAGGAATTCAAATAA
TAAATTAATTCCGTCTACTTGGAATATAGCACTAGAAAGTTCTTACGCAAGCATAAATAG
TATCGTGCGAGAACAAATAGAAATATATTTACCTTTTATTTATTCTTTATTTTTTTTATA
ATTATTTCAAATTTAATTGGTAATACCCCTTATTCTTTTACTATAACAACTAGTTTAATT
TTATCTGTAGGATTAAGTTTTACTATATTTGGTGTAACTTTAATAGCCATGGATTGCATT
TCTTCTTTATACCAGGTGGTACCCCTTTAGCTTTAGTTCCTCTTTTAGTTTTAATTGAAG
TAACAAGTTATTTAGCTAGAGCTCTTTCTTTAGGAGTACGATTATTTGCTAATGTTTGTG
CTGGTCATACATTATTAAAAATATTATCAACATTTTTATACCAAAGTAGTGGTTTTTTAA
TGGCATTACTAACTTTAGTACCTTTCAGTATTTTTGTAGCTTTAATTGGATTAGAAATAG
CTGTGATACTGCTTTGCCGATAAGGTCAAACATGCGCGCGAATGTCCGTTGTTTGGAATT
ATTGCAAGGCGAAAACAACTTGCGAGACGGATGTGGACATGTACAGCCTCAGATTAGAAA
GGAAGGATTGAAACTGTTTTTACAATATAAGAAGACCAGAGATGAGGAAGAGATGTCAAA
TCAACACAACCAGAAAAACGGCTATTCAGCGCTTCTGAGTGTTGGAGTGTTCTTAAGAAA
ATATCAGCTTCAGATATATCGCTTCTGGGGCTCAACGATGAATATGCTCGTCCGGATTGG
ATGATATTGACGGTCTTACCTGTTCCACCTCCTGCAGTTCGCCCAAGCATTGCTGTTGAT
GGCGGTACAATGCGCAGTGAAGATGATCTCACATATAAATTAACGGATATTTTAAAAGCA
TCTGCAAATGTACGACGGTGTGAGCAGGAAGGTGCACCCGCTCACGTCACATCCGA
[3] Plicaturopsis_crispa_TUB_020294
-ATACTGTGAAACTGCGAATGGCTCATTAAATCAGTTATAGTTTATTTGATGGTACCTTG
CTACATGGATAACTGTGGTAATTCTAGAGCTAATACATGCATCAAGCCCCGACTTCCGGA
AGGGGTGTATTTATTAGATAAAAAACCAACGCGGCTCGCCGCTCCTTTGGTGATTCATAA
TAACTTCTCGAATCGCATGGCCTTGCGCCGGCGATGCTTCATTCAAATATCTGCCCTATC
AACTTTCGATGGTAGGATAGAGGCCTACCATGGTTTCAACGGGTAACGGGGAATAAGGGT
TCGATTCCGGAGAGGGAGCCTGAGAAACGGCTACCACATCCAAGGAAGGCAGCAGGCGCG
CAAATTACCCAATCCCGACACGGGGAGGTAGTGACAATAAATAACAATATACGGGTCTTA
TAATTGGAATGAGTACAATTTAAATCCCTTAACGAGGAACAATTGGAGGGCAAGTCTGGT
GCCAGCAGCCGCGGTAATTCCAGCTCCAATAGCGTATATTAAAGTTGTTGCAGTTAAAAA
GCTCGTAGTTGAACTTCAGACCTGGCCGGGTGGTCCGGCCGGGCCTTACCTCTTGGTGAA
CCGTGTCCTTCATTGGAACCAGGACTTTTACCTTGAGAAAATTAGAGTGTTCAAAGCAGG
CTATGCCCGAATACATTAGCATGGAATAATAGAATAGGACGCGCGGTTCTATTTTGTTGG
TTTCTAGAGTCGCCGTAATGATTAATAGGGACAGTTGGGGGCATTGGTATTCAGTCGCTA
GAGGTGAAATTCTTGGATTGACTGAAGACCGACTATTGCGAAAGCATTTGCCAAGGATGT
TTTCATTAATCAAGAACGAAGGTTAGGGGATCGAAAACGATCAGATACCGTTGTAGTCTT
AACAGTAAACTATGCCGACTAGGGATCGGTTATGTGTCGCTCGGCACCTTTCGAGAAATC
AAAGTCTTTGGGTTCTGGGGGGAGTATGGTCGCAAGGCTGAAACTTAAAGGAATTGACGG
AAGGGCACCACCAGGAGCCTGCGGCTTAATTTGACTCAACACGGGGAAACTCACCAGGTC
CAGACATAACTAGGATTGACAGATTGATAGCTCTTTCATGATTTTATGGGTGGTGGTGCA
TGGCCGTTCTTAGTTGGTGGAGTGATTTGTCTGGTTAATTCCGATAACGAACGAGACCTT
AACCTGCTAAATAGACAGGCCGGCTTTGTCTTCTTAGAGGGACTGTGCGTCTAGCCGACG
GAAGTTTGAGGCAATAACAGGTCTGTGATGCCCTTAGATGTTCTGGGCCGCACGCGCGCT
ACACTGACAGGTCCAGCGAGACCTTGGCCGAAAGGCGGGTAATCTTGTGAAACCCTGTCG
TGCTGGGGATAGAGCATTGCAATTATTGCTCTTCAACGAGGAATACCTAGTAAGCGCAAG
TCATCAGCTTGCGTTGATTACGTCCCTGCCCTTTGTACACACCGCCCGTCGCTACTACCG
ATTGAATGGCTTAGTGAGGTCTCCGGATTGGCTTCGGGGAGCCGGCAACGGCACTAGCGG
GAAAAGCTCAAATTTAAAATCTGGCGGTGCCGTCCGAGTTGTAATCTGGAGAAGCGCTAT
CCGCGCCGGACCGTGTACAAGTCTCTTGGAAAAGAGCATCATAGAGGGTGAGAATCCCGT
CTTTGACACGGACTATGTGATGTGCTTTCTACGAGTCGAGTTGTTTGGGAATGCAGCTCA
AATCGGGTGGTAAATTCCATCTAAAGCTAAATATTGGCGAGAGACCGATAGCGAACAAGT
ACCGTGAGGGAAAGATGAAAAGAACTTTGGAAAGAGAGTTAAACCGTACGTGAAATTGTT
GAAAGGGAAACGCTTGAAGTCAGTCGCGTCTGCCGAGGATCAACCTTGTGCTCGGTGCAG
TGACGGGTCAGCATCAATTTTGATTGCGGGATAAAGTGCGAGGGAATGTGGCGGATGTGT
TATAGCCCTCGCATGCCGCGGTTGGGATTGAGGAGCTTAGGATGCTGGCGTAATGGCTTT
AATCGACCCGTCTTGAAACACGGACCAAGGAGTCTAACATGCCCGCGAGTGTTTGGGTGC
AAACCCGGACGCGTAATGAAAGTGGAGCATCGACGCCCGGACCAGAGTGACGGTTCCGCG
GTAGAGCGTGTATGTTGGGACCCGAAAGATGGTGAACTATGCCTGAATAGGGTGAAGCCA
GAGGAAACTCTGGTGGAGGCTCGTAGCGATTCTGACGTGCAAATCGATCGTCGAATTTGG
GTATAGGGGCGAAAGACTAATCGAACCATCTAGTAGCTGGTTCCTGCCGAAGTTTCCCTC
AGGATAGCAGAAACTCGATCAGATTTATGTGGTAAAGCGAATGATTAGAGGCCTTGGGGT
TGAAACAACCTTAACCTATTCTCAAACTTTAAATATGTAAGAACGAGCCGTCTCTTAGAG
AGTTTCTAGTGGGCCATTTTTGGTAAGCAGAACTGGCGATGCGGGATGAACCGAACGCGA
GGTTAAGGTGCCGGAATACATGCTCATCAGACACCACAAAAGGTGTCAGTTCATCTAGAC
AGCAGGACGGTGGCCATGGAAGTCGGAATCCGCTAAGGAGTGTGTAACAACTCACCTGCC
GAATGAACTGGCCCTGAAAATGGATGGCGCTCAAGCATGTTACCCATACCTCGCCGTCAA
CGTTGCAGCGACGCGTTGACGAGTAGGCAGGCGTGGAGGTGTGAAGAAGCTTTGGCAGTG
ATGCTGAGTGGAACGGCCTCTAGTGCAGATCTTGGTGGTAGTAGCAAATATTCAAGTGAG
ATCCTTGAAGACTGAAGTGGAGAAAGGTTCCATGGTAACAGCAGTTGGACATGGGTTAGT
CGATCCTAAGAGATAGGGAAGCTCCGTTTTATATCGAAAGGGAATCCGGTTAATATTCCG
GAACTGGGATGTGGAACGGCAACGTAATTGAACTTGGAGACACTGGCGAGGGCCCCGGGA
AGAGTTTTCTTTTCTCCTTAACAGCTTAACCCTGGAATCGGTTCGTCCGGAGATAGGGTC
CGATGGCTGGTAGAGCTCGACGTCGGGTCCGGTGCGTTCTCGACAGTCCTTGAAAATCCA
AGGGAATGTTTCACACCTAGTCGTACTCATAACCGCAGCAGGTCTCCAAGGTGAACAGCC
TCTAGTTGATAGAACAATGTAGATAAGGGAAGTCGGCAAAATAGATCCGTAACTTCGGGA
TAAGGATTGGCTCTAAGGGTTGGGTGCGTCGGGCCTTGGGGCCGGGACTGTGAGACGGAC
GTGAAAGGCCTTGGCGAGCGTCCGGCGCACGCTTAACAACCGACTTAGAACTGGTACGGA
CAAGGGGAATCTGACTGTCTAATTAAAACATAGCATTATTTGGTTATTTAAATTTTACTA
TTACAAATTTTGCTTTATATTCAGCTATTACATTATTATTAATAGTAGGTTTACAGAAAC
AAATTTATTACCATCTAAA--TTCAATAGGTTTAGAAAGCTTATATGCTAGTTTAAATTC
TATTGTAAGAGAACAATTAGAAATTTATTTTCCTTTTATTTATTCTTTATTCTTTTTATT
TTAATAGCTAACTTAAGTGGTAATGTTCCTTATTCATATACAATTACTACATCTATAGTA
ATGACTATAGGTCTATCATTTACTATATTAGGTGTTACAATTTTAGGCATAAATTACATT
TTTATTTCATCCCTTCAGGAACACCTTTAGCTCTTGTACCTTTATTATGTTTAATTGAAA
CTGTTAGTTACTTAGCTAGAGCATTTAGTTTAGGTATTCGATTATTTGCTAATTTAGTAG
CCGGTCATACATTATTAAAAATATTATCAACTTTCTTATTCCAAAGTGGAGGATTAATTA
TTGCTGTTTTAACACTAATACCATTTTCTATTTTCTTAGCTTTAATCGGTTTAGAATTAG
CAGTGACCCTAATTTGCGGATAAAATTCGCCATGTCCGCGTATGGCTGTCGTATGGGCCC
ACTGCAAGACCAAGATGGTTTGCGAGCCGGCTGCGGCCACATCCAGCCCCTCATCAGAAA
GGAGGGGCTCAAGCTCTTCGTGCAATACAAGAAGCCSAAAGATGATGACGAGAGGTGAAG
TCGCTACAGCCTGACAGGAGGCTGTTTACGGCCTCTGAGGTCTACACTGCGTTTAAGAAG
ATGCTTGACTCTGATCTRCACCTYCTCGGTCTTTCGGACGAATACGCGCGGCYGGAGTGG
ATGATCCTCACAGTAATGCCTGTGCCACCGCCACCTGTTCGGCCCAGTATTGCTGTGGAC
GGCGGCGCAATGAGAAGTGAGGACGATCTTACATACAAACTCGGCGATATCATCAAGGCA
--------------------------------------------------------
[4] Microbotryum_saponariae_TUB_019112
TAAACGGTGAAACTGCGAATGGCTCATTAAATCAGCTATAGTTTATTTGATGGTACCTTA
CTACATGGATAACTGTGGTAATTCTAGAGCTAATACATGCTGAAAATCCCGACTCCTGGA
AGGGATGTATTTATTAGATCCAAAACCAATG---GCCTCGGTCTGTTTGGTGAATCATGA
TAACTGCTCGAATCGCATGGCCTTGCGCCGGCGATGCTTCATTCAAATATCTGCCCTATC
AACTTTCGATGGTAGGATAGAGGCCTACCATGGTGATGACGGGTAACGGGGAATAAGGGT
TCGATTCCGGAGAGAGGGCCTGAGAAACGGCCCTCAGGTCTAAGGAACGCAGCAGGCGCG
CAAATTATCCCCTGGCAACACGCCGAGATAGTGACAATAAATAACAATGCACGGGTCTTG
CAATTGGAATGAGTACAATTTAAATCCCTTAACGAGGATCCATTGGAGGGCAAGTCTGGT
GCCAGCAGCCGCGGTAATTCCAGCTCCAATAGCGTATATTAAAGTTGTTGCCGTTAAAAA
GCTCGTAGTCGAACTTCGGTCCCTGTAAGCCGGTCCTGCGGGGACTTACCTCCTGGTGAA
CCATGTCCTTTACTGGAACCAGGACGTTTACTTTGAAAAAATTAGAGTGTTCAAAGCAGG
CTACGCCCGAATACATTAGCATGGAATAATAGAATAGGACGCGCGTTCCCATTTTGTTGG
TTTCTGAGATCGCCGTAATGATTAATAGGGATAGTTGGGGGCATTTGTATTCCGTCGTCA
GAGGTGAAATTCTTGGATTGCCGGAAGACAAACTACTGCGAAAGCATTTGCCAAGGATGT
TTTCATTGATCAAGAACGAAGGAAGGGGGATCGAAAACGATCAGATACCGTTGTAGTCTC
TTCTGTAAACTATGCCAATT----------------------------------------
------------------------------------------------------------
------------------------------------------------------------
------------------------------------------------------------
------------------------------------------------------------
------------------------------------------------------------
------------------------------------------------------------
------------------------------------------------------------
------------------------------------------------------------
------------------------------------------------------------
-------------------------------------------------------AGCGG
GAAAAGCTCAAATTTGTAATCTGGCGCCGGCGTCCGAGTTGTAATCTCGAGAAGTATTTT
CCGCGCTGGACCGCACATAAGTCTGTTGGAATACAGCGTCATAG-TGGTGAGAACCCCGT
ATAGGGTGCGGATGCTGTGATATACTTTCGAAGAGTCGAGTTGTTTGGGAATGCAGCTCA
AATTGGGTGGTAAATTCCATCTAAAGCTAAATATTGGCGAGAGACCGATAGCGAACAAGT
ACCGTGAGGGAAAGATGAAAAGCACTTTGGAAAGAGAGTT-AACAGTACGTGAAATTGTT
GGAAGGGAAACGCTTGAAGTCAGACTTGCATTTTGGAGTTCAGCC----GCAAGGTGTAT
TCGCAGGCCAGCATCAGTTTTTGGGGGTGGAAAAGCGCGGTTCGAAGGTAGCGGCTGTGT
TATAGCTTCTGGATTCACTTTTGGGGACTGAGGAACTTAGGATGCTGGTGGAATGGCTTT
AAACGACCCGTCTTGAAACACGGACCAAGGAGTCTAACATGCTTGCGAGTGTTTGGGTGT
AAACCCGGACGCGTAATGAAAGTGGTGCACCATCGACCGATCTGGAAAGATGGATTTGAG
TAAGAGCAATTATGTTGGGACCCGAAAGATGGTGAACTATGCCTGAATAGGGTGAAGCCA
GAGGAAACTCTGGTGGAGGCTCGTAGCGGTTCTGACGTGCAAATCGATCGTCAAATTTGG
GTATAGGGGCGAAAGACTAATCGAACCATCTAGTAGCTGGTTCCTGCCGAAGTTTCCCTC
AGGATAGCAGAAACTCAATCAGTTCTATGAGGTAAAGCGAATGATTAGAGGCCTTGGGGT
TGAAACAACCTTAACCTATTCTCAAACTTTAAATATGTAGGAAGTCCTTGCTACTTGAAG
AGTTTCTAGTGGGCCATTTTTGGTAAGCAGAACTGGCGATGCGGGATGAACCGAACGCGA
GGTTAAGGTGCCGGAATACACGCTCATCAGACACCACAAAAGGTGTTAGTTCATCTAGAC
AGCCGCACGGTGGCCATGGAAGTCGGAATCCGCTAAGGAGTGTGTAACAACTCAACGGCC
GAATGAACTAGCCCTGAAAATGGATGGCGCTCAAGCGTGTTACCCATACCTCGCCGTCAG
CGC--TTTCGAGACGTTGACGAGTAGGCAGGCGTGGAGGTGTGAAGAAGCTTTTGCAGTG
ATGCGGAGTAGAACGGCCTCTAGTGCAGATCTTGGTGGTAGTAGCAAATATTCAAGTGAG
AACCTTGAAGACTGAAGTGGGGAAGGGTTCCATGGTAACAGCAGTTGGACATGGGTGAGT
CGGTCCTAAGAGATAGGGGAATTCCGTTTCATATCGAAAGGGAATACGGTTAAAATTCCG
TAACCGAGATGTAGAACGGTGACGTAAATGAACTTGGAGACGCCGGTAAGGGCCCTGGGA
AGAGTTATCTTTTCTCCTTTACAATCTAACCCTGGAATCGGATTATCCGGAGATAGGGTC
TAATGGTTGGTAGAGCATTGCGTGATGTCCGGTGCGTCCTTAACGGCCCTTGAAAATCCG
AGGGAATGTCTTACACTCGCTCGTACCCATATCCGCATCAGGTCCCCAAGGTGATCAGCC
TCTAGTCCATAGAATAATGTAGATAAGGGAAGTCGGCAAAATAGATCCGTAACTTCGGGA
AAAGGATTGGCTCATAGGATAGGGTACATCGGGGCCTTGAGTTGGGACTATTGGGCGGAC
TCGGCGCTCTTGGCCGGGCGTCTGGTGTACAATTAACTATCAACTATGAACTGGTACGGA
CAAGGGGAATCTGACTGTCTAATTAAAACATAGCAT------------------------
------------------------------------------------------------
------------------------------------------------------------
------------------------------------------------------------
------------------------------------------------------------
------------------------------------------------------------
------------------------------------------------------------
------------------------------------------------------------
------------------------------------------------------------
------------------------------------------------------------
----GACCCCCGCCTGCCGAAGTTGTGCGCTTCGTGCGCGGCTCGCGATCGTGCACTCGC
TCGTCAAGACCAAAAACGTGTGCGAGATGGGTGCGGGCACCAGCAGCCGCAGATTAGGAG
GGAGGGGTTGAAGTTGATTATGGTCTACTCAAAAGGAAAAGATGAGGTGTGGACGGCAAT
CTGATGCAACCGGACCGTAAACCTCTGACACCCACCATGGCTAACGCCTTGTTCCGAAAG
ATCCCCGCCGAGGATCTCAAGGTCATGGGTCTGAACCCGCTCGAGGCGCACCCGGCATGG
ATGATCCTCACCGTCCTGCCCGTCCCCCCACCACCGGTCCGACCTTCGATCGCCGTCGAT
GGAGGTGCGATGCGAGGCGAGGACGATTTGACCTACAAGCTGGCCGAAATCATCCGCGCG
AACCAGGTCTTGCGCAAGTTCGAGGAAGAGGGAGCGCCGAATCACGTCATTGCCGA
[5] Phlebia_radiata_TUB_020308
TGTACTGTGAAACTGCGAATGGCTCATTAAATCAGTTATAGTTTATTTGATGGTGCTTTG
CTACATGGATAACTGTGGTAATTCTAGAGCTAATACATGCAATCAGCCCCGACTTCTGGA
AGGGGTGTATTTATTAGATAAAAAACCAACGCGGTTCGCCGCTCCCTTGGTGATTCATAA
TAACTTCTCGAATCGCACGGCCTTGTGCCGGCGATGCTTCATTCAAATATCTGCCCTATC
AACTTTCGATGGTAGGATAGAGGCCTACCATGGTTTCAACGGGTAACGGGGAATAAGGGT
TCGATTCCGGAGAGGGAGCCTGAGAAACGGCTACCACATCCAAGGAAGGCAGCAGGCGCG
CAAATTACCCAATCCCGACACGGGGAGGTAGTGACAATAAATAACAATATACGGGTCTTA
TAATTGGAATGAGTACAATTTAAATCTCTTAACGAGGAACAATTGGAGGGCAAGTCTGGT
GCCAGCAGCCGCGGTAATTCCAGCTCCAATAGCGTATATTAAAGTTGTTGCAGTTAAAAA
GCTCGTAGTTGAACTTCAGATCTGGCTGAGCGGTCTGGCTGGGTCTTACCTCTTGGTGAG
CCATGCTCTTCATTGGAACCAGGACGTTTACCTTGAGAAAATTAGAGTGTTCAAAGCAGG
CTATGCCCGAATACATTAGCATGGAATAATAAAATAGGACGTGCGGTTCTATTTTGTTGG
TTTCTAGAGTCGCCGTAATGATTAATAGGGATAGTTGGGGGCATTAGTATTCCGTTGCTA
GAGGTGAAATTCTTGGATTTACGGAAGACTAACTACTGCGAAAGCATTTGCCAAGGATGT
TTTCATTAATCAAGAACGAAGGTTAGGGGATCGAAAACGATCAGATACCGTTGTAGTCTT
AACAGTAAACTATGCCGACTAGGGATCGGTGATGTGTCGCTCGGCACCTTACGAGAAATC
AAAGTCTTTGGGTTCTGGGGGGAGTATGGTCGCAAGGCTGAAACTTAAAGGAATTGACGG
AAGGGCACCACCAGGAGCCTGCGGCTTAATTTGACTCAACACGGGGAAACTCACCAGGTC
CAGACATGACTAGGATTGACAGATTGATAGCTCTTTCATGATTTTATGGGTGGTGGTGCA
TGGCCGTTCTTAGTTGGTGGAGTGATTTGTCTGGTTAATTCCGATAACGAACGAGACCTT
AACCTGCTAAATAGCCAGGCCGGCTTTGGCTTCTTAGAGGGACTGTGCGTCTAGCAGACG
GAAGTTTGAGGCAATAACAGGTCTGTGATGCCCTTAGATGTTCTGGGCCGCACGCGCGCT
ACACTGACAGAGCCAGCGAGTCCTTGGCCGGAAGGTGGGTAATCTTGTGAAACTCTGTCG
TGCTGGGGATAGAGCATTGCAATTATTGCTCTTCAACGAGGAATACCTAGTAAGCGTGAG
TCATCAGCTCGCGTTGATTACGTCCCTGCCCTTTGTACACACCGCCCGTCGCTACTACCG
ATTGAATGGCTTAGTGAGGTCTTGGGATTGGCGTCGAGGAGCCGGCAACGGCACC-----
--AAAGCTCAAATTTAAAATCTGGCGGTATCGTCCGAGTTGTAGTCTGGAGAAGCGTCTT
CCGCGCTGGACCGTGTACAAGTCTCTTGGAACAGAGCGTCGTAGAGGGTGAGAATCCCGT
CTTTGACACGGACTATGTGATGCGCTCTCAAAGAGTCGAGTTGTTTGGGAATGCAGCTCA
AAATGGGTGGTAAATTCCATCTAAAGCTAAATATTGGCGAGAGACCGATAGCGAACAAGT
ACCGTGAGGGAAAGATGAAAAGCACTTTGGAAAGAGAGTTAAACAGTACGTGAAATTGCT
GAAAGGGAAACGATTGAAGTCAGTCGCGTCGTCTAGAACTCAACCTTGGGCTCGGTGCAT
TGACGGGCCAGCATCAGTTTTGACCGTTGGAAAAAGGTCCTTGGAATGTGGCGGGTGTGT
TATAGCCTTCGTATACGACGGTTGGGACTGAGGAGCTTAGGATGCTGGCGTAATGGCTTT
AAACGACCCGTCTTGAAACACGGACCAAGGAGTCTAACATGCCTGCGAGTGTTTGGGTGT
AAACCCGAGCGCGTAACGAAAGTGGAGCACCGACGCCCACACCAGAGTGACGGATGTGCG
GTTGAGCATGTATGTTGGGACCCGAAAGATGGTGAACTATGCCTGAATAGGGTGAAGCCA
GAGGAAACTCTGGTGGAGGCTCGTAGCGATTCTGACGTGCAAATCGATCGTCAAATTTGG
GTATAGGGGCGAAAGACTAATCGAACCATCTAGTAGCTGGTTCCTGCCGAAGTTTCCCTC
AGGATAGCAGAAACTCGATCAGATTTATGTGGTAAAGCGAATGATTAGAGGCCTTGGGGT
TGAAACAACCTTAACCTATTCTCAAACTTTAAATATGTAAGAACGAGCCGTCACTTAAAG
AGTTTCTAGTGGGCCATTTTTGGTAAGCAGAACTGGCGATGCGGGATGAACCGAACGCGA
GGTTAAGGTGCCGGAATACACGCTCATCAGACACCACAAAAGGTGTTAGTTCATCTAGAC
AGCAGGACGGTGGCCATGGAAGTCGGAACCCGCTAAGGAGTGTGTAACAACTCACCTGCC
GAATGAACTAGCCCTGAAAATGGATGGCGCTCAAGCGTGTTACCCATACCTCGCCGTCAG
CGTTGAAGTGACGCGTTGACGAGTAGGCAGGCGTGGAGGTGTGAAGAAGCCTAGGCAGTG
ATGCTGGGTGAAACAGCCTCTAGTGCAGATCTTGGTGGTAGTAGCAAATATTCAAGTGAG
AACCTTGAAGACTGAAGTGGAGAAAGGTTCCATGGTAACAGCAGTTGGACATGGGTCAGT
CGATCCTAAGAGATAGGGAAGCTCCGTTTCATATCGAAAGGGAATCCGGTTAAAATTCCG
GAACCAGAATGTGGGACGGCAACGTAAATGAACTTGGAGACGTCGGCGAGGGCCCCGGGA
AGAGTTATCTTTTCTCCTTAACAGCTTCACCCTGAAATCGGATTGTCCGGAGATAGGGTT
CAATAGCTGGTAGAGCTCGACGTCGGGTCCGGTGCGTTCTCGACGACCCTTGAAAATCCA
AGGGAACGTTTCACGTCTGGTCGTACTCATAACCGCAGCAGGTCTCCAAGGTGAACAGCC
TCTAGTTGATAGAACAATGTAGATAAGGGAAGTCGGCAAAATAGATCCGTAACTTCGGGA
AAAGGATTGGCTCTAAGGGTTGGGTACGTCGGGCCTTGGAGCTGGGACTGTGGGACGGAC
GTGGATGACTTTGGCGGGCGTCCGGCGTACGTTTAACGACCGACTTAGAACTGGTACGGA
CAAGGGGAATCTGACTGTCTAATTAAAACATAGCATTTTTAGGTTATTTTAATTTAACTT
TAACTAATTTAGCTTTATATTCAGTATTAGTTATTTTATTCATTATAACTTTACAAAAAA
TAAATTAGTTCCATCTAAATGGCAAATAGCTTTAGAAAGTTTATTTGCAAGTATTAGTTC
TATGGTTAGAGAACAATTAGAAGTTTATTTACCATTTATCTATTCATTATTTTGTTTATT
TTAATAGCTAATTTATTTGGTTCCGTGCCATATAGTTTTACAATCACTACTTCTGCAATA
GTTGCTATAGGATTAAGTTTTACAATTTGGGCGGTGACAATATTAGGCATAAATTACACT
TTTATTTTATACCCTCTGGAACACCTTTAGCTTTAATTCCTTTATTAGTGTTAATTGAAG
TTATATCATATGTTGCTAGAGCAGCTAGTTTAGGTTTAAGATTATTTGCTAATATGCTTG
GGGGTCACACATTAATGAAAATACTTTCTAGTTTTTTATACAAAGGTGCTTCATTCATAA
TTGCTTTTGTTACTCTAATTCCTTTTGTGTTGTTCTTAGGTATAATGTTACTTGAAATAG
GTGTGACCCTGCCTTGCAGATAAAATTAGGCATGTTCGCGGATGCAAGTCGTCTGGAATT
TCTGCAAGAGCAAAATGATTTGCGAGCCGGCTGCGGCGCTGCGCAGCCTCAAATCCGGAA
GGAAGGACTGAAACTCTTCGTGCAATACAAACGCTCGAAGGATGAGGACGAGAGGTGAAG
ACACTTCAGCCTGACAAGAGGCCGTTCCCGCCACAAGAAGTATACACGGCGTTGAAGAAA
ATCCCYGATTCTGATTTGCACCTACTCGGCCTCTCKGACGAGTATGCTCGTCCAGAATGG
ATGATTCTCACTGTACTCCCCGTTCCTCCACCGCCAGTGCGTCCAAGTATAGCTGTCGAT
GGGGGTACTATGCGGAGCGAGGATGATTTGACATACCAATTGGGCGGCATCATTAAGGCT
TCTGCCAGTGTACGGAGATGCGAACAAGAAGGCGCACCAGCCCACGTCATCACAGA
[6] Amphinema_byssoides_TUB_020296
TGTACTGTGAAACTGCGAATGGCTCATTAAATCAGTTATAGTTTATTTGATGGTATCTTG
CTACATGGATAACTGTGGTAATTCTAGAGCTAATACATGCAATCAGCCCCGACTTCCGGG
AGGGGTGTATTTATTAGATAAAAAACCAACGCGGTTCGCCGCTCCCTTGGTGATTCATAA
TAACTTGTCGAATCGCATGGCCTTGTGCCGGCGATGCTTCATTCAAATATCTGCCCTATC
AACTTTCGATGGTAGGATAGAGGCCTACCATGGTTTCAACGGGTAACGGGGAATAAGGGT
TCGATTCCGGAGAGGGAGCCTGAGAAACGGCTACCACATCCAAGGAAGGCAGCAGGCGCG
CAAATTACCCAATCCCGACACGGGGAGGTAGTGACAATAAATAACAATATACGGGTCTTA
TAATTGGAATGAGTACAATTTAAATCCCTTAACGAGGAACAATTGGAGGGCAAGTCTGGT
GCCAGCAGCCGCGGTAATTCCAGCTCCAATAGCGTATATTAAAGTTGTTGCAGTTAAAAA
GCTCGTAGTTGAACTTCGGGCCTGGCTGGGTGGTCCGGCCGGGCCTTACCTCTTGGTGAG
CCGTGCCCTTCACTGGAACCAGGACTTTTACCTTGAGAAAATTAGAGTGTTCAAAGCAGG
CTATGCCCGAATACATTAGCATGGAATAATGAAATAGGACGCGCGGTTCTATTTTGTTGG
TTTCTAGAGTCGCCGTAATGATTAATAGGGACAGTTGGGGGCATTAGTATTCGGTTGCTA
GAGGTGAAATTCTTGGATTTACCGAAGACTAACTATTGCGAAAGCATTTGCCAAGGATGT
TTTCATTAATCAAGAACGAAGGTTAGGGGATCGAAAACGATCAGATACCGTTGTAGTCTT
AACAGTAAACTATGCCGACTAGGGATCGGTGATGTGTCGCTCGGCACCTTACGAGAAATC
AAAGTCTTTGGGTTCTGGGGGGAGTATGGTCGCAAGGCTGAAACTTAAAGGAATTGACGG
AAGGGCACCACCAGGAGCCTGCGGCTTAATTTGACTCAACACGGGGAAACTCACCAGGTC
CAGACATGACTAGGATTGACAGATTGATAGCTCTTTCATGATTTTATGGGTGGTGGTGCA
TGGCCGTTCTTAGTTGGTGGAGTGATTTGTCTGGTTAATTCCGATAACGAACGAGACCTT
AACCTGCTAAATAGCCAGGCCGGCTTTGGCTTCTTAGAGGGACTGTGCATCTAGCCGACG
GAAGTTTGAGGCAATAACAGGTCTGTGATGCCCTTAGATGTTCTGGGCCGCACGCGCGCT
ACACTGACAGAGCCAGCGAGTCCTTGTCCGGAAGGTGGGTAATCTTGTGAAACTCTGTCG
TGCTGGGGATAGAGCATTGCAATTATTGCTCTTCAACGAGGAATTCCTAGTAAGCGTGAG
TCATCAGCTCGCGTTGATTACGTCCCTGCCCTTTGTACACACCGCCCGTCGCTACTACCG
ATTGAATGGCTTAGTGAGGTCTCCGGATTGGCTTTGGGGAGCCGGCGACGGCACCAGCGG
GAAAAGCTCAAATTTAAAATCTGGCGGTGCCGTCCGAGTTGTAATCTGGAGAAGTGTTTT
CCGCGTCGGACCGTGTACAAGTCTTCTGGAACGGAGCGTCATAGAGGGTGAGAATCCCGT
CTCTGACACGGACTGTGTGATACGCTCTCGAAGAGTCGAGTTGTTTGGGAATGCAGCTCA
AAATGGGTGGTAAATTCCATCTAAAGCTAAATATTGGCGAGAGACCGATAGCGAACAAGT
ACCGTGAGGGAAAGATGAAAAGCACTTTGGAAAGAGAGTTAAACAGTACGTGAAATTGTT
GAAAGGGAAACGTTTGAAGTCAGTCGCGTCGGCCGGGACTCAACCTTGTGCTCGGTGCAT
TGACGGGTCAGCATCAATTTTGACYGTCGGATAAAGGCCGAGGGAACGTGGCGGGTGTGT
TATAGCCCTCGCATACGACGATTGGGATTGAGGAGCTTAGGATGCTGGCATAATGGCTTT
AAGCGACCCGTCTTGAAACACGGACCAAGGAGTCTAACATGCCCGCGAGTGTTTGGGTGA
AAACCCGAGCGCGTAATGAAAGTGGAGCATCGACGCCCGGACCAGAGTGACGGATCTGCG
GTAGAGCGTGTATGTTGGGACCCGAAAGATGGTGAACTATGCCTGAATAGGGTGAAGCCA
GAGGAAACTCTGGTGGAGGCTCGTAGCGATTCTGACGTGCAAATCGATCGTCGAATTTGG
GTATAGGGGCGAAAGACTAATCGAACCATCTAGTAGCTGGTTCCTGCCGAAGTTTCCCTC
AGGATAGCAGAAACTCGATCAGATTTATGTGGTAAAGCGAATGATTAGAGGCCTTGGGGT
TGAAACAACCTTAACCTATTCTCAAACTTTAAATATGTAAGAACGAGCCGTCTCTTTGAG
AGTTTCTAGTGGGCCATTTTTGGTAAGCAGAACTGGCGATGCGGGATGAACCGAACGCGA
GGTTAAGGTGCCGGAATCTACGCTCATCAGACACCAAAAAAGGTGTTGATTCATCTAGAC
AGCAGGACGGTGGCCATGGAAGTCGGAATCCGCTAAGGAGTGTGTAACAACTCACCTGCC
GAATGAATCAGCCCTGAAAATGGATGGCGCTCAAGCGTAGTACCCATACCTCGCCGTTAG
CGTTGAAGTGACGCGCTAACGAGTAGGCAGGCGTGGGGGTGTGAAGAAGCCTTGGCAGCG
ATGCTGGGTGGAACGGCCCCTAGTGCAGATCTTGGTGGTAGTAGCAAATATTCAAGTGAG
AACCTTGAAGACTGAAGTGGAGAAAGGTTCCGTGGTAACAGCAGTTGGACACGGGTCAGT
CGATCCTAAGAGATAGGGAAACTCCGTTTTATATCGAAAGGGAATCCGGTTAATATTCCG
GAACCAGGACATGGAACGGCAACGTAAATGAACTTGGCGACGCTGGCGAGGGCCCCGGGA
AGAGTTATCTTTTCTCCTTAACAGCCTAACCCTGAAATCGGTTTGTCCGGAGCTAGGGTC
TGATGGCTGGTAGAGCTCGACGTCGGGTCCGGTGCGTTCTCGACAGCCCTTGAAAAACCA
AGGGAATGTTTCATGCCTGGTCGTACTCATAACCGCAGCAGGTCTCCAAGGTGAACAGCC
TCTAGTTGATAGAACAATGTAGATAAGGGAAGTCGGCAAAATAGATCCGTAACTTCGGGA
AAAGGATTGGCTCTAAGGGTTGGGTGCGTCGGGCCTTGTGCTGGGGATTG-ACGACGGTC
GTGAAAGGCCTTGGCGCAGTTCCGGCGCACGCTTAACAACCGACTTAGAACTGGTACGGA
CAAGGGGAATCTGACTGTCTAATTAAAACATAGCATTATTAGGATATATTAACTTTACTT
TAACTAATTTAGGTTTATATTCATTATTAATATTATTTTTAATTTTAGCTTTACAAATAC
AAAATTATTACCTTCAAATTGGTCTATTTTATTAGAAAGTATCTTTGCAAGTATAAATTC
TATGGTTAGAGAACAATTAGAAATTTATTTACCTTTTATATATTCAACATTTATTTTATT
TTAATAGCTAATTTAATTGGTAATGTTCCTTATTCTTATACAATTACTTCTTCAATTATA
GTTTCTATAGGATTATCTTTTACTCTAATTGGAGTTACAATTCTAGGCATAAAATTCATT
TTTTCTTTATACCAGCTGGAACTCCTTTAGCTTTAGTACCTTTATTAGTTTTAATCGAAT
TATTAAGTTATATTTCTAGAGCATTCTCTTTAGGAATCCGATTATTCAGTAATATTACTG
CTGGTCATACTCTTATGAAAATTCTAAGTACATTCTTATATCAAGCTGGAGGTGTCGTAA
TGTTTGTTGTTACTTTAATTCCTTTTACAGTATTCTTAGCTATTATAGGTTTGGAATTAG
CAGTGACCCCAATTTGCAGATAAGATACGGCATGTATCCGCATGGCTATTGTTTGGGCCT
TCTGCAAAACAAAAATGATCTGCGAACCGGCTGCGGGCATGTCCAACCGCTCATCAGGAA
GGAGGCGCTGAAATTGTTCTTGCAATATAAGAAGCAGAAGGATGATGACGAGATGGGAAG
CCGATGCAACCCGACAAAAGGATGATCTCCGCAGCGGACGTTTATGTCGTGTTCAAGAAG
ATGTTAGATTCTGATTTGCATCTGCTTGGCCTTTCTCCGGACAATGCGCGGCCGGAATGG
ATGATTCTTACTATAATGCCTGTACCACCGCCCCCAGTTCGTCCGAGTATCGCTGTCGAT
GGTGGTGCGATGCGCAGCGAGGACGATCTGACGTATAAACTTGGAGATATTATCAAGGCA
TCATCTAATGTGCGGAGATGCGAGTTGGAAGGTGCGCCGGCCCATGTAGTTATTGA
[7] Phellinus_igniarus_TUB_020298
-GTACTGTGAAACTGCGAATGGCTCATTAAATCAGTTATAGTTTATTTGATGGTACATTG
CTACATGGATAACTGTGGTAATTCTAGAGCTAATACATGCAATCAGCCCCGACTTCTGGG
AGGGGTGTATTTATTAGATAAAAAACCAACGCGGTTCGCCGCTCCGTTGGTGATTCATGA
TAACTTCTCGAATCGCACGGCCTTGTGCCGGCGATGCTTCATTCAAATATCTGCCCTATC
AACTTTCGATGGTAGGATAGTGGCCTACCATGGTTTCAACGGGTAACGGGGAATAAGGGT
TCGATTCCGGAGAGGGAGCCTGAGAAACGGCTACCACATCCAAGGAAGGCAGCAGGCGCG
CAAATTACCCAATCCCGACACGGGGAGGTAGTGACAATAAATAACAATATATGGGTCTTA
TAATTGGAATGAGTACAATTTAAATCCCTTAACGAGGAACAATTGGAGGGCAAGTCTGGT
GCCAGCAGCCGCGGTAATTCCAGCTCCAATAGCGTATATTAAAGTTGCTGCAGTTAAAAA
GCTCGTAGTTGAACTTCAGGCCTTGCCGGGCGGTCCGGCGGGGCCTTACCTCTTGGTGAA
CCATGCCCTTCACTGGAACCAGGACTTTTACCTTGAGAAAATTAGAGTGTTCAAAGCAGG
CTATGCCCGAATACATTAGCATGGAATAATAAAATAGGACGTGCGGTTCTATTTTGTTGG
TTTCTAGGATCGCCGTAATGATTAATAGGGACAGTTGGGGGCATTAGTATTCAGTTGCTA
GAGGTGAAATTCTTGGATTTACTGAAGACTAACTATTGCGAAAGCATTTGCCAAGGATGT
TTTCATTAATCAAGAACGAAGGTTAGGGGATCGAAAACGATCAGATACCGTTGTAGTCTT
AACAGTAAACTATGCCGACTAGGGATCGGAAATGTGTCGCTCGGCACCTTACGAGAAATC
AAAGTCTTTGGGTTCTGGGGGGAGTATGGTCGCAAGGCTGAAACTTAAAGGAATTGACGG
AAGGGCACCACCAGGAGCCTGCGGCTTAATTTGACTCAACACGGGGAAACTCACCAGGTC
CAGACATAACTAGGATTGACAGATTGATAGCTCTTTCTTGATTTTATGGGTGGTGGTGCA
TGGCCGTTCTTAGTTGGTGGAGTGATTTGTCTGGTTAATTCCGATAACGAACGAGACCTT
AACCTGCTAAATAGCCAGGCCGGCTTTGGCTTCTTAGAGGGACTGTACATCTAGTCGACG
GAAGTTTGAGGCAATAACAGGTCTGTGATGCCCTTAGATGTTCTGGGCCGCACGCGCGCT
ACACTGACAGAGCCAGCGAGTCCTTGGCCGGAAGGTGGGTAATCTTGTGAAACTCTGTCG
TGCTGGGGATAGAGCATTGCAATTATTGCTCTTCAACGAGGAATTCCTAGTAAGCGTGAG
TCATCAGCTCGCGTTGATTACGTCCCTGCCCTTTGTACACACCGCCCGTCGCTACTACCG
ATTGAATGGCTTAGTGAGGCCTTCGGATTGGCTTTGGGGAGCCGGCAACGGCACC-----
---AAGCTCAAATTTAAAATCTGGCGGGCTCGTCCGAGTTGTAATCTGGAGAAGCGTTTT
CCGCGTCGGACCGTGCATAAGTCTCCTGGAACGGAGCGTCATAGAGGGTGAGAATCCCGT
CCATGGCACGGACCGTGTGATACGTTTTCAAAGAGTCGAGTTGTTTGGGAATGCAGCTCA
AAACGGGTGGTAAATTCCATCTAAAGCTAAATATTGGCGAGAGACCGATAGCGAACAAGT
ACCGTGAGGGAAAGATGAAAAGCACTTTGGAAAGAGAGTTAAACAGTACGTGAAATTGTT
GAAAGGGAAACGCTTGAAGTCAGTCGCGTCCGACGGAACTCAGCCTTGGGCCTGGTGTAC
GGACGGGTCAACATCAGTTTTGACCGGTGGAAAAAGGTAGGGGGAATGTAGCTGGCGTGT
TATAGCCCCTGTATGCATCGGTCGGGACTGAGGAGCTTAGGATGTTGGCATAATGGCTTT
AAGCGACCCGTCTTGAAACACGGACCAAGGAGTCCAACATGCTTGCGAGTGTTCGGGTGA
AAACCCTTGCGCGTAATGAAAGTAGTGCACCGACGCCCGGCCCTGACTGACGGTGCTGCG
GTAGAGCAAGTATGCTGGGACCCGAAAGATGGTGAACTATGCCTGAATAGGGCGAAGCCA
GAGGAAACTCTGGTGGAGGCTCGTAGCGATTCTGACGTGCAAATCGATCGTCAAATTTGG
GTATAGGGGCGAAAGACTAATCGAACCATCTAGTAGCTGGTTCCTGCCGAAGTTTCCCTC
AGGATAGCAGAAGCTCAATCAGATTTATGTGGTAAAGCGAATGATTAGAGGCCTTGGGGT
TGAAACAACCTTAACCTATTCTCAAACTTTAAATATGTAAGAACGGGCCGTCTCTTGAAG
AGCTTCTAGTGGGCCATTTTTGGTAAGCAGAACTGGCGATGCGGGATGAACCGAACGCGA
GGTTAAGGTGCCGGAATGCACGCTCATCAGACACCACAAAAGGTGTTAGTTCATCTAGAC
AGCAGGACGGTGGCCATGGAAGTCGGAATCCGCTAAGGAGTGTGTAACAACTCACCTGCC
GAATGAACTAGCCCTGAAAATGGATGGCGCTCAAGCGTGCTACCCATACCTCGCCGTCCG
CGTTGAAGTGACGCGTGGACGAGTAGGCAGGCGTGGAGGTGTGAAGAAGCCTTGGCAGCG
ATGCTGGGTGAAACGGCCTCTAGTGCAGATCTTGGTGGTAGTAGCAAATATTCAAGTGAG
AACCTTGAAGACTGAAGTGGAGAAAGGTTCCATGGTAACAGCAGTTGGACATGGGTTAGT
CGATCCTAAGAGATAGGGAAGCTCCGTTTCATATCGAAAGGGAATCCGGTTAAGATTCCG
GAACCAGGATGTGGAGCGGCAACGCAAATGAACTTGGAGACGTCGGCGGGAGCCCCGGGA
AGAGTTTTCTTTTCTCCTTAACCGTCTCACCCTGAAATCGGATTGTCCGGAGCTAGGGTT
CAATGGCGGGTAGAGCTCGACGTCGGGTCCGGTGCGCTCTCGACGACCCTTGAAAATCCA
AGGGAATGCTTCACACCTGGTCGTACTCATAACCGCAGCAGGTCTCCAAGGTGAACAGCC
TCTAGTTGATAGAACAATGTAGATAAGGGAAGTCGGCAAAATAGATCCGTAACTTCGGGA
TAAGGATTGGCTCTAAGGGTTGGGTGCATCGGGCCTTGGGCCTGGGACTGCTGGACGGAC
GCAGAGAGCCTTGGCGGGCGTCCGGTGCACGCTTAACAACCGACTTAGAACTGGTACGGA
CAAGGGGAATCTGACTGTCTAATTAAAACATAGCATTCTTCGGTTATTTAAACTTAACTT
TAACTAATTTAGCTTTACAYTGTATTTTAGTTATATTTGTAGTAGTAAGTCTACAAATAC
TAAATTAGTTCCTTCTAAATGGTCTATAGCTTTAGAAAGTTCTTTTGCTAGTGTAAATTC
AATGGTAAGAGATCAAATAGAATTGTATTTACCTTTCATTTATTCACTATTTTTTTTATT
TTAATAGCTAATTTAATTGGTAATGTGCCTTATTCTTACACTATAACAACTTCTATTATT
GTAACAATTGGTTTATCATTTACAATTTTAGGTGTTACAATCTTAGGCATAAATTAAGAT
TCTTTTTCATACCTTCTGGGACTCCTTTAGCTTTAGTGCCTTTATTAGTTTTAATTGAAT
TATTAAGTTACATTGCCCGAGCATTTAGTTTAGGAGTGCGACTTTTTGCTAACTTATGTG
CTGGTCATGCTCTAATGAAAATCTTGTCAACATTCCTATATCAGGCAAGTAGCTTATTAG
TAGCCATCTTAACTTTAATTCCTTTTGGTGTTTTCTTAGCAATTATGGCTCTAGAATTAG
CTGTGATCCTGCTTTGCCGACCGAATTCGACTAGCCCGCGCATGCCGGCTGTCTGGTCTT
ATTGTAAAGGAAAGATGGTTTGCGAAGCGGCTGCGGTCACGTTCAACCTCAAATACGGAA
AGAGGGTCTCAAGTTGTTCTTGCAATATAAGAGGTCCAAGAACGACGAAGAGAATTCAAG
GCGGCACAGCCGGATAAGCGGCCCTTCACGCCCGCTGAAGTATATAATGTACTGAAGAAG
WTTTCGGACGAGGACCTCGCGTTACTCGGGTTATCGGATGAGTATGCACGGCCCGATTGG
ATGATTCTGACGGTGTTGCCTGTTCCGCCTCCTCCTGTCCGACCAAGTATTACTGCAGAT
GGCGGCGCGATGCGTAGTGAGGATGACCTGACCTATAAACTTGGTGATATCATCAAGGCG
TCGGCAAACGTCCGTAGATGTGAGGAAGAAGGTGCAYCCGCTCATGTCATCACTGA
[8] Myxarium_grilletii_RoKi_218
TATACTGTGAAACTGCGAATGGCTCATTAAATCAGTTATAGTTTATTTGATGTTAAATTG
CTACATGGATAACTGTGGTAATTCTAGAGCTAATACATGCACAAAGCCCCAACTTCTGGA
AGGGGTGTATTTATTAGATAAAAAACCAACGCGGCTCGCCGCTCGTTTGGTGATTCATAA
TAACTTCTCGAATCGCATGGCCTTGCGCCGGCGATGCTTCATTCAAATATCTGCCCTATC
AACTTTCGATGGTAGGATAGAGGCCTACCATGGTGGTAACGGGTAACGGGGAATAAGGGT
TCGATTCCGGAGAGGGAGCCTGAGAAACGGCTACCACATCCAAGGAAGGCAGCAGGCGCG
CAAATTACCCAATCCCGACACGGGGAGGTAGTGACAATAAATAACAATATATGGGTCTTA
TAATTGGAATGAGTACAATTTAAATCCCTTAACGAGGAACAATTGGAGGGCAAGTCTGGT
GCCAGCAGCCGCGGTAATTCCAGCTCCAATAGCGTATATTAAAGTTGTTGCAGTTAAAAA
GCTCGTAGTTGAACTTCAGGTCTGGCTGGTCGGTCCGGCTGGGTCTTACCTCTTGGTGAG
GCATGCCCTTTACTGGAACCAGGACTTTTACCTTGAGAAAATTAGAGTGTTCAAAGCAGG
CTTTGCCCGAATATATTAGCATGGAATAATAAAATAGGACGTGCGGTTCTATTTTGTTGG
TTTCTAGAGTCGCCGTAATGATTAATAGGGACAGTTGGGGACATTCGTATTGCATTGCTA
GAGGTGAAATTCTTGGATTTATGCAAGACGAACTTCTGCGAAAGCATTTGTCAAGGATGT
TTTCATTAATCAAGAACGAAGGTTAGGGGATCGAAAACGATCAGATACCGTTGTAGTCTT
AACAGTAAACTATGCCGACTAGGGATCGGTCATGTGTCGCTCGGCACCTTACGAGAAATC
AAAGTCTTTGGGTTCTGGGGGGAGTATGGTCGCAAGGCTGAAACTTAAAGGAATTGACGG
AAGGGCACCACCAGGAGCCTGCGGCTTAATTTGACTCAACACGGGGAAACTCACCAGGTC
CAGACATGGCTAGGATTGACAGATTGATAGCTCTTTCTTGATTCTATGGGTGGTGGTGCA
TGGCCGTTCTTAGTTGGTGGAGTGATTTGTCTGGTTAATTCCGATAACGAACGAGACCTT
AACCTGCTAAATAGCCAGGCCGGCTTTGGCTTCTTAGAGGGACTATGTGTCTAACTGATG
GAAGTYTGAGGCAATAACAGGTCTGTGATGCCCTTAGATGTTCTGGGCCGCACGCGCGCT
ACACTGACAGAGCCAGCGAGACCTTGGCCGGAAGGCGGGTAATCTTGTGAAACTCTGTCG
TGCTGGGGATAGAGCATTGCAATTATTGCTCTTCAACGAGGAATGCCTAGTAAGCGTGAG
TCATCAGCTCGCGTTGATTACGTCCCTGCCCTTTGTACACACCGCCCGTCGCTACTACCG
ATTGAATGGCTTAGTGAGGTCTTCGGATTGGCTTCGGGGAGCCGGCAACGGCACCG--AG
GGAAAGCTCAAATTTAAAATCTGGCGGTGCCGTCCGAGTTGTAGTTTAGAGAGGTGTTTT
CTGCGTCGGACCACACACAAGTCCTTTGGGATAAGGCTTCATAGAGGGTGAGAATCCCGT
ACATGGTGTGGACTATGTGATGCACCCTCAAAGAGTCGAGTTGTTTGGGAATGCAGCTCA
AAATGGGTGGTAAATTCCATCTAAAGCTAAATATTGGGGAGAGACCGATAGCGCACAAGT
ACCGTGAGGGAAAGGTGAAAAGCACTTTGGAAAGAGAGTTAAACAGTACGTGAAATTGCT
GAAAGGGAAACGCTTGGAGTCAGTCGCGTCCTTCTGGACTCAGCCGTGTCCTCGGTGTAT
GGATGGGCCAGCATCGATTTTGTTCGCCGTACAAAGGCGTGAGGAATGTGGCGGGTGTGT
TATAGCCTTTGTATGCGGTGGGTGGGATCGAGGAGCTTCGGATGCTGGCGTAATGGCTTT
AAGCGACCCGTCTTGAAACACGGACCAAGGAGTCTAACATGCAAGCGAGTGTTAGGGTGA
AAACCCTTGCGCGTAATGAAAGTGATGCACCGACGCCCGGTCCTGACTGACGGATCTGAG
GCAGAGCTTGTATGCTGGGACCCGAAAGATGGTGAACTATGCCTGAATAGGGCGAAGCCA
GAGGAAACTCTGGTGGAGGCTCGTAGCGATTCTGACGTGCAAATCGATCGTCAAATTTGG
GTATAGGGGCGAAAGACTAATCGAACCATCTAGTAGCTGGTTCCTGCCGAAGTTTCCCTC
AGGATAGCAGAAACGCGATCAGTTTTATGTGGTAAAGCGAATGATTAGAGGCCTTGGGGT
TGAAACAGCCTTAACCTATTCTCAAACTTTAAATATGTAAGATCGGGTCGTCACTTTGAG
CGTTTCTAGTGGGCCATTTTTGGTAAGCAGAACTGGCGATGCGGGATGAACCGATCGCGG
GGTTAAGGTGCCGGAATTCACGCTCATCAGACACCACAAAAGGTGTTAGTTCATCTAGAC
AGCAGGACGGTGGCCATGGAAGTCGGAATCCGCTAAGGAGTGTGTAACAACTCACCTGCC
GAATGAACTAGCCCTGAAAATGGATGGCGCTCAAGCGTGATACCCATACCCCGCCGTTCG
CGTTGAAGTGACGCGCGAACGAGTAGGCAGGCGTGGAGGTGTGAAGAAGCCTTGGCAGTG
ATGCTGGGTGAAACAGCCTCTAGTGCAGATCTTGGTGGTAGTAGCAAATATTCAAGTGAG
ATCCTTGAAGACTGAAGTGGAGAAAGGTTCCATGGTAACAGCAGTTGGACATGGGTTAGT
CGATCCTAAGAGATAGGGAAGTTCCGTTTGATATCGAAAGGGAATCCGGTTAAAATTCCG
GAACCAGGATGTGGAGCGGCAACGCAACTGAACTTGGAGACGCTGGCAGGGGCCCCGGGA
AGAGTTTTCTTTTCTCCTTAACAGTCCAACCCTGAAATCGGTTTGTCCGGAGCTAGGGTT
CAGAGGCTGGTAGAGCACGGCGCCGTGTCCGGTGCGTTCCTGACAGTCCTTGAAAATCCA
AGGGAATGTTTCACGCCTGGTCGTACTCATAACCGCAGCAGGTCTCCAAGGTGAACAGCC
TCTAGTTGATAGAACAATGTAGATAAGGGAAGTCGGCAAAATAGATCCGTAACTTCGGGA
AAAGGATTGGCTCTAAGGGTTGGGTACGTCGGGCCTTGGGGCCGGGACTGCCGGATGGAC
GTGGACGGCCTTGGCGGGCGTCCGGCGTACGCTTAACAACCAACTTAGAACTGGTACGGA
CAAGGGGAATCTGACTGTCTAATTAAAACATAGCATTGTTAGATTATTTGACAATAGCTC
TTACTAATTTAGGATTATATTCAATAGTGGTTTTAACATTAATTTTTGTTTTACAGAAAA
TAAATTAGTACCTTCTAAGTGGTCTATAGCCTTAGAAAGTATATTTACTACAATTTCTTC
AATCGTTAGAGATCAAATAGAACGTTACTTACCTTTGATATATTCACTTTTTTTTTTGTT
TTAATTGCAAACTTGGTAGGTAATATTCCTTATAATTTCACAGTTACAACTTCTCTAATA
GTTTCTATTGGATTAAGTTTTACTATCTTTGGGGTTACTATTTTAGGAAAAAAATTTCAT
TTACTTTCGTACCTGAGGGTACACCATTGGCCTTAGTACCATTATTGGCATCAATTGAAT
TTGTAAGTTACAGTGCAAGAGCACTTTCATTAGGAATACGATTATTTGCTAATTTAGTAG
CGGGTCACGCATTATTAAAAATACTGTCTACATTTTTATTAAAAAATGAAAGTATTTTTA
TTTGTGTAATAGCTGTAGTGCCTTTTTCAATTTTTGTGGCTTTACTAGGATTAGAATTAG
CTGTGATCCCAACTTGCCGACAAGATTCGTCACGTGCGCGCATGGCAATCGTTTGGGCCC
ATTGCAAATCGAAGATGGTTTGTGAAGCGGCTGTGGTCATGTCCAGCCAGTCATTCGCAA
GGAGGGTCTCAAGCTCTTCATGGTCTACAAGAAGTCCAAGGACGACGAGGAGACGTCAAG
ATGTCTCAGCAAGACAAGCGGCTCTACTCACCTTCAGAGGCGTACACGACCCTGAAGAAG
ATCCCAGAAGGCGACCTCATGCTGCTCGGCTTGTCAGAGGAATACGCACGTCCTGATTGG
ATGATATTGACGGTCCTCCCTGTCCCGCCGCCGCCCGTTCGACCAAGTATTGCTGTTGAT
GGTGGCGCCATGCGCAGCGAGGACGACTTGACGTACAAACTCGGCGACATCCTCAARGCT
AGTGCCAACGTTCGGCGATGCGAGCAGGAAGGCGCCCCGGCGCACATCATCACTGA
[9] Trametes_gibbosa_TUB_020303
TGTACTGTGAAACTGCGAATGGCTCATTAAATCAGTTATAGTTTATTTGATGGTACCTTG
CTACATGGATAACTGTGGTAATTCTAGAGCTAATACATGCAATCAGCCCCGACTTCTGGG
AGGGGTGTATTTATTAGATAAAAAACCAACGCGGTTCGCCGCTCCATTGGTGATTCATAA
TAACTTCTCGAATCGCATGGCCTTGTGCCGGCGATGCTTCATTCAAATATCTGCCCTATC
AACTTTCGATGGTAGGATAGAGGCCTACCATGGTTTCAACGGGTAACGGGGAATAAGGGT
TCGATTCCGGAGAGGGAGCCTGAGAAACGGCTACCACATCCAAGGAAGGCAGCAGGCGCG
CAAATTACCCAATCCCGACACGGGGAGGTAGTGACAATAAATAACAATATGCGGGTCTCA
TAATTGGAATGAGTACAATTTAAATCTCTTAACGAGGAACAATTGGAGGGCAAGTCTGGT
GCCAGCAGCCGCGGTAATTCCAGCTCCAATAGCGTATATTAAAGTTGTTGCAGTTAAAAA
GCTCGTAGTTGAACTTCAGACCTGGCCGGGCGGTCCGGCTGGGTCTTACCTCTTGGTGAG
CCATGTCCTTCATTGGAACCAGGACTTTTACCTTGAGAAAATTAGAGTGTTCAAAGCAGG
CTATGCCCGAATACATTAGCATGGAATAATAAAATAGGACGTGCGGTTCTATTTTGTTGG
TTTCTAGAGTCGCCGTAATGATTAATAGGGATAGTTGGGGGCATTAGTATTCAGTTGCTA
GAGGTGAAATTCTTGGATTTACTGAAGACTAACTACTGCGAAAGCATTTGCCAAGGATGT
TTTCATTAATCAAGAACGAAGGTTAGGGGATCGAAAACGATCAGATACCGTTGTAGTCTT
AACAGTAAACTATGCCGACTAGGGATCGGTTATGTGTCGCTCGGCACCTTACGAGAAATC
AAAGTCTTTGGGTTCTGGGGGGAGTATGGTCGCAAGGCTGAAACTTAAAGGAATTGACGG
AAGGGCACCACCAGGAGCCTGCGGCTTAATTTGACTCAACACGGGGAAACTCACCAGGTC
CAGACATGACTAGGATTGACAGATTGATAGCTCTTTCATGATTTTATGGGTGGTGGTGCA
TGGCCGTTCTTAGTTGGTGGAGTGATTTGTCTGGTTAATTCCGATAACGAACGAGACCTT
AACCTGCTTAATAGCCAGGCCGGCTTTGGCTTCTTAGAGGGACTGTGCGTCTAGCAGACG
GAAGTTTGAGGCAATAACAGGTCTGTGATGCCCTTAGATGTTCTGGGCCGCACGCGCGCT
ACACTGACAGAGCCAGCGAGACCTTGGCCGGAAGGTGGGTAATCTTGTGAAACTCTGTCG
TGCTGGGGATAGAGCATTGCAATTATTGCTCTTCAACGAGGAATTCCTAGTAAGCGTGAG
TCATCAGCTCGCGTTGATTACGTCCCTGCCCTTTGTACACACCGCCCGTCGCTACTACCG
ATTGAATGGCTTAGTGAGGTCTTGGGATTGGCTTCGGGGAGCCGGCAACGGCACC-----
--AAAGCTCAAATTTAAAATCTGGCGGTGCCGTCCGAGTTGTAGTCTGGAGAAGTGCTTT
CCGCGCTGGACCGTGTACAAGTCTCTTGGAACAGAGCGTCATAGAGGGTGAGAATCCCGT
CTTTGACATGGACTATGTGATGCGCTCTCAAAGAGTCGAGTTGTTTGGGAATGCAGCTCA
AAATGGGTGGTGAATTCCATCTAAAGCTAAATATTGGCGAGAGACCGATAGCGAACAAGT
ACCGTGAGGGAAAGATGAAAAGCACTTTGGAAAGAGAGTTAAACAGTACGTGAAATTGCT
GAAAGGGAAACGCTTGAAGTCAGTCGCGTTGTCCGGAACTCAGCCTTGGGCTTGGTGCAG
CGACGGGCCAGCATCGATTTTGACCGTCGGAAAAGGGCTGAGGGAATGTGGCGGGTGTGT
TATAGCCTTCGCATACGGCGGTTGGGATCGAGGAGCTTAGGATGCTGGCATAATGGCTTT
AAACGACCCGTCTTGAAACACGGACCAAGGAGTCTAACATGCCTGCGAGTGTTTGGGTGA
AAACCCGAGCGCGTAATGAAAGTGGGGCATCGACGCCCGGACCTGACTGACGGATCCGCG
GTAGAGCATGTATGTTGGGACCCGAAAGATGGTGAACTATGCCTGAATAGGGTGAAGCCA
GAGGAAACTCTGGTGGAGGCTCGTAGCGATTCTGACGTGCAAATCGATCGTCAAATTTGG
GTATAGGGGCGAAAGACTAATCGAACCATCTAGTAGCTGGTTCCTGCCGAAGTTTCCCTC
AGGATAGCAGAAACTCAATCAGATTTATGTGGTAAAGCGAATGATTAGAGGCCTTGGGGT
TGAAACAACCTTAACCTATTCTCAAACTTTAAATATGTAAGAACGAGCCGTCGCTTGAAG
AGTTTCTAGTGGGCCATTTTTGGTAAGCAGAACTGGCGATGCGGGATGAACCGAACGCGA
GGTTAAGGTGCCGGAATACACGCTCATCAGACACCACAAAAGGTGTTAGTTCATCTAGAC
AGCAGGACGGTGGCCATGGAAGTCGGAATCCGCTAAGGAGTGTGTAACAACTCACCTGCC
GAATGAACTAGCCCTGAAAATGGATGGCGCTCAAGCGTGTTACCCATACCTCGCCGTCAG
CGTTTAAGTGATGCGCTGACGAGTAGGCAGGCGTGGAGGTGTGAAGAAGCCTAGGCAGTG
ATGCTGGGTGAAACGGCCTCTAGTGCAGATYTTGGTGGTAGTAGCAAATATTCAAGTGAG
AACCTTGAAGACTGAAGTGGAGAAAGGTTCCATGGTAACAGCAGTTGGACATGGGTTAGT
CGATCCTAAGAGATAGGGAAGCTCCGTTTCATATCGAAAGGGAATCCGGTTAAGATTCCG
GAACCAGGATGTGGAACGGCAACGTAAATGAACTTGGAGACGCTGGCGAGGGCCCCGGGA
AGAGTTATCTTTTCTCCTTAACCGTCTCACCCTGAAATCGGTTTGTCCGGAGCTAGGGTT
CAATGGCGGGTAGAGCTCGACGTCGGGTCCGGTGCGTTCTCGACAGCCCTTGAAAATCCA
AGGGAATGTTTCACGCCTGGTCGTACTCATAACCGCAGCAGGTCTCCAAGGTGAACAGCC
TCTAGTTGATAGAACAATGTAGATAAGGGAAGTCGGCAAAATAGATCCGTAACTTCGGGA
AAAGGATTGGCTCTAAGGGTTGGGTACGTCGGGCCTTGGGGCTGAGACTACCGGACGGAC
GTGGATGGCCTTGGCGGGCGTCCGGCGTACGCTTAACAACCGACTTAGAACTGGTACGGA
CAAGGGGAATCTGACTGTCTAATTAAAACATAGCATTATTAGGGTATTTAAATATTACTT
TAACTAATTTAGGATTATACTCTATTTTAGTATTATTCTTAATAGTTGGATTACAGAAAT
CAAATTAGTACCAAGTAAATGGTCTATAGCTTTAGAAAGTTTATATGCAAGTATACATTC
TATGGTTAGAGAACAATTAGAAATTTACTTACCTTTTATTTACTCAATCTTCTTTTCGTA
TTAATAGCTAATTTAACAGGTAATGTACCTTATTCATTCACTATCACTACTTCTATAATG
GTAAGTATTGGATTATCATTCACTATTTTAGCAGTAACTATTTTAGGCATAAATTACATT
TCTATTTTGTACCTTCTGGGACACCTTTAGCTTTAGTTCCTTTATTAGTTTTAATTGAAT
TAACAAGTTATTTAGCTAGAGCTTTCTCTTTAGGAATAAGATTATTTGCTAATGTAGTAG
CTGGTCATACTTTAATGAAAATATTATCTACATTTTTATATAAAAGTGCTGGAGTACTAG
CAGCTATTATTACTTTAATACCATTTTCTCTATTCTTAGCTATATGTGGACTAGAATTAG
CGGTGACGCAACGTTGCGGATCGAATCAGGCATATACGCGCATGCAAGCCGTCTGGAATT
ATTGCAAGAGCAAGATGATCTGCCAGCCGGCTGCGGTGCCACTCAACCACAGATTAGGAA
GGAGGGCCTCAAGCTATTCGTGCAGTACAAGAGTGGGAAAGACGAAGACGAGAGGTGAAG
TCGCTGCAACCAGACAAGCGGCTATTTCCCCCTCACGAGGTGTACACGGCGCTGAAGAAG
ATTTCTGACTCGGATCTTCATCTTCTTGGACTGTCCGTCGAGTATGCGCGGCCAGAGTGG
ATGATCCTCACGGTGCTACCTGTCCCACCTCCTCCAGTCCGGCCCAGTATCGCTGTCGAT
GGTGGTACAATGCGTAGTGAGGATGATCTGACATACAAGCTCGGAGACATCATCAAAGCA
TCTGCCAACGTTCGCCGCTGCGAACAGGAAGGTGCGCCTGCGCACGTAATTAATGA
[10] Polyporus_umbellatus_TUB_020301
TGTACTGTGAAACTGCGAATGGCTCATTAAATCAGTTATAGTTTATTTGATGGTCCCTTG
CTACATGGATAACTGTGGTAATTCTAGAGCTAATACATGCAATCAGCCCCGACTTCTGGA
AGGGGTGTATTTATTAGATAAAAAACCAACGCGGTTCGCCGCTCCATTGGTGATTCATAA
TAACTTTTCGAATCGCACGGCCTTGTGCTGGCGATGCTTCATTCAAATATCTGCCCTATC
AACTTTCGATGGTAGGATAGAGGCCTACCATGGTTTCAACGGGTAACGGGGAATAAGGGT
TCGATTCCGGAGAGGGAGCCTGAGAAACGGCTACCACATCCAAGGAAGGCAGCAGGCGCG
CAAATTACCCAATCCCGACACGGGGAGGTAGTGACAATAAATAACAATATGCGGGTCTCA
TAATTGGAATGAGTACAATTTATATCCCTTAACGAGGAACAATTGGAGGGCAAGTCTGGT
GCCAGCAGCCGCGGTAATTCCAGCTCCAATAGCGTATATTAAAGTTGTTGCAGTTAAAAA
GCTCGTAGTTGAACTTCAGGCCTGGCCGGGTGGTCTGGCTGGGTCTTACCTCTTGGTGAG
CCATGCCCTTCACTGGAACCAGGACTTTTACCTTGAGAAAATTAGAGTGTTCAAAGCAGG
CTATGCCCGAATACATTAGCATGGAATAATAAAATAGGATGTGCGGTTCTATTTTGTTGG
TTTCTAGAGTCGCCGTAATGATTAATAGGGATAGTTGGGGGCATTAGTATTCAGTTGCTA
GAGGTGAAATTCTTGGATTTACTGAAGACTAACTACTGCGAAAGCATTTGCCAAGGATGT
TTTCATTAATCAAGAACGAAGGTTAGGGGATCGAAAACGATCAGATACCGTTGTAGTCTT
AACAGTAAACTATGCCGACTAGGGATCGGTCATGTATCGCTCGGCACCTTACGAGAAATC
AAAGTCTTTGGGTTCTGGGGAGAGTATGGTCGCAAGGCTGAAACTTAAAGGAATTGACGG
AAGGGCACCACCAGGAGCCTGCGGCTTAATTTGACTCAACACGGGGAAACTCACCAGGTC
CAGACATGACTAGGATTGACAGATTGATAGCTCTTTCATGATTTTATGGGTGGTGGTGCA
TGGCCGTTCTTAGTTGGTGGAGTGATTTGTCTGGTTAATTCCGATAACGAACGAGACCTT
AACCTGCTTAATAGCCAGGCTGGCTTTGGCTTCTTAGAGGGACTGTGCGTCTAGCAGACG
GAAGTTTGAGGCAATAACAGGTCTGTGATGCCCTTAGATGTTCTGGGCCGCACGCGCGCT
ACACTGACAGAGCCAACGAGTCCTTGGCCGGAAGGTGGGTAATCTTGTGAAACTCTGTCG
TGCTGGGGATAGAGCATTGCAATTATTGCTCTTCAACGAGGAATTCCTAGTAAGCGTGAG
TCATCAGCTCGCGTTGATTACGTCCCTGCCCTTTGTACACACCGCCCGTCGCTACTACCG
ATTGAATGGCTTAGTGAGGTCTTGGGATTGGCTTTGGGGAGCCGGCAACGGCACTAGCGG
GAAAAGCTCAAATTTAAAATCTGGCGGTGCTGTCCGAGTTGTAGTCTGGAGAAGTGTTTT
CCGCGCTGGGCCGTGTATAAGTCTCTTGGAACAGAGCGTCGTAGAGGGTGAGAATCCCGT
CTTTGACACGGACTATGTGATGCACTCTCAAAGAGTCGAG-TGTTTGGGAATGCAGCTCA
AAATGGGTGGTAAATTCCATCTAAAGCTAAATATTGGCGAGAGACCGATAGCGAACAAGT
ACCGTGAGGGAAAGATGAAAAGCACTTTGGAAAGAGAGTTAAACAGTACGTGAAATTGCT
GAAAGGGAAACGCTTGAAGTCAGTCGTGTTGCTTGGAACTCAGCCTTGTGCTTGGTGCAG
TGACAGGCCAGCATCGATTTTGACCGTCGGAAAAAGTCTTGAAGAATGTGGCGGGTGTGT
TATAGCTTTCACATACGATGGTTGGGATCGAGGAGCTTAGGATGCTGGCATAATGGCTTT
AAACGACCCGTCTTGAAACACGGACCAAGGAGTCTAACATACCTGCGAGTGTTTGGGTGA
AAACCCGAGCGCGTAATGAAAGTGGGGCATCAATGCCCGGACCTGACTGATGGATCCGCG
GTAGAGCATGTATGTTGGGACCCGAAAGATGGTGAACTATGCCTGAATAGGGTGAAGCCA
GAGGAAACTCTGGTGGAGGCTCGTAGCGATTCTGACGTGCAAATCGATCGTCAAATTTGG
GTATAGGGGCGAAAGACTAATCGAACCATCTAGTAGCTGGTTCCTGCCGAAGTTTCCCTC
AGGATAGCAGAAACTCAATCAGATTTATGTGGTAAAGCGAATGATTAGAGGCCTTGGGGT
TGAAACAACCTTAACCTATTCTCAAACTTTAAATATGTAAGAACGAGCCGTCGCTTGAAG
AGTTTCTAGTGGGCCATTTTTGGTAAGCAGAACTGGCGATGCGGGATGAACCGAACGTGA
GGTTAAGGTGCCGGAATACACGCTCATCAGACACCACAAAAGGTGTTAGTTCATCTAGAC
AGCAGGACGGTGGCCATGGAAGTCGGAATCCGCTAAGGAGTGTGTAACAACTCACCTGCC
GAATGAACTAGCCCTGAAAATGGATGGCGCTCAAGCGTGTTACCCATACCTCACCGTCAG
CGTTGAAGTGACGCGCTGACGAGTAGGCAGGCGTGGAGGTGTGAAGAAGCCTAGGCAGTA
ATGCTGGGTGAAACGGCCTCTAGTGCAGATCTTGGTGGTAGTAGCAAATATTCAAGTGAG
AACCTTGAAGACTGAAGTGGAGAAAGGTTCCATGGTAACAGCAGTTGGACATGGGTTAGT
CGATCCTAAGAGATAGGGAAGCTCCGTTTCATATCGAAAGGGAATCCGGTTAAAATTCCG
GAACCGGGATGTGGAACGGCAACGTAAATGAACTTGGAGACGCTGGCAAGGGCCCCGGGA
AGAGTTATCTTTTCTCCTTAACAGCCTCACCCTGAAATCGGTTTGTCCGGAGCTAGGGTT
CAATGGCTGGTAGAGCTCGACGTCGGGTCCGGTGCGTTCTTGACAGCCCTTGAAAATCCA
AGGGAATGTTTCACGCCTGGTCGTACTCATAACCGCAGCAGGTCTCCAAGGTGAACAGCC
TCTAGTTGATAGAACAATGTAGATAAGGGAAGTCGGCAAAATAGATCCGTAACTTCGGGA
AAAGGATTGGCTCTAAGGGTTGGGCACGTCGGGCCTTGGAACTGGGGCTACGGGACGGAC
GTGGATGGCCTTGGCGGGCGTCCGGCGTGCGCTTAACAACCAACTTAGAACTGGTACGGA
CAAGGGGAATCTGACTGTCTAATTAAAACATAGCATTTTTAGGATATTTAAATATAACTT
TAACTAATTTAGGATTATATTCTATATTAGTATTATTACTTATAATTGGAATACAGAAGT
TAAATTACTACCTAGTAAATGGTCTATAGCATTAGAAAGTTTATTTGCTAGTATCCATTC
TATGGTTAGAGAACAATTAGAAATATACTTACCACTTATTTATTCTATATTTTTGTAATT
TTAATTAGTAATTTAACAGGAAATATGCCATATTCATTTACAATTACTACTTCAATTATA
GTAAGTATAGGTTTCTCTTTTACTATTTTAGCAGTAACTATTTTAGGCATAAATTACATT
TTTATTTCGTACCTTCAGGAACACCTTTAGCATTAGTACCTTTATTAGTATTAATTGAAT
TAACTAGTTATTTAGCTAGAGCCTTTTCTTTAGGTATAAGATTATTTGCCAATATGGTAG
CTGGACATACTTTAATGAAAATTTTATCAACATTCTTGTATAAAAATACTAGTTTAATTG
TAGCCGTATTAACTTTAATTCCATTTACCTTATTTTTAGCTATTATGACTTTAGAATTAG
CAGTGACCCCACGTTGCGGACCGAATCAGGCACGTTCGCGTATGCAAGCCGTCTGGAGCT
ATTGCAAGAGCAAAATGATTTGCGAACCGGATGTGGTGCCGCACAACCTCTGATTAGGAA
GGAGGGTCTTAAGCTTTTTGTGCAGTACAAGCGAGGAAAGGACGAGGACGAGAGTCAAAG
TCTCTTCAACCAGACAAGCGGCTATTTCCTCCGCATGAGGTATACACCGCGATGAAAAAA
GTATCGGATGCTGATCTGCATCTTCTTGGACTATCAGTGGATTACGCCCGTCCAGAGTGG
ATGATTCTCACCGTTCTGCCCGTCCCGCCGCCTCCGGTGCGGCCTAGCATTGCGGTAGAC
GGTGGAACGATGCGGAGTGAGGATGACTTGACGTATAAGTTGGGCGATATCATCAAAGCA
TCAGCGAATGTTCGTCGTCACGAGCAAGAAGGAGCCCCGGCGCATGTTATCAATGA
[11] Hymenochaete_rubiginosa_TUB_020297
TGTACTGTGAAACTGCGAATGGCTCATTAAATCAGTTATAGTTTATTTGATGGTACCTTG
CTACATGGATAACTGTGGTAATTCTAGAGCTAATACATGCAATCAGCCCCGACTCACGG-
AGGGGTGTATTTATTAGATAAAAAACCAATGCGGTTCGCCGCTC-CTTGGTGATTCATAA
TAACTGTTCGAATCGCATGGCCTTGCGCCGGCGATGCTTCATTCAAATATCTGCCCTATC
AACTTTCGATGGTAGGATAGTGGCCTACCATGGTTTCAACGGGTAACGGGGAATAAGGGT
TCGATTCCGGAGAGGGAGCCTGAGAAACGGCTACCACATCCAAGGAAGGCAGCAGGCGCG
CAAATTACCCAATCCCGACACGGGGAGGTAGTGACAATAAATAACAATATATGGGTCTTA
TAATTGGAATGAGTACAATTTAAATCCCTTAACGAGGAACAATTGGAGGGCAAGTCTGGT
GCCAGCAGCCGCGGTAATTCCAGCTCCAATAGCGTATATTAAAGTTGTTGCAGTTAAAAA
GCTCGTAGTTGAAGTTCAGGCCTGGCCGGGCGGTCTGGCTGGGTCTTACCTCTCGGTGAG
CCATGCCCTTCACTGGAACCGAGACTTTTACCTTGAGAAAATTAGAGTGTTCAAAGCAGG
CTATGCCCGAATACATTAGCATGGAATAATAAAATAGGACGGTCGGACCTATTTTGTTGG
TTTCTAGAACCGCCGTAATGATTAATAGGGATAGTTGGGGGCATTCGTATTCAGTCGCTA
GAGGTGAAATTCTTGGATTGACTGAAGACGAACTACTGCGAAAGCATTTGCCAAGGATGT
TTTCATTAATCAAGAACGAAGGTTAGGGGATCGAAAACGATTAGATACCGTTGTAGTCTT
AACAGTAAACTATGCCGACTAGGGATCGGTCATGTGTCGCTCGGCACCTTACGAGAAATC
AAAGTCTTTGGGTTCTGGGGGGAGTATGGTCGCAAGGCTGAAACTTAAAGGAATTGACGG
AAGGGCACCACCAGGAGCCTGCGGCTTAATTTGACTCAACACGGGGAAACTCACCAGGTC
CAGACATAACTAGGATTGACAGATTGATAGCTCTTTCTTGATTTTATGGGTGGTGGTGCA
TGGCCGTTCTTAGTTGGTGGAGTGATTTGTCTGGTTAATTCCGATAACGAACGAGACCTT
AACCTGCTAAATAGCCCGTCCGGCGCTGGCTTCTTAGAGGGACTGTGCGTTTAGCTGACG
GAAGTTTGAGGCAATAACAGGTCTGTGATGCCCTTAGATGTTCTGGGCCGCACGCGCGCT
ACACTGACAGAGCCAGCGAGTCCTTGGCCGAAAGGTGGGTAATCTTGTGAAACTCTGTCG
TGCTGGGGATAGAGCATTGCAATTATTGCTCTTCAACGAGGAATTCCTAGTAAGCGTGAG
TCATCAGCTCGCGTTGATTACGTCCCTGCCCTTTGTACACACCGCCCGTCGCTACTACCG
ATTGAATGGCTTAGTGAGGCCTCCGGATTGGCTTTGAGGAGCCGGCAACGGCACCACCGG
GATGAGCTCAAATTTAAAATCTGGCGGTGCCGTCCGAGTTGTAATCTGGAGAAGCGTTTT
CCGCGTCGGACCGTGTACAAGTCTCTTGGAATAGTGCGTCATAGAGGGTGAGAATCCCGT
CCATGACACGGACTCTGTGATACGCTCTCAAAGAGTCGAGTTGTTTGGGAATGCAGCTCA
AAATGGGTGGTAAATTCCATCTAAAGCTAAATATTGGCGAGAGACCGATAGCGAACAAGT
ACCGTGAGGGAAAGATGAAAAGCACTTTGGAAAGAGAGTTAAACAGTACGTGAAATTGTT
GAAAGGGAAACGCTTGAAGTCAGTCGCGTCGTACGGAGCTCAGCCTTGTGCTTGGTGTAT
CGATGGGTCAACGTCAATTTCGGCTGGTGGAGAAGGGCTCAAGGAATGTGGCCGACGTGT
TATAGCCTTCGTATGCACCGACTGGGATTGAGGAGCTTAGGATGTTGGCAAAATGGCTTT
AAGCGACCCGTCTTGAAACACGGACCAAGGAGTCTAACATGCCTGCGAGTGTTCGGGTGA
AAACCCTTGCGCGTAATGAAAGTGGTGCACCGACGCCCGGCCCTGACTGACGGTGCTGCG
GTAGAGCATGTATGTTGGGACCCGAAAGATGGTGAACTATGCCTGAATAGGGTGAAGCCA
GAGGAAACTCTGGTGGAGGCTCGTAGCGATTCTGACGTGCAAATCGATCGTCAAATTTGG
GTATAGGGGCGAAAGACTAATCGAACCATCTAGTAGCTGGTTCCTGCCGAAGTTTCCCTC
AGGATAGCAGAAACTCGATCAGATTTATGTGGTAAAGCGAATGATTAGAGGCCTTGGGGT
TGAAACAACCTTAACCTATTCTCAAACTTTAAATATGTAAGAACGAGCCGTCTCTTTGAG
AGTTTCTAGTGGGCCATTTTTGGTAAGCAGAACTGGCGATGCGGGATGAACCGAACGCGA
GGTTAAGGTGCCGGAATGTACGCTCATCAGACACCACAAAAGGTGTTAGTTCATCTAGAC
AGCAGGACGGTGGCCATGGAAGTCGGAATCCGCTAAGGAGTGTGTAACAACTCACCTGCC
GAATGAACTAGCCCTGAAAATGGATGGCGCTCAAGCGTGCTACCCATACCTCGCCGTCCG
CGTTGAAGTGACGCGCGGACGAGTAGGCAGGCGTGGAGGTGTGACGAAGCCTTGGCAGTG
ATGCTGGGTGGAACGGCCTCTAGTGCAGATCTTGGTGGTAGTAGCAAATATTCAAGTGAG
AACCTTGAAGACTGAAGTGGAGAAAGGTTCCATGGTAACAGCAGTTGGACATGGGTTAGT
CGGTCCTAAGAGATAGGGAAGCTCCGTTTCATATCGAAAGGGAATCCAGTTAAGATTCTG
GAACCAGGATGTGGGGCGGCAACGCAACTGAACTTGGAGACGTCGGCGGGAGCCCYGGGA
AGAGTTTTCTTTTCTCCTTAACCGTCTCACCCTGAAATCGGATTGTCCGGAGCTAGGGTT
CAATGGCGGGTAGAGCTCGACGTCGGGTCCGGTGCGCTCTCGACGGCCCTTGAAAATCCA
AGGGAACGTTTCACACCTGGCCGTACTCATAACCGCAGCAGGTCTCCAAGGTGAACAGCC
TCTAGTTGATAGAACAATGTAGATAAGGGAAGTCGGCAAAATAGATCCGTAACTTCGGGA
TAAGGATTGGCTCTAAGGGTTGGGTGCATCGGGCCTTGGGTGGGGGACTGCCTTACGGAC
GTGGATGATCTTGGCGGGCGTCCGGTGTACGCTTAACAACCGACTTAGAACTGGTACGGA
CAAGGGGAATCTGACTGTCTAATTAAAACATAGCATTTTTAGGTTACTTTAACCTTACTT
TAACAAACTTAGCTTTATATACTTTTTTAGTATTTTTCCTAGTAGTAGGTTTACAAACAC
AAGATTAGTTCCATCAAAGTGGTCTATAGCTTTAGAAAGCTCATTTGCTAGTGTAAATTC
TATGGTTAGAGACCAAATAGAAGTATATTTACCATTTATCTACTCTTTATTCTTTTCATT
TTAATAGCTAATTTAACAGGTAACGTTCCCTACTCATACACAATTACAACTTCAATTATC
GTAACATTAGGTTTATCCTTTACAATTTTAGGTGTGACAATCTTAGGCATAAAGTAAGAT
TCTTTTTCATTCCATCTGGGACACCTTTAGCTCTAGTTCCGTTATTAGTTTTAATTGAAT
TATTAAGTTATAGTGCTAGAGCTTTCAGTTTAGGAATCAGATTATTTGCTAATATGTGTG
CTGGTCATACATTATTAAAAATATTGTCAACATTTCTATATCAAAGTGGAAGCATCATTG
TAGCGGTATTAACATTAATACCGTTTACTCTATTTATTGCTTTAATTGGATTAGAATTAG
CAGTGAGAGCGACTTGCAACCAGAATACGGCACGCCCGCGAATGGCCGCAGTTTGGGGCT
TTTGTAAAACTAAGAACGTTTGTGAGCCGGCTGCGGACACATCCAACCGCAGATCAGGAA
GGAGGGTCTGAAATTGTTTCTGCAGTACAAGCGGTCGAAGAACGATGATGAGAGTTCAAG
GCCGCGCAACCGGACAAGCGCCTGTTCACGCCGGCGGAGGTCTATAATGTCCTGAAGAAG
ATCTCAGACGATGATCTGGCTGTCCTTGGGCTCTCGGATGAGTACGCACGCCCGGATTGG
ATGATCCTCACTGTCATGCCCGTACCTCCGCCTCCCGTTCGTCCGAGTATAACAGCAGAT
GGAGGGACGATGCGCAGTGAGGACGACTTGACTTACAAGCTCGGTGATATCATCAAGGCA
TCGGCGAACGTTCGGAGGTGTGAAGAGGAAGGAGCACCTGCCCACGTCATTACGGA
[12] Sarcodon_imbricatus_TUB_020311
TATACTGTGAAACTGCGAATGGCTCATTAAATCAGTTATAGTTTATTTGATGGTACCTTG
CTACATGGATAACTGTGGTAATTCTAGAGSTAATACATGCAATAAGCCCCGACTTCTGGA
AGGGGTGTATTTATTAGATAAAAAACCAACGCGGTTCGCCGCTCCATTGGTGATTCATAA
TAACTTCTCGAATCGCATGGCCTTGTGCTGGCGATGCTTCATTCAAATATCTGCCCTATC
AACTTTCGATGGTAGGATAGAGGCCTACCATGGTTTCAACGGGTAACGGGGAATAAGGGT
TCGATTCCGGAGAGGGAGCCTGAGAAACGGCTACCACATCCAAGGAAGGCAGCAGGCGCG
CAAATTACCCAATCCCGACACGGGGAGGTAGTGACAATAAATAACAATATACGGGTCTTA
TAATTGGAATGAGTACAATTTAAATCCCTTAACGAGGAACAATTGGAGGGCAAGTCTGGT
GCCAGCAGCCGCGGTAATTCCAGCTCCAATAGCGTATATTAAAGTTGTTGCAGTTAAAAA
GCTCGTAGTTGAACTTCAGATCTGGCCGGATGGTCTGGCTGGGCCTTACCTCTTGGTGAG
CCATGTCCTTCACTGGAACCAGGACTTTTACCTTGAGAAAATTAGAGTGTTCAAAGCAGG
CTACGCCCGAATACATTAGCATGGAATAATAAAATAGGACGTGCGGTTCTATTTTGTTGG
TTTCTAGAGTCGCCGTAATGATTAATAGGGATAGTTGGGGGCATTAGTATTCAGTTGCTA
GAGGTGAAATTCTTGGATTTACTGAAGACTAACTACTGCGAAAGCATTTGCCAAGGATGT
TTTCATTAATCAAGAACGAAGGTTAGGGGATCGAAAACGATCAGATACCGTTGTAGTCTT
AACAGTAAACTATGCCGACTAGGGATCGGTTATGTGTCGCTCGGCACCTTACGAGAAATC
AAAGTCTTTGGGTTCTGGGGGGAGTATGGTCGCAAGGCTGAAACTTAAAGGAATTGACGG
AAGGGCACCACCAGGAGCCTGCGGCTTAATTTGACTCAACACGGGGAAACTCACCAGGTC
CAGACATGACTAGGATTGACAGATTGATAGCTCTTTCATGATTTTATGGGTGGTGGTGCA
TGGCCGTTCTTAGTTGGTGGAGTGATTTGTCTGGTTAATTCCGATAACGAACGAGACCTT
ATCCTGCTAAATAGCCAGGCCGGCTTTGGCTTCTTAGAGGGACTGCGCGTCTAGCCCGCG
GAAGTTTGAGGCAATAACAGGTCTGTGATGCCCTTAGATGTTCTGGGCCGCACGCGCGCT
ACACTGACAGAGCCAGCGAGACCTTGGCCGGAAGGTGGGTAATCTTGTGAAACTCTGTCG
TGCTGGGGATAGAGCATTGCAATTATTGCTCTTCAACGAGGAATTCCTAGTAAGCGTGAG
TCATCAGCTCGCGTTGATTACGTCCCTGCCCTTTGTACACACCGCCCGTCGCTACTACCG
ATTGAATGGCTTGGTGAGATCTTCGGATTGGCTTCGGGGAGCCGGCAACGGCACC-AGCG
GGAAAGCTCAAATTTAAAATCTGGCGTGGCCGTCCGAGTTGTAGTCTGGAGAAGTGTTTT
CTGTGCTGGACCGTGTACAAGTCCCTTGGAACAGGGCGTCATAGAGGGTGAGAATCCCGT
CTTTGACACGGACTATGTGATGCGCTCTCAAAGAGTCGAGTTGTTTGGGAATGCAGCTCA
AAATGGGTGGTAAATTCCATCTAAAGCTAAATATAGGCGAGAGACCGATAGCGAACAAGT
ACCGTGAGGGAAAGATGAAAAGCACTTTGGAAAGAGAGTTAAACAGTACGTGAAATTGCT
GAAAGGGAAACGCTTGAAGTCAGTCGCGTCTGCCAGGACTCAGCCTTGTGCTTGGTGCAT
AGATGGGCCAGCATCAATTTTGACCGTCAGAAAAAGTTGGAGGGAATGTGGCAGGTGTGT
TATAGCCTTCGCATATGACGGTTGGGATTGAGGAGCTTAGGATGCTGGCTTAATGGCTTT
AAGCGACCCGTCTTGAAACACGGACCAAGGAGTCTAACATGCCTGCGAGTGTTTGAGTGA
AAACTCGAGCGCGTAATGAAAGTGGGGCATCGACGCCTGGACTTGAGAGACGGTTCCACG
GTAGAGCATGTATGTTGGGACCCGAAAGATGGTGAACTATGCCTGAATAGGGTGAAGCCA
GAGGAAACTCTGGTGGAAGCTCGTAGCGATTCTGACGTGCAAATCGATCGTCAAATTTGG
GTATAGGGGCGAAAGACTAATCGAACCATCTAGTAGCTGGTTCCTGCCGAAGTTTCCCTC
AGGATAGCAGAAACTCAATCAGATTTATGTGGTAAAGCGAATGATTAGAGGCCTTGGGGT
TGAAACAACCTTAACCTATTCTCAAACTTTAAATATGTAAGAACGGGCCGTCACTTGAAG
AGTTTCTAGTGGGCCATTTTTGGTAAGCAGAACTGGCGATGCGGGATGAACCGAACGCGA
GGTTAAGGTGCCGGAATGCACGCTCATCAGACACCACAAAAGGTGTTAGTTCATCTAGAC
AGCAGGACGGTGGCCATGGAAGTCGGAATCCGCTAAGGAGTGTGTAACAACTCACCTGCC
GAATGAACTAGCCCTGAAAATGGATGGCGCTCAAGCGTGCTACCCATACCTCGCCGTCAG
TGTTGAAGTGACACACTGACGAGTAGGCAGGCGTGGAGGTGTGAAGAAGCCTAGGCAGCG
ATGCTGGGTGAAACAGCCTCTAGTGCAGATCTTGGTGGTAGTAGCAAATATTCAAGTGAG
AACCTTGAAGACTGAAGTGGAGAAAGGTTCCATGGTAACAGCAGTTGGACATGGGTTAGT
CGATCCTAAGAGATAGGGAAGCTCCGTTTCATATCGAAAGGGAATCCGGTTAAGATTCCG
GAACCAGGATGTGGGACGGCAACGTAAATGAACTTGGAGACGCTGGCAAGGGCCCTGGGA
AGAGTTATCTTTTCTCCTTAACAGCCTCACCCTGAAATCGGATTGTCCGGAGATAGGGTT
TAATGGCTGGTAGAGCCCGACGTCGGGTCCGGTGCGTTCTTGACAGTCCTTGAAAATCCA
AGGGAACGCCTCACGCCTGGTCGTACTCATAACCGCAGCAGGTCTCCAAGGTGAACAGCC
TCTAGTTGATAGAACAATGTAGATAAGGGAAGTCGGCAAAATAGATCCGTAACTTCGGGA
AAAGGATTGGCTCTAAGGGTTGGGTGCGTCAGGCCTTGGAGCTGGAACTGCTAGATGGAT
GTGGATGGCCTTGGCGGGCGTCTGGCGCACGCTTAACAACCGACTTAGAACTGGTACGGA
CAAGGGGAATCTGACTGTCTAATTAAAACATAGCATTTTTTGGTTATTTAAATTTAACTT
TAACTAATTTAAGTTTCTATTCTTTATTTGTTTTATTTTTAATTACTAGTATACAGAAAC
AAAATTATTACCTTCTAAATGGTCAATAGGATTAGAAAGTATATTTGCAAGTGTAAATTC
AATGGTTAGAGAACAATTAGAAATTTATTTACCTTTTATTTATGCTTTATTCTTTTTATC
TTAATAGCTAATTTAACAGGTAATGTTCCTTATTCTTATACTGTTACAACTTCAATTATA
GTAACAATAGGTTTATCTTTTACTATATTAGGAGTTACTATATTAGGCATAAATTACATT
TTTATTTTATTCCTTCTGGTACTCCTTTAGCTTTAGTTCCTTTATTAGTTTTAATTGAAA
TGGTAAGTTACTTAGCTAGAGCTTTCTCTTTAGGTATCCGATTATTTGCTAATGTAGTGG
CAGGACATACATTATTAAAAATATTAAGTACATTCTTATATCAATCTACAGGTGCATTAA
TGTTTATTTTTACTTTAATACCTTTTACTATATTTGTTTTTTTAATTGGTTTAGAATTAG
CTGTGATCCCAACTTGCCGACAGAATCCGGCACATCCGCGCATGTCGATCGTGTGGTCTT
TCTGCAAGACAAAAATGACTTGCGAAGCGGATGCGGTGCGGTCCAGCCACAAATTCGAAA
GGAGGGCCTGAAATTGTTTGTTCAGTATAAGAAATCGAAAGATGAGGATGAGAGATCAAG
TCTCTACAGCCCGACAAGCGCCTGTTTCCGCCATCGGAAGTTTACGCTGTGTTGAGGAAG
ATATCAGATACGGACTTATACCTTCTAGGACTTTCAGAGGAGTATGCACGACCTGAATGG
ATGATTCTAACTGTTATGCCGGTTCCTCCGCCGCCAGTTAGGCCGAGTATTGCAGTGGAT
GGAGGTACGATGAGGAGCGAGGATGATCTAACGTACAAGCTTGGGGACATTATAAAGGCA
TCTGCCAATGTACGGAGGTGTGAACAAGAAGGAGCACCAGCTCACGTGATTACT--
[13] Hygrocybe_conica_TUB_020293
TGTACTGTGAAACTGCGAATGGCTCATTAAATCAGTTATAGTTTATTTGATGGTGTCTTG
CTACATGGATAACTGTGGTAATTCTAGAGCTAATACATGCGACAAGCCCCGACTTTTGGA
AGGGGTGTATTTATTAGATAAAAAACCAACGCGGCTCGCCGCTTGCTTGGTGATTCATAA
TAACTTGTCGAATCGCATGGCCTTGTGCCGGTGATGCTTCATTCAAATATCTGCCCTATC
AACTTTCGATGGTAGGATAGAGGCCTACCATGGTTTCAACGGGTAACGGGGAATAAGGGT
TCGATTCCGGAGAGGGAGCCTGAGAAACGGCTACCACATCCAAGGAAGGCAGCAGGCGCG
CAAATTACCCAATCCCGACACGGGGAGGTAGTGACAATAAATAACAATATATGGGTCATA
TAATTGCAATGAGTACAATTTAAATCCCTTAACGAGGATCAATTGGAGGGCAAGTCTGGT
GCCAGCAGCCGCGGTAATTCCAGCTCCAATAGCGTATATTAAAGTTGTTGCAGTTAAAAA
GCTCGTAGTTGAACTTCAGACCTGGCCAGGTGGTCCGGCCAGGCCTTACCTCTTGGTGAA
CCGTGCCCTTTATTGGAACTAGGACGATTACCTTGAGAAAATTAGAGTGTTCAAAGCAGG
CTATGCCTGAATACATTAGCATGGAATAACAAAGTAGGACGTGCGGTTCTATTTTGTTGG
TTTCTAGAGTCGCCGTAATGATTAATAGGGATAGTTGGGGGCATTGGTATTGAGTCGCTA
GAGGTGAAATTCTTGGATTGACTCAAGACCGACTATTGCGAAAGCATTTGCCAAGGATGT
TTTCATTAATCAAGAACGAAGGTTAGGGGATCGAAAACGATCAGATACCGTTGTAGTCTT
AACAGTAAACTATGCCGACTAGGGATCGGTGATGTGTCGCTCGGCACCTTGCGAGAAATC
AAAGTCTTTGGGTTCTGGGGGGAGTATGGTCGCAAGGCTGAAACTTAAAGGAATTGACGG
AAGGGCACCACCAGGAGCCTGCGGCTTAATTTGACTCAACACGGGGAAACTCACCAGGTC
CAGACATGACGAGGATTGACAGATTGATAGCTCTTTCATGATTTCATGGGTGGTGGTGCA
TGGCCGTTCTTAGTTGGTGGAGTGATTTGTCTGGTTAATTCCGATAACGAACGAGACCTT
TTCCTGCTAAATAGCCAGGCCGGCTTCGGCTTCTTAGAGGGACTGTGCGTCTAGCTGACG
GAAGTTTGAGGCAATAACAGGTCTGTGATGCCCTTAGATGTTCTGGGCCGCACGCGCGCT
ACACTGACAGAGCCAGCGAGTCCTTGGCCGGAAGGTGGGTAATCTTGTGAAACTCTGTCG
TGCTGGGGATAGAGCATTGCAATTATTGCTCTTCAACGAGGAATTCCTAGTAAGCGTGAG
TCATCAGCTCGCGTTGATTACGTCCCTGCCCTTTGTACACACCGCCCGTCGCTACTACCG
ATTGAATGGCTTAGTGAGGTCTCCGGATTGGCTTTGGGGAACCGGCAACGGCACCAGCGG
GAAGAGCTCAAATTTAAAATCTGGTGGTGCTGTCCGAGTTGTAATCTAGAGAAGTGCTTT
CYGCGCTGGACCGTGTACAAGTCTCTTGGAATGGAGCGTCGTAGAGGGTGAGAATCCCGT
CTTTGACACGGACTATGTGATGCACTCTCAAAGAGTCGAGTTGTTTGGGAATGCAGCTCA
AAATGGGTGGTAAATTCCATCTAAAGCTAAATATAGGCGAGAGACCGATAGCGAACAAGT
ACCGTGAGGGAAAGATGAAAAGAACTTTGAAAAGAGAGTTAAACAGTACGTGAAATTGTT
GAAAGGGAAACGTTTCAAGTCAGTCGCGTCGGCTGGTAATCAACCTTTTGCTAGGCTTAT
TGACGGGTCAGCATCAATTTTGACCGTCAGATAAAGGCGTGAGGAATGTGGCGGATGTGT
TATAGCCTTCACATGTGATGGTTGGGATTGAGGAGCTTAGGATGCTGGCATAATGGCTTG
AACCGACCCGTCTTGAAACACGGACCAAGGAGTCTAACATGCCTGCGAGTGTTTGGGTGA
AAACCCGAGCGCGAAGTGAAAGTGGAGCACCAACGCCCGGACCAGAGTGACGGATCTGCG
GTTGAGCATGCATGTTGGGACCCGAAAGATGGTGAACTATGCCTGAATAGGGTGAAGCCA
GAGGAAACTCTGGTGGAGGCTCGTAGCGATTCTGACGTGCAAATCGATCGTCGAATTTGG
GTATAGGGGCGAAAGACTAATCGAACCATCTAGTAGCTGGTTCCTGCCGAAGTTTCCCTC
AGGATAGCAGAAACTCAGTCAGATTTATGTGGTAAAGCGAATGATTAGAGGCATTGGGGT
TGAAACAACCTCGACCTATTCTCAAACTTTAAATATGTAAGATCGAGCTGTCTCTTAGCG
AGTTTCTAGTGGGCCATTTTTGGTAAGCAGAACTGGCGATGCGGGATGAACCGAACGCGA
GGTTAAGGTGCCAGAGTTTACGCTCATCAGACACCACAAAAGGTGTTAGTTCATCTAGAC
AGCAGGACGGTGGCCATGGAAGTCGGAATCCGCTAAGGAGTGTGTAACAACTCACCTGCC
GAATGAACTAGCCCTGAAAATGGATGGCGCTCAAGCGTAACACCCATACCTCGCCGTCGG
TGTTGTTGTGATGCACCGACGAGTAGGCAGGCGTGGAGGTGTGACGAAGCCTTGGCAGTG
ATGCTGGGTGAAACGGCCTCTAGTGCAGATCTTGGTGGTAGTAGCAAATATTCAAGTGAG
ATCCTTGAAGACTGAAGTGGGGAAAGGTTCCATGCTAACAGCAGTTGGACATGGGTCAGT
CGATCCTAAGAGATAGGGAAGCTCCGTTTCATATCGAAAGGGAATCCGGTTAATATTCCG
GAACCAGAGTGCAGGACGGCAACGTAAATGAACTTGGAGACGCTGGCGAGGGCCCCGGGA
AGAGTTTTCTTTTCTCCTTAACAGTCTCACCCTGGAAGCGGTTTGTCCGGAGATAGGGTT
CTATGGCTGGTAGAGCTCGACGTCGGGTCCGGTGCGTTCTTGACAGCCCTTGAAAATCCA
AGGGAACGTCTTGCATCTGGTCGTACTCATAACCGCAGCAGGTCCCCAAGGTGAACAGCC
TCTAGTTGATAGAACAATGTAGATAAGGGAAGTCGGCAAATTAGATCCGTAACTTCGGGA
AAAGGATTGGCTCTAAGGGTTGGGTGCGTCGGGCCTTGGAGCTGGGACTGCTGGGCGGAT
GCTGGCGGCCTTGGCAGGCGTCCGGCGCACGCTTAACAACCAACTTAGAACTGGTACGGA
CAAGGGGAATCTGACTGTCTAATTAAAACATAGCATTTTTTGGTTATATAAATTTAACTT
TAACTAATTTAGCTTTATATTCATTATTAGTATTATTTATAGTATTAAGTTTACAGATAA
TAAATTATTATCTTCAAGATGGTCTATTTTATTAGAAAGTATATTCTCAAGTATTAATGC
TATGGTTAAGGAACAAATAGAAATTTATTTACCTTTCATTTATTCAATTTTCTTTTCATT
TTAATTGCTAATTTAACAGGAAATATTCCTTATTCTTATACTTTAACTTCTTCTATTATA
GTTTCTATCGGATTAAGTTTAACTATTTTTGCTGTAACTTTAATGGGCATAAATTACACT
TTTATTTTATCCCTTCTGGTACACCTTTAGTTTTAGTTCCTACTTTAGTTTTAATAGAAT
TAATTTCATATATTTCTAGAGCAGGTAGTTTAGGTATAAGATTATTCGCTAATATTGTAG
CTGGACATACTTTATTAAAAATTTTATCTACGTTCTTATATCAAAGCGGAAGTATAATCT
TATTTATTTTAACTCTTATACCTTTCTCTATTTTTGTTACTTTAATTGGACTAGAATTAG
CTGTGACCCAAACTTGCCGAGAAGATCAGACACATCCGCGCATGCACACGGTTTGGTCTC
ACTGTAAAACCAAAATGGTCTGCGAGACGGATGCGGTCACGTACAACCCGTCATCAGGAG
AGAGGCACTCAAGATGTTCGCGCAGTACAAAAAGCCAAAAGATGACGACGAGAAATGAAG
TCGATGCAGCCCGACAAGAGACTTTTCACCCCACAGGAGATACACGTCCTCTTCAAAAAG
GTGTCCGACTTCGATCTTCATCTGCTGGGCCTGTCATCAGTCTATGCGCGACCAGAATGG
ATGATCCTCACGATCTTGCCGGTGCCACCCCCACCCGTTCGCCCCAGTATAGCTGTCGAC
GGAGGAGCCATGCGCAGTGAGGACGATCTGACATATAAACTCGGGGACATCGTAAAGGCG
TCCGCCAGCGTGCGCAGATGTGAACAAGAAGGTGCCCCCGCCCACGTCATGAACGA
[14] Auricularia_auricula_judae_TUB_020318
TATACTGTGAAACTGCGAATGGCTCATTAAATCAGTTATAGTTTATTTGATGGTACCTTG
CTACATGGATAACTGTGGTAATTCTAGAGCTAATACATGCATCAAGCCCCGACTTCYGGA
AGGGGTGTATTTATTAGATAAAAAACCAACGCGGTTCGCCGCTCCCTTGGTGATTCATAA
TAACTTCTCGAATCGCATGGCCTTGCGCCGGCGATGCTTCATTCAAATATCTGCCCTATC
AACTTTCGATGGTAGGATAGAGGCCTACCATGGTTTCAACGGGTAACGGGGAATAAGGGT
TCGATTCCGGAGAGGGAGCCTGAGAAACGGCTACCACATCCAAGGAAGGCAGCAGGCGCG
CAAATTACCCAATCCCGACACGGGGAGGTAGTGACAATAAATAACAATATATGGGTCTTA
TAATTGGAATGAGTACAATTTAAATCCCTTAACGAGGAACAATTGGAGGGCAAGTCTGGT
GCCAGCAGCCGCGGTAATTCCAGCTCCAATAGCGTATATTAAAGTTGTTGCAGTTAAAAA
GCTCGTAGTTGAACTTCAGACCTGGCCGGGCGGTCCGGCTGGGCCTTACCTCTTGGTGAG
CCATGCCCTTTACTGGAACCAGGACTTTTACCTTGAGAAAATTAGAGTGTTCAAAGCAGG
CTATGCCTGAATACGTTAGCATGGAATAATAAAATAGGACGTGCGGTTCTATTTTGTTGG
TTTCTAGAGTCGCCGTAATGATTAATAGGGATAGTTGGGGGCATTCGTATTGCGTTGCTA
GAGGTGAAATTCTTGGATTTACGCAAGACGAACTTCTGCGAAAGCATTTGCCAAGGATGT
TTTCATTAATCAAGAACGAAGGTTAGGGGATCGAAAACGATCAGATACCGTTGTAGTCTT
AACAGTAAACTATGCCGACTAGGGATCGGTTATGTGTCGCTCGGCACCTTACGAGAAATC
AAAGTCTTTGGGTTCTGGGGGGAGTATGGTCGCAAGGCTGAAACTTAAAGGAATTGACGG
AAGGGCACCACCAGGAGCCTGCGGCTTAATTTGACTCAACACGGGGAAACTCACCAGGTC
CAGACATGACTAGGATTGACAGATTGATAGCTCTTTCTTGATTTTATGGGTGGTGGTGCA
TGGCCGTTCTTAGTTGGTGGAGTGATTTGTCTGGTTAATTCCGATAACGAACGAGACCTT
AACCTGCTAAATAGCCAGGCCGGCTTCGGCTTCTTAGAGGGACTATGCGTCTAGCTGATG
GAAGTTTGAGGCAATAACAGGTCTGTGATGCCCTTAGATGTTCTGGGCCGCACGCGCGCT
ACACTGACAGAGCCAGCGAGACCTTGGCCGGAAGGTGGGTAATCTTGTGAAACTCTGTCG
TGCTGGGGATAGAGCATTGCAATTATTGCTCTTCAACGAGGAATTCCTAGTAGGCGTGAG
TCATCAGCTCGCGTCGATTACGTCCCTGCCCTTTGTACACACCGCCCGTCGCTACTACCG
ATTGAATGGCTTAGTGAGGTCTCCGGATCGGCAGCGGGGAGCCGGCAACGGCA--AGCGG
GATGAGCTCAAATTTGAAATCTGGCGGTGCCGTCCGAGTTGTAATCTAGAGAGGTGTTTT
CCGTGCCGGACCGTGTACAAGTCCCTTGGAACAGGGCGTCATAGAGGGTGAGAATCCCGT
CCATGACACGGACTCTGTGATACACCTTCGAAGAGTCGAGTTGTTTGGGAATGCAGCTCA
AAACGGGTGGTAAATTCCATCTAAAGCTAAATACAGGCGAGAGACCGATAGCGAACAAGT
ACCGTGAGGGAAAGATGAAAAGAACTTTGGAAAGAGAGTTAAACAGTACGTGAAATTGTT
GAAAGGGAAACGCTTGAAGTCAGTCGCGTCCGCAGGGACTCAGCCTTGTGCTTGGTGCAT
GGATGGGCCAGCATCGATTTTGGTCGCCGGAAAAGGGCGGGAGGAATGTGGCCGCTGTGT
TATAGCCTTCGTACACGGTGGTCGGGATCGAGGAGCTTAGGATGCTGGCGTAATGGCTTT
AAACGACCCGTCTTGAAACACGGACCAAGGAGTCTAACATGCCTGCGAGTGTTTGGGTGA
AAACCCAGGCGCGTAATGAAAGTGAGGCACCGACGCCCGAACCTGACTGACGGTTTTGAG
GCAGAGCATGTATGTTGGGACCCGAAAGATGGTGAACTATGCCTGAATAGGGTGAAGCCA
GAGGAAACTCTGGTGGAGGCTCGTAGCGATTCTGACGTGCAAATCGATCGTCAAATTTGG
GTATAGGGGCGAAAGACTAATCGAACCATCTAGTAGCTGGTTCCTGCCGAAGTTTCCCTC
AGGATAGCAGAAACTCGATCAGTTTTATGTGGTAAAGCGAATGATTAGAGGCCTTGGGGT
TGAAACAACCTTAACCTATTCTCAAACTTTAAATATGTAAGATCGGACCGTCACTTGAAG
AGTTTCTAGTGGGCCATTTTTGGTAAGCAGAACTGGCGATGCGGGATGAACCGATCGCGG
GGTTAAGGTGCCGGAATACACGCTCATCAGACACCACAAAAGGTGTTAGTTCATCTAGAC
AGCAGGACGGTGGCCATGGAAGTCGGAATCCGCTAAGGAGTGTGTAACAACTCACCTGCC
GAATGAACTAGCCCTGAAAATGGATGGCGCTCAAGCGTGTTACCCATACCCCGCCGTCAG
CGTTGAAGTGACGCGCTGACGAGTAGGCAGGCGTGGAGGTGTGAAGAAGCCTTGGCAGCG
ATGCTGGGTGAAACGGCCTCTAGTGCAGATCTTGGTGGTAGTAGCAAATATTCAAGTGAG
AACCTTGAAGACTGAAGTGGAGAAAGGTTCCATGGTAACAGCAGTTGGACATGGGTTAGT
CGATCCTAAGAGATAGGGAAGCTCCGTTTTATATCGAAAGGGAATCCGGTTAAGATTCCG
GAACCAGGATGTGGAACGGCAACGTAAATGAACTTGGAGACGCTGGCGGGAGCCCCGGGA
AGAGTTTTCTTTTCTCCTTAACCGTCTCACCCTGAAATCGCATTGTGCGGAGCTAGGGTT
CAATGGCGGGTAGAGCTCGGCGCCGGGTCCGGTGCGCTCTCGACAGTCCTTGAAAATCCA
AGGGAATGTTTCACACCTGGTCGTACTCATAACCGCAGCAGGTCTCCAAGGTGAACAGCC
TCTAGTTGATAGAACAATGTAGATAAGGGAAGTCGGCAAAATAGATCCGTAACTTCGGGA
AAAGGATTGGCTCTAAGGCTTGGGTACGTCGGGGCTCGGGGATGGGACTGCAGGATGGAC
GTGGATGGCCTTGTCGGGCATCCGGCGTGCGCTTAACAAGCAACTTAGAACTGGTACGGA
CAAGGGGAATCTGACTGTCTAATTAAAACATAGCATTCTTAGGGGATTTTGTGATCTCAA
TTACTAATGTAGGTTTCTATACATTACTAGTATTAGCATTAGTACTAGCATACCAAACCA
CCGAATTGTACCAAATAAA--TAGTCTTTCATTAGAGTCATCTTACGCAACATTACACAG
TATGGTTAAAGAACARATCGAATTGTATTTACCTTTCATMTACGCTCTATTC--TTCATC
GTATTTGCTAATTTAGTAGGAAATGTACCTTACTCATTCGCRTTCACATCAAGTGCAATC
GTAGCAATGGGACTAAGTGTTATGGTATTCGGAGTTACAATCCTAGGCACGGTATCCACT
TCTTCTTTATTCCAGCTGGAACACCTATCGCTTTAGTACCTTTACTAGCRTTAATTGAAT
TAATTTCATACGTAGCCCGAGCTTTCAGTCTGGGTGTTCGATTATTYGCTAACATTGTTG
CAGGTCACACTCTACTTAAAATCTTAAGTGGATTCTTGTACCCAACAAGTGGT-------
------------------------------------------------------------
----GACCCAAACTTGCCGACAAGGTCCGGCATATCCGCGTATGGCGGCCGTCTGGGCTC
ATTGCAAGGGCAAGATGGTCTGCGACACGGTTGCGGCCACGTCCAGCCTCTCATTCGCAA
GGAGGGCTTGAAGCTATTCCTCGTATATAAGAAGTCGAAGGACGAAGATGAGATATGAAG
CTGAACCAGCAGGACAAGCGCATGTTTATGCCGTCCGAGGTCCATAATACGCTGAAGAAG
ATCCCCGACTCTGATTTGGCGCTCCTCGGCCTCTCCGAGGCATACGCACGTCCGGACTGG
ATGATCTTGACTGTCCTTCCTGTCCCGCCTCCGCCCGTTCGCCCGAGTATCGCAGTAGAT
GGCGGCGCTATGCGCAGCGAAGACGACTTAACCTACAAGCTCGGCGACATCCTCAAGGCC
AGTATGGCCGTTCGTCGCTGCGAACAAGAGGGTGCTCCGGCCCACGTCATTACGGA
[15] Hydnellum_peckii_TUB_020310
TATACCGTGAAACTGCGAATGGCTCATTAAATCAGTTATAGTTTATTTGATGGTACCTTG
CTACATGGATAACTGTGGTAATTCTAGAGCTAATACATGCAATAAGCCCCGACTTCCGGA
AGGGGTGTATTTATTAGATAAAAAACCAACGCGGTTCGCCGCTCCTTTGGTGATTCATAA
TAACTTCTCGAATCGCACGGCCTTGTGCTGGCGATGCTTCATTCAAATATCTGCCCTATC
AACTTTCGATGGTAGGATAGTGGCCTACCATGGTTTCAACGGGTAACGGGGAATTAGGGT
TCGATTCCGGAGAGGGAGCCTGAGAAACGGCTACCACATCCAAGGAAGGCAGCAGGCGCG
CAAATTACCCAATCCCGACACGGGGAGGTAGTGACAATAAATAACAATATACGGGTCTTA
TAATTGGAATGAGTACAATTTAAATCCCTTAACGAGGAACAATTGGAGGGCAAGTCTGGT
GCCAGCAGCCGCGGTAATTCCAGCTCCAATAGCGTATATTAAAGTTGTTGCAGTTAAAAA
GCTCGTAGTTGAACTTCAGACCTGGCCGGATGGTCTGGCCGGGCCTTACCTCTTGGTGAG
CCATGTCCTTCACTGGAACCAGGACTTTTACCTTGAGAAAATTAGAGTGTTCAAAGCAGG
CTACGCCCGAATACATTAGCATGGAATAATAAAATAGGACGTGCGGTTCTATTTTGTTGG
TTTCTAGAGTCGCCGTAATGATTAATAGGGATAGTTGGGGGCATTAGTATTCAGTTGCTA
GAGGTGAAATTCTTGGATTTACTGAAGACTAACTACTGCGAAAGCATTTGCCAAGGATGT
TTTCATTAATCAAGAACGAAGGTTAGGGGATCGAAAACGATCAGATACCGTTGTAGTCTT
AACAGTAAACTATGCCGACTAGGGATCGGTTATGTGGCGCTCGGCACCTTACGAGAAATC
AAAGTCTTTGGGTTCTGGGGGGAGTATGGTCGCAAGGCTGAAACTTAAAGGAATTGACGG
AAGGGCACCACCAGGAGCCTGCGGCTTAATTTGACTCAACACGGGGAAACTCACCAGGTC
CAGACATGACTAGGATTGACAGATTGATAGCTCTTTCATGATTTTATGGGTGGTGGTGCA
TGGCCGTTCTTAGTTGGTGGAGTGATTTGTCTGGTTAATTCCGATAACGAACGAGACCTT
ATCCTGCTAAATAGCCAGGCCGGCTTTGGCTTCTTAGAGGGACTGCGCGTCTAGCCCGCG
GAAGTTTGAGGCAATAACAGGTCTGTGATGCCCTTAGATGTTCTGGGCCGCACGCGCGCT
ACACTGACAGAGCCAGCGAGACCTTGGCCGGAAGGTGGGTAATCTTGTGAAACTCTGTCG
TGCTGGGGATAGAGCATTGCAATTATTGCTCTTCAACGAGGAATTCCTAGTAAGCGTGAG
TCATCAGCTCGCGTTGATTACGTCCCTGCCCTTTGTACACACCGCCCGTCGCTACTACCG
ATTGAATGGCTTAGTGAGATCTTCGGATCGGCTTCGGGGAGCCGGCAACGGCATC-AGCG
GGAAAGCTCAAATTTGAAATCTGGCGTGGCCGTCCGAGTTGTAGTCTGGAGAAGCGTCTT
CCGTGCTGGACCGTGTACAAGTCCCTTGGAACAGGGCGTCGTAGAGGGTGAGAATCCCGT
CTTTGACACGGACTATGTGATGCGCTCTCAACGAGTCGAGTTGTTTGGGAATGCAGCTCA
AAATGGGTGGTAAATTCCATCTAAAGCTAAATACAGGCGAGAGACCGATAGCGAACAAGT
ACCGTGAGGGAAAGATGAAAAGCACTTTGGAAAGAGAGTTAAACAGTACGTGAAATTGCT
GAAAGGGAAACGCTTGAAGTCAGTCGCGTCTGCCAGGACTCAGCCTTGTGCTTGGTGCAT
TGACGGGCCAGCATCGATTTCGATTGTCAGAAAAAGTCGGAGGGAATGTGGCAGGTGTGT
TATAGCCCTCGCATATGACGGTTGGGATCGAGGAGCTTAGGATGCTGGCTTAATGGCTTT
AAGCGACCCGTCTTGAAACACGGACCAAGGAGTCTAACATGCCTGCGAGTGTTTGGGTGA
AAACCCGAGCGCGTAATGAAAGTGGGGCATCGACGCCTGGACTTGAGAGACGGTTCCACG
GTAGAGCATGTATGTTGGGACCCGAAAGATGGTGAACTATGCCTGAATAGGGTGAAGCCA
GAGGAAACTCTGGTGGAAGCTCGTAGCGATTCTGACGTGCAAATCGATCGTCAAATTTGG
GTATAGGGGCGAAAGACTAATCGAACCATCTAGTAGCTGGTTCCTGCCGAAGTTTCCCTC
AGGATAGCAGAAACTCGATCAGATTTATGTGGTAAAGCGAATGATTAGAGGCCTTGGGGT
TGAAACAACCTTAACCTATTCTCAAACTTTAAATATGTAAGAACGAGCCGTCACTTGAAG
AGTTTCTAGTGGGCCATTTTTGGTAAGCAGAACTGGCGATGCGGGATGAACCGAACGCGA
GGTTAAGGTGCCGGAATACACGCTCATCAGACACCACAAAAGGTGTTAGTTCATCTAGAC
AGCAGGACGGTGGCCATGGAAGTCGGAACCCGCTAAGGAGTGTTCACAAACTCACCTGCC
GAATGAACTAGCCCTGAAAATGGATGGCGCTCAAGCGTGTTACCCATACCTCGCCGTCGG
CGTTGAAGTGATACGCCGACGAGTAGGCAGGCGTGGAGGTGTGAAGAAGCCTAGGCAGCG
ATGCTGGGTGAAACGGCCTCTAGTGCAGATCTTGGTGGTAGTAGCAAATATTCAAGTGAG
AACCTTGAAGACTGAAGTGGAGAAAGGTTCCATGGTAACAGCAGTTGGACATGGGTTAGT
CGATCCTAAGAGATAGGGAAGCTCCGTTTCATATCGAAAGGGAATCCGGTTAAGATTCCG
GAACCAGGATGTGGGACGGCAACGTAAATGAACTTGGAGACGCTGGCGAGGGCCCTGGGA
AGAGTTATCTTTTCTCCTTAACAGCCTCACCCTGGAATCAGATTGTCTGGAGATAGGGTT
TAATGGCTGGTAGAGCCCGACGTCGGGTCCGGTGCGCTCTTGACAGCCCTTGAAAATCCA
AGGGAACGCCTCACGCCTGGTCGTACTCATAACCGCAGCAGGTCTCCAAGGTGAACAGCC
TCTAGTTGATAGAACAATGTAGATAAGGGAAGTCGGCAAAATAGATCCGTAACTTCGGGA
AAAGGATTGGCTCTAAGGGTTGGGTGCGTCAGGCCTTGGAGCTGGAACTGCTAGATGGAT
GTGGATGGCCTTGGCGGGCGTCTGGCGCACGCTTAACAACCGACTTAGAACTGGTACGGA
CAAGGGGAATCTGACTGTCTAATTAAAACATAGCATTATTTGGTTATTTAAATTTAACTT
TAACTAATTTAGGTTTCTATTCTTTATTTGTTTTATTCTTAATAATAAGTATACAGAAAT
AAAAATATTACCCTCAAAATGGTCAATTGGATTAGAAAGCATTTTTGCAAGTATAAATTC
AATGGTTAGAGAACAATTAGAAATATATTTACCTTTTATTTATGCTTTATTTTTTTTATT
TTAATAAGTAATTTAACAGGTAATGTACCTTATTCTTATACAGTGACAACATCTATAATA
GTAACAATTGGTTTATCTTTTACTATATTAGGAGTTACAATATTAGGCATAAATTACATT
TTTATTTTGTTCCTTCTGGTACTCCTTTAGCTTTAGTACCTTTATTAGTTCTAATTGAAA
TGGTTAGTTATTTAGCAAGAGCTTTTTCTTTAGGTATCCGATTATTTGCTAATGTTGTGG
CCGGGCATACTTTATTAAAAATATTAAGTACTTTCTTATATCAGTCTACAAGTGTTATAA
TGTTTATTTTTACTTTAGTACCTTTTACTATTTTTGTTTCTTTAATAGGATTAGAATTAG
CTGTGATCCAAACTTGCGGACAGAATTCGGCACATTCGCGGATGTCAACCGTGTGGTCTT
TCTGCAAAACGAAAATGATCTGCGAAGCGGATGCGGTGCAGTCCAACCACAGATCCGACG
AGAGGGTCTGAAATTGTTTGTCCAGTATAAGAAGTCAAAAGACGAGGATGAGAGATGAAG
TCTTTACAACCTGACAAACGTCTATTTCCTCCATCGGAGGTCTACGCTGTGCTGAGGAAG
ATCTCGGATTCAGATTTATACCTGTTGGGGCTTTCCGACGAATACGCAAGGCCTGAATGG
ATGATTCTGACCGTTATGCCGGTTCCTCCACCGCCAGTTAGGCCTAGTATTGCAGTTGAT
GGAGGTACAATGAGGAGCGAGGACGATCTAACATATAAGCTGGGGGATATCATCAAGGCA
TCCGCCAATGTCCGGCGTTGTGAACAAGAAGGA-----------------------
[16] Sebacina_incrustans_TUB_020316
TGTACGGTGAAACTGCGAATGGCTCATTAAATCAGTTATAGTTTATTTGATGATACCTTG
CTACATGGATAACTGTGGTAATTCTAGAGCTAATACATGCGCTAAGCCCCGACTTCCGGA
AGGGGTGTATTTATTAGATAAAAAACCAACGCGGTTCGCCGCTCCCTTGGTGATTCATAA
TAACTCCTCGAATCGCATGGCCTTGTGCCGGCGATGCTTCATTCAAATATCTGCCCTATC
AACTTTCGATGGTAGGATAGAGGCCTACCATGGTTTCAACGGGTAACGGGGAATAAGGGT
TCGATTCCGGAGAGGGAGCCTGAGAAACGGCTACCACATCCAAGGAAGGCAGCAGGCGCG
CAAATTACCCAATCCCGACACGGGGAGGTAGTGACAATAAATAACAATATATGGGTCCTA
TAATTGGAATGAGTACAATTTAAATCCCTTAACGAGGAACAATTGGAGGGCAAGTCTGGT
GCCAGCAGCCGCGGTAATTCCAGCTCCAATAGCGTATATTAAAGTTGTTGCAGTTAAAAA
GCTCGTAGTTGAACTTCGAACGTGGCTGGGCGGTCCGGCCGTGTTCTCTTTCTTGGTGAG
CCATGCCCTTCACTGGAACCAGGACGTTTACCTTGAGAAAATTAGAGTGTTCAAAGCAGG
CTACGCCCGAATACATTAGCATGGCATAATAAAATAGGAC-TGGGGTTCTATTTTGTTGG
TTTCTAGAGCCGCAGTAATGATTAATAGGGATAGTTGGGGGCATTAGTATTCCGTTGCTA
GAGGTGAAATTCTTGGATTTACGGAAGACTAACTTCTGCGAAAGCATTTGCCAAGGATGT
TTTCATTAATCAAGAACGAAGGTTAGGGGATCGAAAACGATCAGATACCGTTGTAGTCTT
AACAGTAAACTATGCCGACTAGGGATCGGTCATGTGTCGCTCGGCACCTTACGAGAAATC
AAAGTCTTTGGGTTCTGGGGGGAGTATGGTCGCAAGGCTGAAACTTAAAGGAATTGACGG
AAGGGCACCACCAGGAGCCTGCGGCTTAATTTGACTCAACACGGGGAAACTCACCAGGTC
CAGACATAACTAGGATTGACAGATTGATAGCTCTTTCTTGATTTTATGGGTGGTGGTGCA
TGGCCGTTCTTAGTTGGTGGAGTGATTTGTCTGGTTAATTCCGATAACGAACGAGACCTT
AACCTGCTAAATAGCCAAGCCGTCTTTGGCTTCTTAGAGGGACTGTGGATCTACCTGACG
GAAGTTTGAGGCAATAACAGGTCTGTGATGCCCTTAGATGTTCTGGGCCGCACGCGCGCT
ACACTGACAGAGCCAGCGAGACCTTGGCCGGAAGGCGGGTAATCTTGTGAAACTTTGTCG
TGCTGGGGATAGAGCATTGCAATTATTGCTCTTCAACGAGGAATGCCTAGTAGGCGCAAG
TCATCAGCTTGCGTCGATTACGTCCCTGCCCTTTGTACACACCGCCCGTCGCTACTACCG
ATTGAATGGCTTAGTGAGGTCTCCGGATTGGCTTCGAGGACCCGGCAACGGGACTAGAGG
GAAGAGCTCAAATTTTGAATCTGGCGTCGGCGTCCGAGTTGTAATCTAGAGAAGTGTTTT
CCGTGACGGACCGTGCATAAGTCTCCTGGAATGGAGTGTCATAGAGGGTGAGAATCCCGT
ACATGGCATGGACTCTGCGATACACTCTCGACGAGTCGAGTTGTTTGGGAATGCAGCTCC
AAATGGGTGGTAAATGCCATCTAAAGCTAAATATGGGCGAGAGACCGATAGCGAACAAGT
ACCGTGAGGGAAAGATGAAAAGCACTTTGGAAAGAGAGTGAAACAGTACGTGAAATTGTT
GAAAGGGAAACGCTTGAAGTCAGTCACACCCTTTGGGATTCAGCCTTGTGCTCGGTTTAT
GGGTGGGTCAACATCAGTTTCAGTCGGAGGAGAAAGACTGGGGGAAGGTAGCTGCTGTGT
TATAGACCTTGTATACTTCGATTGGGACTGAGGAGCTTAGGATGTTGGCATAATGGCTTT
AAGCGACCCGTCTTGAAACACGGACCAAGGAGTCTAACATGTGCGCGAGTGTTTGGGTGT
AAACTCGGACGCGAAATGAAAGTGGTGCACCGACGCCCGGAGCTGAGTGACGCATCTGCG
GTAGAGCGTATTTGTTGGGACCCGAAAGATGGTGAACTATGCCTGAATAGGGTGAAGCCA
GAGGAAACTCTGGTGGAGGCTCGTAGCGATTCTGACGTGCAAATCGATCGTCAAATTTGG
GTATAGGGGCGAAAGACTAATCGAACCATCTAGTAGCTGGTTCCTGCCGAAGTTTCCCTC
AGGATAGCAGAAACTCAATCAGCCTTGTGCGGTAAAGCGAATGATTAGAGGCCTTGGGGT
TGAAACAACCTTAACCTATTCTCAAACTATAAATGTGCAAGAAAGCGTTGTCACTTGAAG
AGTTTCTAGTGGGCCATTTTTGGTAAGCAGAACTGGCGATGCGGGATGAACCGAACGTTG
GGTTAAGGTGCCGGAATACACGCTCATCAGACACCACAAAAGGTGTTAGTTCATCTAGAC
AGCAGGACGGTGGCCATGGAAGTCGGAACCCGCTAAGGAGTGTGTAACAACTCACCTGCC
GAATGAACTAGCCCTGAAAATGGATGGCGCTCAAGCGTGTTACCCATACCCAACCGTCCG
TGTTGTTGTGATGCACGGACGAGTAGGCAGGCGTGGGGGTGTGAAGAAGCCTTGGCAGCA
ATGCTGGGTGGAACGGCCTCTAGTGCAGATCTTGGTGGTAGTAGCAAATATTCAAGTGAG
AACCTTGAAGACTGAAGTGGAGAAAGGTTCCATGGTAACAGCAGTTGGACATGGGTTAGT
CGATCCTAAGAGATAGGGGAGCTCCGTTTCATATCGAAAGGGAATCCGGTTAACATTCCG
GAACCAGGATGTGGAGCGGCAACGCAAATGAACTTGGAGACGTCGGCAGGGGCCCCGGGA
AGAGTTTTCTTTTCTCCTTAACAGCCTCACCCTGAAATCGGTTTGTCCGGAGCTAGGGTT
TAATGGCTGGTAGAGCTCGGCGTCGGGTCCGGTGCGTTCTTGACGACCCTTGAAAATCCA
AGGGAATGTTTCACACCTGGTCGTACTCATAACCGCAGCAGGTCTCCTAGGTGAACAGCC
TCTAGTTGATAGAACAATGTAGATAAGGGAAGTCGGCAAAATAGATCCGTAACTTCGGGA
AAAGGATTGGCTCTAAGGGTTGGGTGCATCGGGCCTTGGGTCTAGGACCTACCGAGGGAC
GTGGATGGCCTTGGCCGGCGTCTGGTGCACGCTTAACAACCGACTTAGAACTGGTACGGA
CAAGGGGAATCTGACTGTCTAATTAAAACATAGCATTTTATTGGAATTTTCATATTTCAT
TAACTAATTTTGGTTTGTATTCTCTAATAATTTTATTTATTATTATAGGTTTACAGAAAA
TTCACTTATACCTTCAAAATTATCTATTTTTTTTGAAAGTATATATGTTACTATTTTATC
AATGGTAAAGAGCCAAATAGAAATTTTTTTACCTTTAATATATTCATTATTCTTTTTGTT
TTAATTTCTAATTTAGTAGGAAATATTGTTTACAATTTTGCCATCACGACATCTGCAATA
CTTACATTAGGTTTAAGTTTTATTATTTTTGGTTTCACAATATTGGCCATAAATTTAATT
TCACTTTTGTTCCAGAAGGTTGTCCTTTAAATCTAGCACCATTATTA-GTTTGGTTGAAT
TAGCATCATACTGTTCAAGAGCAATCTCTCTAGGAGTACGATTATTTAGTAATATTACCG
CTGGTCATATTCTTATGACTATATTATCTAATTTCTTATTTAAAACAAGCAGTGTAATAG
TATTCTTCTTAACACTAATTCCTTTTGGTGTATTCCTAGGT-------------------
----GATCCTGGTTTGCGCAGAAAATTGAGCGGAGCCGCGGATGGCTTTCGTGTGGGCAC
ACTGTAAGGGGAAGATGACGTGCGAGACGGGTGTGGACATCTTCAACCACTCGTTCGTAA
AGAGGCCTTGAAGCTTTTCTTCCATTACAAAAAGCAGAATGATGATGAG-GGAATCACGC
ACTGTGCAA---GAGAAACGTCAAGTCTCCGCCCAAGAAGTCTACCGCGTCTTCCGCAAG
ATTTCCTCAGATGACCTCGAGAATCTGGGCTTGTCTGAGTACTACGCCCGACCAGACTGG
ATGATCCTCACCGTACTCCCTGTACCGCCTCCGCCCGTGCGGCCCTCCATCTCGGTCGAT
GGTGGTGTGYGCCGGTCCGAGGATGACCTGACGTACAAGCTCGCGGACATTATCAAGGCC
TCGGGA--------------------------------------------------
[17] Basidiodendron_grandinioides_TUB_020319
TGTACGGTGAAACTGCGAATGGCTCATTAAATCAGTTATAGTTTATTTGATGGTACCCTG
CTACATGGATAACTGTGGTAATTCTAGAGCTAATACATGCATCAAGCCCCGACTCCTGGA
AGGGGTGTATTTATTAGATAAAAAACCAGCGCGGTTCGCCGCTCCCTTGGTGATTCATAA
TAACTTCTCGAATCGCACGGCCTTGCGCCGGCGATGCTTCATTCAAATATCTGCCCTATC
AACTTTCGATGGTAGGATAGAGGCCTACCATGGTTTCAACGGGTAACGGGGAATAAGGGT
TCGATTCCGGAGAGGGAGCCTGAGAAACGGCTACCACATCCAAGGAAGGCAGCAGGCGCG
CAAATTACCCAATCCCGACACGGGGAGGTAGTGACAATAAATAACAATATATGGGTCTTA
TAATTGTAATGAGTACAATTTAAATCCCTTAACGAGGAACAATTGGAGGGCAAGTCTGGT
GCCAGCAGCCGCGGTAATTCCAGCTCCAATAGCGTATATTAAAGTTGTTGCAGTTAAAAA
GCTCGTAGTTGAACTTCAGACTCGGCAAGGCGGTCCGGCTGGGTCTTACCTCTTGGTGAG
CCATGCCCTTCGCTGGAACCAGGACTGTTACCTTGAGAAAATTAGAGTGTTCAAAGCAGG
CTACGCCTGAATACGTTAGCATGGAATAATAGAATAGGACGTGCGGTTCTATTTTGTTGG
TTTCTAGAGTCGCCGTAATGATTAATAGGGACAGTTGGGGGCATTAGTATTCCGTTGCTA
GAGGTGAAATTCTTGGATTTACGGAAGACTAACTACTGCGAAAGCATTTGCCAAGGATGT
TTTCATTAATCAAGAACGAAGGTCAGGGGATCGAAAACGATCAGATACCGTTGTAGTCTT
GACAGTAAACTATGCCGACTAGGGATCGGTGATGTGTCGCTCGGCACCTTACGAGAAATC
AAAGTCTTTGGGTTCTGGGGGGAGTATGGTCGCAAGGCTGAAACTTAAAGGAATTGACGG
AAGGGCACCACCAGGAGCCTGCGGCTTAATTTGACTCAACACGGGGAAACTCACCAGGTC
CAGACATGACTAGGATTGACAGATTGATAGCTCTTTCTTGATTTTATGGGTGGTGGTGCA
TGGCCGTTCTTAGTTGGTGGAGTGATTTGTCTGGTTAATTCCGATAACGAACGAGACCTT
AACCTGCTAAATAGCCAGGCCGGCTTTGGCTTCTTAGAGGGACTATGCGTCTAGCTGATG
GAAGTTTGAGGCAATAACAGGTCTGTGATGCCCTTAGATGTTCTGGGCCGCACGCGCGCT
ACACTGACAGAGCCAGCGAGGCCTTGGCCGGAAGGTGGGTAATCTTGTGAAACTCTGTCG
TGCTGGGGATAGAGCATTGCAATTATTGCTCTTCAACGAGGAATTCCTAGTAGGCGTGAG
TCATCAGCTCGCGTCGATTACGTCCCTGCCCTTTGTACACACCGCCCGTCGCTACTACCG
ATTGAATGGCTTAGTGAGGTCTCCGGATCGGTGTCAGGGAGCCGGAA--------AGCGG
GAAGAGCTCAAATTTGTAATCTGGCGC-GGCGTCCGAGTTGTAGTCTGTAGAGGCGTTAT
CCGCGGCGGACCACGTACAAGTCCTTTGGGATGAGGCGTCATAGAGGGTGAGAATCCCGT
CCATGACGTGGACTATGCGTTGCGCCATCGAAGAGTCGAGTTGTTTGGGAATGCAGCTCA
AAACGGGTGGTAAATTCCATCTAAAGCTAAATACGGGCGAGAGACCGATAGCGAACAAGT
ACCGTGAGGGAAAGATGAAAAGAACTTTGGAAAGAGAGTTAAACAGTACGTGAAATTGCT
GAAAGGGAAACGCTTGAAGTCAGTCGTCTCGCGGAGGACTCAGCCTGGTGCCTGGCGCAC
CGAGGGGCCAGCGTCAGTTTCGGGCGCCGGAAAAGGGCGCGGGGAATGTGGCGGGTGTGT
TATAGCCCTCGTGCGCGGCGCCCGGGACTGAGGATTATAGGATGCTGGCGTAATGGCTTT
AAACGACCCGTCTTGAAACACGGACCAAGGAGTCTAACATGCTCGCGAGTGTTCGGGTGA
AAACCCTTGCGCGGAATGAAAGTAGGGCACCGACGCCCGACCCTGACTGACGGGTTTGAG
GTGGAGCGAGTATGCTGGGACCCGAAAGATGGTGAACTATGCCTGAATAGGGTGAAGCCA
GAGGAAACTCTGGTGGAGGCTCGTAGCGATTCTGACGTGCAAATCGATCGTCAAATTTGG
GTATAGGGGCGAAAGACTAATCGAACCATCTAGTAGCTGGTTCCTGCCGAAGTTTCCCTC
AGGATAGCAGACACTTCCTCAGTTTTATGTGGTAAAGCGAATGATTAGAGGCCTTGGGGT
TGAAACAACCTTAACCTATTCTCAAACTTTAAATATGTAAGATCGGACCGTCGCTCGAAG
AGTGTCTAGTGGGCCATTTTTGGTAAGCAGAACTGGCGATGCGGGATGAACCGAACGCGG
GGTTAAGGTGCCGGAATACACGCTCATCAGACACCACAAAAGGTGTTAGTTCATCCAGAC
AGCAGGACGGTGGCCATGGAAGTCGGAACCCGCTAAGGAGTGTGTAACAACTCACCTGCC
GAATGAACTAGCCCTGAAAATGGATGGCGCTCAAGCGTGTTACCCACACCCCGCCGTCAG
CGTTGGAGTGACGCGCTGACGAGTAGGCAGGCGTGGGGGTGTGAAGAAGCCTTGGCGGCG
ACGCTGGGTGAAACGGCCCCTAGTGCAGATCTTGGTGGTAGTAGCAAATATTCAAGTGAG
ATCCTTGAAGACTGAAGTGGAGAAAGGTTCCATGGTAACAGCAGTTGGACATGGGTTAGT
CGATCCTAAGAGATAGGGAAGCTCCGTTTGATATCGAAAGGGAATCCGGTTAAGATTCCG
GAACCAGGATGCAGGGCGGCAACGCAAACGAACTTGGAGACGCTGGCGGGGGCCCCGGGA
AGAGTTCTCTTTTCTCCTTAACAACCTGACCCTGAAAACGGATTGTCCGGAGATAGGGTT
ATATGGTTGGTAGAGCCCGGCGCCGGGTCCGGTGCGTCCTCGACGGCCCTTGAAAATCCA
AGGGAGTGTTTTGCGCCTGGTCGTACTCATAACCGCAGCAGGTCTCCAAGGTTAATAGCC
TCTAGTTGATAGAACAATGTGGATAAGGGAAGTCGGCAAAATAGATCCGTAACTTCGGGA
AAAGGATTGGCTCTAAGGCCTGGGTACGTCGGGCCTCGGGGCTGGAACTGTGGGATGGAT
GTGGATGGCCTTGGCGGGCGTCCGGCGTGCGCTTAACAGGCGACTTAGAACTGGTACGGA
CGAGGGGAATCTGACTGTCTAATTAAAACATAGCATTATTAGGGTATTTTACTTTAAGTA
TAAWTAATTTAGCTTTATATTCTTTAATTGTTTTTACTGTTATTATAGGTTTACAGAAAA
TAAATTAATACCCTCAAGATGGTCAGTAGCATTTGAAAGTATTTATACAACAATACTATC
TATTGTTAGAGATCAAATAGAAAAATATTTTCCACTTATTTATTCTTTATTTTTTTTATT
TTAATTGCTAATTTAATGGGTAATATTCCTTATAACTATACTATTACTACTTCTGTTATA
GTATYAATGGGATTAAGTGTATCTATTTTTGGTGTAACTCTTATTGGAAAAAATTGGCTT
TTACATTTGTTCCAAGTGGTACACCTTTAGCCTTAGTACCTTTATTAACAGTTATTGAAT
TTGTGAGTTACTGTGCCAGAGCTTTTTCACTAGGAATACGATTGTTTGCTAACATGGTAG
CGGGACATTCTTTATTAAATATATTAAGTACATTTTTATTTAAAAATAATGGTATATTTT
CTAGCTTAATTGCTTTAGTACCATTCTCTATTTTTGTAGCATTATCTGTTTTAGAATTAG
CGGTGATCTGCAATTGCTGACAAGGTCCGCCATGTGCGCGGATGTCCATCGTGTGGAATT
ATTGTAAGGGCAAGATGAGATGT---GGGGCTGCGGTCATGTCCAGCCTGTCATTCGAAA
AGAAGGTCTCAAGCTCTTTGCTGTTTACAAGAGACCCAAGGACGAGGATGAGATGTCAAG
ATGACTCAGCAGGACAAACGACTTTTCTCTGCATCTGAGGTTTACAACACGCTTAAGAAG
ATCTCTGACGCGGATCTCAATCTTCTCGGCCTTAGCGAATCTTATGCTCGTCCCGAATGG
ATGATCCTCACTGTTCTTCCTGTTCCGCCGCCTCCCGTCCGACCCAGCATCGCTGTTGAT
GGTGGTACAATGCGTAGTGAGGACGACTTGACCTACAAGCTGGGCGATATTCTTAAGGCT
AGTGCTAATGTCCGACGGTGCGAACAAGAAGGAGCGCCTGCGCATGTAATCACGGA
[18] Botryobasidium_subcoronatum_TUB_011733
TGTACTGTGAAACTGCGAATGGCTCATTAAATCAGTTATAGTTTATTTGATGGTCCCTTG
CTACATGGATAACTGTGGTAATTCTAGAGCTAATACATGCACAAAGCCCCGACTTCCGGA
AGGGGTGTATTTATTAGATAAAAAACCAACGCGGTTCGCCGCTCCCTTGGTGATTCATAA
TAACTTCTCGAATCGCATGGCCTTGTGCCGGCGATGCTTCATTCAAATATCTGCCCTATC
AACTTTCGATGGTAGGATAGAGGCCTACCATGGTTTCAACGGGTAACGGGGAATAAGGGT
TCGATTCCGGAGAGGGAGCCTGAGAAACGGCTACCACATCCAAGGAAGGCAGCAGGCGCG
CAAATTACCCAATCCCGACACGGGGAGGTAGTGACAATAAATATCAATATACGGGTCTTA
TAATTGGAATGAGTACAATTTAAATCCCTTAACGAGGAACAATTGGAGGGCAAGTCTGGT
GCCAGCAGCCGCGGTAATTCCAGCTCCAATAGCGTATATTAAAGTTGTTGCAGTTAAAAA
GCTCGTAGTTGAACTTCAGACCTGGCCGGGCGGTCCGGCCGGGCCTTACCTCTTGGTGAG
CCATGCCCTTYGCTGGAACCAGGACATTTACCTTGAGAAAATTAGAGTGTTCAAAGCAGG
CATCGCCCGAATACATTAGCATGGAATAATAGAATAGGACGTGCGGTTCTATTTTGTTGG
TTTCTAGAGTCGCCGTAATGATTAATAGGGACAGTTGGGGACATTAGTATTCAGTCGCTA
GAGGTGAAATTCTTGGATTGACTGAAGACTAACTTCTGCGAAAGCATTTGTCAAGGATGT
TTTCATTAATCAAGAACGAAGGTTAGGGGATCGAAAACGATCAGATACCGTTGTAGTCTT
AACAGTAAACGATGCCGACTAGGGATCGGTTATGTGCGGCTCGGCACCTTACGAGAAATC
AAAGTCTTTGGGTTCTGGGGGGAGTATGGTCGCAAGGCTGAAACTTAAAGGAATTGACGG
AAGGGCACCACCAGGAGCCTGCGGCTTAATTTGACTCAACACGGGGAAACTCACCAGGTC
CAGACATAACTAGGATTGACAGATTGATAGCTCTTTCATGATCTTATGGGTGGTGGTGCA
TGGCCGTTCTTAGTTGGTGGAGTGATTTGTCTGGTTAATTCCGATAACGAACGAGACCTT
AACCTGCTAAATAGCCAGGCCGGCTTTGGCTTCTTAGAGGGACTGTGCGTCTAGCCGACG
GAAGTTTGAGGCAATAACAGGTCTGTGATGCCCTTAGATGTTCTGGGCCGCACGCGCGCT
ACACTGACAGGGCCAGCGAGACCTTGGCCGGAAGGTGGGTAATCTTGTGAAACCCTGTCG
TGCTGGGGATAGAGCATTGCAATTATTGCTCTTCAACGAGGAATTCCTAGTAAGCGTGAG
TCATCAGCTCGCGTTGATTACGTCCCTGCCCTTTGTACACACCGCCCGTCGCTACTACCG
ATTGAATGGCTTAGTGAGGTCTCCGGATTGGCGTCGAGGATCCGGCGACGGAACC----G
GAAGAGCTCAAATTTAAAATCTGGCGGCGTCGTCCGAGTTGTAGCCTAGAGAAGCGTTTT
CCGCGGCGGACCATGTACAAGTCCCTTGGAACAGGGCGTCATAGAGGGTGAGAATCCCGT
CCTTGACATGGACCCTGCGATGCGCTCTCGAAGAGTCGAGTTGTTTGGGAATGCAGCTCA
AAATGGGTGGTAAATTCCATCTAAAGCTAAATATTGGCGAGAGACCGATAGCGAACAAGT
ACCGTGAGGGAAAGATGAAAAGCACTTTGGAAAGAGAGTCAAACAGTACGTGAAATTGTT
AAAAGGGAAACGATCAAAGTCAGTCGCGTCTGCCGGGACTCAGCCTTGCGCTCGGCGCAC
TGACGGGCCAGCGTCGATTTTGACCGGCGGAAAAGGGTCGGAGGAACGTGGCCGGAGTGT
TATAGCCTCCGCAAACGTCGGTTGGGATCGAGCCGGTGCCCGCGCTGGCGTAATGGCTTT
GACCGACCCGTCTTGAAACACGGACCAAGGAGTCTAACATGTCTGCGAGTGTTTGGGTGC
AAACCCGAGCGCGTAATGAAAGTGGGGCACCGACGCCCGTGGCTGAGTGACGCACACGAG
GCAGAGCATGCATGTTGGGACCCGAAAGATGGTGAACTATGCCTGAATAGGGTGAAGCCA
GAGGAAACTCTGGTGGAGGCTCGTAGCGATTCTGACGTGCAAATCGATCGTCAAATTTGG
GTATAGGGGCGAAAGACTAATCGAACCATCTAGTAGCTGGTTCCTGCCGAAGTTTCCCTC
AGGATAGCAGAAACTCAGTCAGTTTTATGTGGTAAAGCGAATGATTAGAGACCTTGGGGT
TGAAACAACCTTAATCTATTCTCAAACTTTAAATATGTAAGCACAGCACGCTTGCTTAAG
AGTTTCTAGTGGGCCATTTTTGGTAAGCAGAACTGGCGATGCGGGATGAACCGAACGCGA
GGTTAAGGTGCCGGAGTTCACGCTCATCAGACACCACAAAAGGTGTTGGTTCATCCAGAC
AGCAGGACGGTGGCCATGGAAGTCGGAACCCGCTAAGGAGTGTGTAACAACTCACCTGCC
GAATGAACTAGCCCTGAAAATGGATGGCGCTCAAGCGTGACACCCATACCTCGCCGTCGG
CGTTT--CTTACACGTCGACGAGTAGGCAGGCGTGGGGGTGTGAAGAAGCCCAGGAGGCG
ACTCCGGGTGAAACGGCCCCTAGTGCAGATCTTGGTGGTAGTAGCAAATATTCAAGTGAG
AACCTTGAAGACTGAAGTGGAGAAAGGTTCCATGGTAACAGCAGTTGGACATGGGTTAGT
CGATCCTAAGAGATAGGGAAGCTCCGTTTCATATCGAAAGGGAATCCGGTTAAGATTCCG
GAACTGGGATGTGGAACGGCAACGTAAGTGAACTTGGAGACGCCGGCGAGGGCCCCGGGA
AGAGTTTTCTTTTCTCCTTAACGGCCTGACCCTGAAATCGGTTTGTCCGGAGCTAGGGTT
CAATGGCCGGTAGAGCCCGACGTCGGGTCCGGTGCGTCCTCGACGGTCCTTGAAAATCCG
AGGGAATGTTTCACGCCCAGTCGTACTCATAACCGCAGCAGGTCTCCGAGGTGAACAGCC
TCTAGTTGATAGAACAATGTAGATAAGGGAAGTCGGCAAAACAGATCCGTAACTTCGGGA
AAAGGATTGGCTCTAAGGGTTGGGTGCGTCGGGCCTTGGTTCCGGGACTATCGGACGGGC
GCGGATGGCCTTGGCGGGCGTCCGGCGTACGCTTGACAACCAACTTAGAACTGGTACGGA
CAAGGGGAATCTGACTGTCTAATTAAAACATAGCATTATTAGGTAACCTAAACTTCACAC
TTACAAATTTAGGTCTATACTCAGTTCTAGTTTTATTATTAGTAACTGCTTTACAAATAA
AAAGTTAGTTCCTTCTAAATGGTCTATTGCTCTAGAAAGCTCATTTGCAAGTATAAACTC
AATGGTGAGATCTCAAATAGAAGTATATCTACCTTTTATTTATTCACTATTCTTTTTATT
ATTATTTCTAATTTGAGTGGTAATGTTCCTTATAACTATACTGTAACTACTTCATTAATC
GTATCGATCGGTTTAAGTTTCACTATATTTGGAGTAACTATTTTAGGCACCAGTTACATT
TCTATTTCATACCTTCTGGGACTCCTCTAGGTTTAGTACCATTATTAGTATTAATTGAAT
TTATTTCATACTTAGCTAGAGCTTTCTCTTTAGGTATTCGATTATTTGCTAACTTAGTAG
CCGGACACACATTATTAAAAATCTTATCAACTTTATTATACCAATCAGCTGGTGTTATTA
TGTTCTTTGTAACATTAGTTCCATTTGCTATCTTCACGGCTTTAATAGGTTTAGAACTAG
CAGTGATGCTAGCTTATCGATAAGATTCAGCACATAAACGCATGGCGCGCGTCCACGAGC
ATTGCAAGGGCAAGATGATATGTGAAGCGGTTGCGGGCATGTGCAGCCCCTAGTCCGAAA
GGAGGGCCTGAAGTTGTTCCTCGTGTATAAGAGGGCGAAGGACGACGAAGAGATGTGAAA
ACGCTTCAGCCGGAAAAGCGGGCTTACCCTCCAGCCGATGTRTACAACACTCTAAGGAAG
ATATCCGACAACGATCTTTACATGCTCGGTCTTTCTGAAGAGTACGCGCGCCCGGACTGG
ATGATCCTCACTGTACTTCCCGTCCCTCCTCCGCCCGTTCGTCCGAGTATCGCTGTGGAT
GGCGGCGTTATGCGTAGCGAGGACGATTTGACATATAAACTCGGCGACATTCTCAAAGCC
AGCGCGAATGTTCGGCGGTGCGAACAAGAGGGTGCTCCTGCACATGTTATTTCCGA
[19] Sparassis_crispa_TUB_020302
TGTACGGTGAAACTGCGAATGGCTCATTAAATCAGTTATAGTTTATTTGATGGTACCTTG
CTACATGGATAACTGTGGTAATTCTAGAGCTAATACATGCGATCAGCCCCGACTCCTGGA
AGGGGTGTATTTATTAGATAAAAAACCAACGCGGTCCGCCGCTCCTTTGGTGATTCATAA
TAACTCGTCGAATCGCAAGGCCTTGTGCCGGCGATGCTTCATTCAAATATCTGCCCTATC
AACTTTCGATGGTAGGATAGAGGCCTACCATGGTTTTAACGGGTAACGGGGAATAAGGGT
TCGATTCCGGAGAGGGAGCCTGAGAAACGGCTACCACATCCAAGGAAGGCAGCAGGCGCG
CAAATTACCCAATCCCGACACGGGGAGGTAGTGACAATAAATAACGATATACGGGTCTTA
TAATTGGAATGAGTACAATTTAAATCCCTTAGCGAGGAACGATTGGAGGGCAAGTCTGGT
GCCAGCAGCCGCGGTAATTCCAGCTCCAATAGCGTATATTAAAGTTGTTGCAGTTAAAAA
GCTCGTAGTTGAACTTCAGACTCGGCCGCGCGGTCCGGTTGGGTCTTACCTCTCGGTGAA
CCATGCCCTTTGTTGGAACCGAGACTGTTACCTTGAGAAAATTAGAGTGTTCAAAGCGGG
CTATGCTCGGATACATTAGCATGGAATAATRAAATAGGACGCGCGTTTCTATTTTGTTGG
TTTTTAGGATCGCCGTAATGATTAATAGGGACGGTTGGGGGCATTAGTATTCGGTCGCTA
GAGGTGAAATTCTTGGATCGACCGAAGACTGACTACTGCGAAAGCATTTGCCAAGGACGT
TTTCATTAATCAAGAACGAAGGTTAGGGGATCGAAAACGATCAGATACCGTTGTAGTCTT
AACAGTAAACTATGCCGACTAGGGATCGGTGATGTGTCGCTCGGGACCTTACGAGAAATT
AAAGTCTTTGGGTTCTGGGGGGAGTATGGTCGCAAGGCTGAAACTTAAAGGAATTGACGG
AAGGGCACCACCAGGAGCCTGCGGCTTAATTTGACTCAACACGGGGAAACTCACCAGGTC
CAGACATGACTAGGATTGACAGATTGATAGCTCTTTCATGATTTTATGGGTGGTGGTGCA
TGGCCGTTCTTAGTTGGTGGAGTGATTTGTCAGGTTAATTCCGATAACGAACGAGACCTT
AACCTGCTTAATAGTGAGGCCGGCTTTGACTTCTTAGAGGGACTGTGCGTCTAGCAGACG
GAAGTTTGAGGCAATAACAGGTCTGTGATGCCCTTAGATGTTCTGGGCCGCACGCGCGCT
ACACTGACGGGGTCAGCGAGTCCTTGGCCGAAAGGCGGGTAATCTTGTGAAACCCCGTCG
TGCTGGGGATAGAGCATTGCAATTTTCGCTCTTCAACGAGGAATACCTAGTAAGCGCGAG
TCATCAGCTCGCGTTGATTACGTCCCTGCCCTTTGTACACACCGCCCGTCGCTACTACCG
ATTGAATGGCTTAGTGAGGTCTTGGGATCGGCTTCGGGGAGCGGGCGACCGCATCAGCGG
GAAGAGCTCAAATTTAAAATCTGGCGGCGTCGTCCGAGTTGTAATCTGGAGAAGCGACAT
CCGCGCTGGACCGTGTACAAGTCTCTTGGAAAAGAGCGTCGTAGAGGGTGACAATCCCGT
CTTTGACACGGACCGTGTGATGCGCTCTCGATGAGTCGAGTTGTTTGGGAATGCAGCTCA
AAATGGGTGGTAAATTCCATCTAAAGCTAAATATTGGCGAGAGACCGATAGCGAACAAGT
ACCGTGAGGGAAAGATGAAAAGAACTTTGGAAAGAGAGTTAAACAGTATGTGAAATCGCT
GAAAGGGAAACGCTTGAAGTCAGTCGCGTCGGTCGGAATTCAGCCTTGCGCTCGGTGTAC
CGACGGGTCAGCATCGATTTTGACGGTCGGATAAAGGTCGAGGGAATGTGGCGGGTGTGT
TATAGCCTTGGGATACGACGGTCGGGATCGAGGAGTTCGGGATGCTGGCGTAATGGCTTT
AAACGACCCGTCTTGAAACACGGACCAAGGAGTCTAACGTGCACGCGAGTGTTTGGGTGT
AAACCCGAGCGCGTAATGAAAGTGGAGCACCGACGCCCGGACCTGAGTGAYGGCTCTGCG
GTGGAGCGTGTACGTTGGGACCCGAAAGATGGTGAACTATGCCTGAATAGGGTGAAGCCA
GAGGAAACTCTGGTGGAGGCTCGTAGCGATTCTGACGTGCAAATCGATCGTCGAATTTGG
GTATAGGGGCGAAAGACTAATCGAACCATCTAGTAGCTGGTTCCTGCCGAAGTTTCCCTC
AGGATAGCAGAARCTCGGTCAGATTTATGTGGTAAAGCGAATGATTAGAGGCCTTGGGGT
CGCAATGACCTTAACCTATTCTCAAACTTTAAATATGTAAGAACGAGCCGTCCCTTGGAG
AGTTTCTAGTGGGCCATTTTTGGTAAGCAGAACTGGCGATGCGGGATGAACCGAACGTGA
GGTTAAGGTGCCGGAATACATGCTCATAAGATATCACAAAAGGTGTTAGTTCATCTAGAC
AGCAGGACGGTGGCCATGGAAGTCGGAATCCGCTAAGGAGTGTGTAACAACTCACCTGCC
GAATGAACTAGCCCTGAAAATGGATGGCGCTCAAGCATGTTACCCATACCTCACCGTCAG
CGTTGAAGTGAAGCGCTGACGAGTAGGCAGGCGCGGAGGTGTGAAGAAGCCCTGGCGGCG
ACGTCGGGTGGAACGGCCTCTGGTGCAGATCTTGGTGGTAGTAGCAAATATTCAAGTGAG
AGCCTTGAAGACTGAAGTGGAGAAAGGTTCCATGGTAACAGCAGTTGGACATGGGTCAGT
CGATCCTAAGAGATAGGGAAGCTCCGTTTTATATCGAAAGGGAATCCGGTTAAGATTCCG
GAACCAGGATGTGGAGCGGTAACGCAAATGAACTTGGAGACGTCGGCGGGGGCCCCGGGA
AGAGTTATCTTTTCTCCTTGACAGTCTGACCCTGAAATCGGTTCGCCCGGAGATAGGGTT
ACATGGCTGGTAGAGCTCGACGTCGGGTCCGGTGCGTCCTCGACGGCCCTTGAAAATCCA
AGGGAACGTTTCACGCTTGGTCGTACTCATAACCGCAGCAGGTCTCCTAGGTGAACAGCC
TCTAGTTGATAGAACAATGTAGATAAGGGAAGTCGGCAAAATAGATCCGTAACTTCGGGA
AAAGGATTGGCTCTAAGGGTCGGGTGCGTCGGGCCTCGGGGCTGGGACTGCCGGACGGAT
GTGGAGGGCCTTGGCGGGCGTCCGGCGCACAATTAACGATCGACTTAGAACTGGAACGGA
CAAGGGGAATCTGACTGTCTAATTAAAACATAGCATTTTTAGGTTATTTAAATATTAGTT
TAACTAATTTAGCTTTATATTCATTATTAGTATTATTTATAATAGTAGGATTACAGATAA
TAAATTAGTTCCTTCAAAATGGTCTATCGCTCTAGAAAGTATATTTGCTAGTATAAATTC
AATGGTTAGAGAACAATTAGAATTATATTTACCTTTTATATATTCTTTATTCTTTTCATA
CTAATAGCTAATTTAACTGGTAATATTCCATATTCTTTCACTATCACTACTTCTATTATG
GTATCTATTGGTTTATCTTTTACTATTTTAGCTGTGACAATTTTAGGCATAAATTACACT
TCTATTTTGTACCTTCTGGTACACCTTTAGCGCTTTTACCTTTATTAGTATTAATTGAAT
TAGTTTCATATCTTGCTAGAGCTTTCTCTTTAGGTATTAGACTATTTGCTAATGTAGTAG
CAGGACACACTTTAATGAAAATATTAGCAACTTTCTTATACCAATCAGCTGGAATTATTA
TATTTGTATTAACTTTAGTTCCATTTGTGCTTTTCTTAGCTATCGTAGGATTAGAATTAG
CTGTGACACAACTTTGCAGACAAGATCCGGCACATCCGCGTATGCAGGCCGTGTGGGCCT
ATTGCAAAGACAAGATGATCTGTGAATCTGGTGTGGCGCCACGCAGCCGCTCATTAGGAA
GGAAGGTTTGAAGCTCTTCGTGCAGTACAAGAGGTCAAAGGATGAGGATGAGAGGTGAAG
TCTCTCCAGCCAGACAAGCGTTTGTTTCCTCCACACGAGGTTTACACCGCGCTGAAGAAG
ATCTCGGATTCGGATATTCATCTTCTTGGCCTCTCTGACGAGTACGCTCGCCCAGAATGG
ATGATCCTCACCGTCATGCCGGTACCTCCGCCCCCAGTACGACCAAGTATTGCTGTGGAC
GGTGGCACTATGCGAAGCGAAGATGATCTCACTTACAAGCTGGGTGATATCATCAAGGCT
TCTGCGAATGTCCGGCGATGCGAACAGGAGGGTGCGCCAGCCCACGTTATCACTGA
[20] Inonotus_hispidus_TUB_019061
TGTACTGTGAAACTGCGAATGGCTCATTAAATCAGTTATAGTTTATTTGATGGTACATTG
CTACATGGATAACTGTGGTAATTCTAGAGCTAATACATGCAATCAGCCCCGACTTCTGGG
AGGGGTGTATTTATTAGATAAAAAACCAACGCGGTTCGCCGCTCCGTTGGTGATTCATAG
TAACTTTTCGAATCGCATGGCCTTGTGCCGGCGATGCTTCATTCAAATATCTGCCCTATC
AACTTTCGATGGTAGGATAGTGGCCTACCATGGTTTCAACGGGTAACGGGGAATAAGGGT
TCGATTCCGGAGAGGGAGCCTGAGAAACGGCTACCACATCCAAGGAAGGCAGCAGGCGCG
CAAATTACCCAATCCCGATACGGGGAGGTAGTGACAATAAATAACAATATATGGGTCTTA
TAATTGGAATGAGTACAATTTAAATCCCTTAGCGAGGAACAATTGGAGGGCAAGTCTGGT
GCCAGCAGCCGCGGTAATTCCAGCTCCAATAGCGTATATTAAAGTTGTTGCAGTTAAAAA
GCTCGTAGTTGAACTTCAGGCCTGGCCGGGCGGTCTGGCCGGGCCTTACCTCTTGGTGAA
CCATGCCCTTYGTTGGAACCAGGACTTTTACCTTGAGAAAATTAGAGTGTTCAAAGCAGG
CTATGCCTGAATACATTAGCATGGAATAATAAAATAGGACGTGCGATTCTATTTTGTTGG
TTTCTAGGATTGCCGTAATGATTAATAGGGATAGTTGGGGGCATTAGTATTCCGTTGCTA
GAGGTGAAATTCTTGGATTTACGGAAGACTAACTATTGCGAAAGCATTTGCCAAGGATGT
TTTCATTAATCAAGAACGAAGGTTAGGGGATCGAAAACGATTAGATACCGTTGTAGTCTT
AACAGTAAACTATGCCGACTAGGGATCGGTGATGCGTCGCTCGGCACCTTACGAGAAATC
AAAGTTTTTGGGTTCTGGGGGGAGTATGGTCGCAAGGCTGAAACTTAAAGGAATTGACGG
AAGGGCACCACCAGGAGCCTGCGGCTTAATTTGACTCAACACGGGGAAACTCACCAGGTC
CAGACATGACTAGGATTGACAGATTGATAGCTCTTTCTTGATTTTATGGGTGGTGGTGCA
TGGCCGTTCTTAGTTGGTGGAGTGATTTGTCTGGTTAATTCCGATAACGAACGAGACCTT
AACCTGCTAAATAGCCCGGCCGGCTTTGGCTTCTTAGAGGGACTGTGCGTTTAGCCGACG
GAAGTTTGAGGCAATAACAGGTCTGTGATGCCCTTAGATGTTCTGGGCCGCACGCGCGCT
ACACTGACAGAGCCAGCGAGTCCTTGACCGGAAGGTGGGTAATCTTGTGAAACTCTGTCG
TGCTGGGGATAGAGCATTGCAATTATTGCTCTTCAACGAGGAATTCCTAGTAAGCGTGAG
TCATCAGCTCGCGTTGATTACGTCCCTGCCCTTTGTACACACCGCCCGTCGCTACTACCG
ATTGAATGGCTTAGTGAGGCCTTCGGATCGATTCCGGGGAGCCGGCAACGGCACCAGCGG
GATGAGCTCAAATTTCAAATCTGGCGGTGCCGTCCGAGTTGTAGTCTGGAGAAGTGTTAT
CCGCGTCGGACCGTGTACAAGTCTCCTGGAATGGAGCGTCATAGAGGGTGAGAATCCCGT
CCATGACACGGACGCTGTGAGGCACTCTCGAAGAGTCGAGTTGTTTGGGAATGCAGCTCA
AAATGGGTGGTAAATTCCATCTAAAGCTAAATATTGGCGAGAGACCGATAGCGAACAAGT
ACCGTGAGGGAAAGATGAAAAGCACTTTGGAAAGAGAGTTAAATAGTACGTGAAATTGTT
GAAAGGGAAACGCTTGAAGTCAGTCGCGTCCCGTGGAACTCAGCCTGGGGCCTGGTGTAC
GGACGGGTCAACATCAGTTTCGGCCGGCGGAAAAAGGCAGAGGGAATGTAGCTGGCGTGT
TATAGCSCTCAAATACGCTGGCGGGGACTGAGGAGCTTAGGATGTTGGCATAATGGCTTT
AAGCGACCCGTCTTGAAACACGGACCAAGGAGTCCAACATGCTTGCGAGTGTTCGGGTGT
AAACCCTTGCGCGTAATGAAAGTGGTGCAGCGACGCCCGGCCCTGACTGACGGTGCTGCG
GTAGAGCAAGTATGCTGGGACCCGAAAGATGGTGAACTATGCCTGAATAGGGCGAAGCCA
GAGGAAACTCTGGTGGAGGCTCGTAGCGATTCTGACGTGCAAATCGATCGTCAAATTTGG
GTATAGGGGCGAAAGACTAATCGAACCATCTAGTAGCTGGTTCCTGCCGAAGTTTCCCTC
AGGATAGCAGAGACTCAATCAGATTTATGTGGTAAAGCGAATGATTAGAGGCCTTGGGGT
TGAAACAACCTTAACCTATTCTCAAACTTTAAATATGTAAGAACGGGCGGTCTCTTGGAG
AGTCTCTAGTGGGCCATTTTTGGTAAGCAGAACTGGCGATGCGGGATGAACCGAACGCGA
GGTTAAGGTGCCGGAATGCACGCTCATCAGACACCACAAAAGGTGTTAGTTCATCTAGAC
AGCAGGACGGTGGCCATGGAAGTCGGAATCCGCTAAGGAGTGTGTAACAACTCACCTGCC
GAATGAACTAGCCCTGAAAATGGATGGCGCTCAAGCGTGCTACCCATACCTCGCCGTCCG
CGTTGAAGTGACGCGTGGACGAGTAGGCAGGCGTGGAGGTGTGAAGAAGCCTAGGCAGCG
ATGCTGGGTGAAACGGCCTCTAGTGCAGATCTTGGTGGTAGTAGCAAATATTCAAGTGAG
AGCCTTGAAGACTGAAGTGGAGAAAGGTTCCATGGTAACAGCAGTTGGACATGGGTTAGT
CGATCCTAAGAGATAGGGAAGTTCCGTTTTATATCGAAAGGGAATCCGGTTAAGATTCCG
GAACCAGGATGTGGGACGGCAACGTAAATGAACTTGGAGACGTCGGCGGGAGCCCCGGGA
AGAGTTTTCTTTTCTCCTTAACCGTCTCACCCTGAAATCGGATTGTCCGGAGCTAGGGTT
CAATGGCGGGTAGAGCTCGACGTCGGGTCCGGTGCGCTCTCGACGACCCTTGAAAATCCA
AGGGAATGTTTCACACCTGGTCGTACTCATAACCGCAGCAGGTCTCCAAGGTGAACAGCC
TCTAGTTGATAGAACAATGTAGATAAGGGAAGTCGGCAAATTAGATCCGTAACTTCGGGA
TAAGGATTGGCTCTAAGGGTTGGGTGCATCGGGCCTTGGGCCTGGGACTGCTGGACGGAC
GTGGAGGGCCTTGGCGGGCGTCCGGTGCACGTTTAACAACCAACTTAGAACTGGTACGGA
CAAGGGGAATCTGACTGTCTAATTAAAACATAGCATTTTTCGGTTATTTAAATATAACTG
TAACTAATTTGGCTTTATACAGTATTTTAGTTTTATTTTTAGTTATTAGTTTACAAACAC
TAAATTAGTGCCCTCTAAATGGTCTATTGCATTAGAAAGTTCTTTTGCAAGTATAAATTC
ATTAGTAAGAGATCAAATAGAAATGTTTTTACCTTTCATTTATTCACTATTTTTTTTGTT
CTAATTGCTAATTTAATAGGTAACGTACCTTATTCTTACACTGTAACAACATCTATAATT
GTAACATTAGGGTTCTCATTTACTATTTTAGGTGTTACAATATTAGGCACAAATTAAGAT
TTTTTTTCATACCATCTGGTACTCCTCTTGCTTTAGTTCCTTTATTAGTATTAATTGAAC
TATTAAGTTACAGTGCCCGTGCATTTAGTTTAGGAGTGCGACTTTTTGCTAACATGTGTG
CAGGACATACTTTATTGAAAATATTGTCTACCTTCTTGTATCAAAGTGGTACTGTGGTTG
TAGCAGTTTTCACTTTAGTGCCATTTGCTTTATTCATAGCATTAATTGGATTAGAATTAG
CTGTGACCCTGCGTTGCGGATAGAGTACGATTGGCCCGCGCATGGGGGCAGTCTGGTCCT
ACTGCAAAGGGAAGACCGTTTGTGAAGCGGTTGCGGGCATATTCAACCGCAGATTCGGAA
AGAGGGCCTCAAGTTGTTCTTGCAATACAAAAAGTCGAAGAATGACGATGAGAGTTTAAG
GCAGCTCAGCCGGACAAGAGGCCCTTCACTCCCGCCGAAGTGTATACCGTATTGAGGAAG
ATATCTGATGATGACCTCGCCTTATTGGGTTTGTCAGAGGAGTACGCCCGACCGGACTGG
ATGATTCTGACTGTGCTCCCTGTCCCTCCACCGCCCGTGAGACCTAGTATTTCCACGGAT
GGCGGCGCTCTGCGTAGCGAAGATGACTTGACCTACAAGCTAGGCGATATCATCAAAGCT
TCGGCAAATGTTCGCAGATGCGAAGAGGAAGGTGCGCCAGCGCACGTCATATCTGA
[21] Hapalopilus_nidulans_TUB_020299
TGTACTGTGAAACTGCGAATGGCTCATTAAATCAGTTATAGTTTATTTGATGGTGCTTTG
CTACATGGATAACTGTGGTAATTCTAGAGCTAATACATGCAATCAGCCCCGACTTAC-GA
AGGGGTGTATTTATTAGATAAAAAACCAACGCGGTTCGCCGCTCCCTTGGTGATTCATAA
TAACTTCTCGAATCGCATGGCCTTGTGCCGGCGATGCTTCATTCAAATATCTGCCCTATC
AACTTTCGATGGTAGGATAGAGGCCTACCATGGTTTTAACGGGTAACGGGGAATAAGGGT
TCGATTCCGGAGAGGGAGCCTGAGAAACGGCTACCACATCCAAGGAAGGCAGCAGGCGCG
CAAATTACCCAATCCCGACACGGGGAGGTAGTGACAATAAATAACAATATACGGGTCTTA
TAATTGGAATGAGTACAATTTAAATCTCTTAACGAGGAACAATTGGAGGGCAAGTCTGGT
GCCAGCAGCCGCGGTAATTCCAGCTCCAATAGCGTATATTAAAGTTGTTGCAGTTAAAAA
GCTCGTAGTTGAACTTCAGGCCTGGCCGGGCGGTCTGGCTGGGTCTTACCTCTTGGTGAG
CCATGCCCTTTACTGGAACCAGGATTTTTACCTTGAGAAAATTAGAGTGTTCAAAGCAGG
CTATGCCCGAATACATTAGCATGGAATAATAAAATAGGACGTGCGGTTCTATTTTGTTGG
TTTCTAGAGTCGCCGTAATGATTAATAGGGATAGTTGGGGGCATTAGTATTCCGTTGCTA
GAGGTGAAATTCTTGGATTTACGGAAGACTAACTATTGCGAAAGCATTTGCCAAGGATGT
TTTCATTAATCAAGAACGAAGGTTAGGGGATCGAAAACGATCAGATACCGTTGTAGTCTT
AACAGTAAACTATGCCGACTAGGGATCGGTGATGTGTCGCTCGGCACCTTACGAGAAATC
AAAGTCTTTGGGTTCTGGGGGGAGTATGGTCGCAAGGCTGAAACTTAAAGGAATTGACGG
AAGGGCACCACCAGGAGCCTGCGGCTTAATTTGACTCAACACGGGGAAACTCACCAGGTC
CAGACATGACTAGGATTGACAGATTGATAGCTCTTTCATGATTTTATGGGTGGTGGTGCA
TGGCCGTTCTTAGTTGGTGGAGTGATTTGTCTGGTTAATTCCGATAACGAACGAGACCTT
AACCTGCTAAATAGCCAGGCCGGCTTTGGCTTCTTAGAGGGACTGTGCGTCTAGCAGACG
GAAGTTTGAGGCAATAACAGGTCTGTGATGCCCTTAGATGTTCTGGGCCGCACGCGCGCT
ACACTGACAGAGCCAACGAGTCCTTGGCCGGAAGGTGGGTAATCTTGTGAAACTCTGTCG
TGCTGGGGATAGAGCATTGCAATTATTGCTCTTCAACGAGGAATACCTAGTAAGCGTGAG
TCATCAGCTCGCGTTGATTACGTCCCTGCCCTTTGTACACACCGCCCGTCGCTACTACCG
ATTGAATGGCTTAGTGAGGCCTTGGGATTGGCGATGAGGAGCCGGCAACGGCACCAGCGG
GAAAAGCTCAAATTTAAAATCTGGCAG-GCTGTCCGAGTTGTATTCTGGAGAAGCGTTTT
CTGTGCTGGACCGTGTACAAGTCTCTTGGAACAGAGCGTCATAGAGGGTGAGAATCCCGT
CTTTGACACGGACTATATGATGCGCTCTCAATGAGTCGAGTTGTTTGGGAATGCAGCTCA
AAATGGGTGGTAAATTCCATCTAAAGCTAAATATTGGCGAGAGACCGATAGCGAACAAGT
ACCGTGAGGGAAAGATGAAAAGCACTTTGGAAAGAGAGTTAAACAGTACGTGAAATTGCT
GAAAGGGAAACGCTTGAAGTCAGTCGCGTTTGCTAGTACTCAACCTGTTGACTGGTGCAT
ACACGGGCCAGCATCAGTTTTGGCTGCGGGAAAAAGGTTGGAGGAATGTGGCGGGTGTGT
TATAGCCTTCATATACCGTGGCTGGGACTGAGGAGCTTAGGATGCTGGCGTAATGGCTTT
AAACGACCCGTCTTGAAACACGGACCAAGGAGTCTAACATGCCTGCGAGTGTTTGGGTGA
AAACCCGAGCGCGTAATGAAAGTGGGGCACCGACGCCCGGACCAGAGTGACGGATCCGCG
GTAGAGCATGTATGTTGGGACCCGAAAGATGGTGAACTATGCCTGAATAGGGTGAAGCCA
GAGGAAACTCTGGTGGAGGCTCGTAGCGATTCTGACGTGCAAATCGATCGTCAAATTTGG
GTATAGGGGCGAAAGACTAATCGAACCATCTAGTAGCTGGTTCCTGCCGAAGTTTCCCTC
AGGATAGCAGAAACTCAATCAGATTTATGTGGTAAAGCGAATGATTAGAGGCCTTGGGGT
TGAAACAACCTTAACCTATTCTCAAACTTTAAATATGTAAGAACAACCCGTCACTTAAAG
AGTTTCTAGTGGGCCATTTTTGGTAAGCAGAACTGGCGATGCGGGATGAACCGAACGCGA
GGTTAAGGTGCCGGAATACACGCTCATCAGACACCACAAAAGGTGTTAGTTCATCTAGAC
AGCAGGACGGTGGCCATGGAAGTCGGAATCCGCTAAGGAGTGTGTAACAACTCACCTGCC
GAATGAACTAGCCCTGAAAATGGATGGCGCTCAAGCGTGTTACCCATACCTCGCCGTCAG
CGTTGAAGTGACGCGTTGACGAGTAGGCAGGCGTGGAGGTGTGAAGAAGCCTAGGCAGCG
ATGCTGGGTGAAACAGCCTCTAGTGCAGATCTTGGTGGTAGTAGCAAATATTCAAGTGAG
AACCTTGAAGACTGAAGTGGAGAAAGGTTCCATGGTAACAGCAGTTGGACATGGGTCAGT
CGATCCTAAGAGATAGGGAAGCTCCGTTTCATATCGAAAGGGAATCCGGTTAAAATTCCG
GAACCAGGATGTGGAACGGCAACGTAAATGAACTTGGAGACGTCGGCAAGGACCCCGGGA
AGAGTTATCTTTTCTCCTTAACTGTCTCACCCTGAAATCGGATTGTCCGGAGCTAGGGTT
CAATGGCAGGTAGAGCTCAACGTTGGGTCCGGTGCGTTCTTGACGATCCTTGAAAATCCA
AGGGAATGTTTCACGCCTGGTCGTACTCATAACCGCAGCAGGTCTCCAAGGTGAACAGCC
TCTAGTTGATAGAACAATGTAGATAAGGGAAGTCGGCAAAATAGATCCGTAACTTCGGGA
AAAGGATTGGCTCTAAGGGTTGGGTGCATYGGGCCTTGGGACTGGGACTGCTAGACGGAC
GTGGATGGCCTTGGCGGGCGTCTGGTGTACGCTTAACAACCAACTTAGAACTGGTACGGA
CAAGGGGAATCTGACTGTCTAATTAAAACATAGCATTTTTAGGTTATTTTCATCTAAATT
TAACTAATTTAGCTTTATATTCTATCTTAGTTTTATTCATCATAATTAGCCTACAGACAA
TAAATTAGTACCATCTAAATGGTCAATAGCTTTAGAAAGTATATATGCAAGTATAAACTC
AATGGTTAGAGAACAATTAGAAGTTTATTATCCATTTATTTATTCTTTATTTTTTTTATT
TTAATAGCTAATTTATGTGGTAATGTTCCTTATTCATTCACAATCACTACATCTATAATG
GTTTCAATAGGTTTATCCTTTACAATCCTTGCTGTAACAATCTTAGGCATAGATTAAAAT
TCTATTTTGTGCCATCAGGTACTCCATTAGCCTTAACTCCATTATTGATATTAATTGAAA
CAATTTCATATCTAGCCAGAGCATTTAGTCTTGGACTTAGACTATTCGCAAACATGCTAG
GGGGTCATACTCTATTGCACATCCTAGCAAGTTTCCTATATAAAAGTTCATCTGTTATAG
TAGCTGTAATTACAATCATTCCATTTTCACTATTCTTAGGTATAATGCTATTGGAATTAG
CTGTGATCCTACATTGCAGACAGGATCCGGCATGTTCGCGTATGCAAGTAGTATGGAACT
ATTGCAAAGGGAAGATGATCTGCGAGCCGGTTGTGGTGCCAATCAACCTCAAATCAGGAA
GGAGGGTCTCAAGCTCTTCGTCCAATATAAGCGCTCCAAGGATGAGGATGAGAGGTGAAA
ACCCTACAGCCCGATAAAAGGCTGATCCCTCCACACGAGGTTTACACAGCGCTGAAGAAG
ATACCTGACTCTGATTTGCATCTGCTTGGCCTTTCCGACGAGTATGCTCGGCCGGAATGG
ATGATTCTCACTGTGCTCCCTGTTCCTCCTCCGCCTGTACGACCTAGTATTGCTGTCGAC
GGTGGAACCATGCGTAGTGAAGATGATCTGACTTACAAGTTGGGTGACATCATCAAGGCG
TCGGCGAATGTACGGCGATGCGAACAGGAGGGCGCACCTGCGCACGTTATCACAGA
[22] Albatrellus_ovinus_TUB_020309
TGTACTGTGAAACTGCGAATGGCTCATTAAATCAGTTATAGTTTATTTGATGGTACCTTG
CTACATGGATAACTGTGGTAATTCTAGAGCTAATACATGCAATCAGCCCCGACTTCCGGG
AGGGGTGTATTTATTAGATAAAAAACCAACGCGGCTCGCCGCTCCTTTGGTGATTCATAA
TAACTCGTCGAATCGCATGGCCTTGTGCCGGCGATGCTTCATTCAAATATCTGCCCTATC
AACTTTCGATGGTAGGATAGAGGCCTACCATGGTTTCAACGGGTAACGGGGAATAAGGGT
TCGATTCCGGAGAGGGAGCCTGAGAAACGGCTACCACATCCAAGGAAGGCAGCAGGCGCG
CAAATTACCCAATCCCGACACGGGGAGGTAGTGACAATAAATAACAATATATGGGTCTTA
TAATTGGAATGAGTACAATTTAAATCCCTTAACGAGGAACGATTGGAGGGCAAGTCTGGT
GCCAGCAGCCGCGGTAATTCCAGCTCCAATAGCGTATATTAAAGTTGTTGCAGTTAAAAA
GCTCGTAGTTGAACTTCAGACCTGGCCGGGTGGTCTGGCCGGGCCTTACCTCTTGGTGAG
CCATGCCCTTCGCTGGAACCAGGACCTTTACCTTGAGAAAATTAGAGTGTTCAAAGCAGG
CTATGCCCGAATACATTAGCATGGAATAATAGAATAGGACGCGCGGTTCTATTTTGTTGG
TTTCTAGAGTCGCCGTAATGATTGATAGGGATAGTTGGGGGCATTAGTATTGCGTTGCTA
GAGGTGAAATTCTTGGATTTACGCAAGACTAACTACTGCGAAAGCATTTGCCAAGGATGT
TTTCATTAATCAAGAACGAAGGTTAGGGGATCGAAAACGATCAGATACCGTTGTAGTCTT
AACAGTAAACTATGCCGACTAGGGATCGGTCATGTGTCGCTCGGCACCTTACGAGAAATC
AAAGTCTTTGGGTTCTGGGGGGAGTATGGTCGCAAGGCTGAAACTTAAAGGAATTGACGG
AAGGGCACCACCAGGAGCCTGCGGCTTAATTTGACTCAACACGGGGAAACTCACCAGGTC
CAGACATGACTAGGATTGACAGATTGATAGCTCTTTCTTGATTTTATGGGTGGTGGTGCA
TGGCCGTTCTTAGTTGGTGGAGTGATTTGTCTGGTTAATTCCGATAACGAACGAGACCTT
AACCTGCTAAATAGCCCGATCGGCTTTGGCTTCTTAGAGGGACTGTGCGTCTAGCCGACG
GAAGTTTGAGGCAATAACAGGTCTGTGATGCCCTTAGATGTTCTGGGCCGCACGCGCGCT
ACACTGACGGAGCCAGCGAGACCTTGGCCGAAAGGTGGGTAATCTTGTGAAACTCCGTCG
TGCTGGGGATAGAGCATTGCAATTATCGCTCTTCAACGAGGAATTCCTAGTAAGCGTGAG
TCATCAGCTCGCGTTGATTACGTCCCTGCCCTTTGTACACACCGCCCGTCGCTACTACCG
ATTGAATGGCTTAGTGAGACCTCCGGATTGGCTTTGAGGAGCCGGCGACGGCACCAGCGG
GAAAAGCTCAAATTTGAAATCTGGCGGTGCCGTCCGAGTTGTAGTCTGGAGAAGCGCTTT
CCGCGCCGGACCGTGTACAAGTCCTCTGGAACGGGGCGTCGTAGAGGGTGAGAATCCCGT
CTTTGACATGGACTATGTGATGCGCTCTCGAAGAGTCGAGTTGTTTGGGAATGCAGCTCA
AAATGGGTGGTGAATTCCATCTAAAGCTAAATATTGGCGAGAGACCGATAGCGAACAAGT
ACCGTGAGGGAAAGATGAAAAGCACTTTGGAAAGAGAGTTAAACAGTACGTGAAATTGTT
GAAAGGGAAACGCTTGAAGTCAGTCGCGTCGTCCAGGATTCAGCCTTGCTCTCGGTGTAT
CGATGGGCCAGCATCGATTTCGATCGTCGGACAAAGGCCGGGGAAACGTGGCGGGTGTGT
TATAGTCCCGGTATACGATGGTTGGGATCGAGGAGCTTAGGATGCTGGCATAATGGCTTT
AAACGACCCGTCTTGAAACACGGACCAAGGAGTCTAACATGCCCGCGAGTGTTAGGGTGA
AAACCCTTGCGCGTAATGAAAGTGGGGCACCGACGCCCGGACCAGAGTGACGGATCCGCG
GTGGAGCGTGTATGTTGGGACCCGAAAGATGGTGAACTATGCCTGAATAGGGTGAAGCCA
GAGGAAACTCTGGTGGAGGCTCGTAGCGATTCTGACGTGCAAATCGATCGTCGAATTTGG
GTATAGGGGCGAAAGACTAATCGAACCATCTAGTAGCTGGTTCCTGCCGAAGTTTCCCTC
AGGATAGCAGAAGCTCGATCAGATTTATGTGGTAAAGCGAATGATTAGAGGCCTTGGGGT
CGAAACGACCTTAACCTATTCTCAAACTTTAAATATGTAAGACCAAGCCGTCGCTCGAAG
AGCTTCTAGTGGGCCATTTTTGGTAAGCAGAACTGGCGATGCGGGATGAACCGAACGCGA
GGTTAAGGTGCCGGAATACACGCTCATCAGACACCACAAAAGGTGTTAGTTCATCCAGAC
AGCAGGACGGTGGCCATGGAAGTCGGAACCCGCTAAGGAGTGTGTAACAACTCACCTGCC
GAATGAACTAGCCCTGAAAATGGATGGCGCTCAAGCGTGTTACCCATACCTCGCCGTCGG
CGTTGAAGTGACGCGCCGACGAGTAGGCAGGCGTGGAGGTGTGAAGAAGCCTTGGTGGCG
ACGCCGGGTGAAACGGCCTCTAGTGCAGATCTTGGTGGTAGTAGCAAATATTCAAGCGAG
AACCTTGAAGACTGAAGTGGAGAAAGGTTCCATGGTAACAGCAGTTGGACATGGGTTAGT
CGATCCTAAGAGATAGGGAAGCTCCGTTTCATATCGAAAGGGAATCCGGTTAAGATTCCG
GAACCAGGATGTGGGACGGCGACGTAAATGAACTTGGAGACGCTGGCGAGGGCCCCGGGA
AGAGTTATCTTTTCTCCTTAACCGTCTCACCCTGAAATCGGATTGTCCGGAGCTAGGGTT
CCATGGCGGGTAGAGCTCGACGTCGGGTCCGGTGCGWMCTCGACAGCCCTTGAAAATCCA
AGGGAACGTTTCACACCTGGTCGTACTCATAACCGCAGCAGGTCTCCAAGGTGAACAGCC
TCTAGTTGATAGAACAATGTAGATAAGGGAAGTCGGCAAAATAGATCCGTAACTTCGGGA
AAAGGATTGGCTCTAAGGGTTGGGTGTATCGGGCCTCGGGGCTGGGACTGTCGGACGGAT
GTGGATGGCCTTGGCGGGCATCCGGTGCACGCTTAACAACCGACTTAGAACTGGTACGGA
CAAGGGGAATCTGACTGTCTAATTAAAACATAGCATTATTAGGTTATTTAAATATAACTT
TAAGTAATTTAGCCTTATATTCTATAATAGCGATTACATTGATAATAGCTTTACAGATTC
TAAAATTTTACCTTCTAAA--TAGTATTGCTTTAGAAAGTATATTTATAACAATTAATTC
AATGGTAAGAGAACAATTAGAAATTTATTTTCCTTTTATGTATTCCTTATTCTTTTTATT
TTAATAGTAAATTTATTAGGTAATATTCCTTATTCATATACAGTAACAACTTCTGTAATA
GTAACAATAGGTTTCTCTTTTACTATACTTGGAGTTACAATTTTAGGCATAAATTTAATT
TCTATTTTGTACCTTCTGGAACACCTTTAGCTTTGGTACCTTTATTAGTTATTATTGAAA
CAGTTTCTTATTTAGCTAGAGCTCTTTCTTTAGGAATAAGATTATTTGCTAATATGGTAG
CTGGACACTCTTTATTAAAAATTTTATCTACTTTCTTATATCAAAGTAGTAGTCCTATTT
TTGCTTTTTTAACTCTTATACCATTTGCTTTATTTTTATCTTTATGTGGCTTAGAAATAG
CTGTGATCCCACCTTGCCGACAAAATCCGGCATGTCCGCGTATGGCCGTTGTCTGGAATC
ACTGTAAAGGTAAAACAATATGCGAACCGGCTGCGGCCACCCTCAACCACAGATTAGGAA
AGAAGGCTTGAAATTGTTCCTTCAGTATAAGAAGCCCAAGGACGAGGACGAGATATCAAG
TCATTGCAGCCAGACAAGAGACTTTTTACGGCGTCTGAAGTATATACCACTCTGAAGAAG
ATTTCCGACGGCGATCTTCATCTATTGGGTCTCTCAGACGAGTACGCCCGTCCAGAATGG
ATGATATTGACTGTGATGCCTGTTCCACCCCCTCCTGTACGGCCAAGTATTGCTGTGGAT
GGCGGCGCTATGCGAAGTGAGGATGACTTGACATACAAGCTCGGAGATATCATCAAGGCG
TCTGTCAATGTCCGCCGTTGTGAGCAGGAAGGCACGCCGGCGCATGTCATCACGGA
[23] Boletus_edulis_TUB_020295
CGTACTGTGAAACTGCGAATGGCTCATTAAATCAGTTATAGTTTATTTGATGATGACTTG
CTACATGGATAACTGTGGTAATTCTAGAGCTAATACATGCAACAAGCCCCGACTTCCGGA
AGGGGCGTATTTATTAGATAAAAAACCAACGCGGCTCGCCGCTCTCTTGGTGATTCATAA
TAACTGCTCGAATCGCATGGCCTCGTGCCGGCGATGCATCATTCAAATATCTGCCCTATC
AACTTTCGATGGTAGGATAGAGGCCTACCATGGTTTCGACGGGTAACGGGGAATAAGGGT
TCGATTCCGGAGAGGGAGCCTGAGAAACGGCTACCACATCCAAGGAAGGCAGCAGGCGCG
CAAATTACCCAATCCCAATTCGGGGAGGTAGTGACAATAAATAACGATATACGGGTCTTA
TAATTGGAATGAGTACAATTTAAATCTCTTAACGAGGAACAATTGGAGGGCAAGTCTGGT
GCCAGCAGCCGCGGTAATTCCAGCTCCAATAGCGTATATTAAAGTTGTTGCAGTTAAAAA
GCTCGTAGTTGAACTTTGGGCCTGGACGGAGGGTCCGGCCGGGCCTTTCCTCTTGGTGAA
CCGTGTCCTTCGCTGGAACCAGGACGTTTACCTTGAGAAAATTAGAGTGTTCAAAGCAGG
CTTCGCCCGAATACATTAGCATGGAATAATGAAATAGGACGTGCGGTTCTATTTCGTTGG
TTTCTAGAGTCGCCGTAATGATTAATAGGGACGGTCGGGGGCATTAGTATTCGGTCGCTA
GAGGTGAAATTCTTGGATCGACCGAAGACTAACTACTGCGAAAGCATTTGCCAAGGATGT
TTTCATTAATCAAGAACGAAGGTTAGGGGATCGAAAACGATCAGATACCGTTGTAGTCTT
AACAGTAAACTATGCCGACCAGGGATCGGTGATGTGTCGCTCGGCACCTTACGAGAAATC
AAAGTCTTTGGGTTCTGGGGGGAGTATGGTCGCAAGGCTGAAACTTAAAGGAATTGACGG
AAGGGCACCACCAGGAGCCTGCGGCTTAATTTGACTCAACACGGGGAAACTCACCAGGTC
CAGACATGACAAGGATTGACAGATTGATAGCTCTTTCATGATTTCATGGGTGGTGGTGCA
TGGCCGTTCTTAGTTGGTGGAGCGATTTGTCTGGTTAATTCCGATAACGAACGAGACCTT
AACCTGCTAAATAGCCAGGTCGGCTTTGGCTTCTTAGAGGGACTGTGCGTCTAGTCGACG
GAAGTTTGAGGCAATAACAGGTCTGTGATGCCCTTAGATGTTCTGGGCCGCACGCGCGCT
ACACTGACAGAGCCAGCGAGTCCTTGACCGGAAGGTGGGTAATCTTGTGAAACTCTGTCG
TGCTGGGGATAGAGCATTGCAATTATCGCTCTTCAACGAGGAATTCCTAGTAAGCGTGAG
TCATCAGCTCGCGTTGATTACGTCCCTGCCCTTTGTACACACCGCCCGTCGCTACTACCG
ATCGAATGGCTTAGTGAGGTCTTCGGATCGGCCTCGGGGAGCCGGCGACGGCACCAGCGG
GAAAAGCTCAAATTTTGAATCTGGCAGTGCCGTCCGAGTTGTAATCTAGAGAAGCGTCTT
CCGCGCCGGCCTGTGTACAAGTCTCCTGGAAGGGAGCGTCATAGAGGGTGAGAATCCCGT
CTCTGACACGGACCATGTGATGCGCTCTCGACGAGTCGAGTTGTTTGGGAATGCAGCTCA
AAAAGGGTGGTAAACTCCATCTAAAGCTAAATATTGGCGAGAGACCGATAGCGAACAAGT
ACCGTGAGGGAAAGATGAAAAGGACTCTGGAAAGAGAGTTAAACAGTACGTGAAATTGCT
GAAAGGGAAACGCTCGATGTCAGTCGCGTCGGCTGGGGGTCAACCTTGCGCTGGGTGTAT
CGACGGGTCAGCATCAGTTTCGGTCGTCGTACAAGGGCCAAGGGAAAGTGGCGGGTGTGT
TATAGCCTTCGTATGTGGCGGCTGGGACTGAGGAACTAGAGATGCTGGCATAATGGCCTT
GAGCGACCCGTCTTGAAACACGGACCAAGGAGTCTAACATGTCTGCGAGTGTTTGGGTGC
AAACCCGATCGCGAAATGAAAGTGGTGCACCGACGCCCGGATCCATACAATGGATCTGCG
GTAGAGCATGCATGTTGGGACCCGAAAGATGGTGAACTATGCCTGAATAGGGTGAAGCCA
GAGGAAACTCTGGTGGAGGCTCGTAGCGATTCTGACGTGCAAATCGATCGTCGAATTTGG
GTATAGGGGCGAAAGACTAATCGAACCATCTAGTAGCTGGTTCCTGCCGAAGTTTCCCTC
AGGATAGCAGAAACTCAATCAGATTTATGTGGTAAAGCGAATGATTAGAGGCCTTGGGGT
CAAATCGACCTTAACCTATTCTCAAACTTTAAATATGTAAGAACGAGCCGTCTCTTAAAG
AGTTTCTAGTGGGCCATTTTTGGTAAGCAGAACTGGCGATGCGGGATGAACCGAACGGGA
GGTTAAGGTGCCGGAATGCACGCTCATCAGACACCACAAAAGGCGTTAGTTCATCCAGAC
AGCAGGACGGTGGCCATGGAAGTCGGAATCCGCTAAGGAGTGTGTAACAACTCACCTGCC
GAATGAACTAGCCCTGAAAATGGATGGCGCTCAAGCGTGCTACCCACACCTCCCCGTCAG
CGTTGAAGTGACGCGCTGACGAGTAGGCAGGCGTGGAGGTGTGAAGAAGCCTAGGCAGCG
ATGCCGGGTGGAACCGCCTCTAGTGCAGATCTTGGTGGTAGTAGCAAATATTCGAGTGAG
ATCCTTGAAGACTGAAGTGGAGAAAGGTTCCGTGGTAACAGCAGTTGGACACGGGTCAGT
CGATCCTAAGACATAGGGAAACTCCGTTTCACGTCGAAAGGGAATCCGGTCAATATTCCG
GAACCAGAATGTGGAACGGCAACGTAAATGAACTTGGAGACGCTGGCGAGGGCCCCGGGA
AGAGTTTTCTCTTCTCCTTGACAGTCTGACCCTGAAATCGATTCGCTCGGAGCTAGGGTT
TGATGGCTGGTAGAGCTCGACGTCGGGTCCGGTGCGTCCTCGACAGCCCTTGAAAATCCA
AGGGAACATCTCACGTCTGGTCGTACTCATAACCGCAGCAGGTCTCCAAGGTGAACAGCC
TCTAGTCAATAGAACAATGTAGATAAGGGAAGTCGGCAAAATAGATCCGTAACTTCGGGA
AAAGGATTGGCTCTAAGGGTCGGGTGTGTCGGGCCTCGTGGCTGGGGATCTCGGACAGTC
GCCGACGACCTTGGCGCAGTTCCGGCGCACGTTCAACGACCGACTTAGAACTGGCGCGGA
CAAGGGGAATCTGACTGTCTAATTAAAACATAGCATTATTCTTTAATACATCTTTTACTA
TTACAAATTCAGCTTTATTTACAGTATTAGTATTATCTCTAATTTTATTTATACAAAAAT
GAAATTAATACCAAATAAAGAAAGTATCTTATTAGAAAGTTTATTTGCAAGTATTAATAC
TATAGTAAGAGATCAAATAGAAGTGTATTTACCTTTTATCTATTCTTTATTCTTTTTATA
TTATGTTCTAATTTAGTTGGTAATATACCTTATACATTTACTATAACAACATCAATAATA
GTATCAATAGGATTATCATTTACTATATTAGGTGTAACTATTTTAGGCACAAAATTCACT
TTTTCTTTATTCCTTCTGGTACACCTTTAGCTTTAGTTCCTTTATTAGTTTTAATTGAAT
TAATTAGTTATTTAGCTAGAGCTTTCTCATTAGGTATAAGATTATTTGCTAATATGGTAG
CTGGGCATACATTATTAAAAATCTTATCTACATTCTTATTCAAATCAGGTGGATTAATAA
TATTTGTATTAACTTTATTACCATTTGCTTTATTCTTAGCTATTACAGGATTAGAATTAG
CTGTGACCCAAATTTGCCGACAAAATACGACATGTTCGCGGATGGCCGTTGTCTGGGCGC
ATTGCAAGACGAAAATGGTTTGCGAAACGGTTGTGGTCATATCCAACCACTGATCCGAAA
GGAGGGTCTCAAGCTATTCGTCCAGTATAAGCGACCCAAGGACGAAGACGAGACGTCAAG
TCTCTGCAGCCGGACAAAAGGCTGTTCACGCCTTCCGAAGTGTACACCACGTTCAAAAAG
ATGTCTGATTCGGATTTGCACTTGATTGGACTTTCGGACGAATATGCGCGGCCTGAGTGG
ATGATTTTGACCGTGATGCCCGTACCCCCGCCTCCTGTCCGCCCGAGTATAGCTGTGGAT
GGAGGTGCAATGAGGAGTGAAGACGATTTGACCTACAAGCTCGGAGATATCATCAAAGCT
TCTGCAAATGTCCGGCGATGCGAACAGGAGGGAGCTCCAGCACACGTTATCACGGA
[24] Craterocolla_cerasi_TUB_020315
TATACAGTGAAACTGCGAATGGCTCATTAAATCAGTTATAGTTTATTTGATGATACCTTG
CTACATGGATAACTGTGGTAATTCTAGAGCTAATACATGCGTTAAGCCCCGACTCTCGGA
AGGGGTGTATTTATTAGATAAAAAACCAACGCGGTTCGCCGCTCCCTTGGTGATTCATAA
TAACTTCTCGAATCGCATGGCCTTGTGCCGGCGATGCTTCATTCAAATATCTGCCCTATC
AACTTTCGATGGTAGGATAGAGGCCTACCATGGTTTCAACGGGTAACGGGGAATAAGGGT
TCGATTCCGGAGAGGGAGCCTGAGAAACGGCTACCACATCCAAGGAAGGCAGCAGGCGCG
CAAATTACCCAATCCCGACACGGGGAGGTAGTGACAATAAATAACAATATATGGGTCTTA
TAATTGGAATGAGTACAATTTAAATCCCTTAACGAGGAACAATTGGAGGGCAAGTCTGGT
GCCAGCAGCCGCGGTAATTCCAGCTCCAATAGCGTATATTAAAGTTGTTGCAGTTAAAAA
GCTCGTAGTTGAACTTCAGGCCTGGTCGGGCGGTCCGGCCGGGCCTTACTTCTTGGTGAG
CCATGCCCTTTACTGGAACCAGGACTTTTACCTTGAGAAAATTAGAGTGTTCAAAGCAGG
CTACGCCCGAATACATTAGCATGGCATAATAAAATAGGACGTGCGGTTCTATTTTGTTGG
TTTCTAGAGTCGCCGTAATGATTAATAGGGATAGTTGGGGGCATTAGTATTCCGTTGCTA
GAGGTGAAATTCTTGGATTTACGGAAGACTAACTTCTGCGAAAGCATTTGCCAAGGATGT
TTTCATTAATCAAGAACGAAGGTTAGGGGATCGAAAACGATCAGATACCGTTGTAGTCTT
AACAGTAAACTATGCCGACTAGGGATCGGTCATGTGTCGCTCGGCACCTTACGAGAAATC
AAAGTCTTTGGGTTCTGGGGGGAGTATGGTCGCAAGGCTGAAACTTAAAGGAATTGACGG
AAGGGCACCACCAGGAGCCTGCGGCTTAATTTGACTCAACACGGGGAAACTCACCAGGTC
CAGACATAACTAGGATTGACAGATTGATAGCTCTTTCTTGATTTTATGGGTGGTGGTGCA
TGGCCGTTCTTAGTTGGTGGAGTGATTTGTCTGGTTAATTCCGATAACGAACGAGACCTT
AACCTGCTAAATAGCCAGGCCGTCTTTGGCTTCTTAGAGGGACTGTGGATCTACCTGACG
GAAGTTTGAGGCAATAACAGGTCTGTGATGCCCTTAGATGTTCTGGGCCGCACGCGCGCT
ACACTGACAGAGCCAGCGAGACCTTGGCCGGAAGGCGGGTAATCTTGTGAAACTTTGTCG
TGCTGGGGATAGAGCATTGCAATTATTGCTCTTCAACGAGGAATGCCTAGTAAGCGCAAG
TCATCAGCTTGCGTTGATTACGTCCCTGCCCTTTGTACACACCGCCCGTCGCTACTACCG
ATTGAATGGCTTAGTGAGGTCTTCGGATTGGCTTTGAGGACCCGGCAACGGGACCAGAGG
GATGAGCTCAAATTTTGAATCTGGCGTCGGCGTCCGAGTTGTAATCTAGAGAAGTGTTTT
CCGCGATGGACCGTGCACAAGTCTCCTGGAACGGTGCGTCATAGAGGGTGAGAATCCCGT
ATATGGCACGGACTATGCGATACACTCTCGACGAGTCGAGTTGTTTGGGAATGCAGCTCA
AAGTGGGTGGTAAATTCCATCTAAAGCTAAATATTGGCGAGAGACCGATAGCGAACAAGT
ACCGTGAGGGAAAGATGAAAAGCACTTTGGAAAGAGAGTGAAACAGTACGTGAAATTGTT
GAAAGGGAAACGCTTGAAGTCAGTCGCGCCCGTTTGGATTCAGCCTTGTGCTCGGTTTAC
GGGCGGGTCAACGTCAGTTTTGGTCGGAGGAGAAAGCCTTTGGGAATGTGGCTGCTGTGT
TATAGACCGTGTATACTTCGGCCGGGACTGAGGAGCTTAGGATGTTGGCATAATGGCTTT
AAGCGACCCGTCTTGAAACACGGACCAAGGAGTCTAACATGTGCGCGAGTGTTTGGGTGC
AAACCCGAGCGCGTAATGAAAGTGGTGCACCGACGCCCGGAGCAGAGTGACGCCCCCGCG
GTAGAGCGTATATGTTGGGACCCGAAAGATGGTGAACTATGCCTGAATAGGGTGAAGCCA
GAGGAAACTCTGGTGGAGGCTCGTAGCGATTCTGACGTGCAAATCGATCGTCAAATTTGG
GTATAGGGGCGAAAGACTAATCGAACCATCTAGTAGCTGGTTCCTGCCGAAGTTTCCCTC
AGGATAGCAGAAACTCGATCAGCCTTGTGCGGTAAAGCGAATGATTAGAGGCCTTGGGGT
TGAAACAACCTTAACCTATTCTCAAACTATAAATGTGCAAGAAAGAGTCGTCGCTTATAG
AGTTTCTAGTGGGCCATTTTTGGTAAGCAGAACTGGCGATGCGGGATGAACCGATCGTGG
GGTTAAGGTGCCGGAATACACGCTCATCAGACACCACAAAAGGTGTTAGTTCATCTAGAC
AGCAGGACGGTGGCCATGGAAGTCGGAATCCGCTAAGGAGTGTGTAACAACTCACCTGCC
GAATGAACTAGCCCTGAAAATGGATGGCGCTCAAGCGTGTTACCCATACCCCACCGTCAG
CGTTGTCGTGACACGCTGACGAGTAGGCAGGCGTGGAGGTGTGAAGAAGCCTTGGCAGTG
ATGCTGGGTGGAACGGCCTCTAGTGCAGATCTTGGTGGTAGTAGCAAATATTCAAGTGAG
AACCTTGAAGACTGAAGTGGAGAAAGGTTCCATGGTAACAGCAGTTGGACATGGGTTAGT
CGATCCTAAGAGATAGGGAAGCTCCGTTTCATATCGAAAGGGAATCCGGTTAACATTCCG
GAACCAGGATGTGGAGCGGCAACGCAAATGAACTTGGAGACGCTGGTGGGGGCCCCGGGA
AGAGTTTTCTTTTCTCCTTAACAGCCTAACCCTGAAATCGGATTGTCCGGAGCTAGGGTT
CAATGGTTGGTAGAGCTCAGCGCTGGGTCCGGTGCGTTCCCAACAGCCCTTGAAAATCCA
AGGGAATGTTTCACGCCTGGTCGTACTCATAACCGCAGCAGGTCTCCTAGGTGAACAGCC
TCTAGTTGATAGAACAATGTAGATAAGGGAAGTCGGCAAAATAGATCCGTAACTTCGGGA
AAAGGATTGGCTCTAAGGGTTGGGTGCGTCGGGCCTTGGGACTGGGACCTACCGAGGGAC
GCGGATGGCCTTGGCCGGCGTCCGGCGCACGCTTAACAACCGACTTAGAACTGGTACGGA
CAAGGGGAATCTGACTGTCTAATTAAAACATAGCATTATTAGGAAACTTTAATCTTAATT
TAACTAATTTAGCTTTATATTCTTTAATAGTTTTAACCACTATTATAGGTTTTCAGGATC
ATCATTAGTTCCGTCTAAA--TTCTATAGTTTTTGAAAGTATTTTTTCAAGTATTTTATC
TATGGTTAGAAATCAAATAGAAGTATATTTACCTTTTATTTATTCTTTATTTTTTTTGTA
GTAGTGGCTAATTTAACGGGTAATATACCTTATAATTTTACTATAACTACTTCTATTATT
ACTTCAATTGGTTTAAGTGTAATAATCTTTGGGTTTACTATAACTTCCATAAATTTAAAT
TCACTTTTGTTCCAGGTGGTACACCTTTACCTTTATTAGCTTTACTTGTATTGATTGAAT
TAACTTCTTATACTTCAAGAGCTTTTTCATTAGGTATCAGATTATTTGCCAATGTAACAG
CGGGACATACCCTTTTAGCTATTTTATCTTCATTCTTATTAAAAAATGGTGGTATTATAA
TGTTCTTTTTAACTTTAATTCCTTTTGCTTTATTCATAGCTATTATTGGATTAGAATTAG
CAGTGATCCTGCTTTGCTCAAAAGATTCAAAGAACGCGCGCATGGCCGAAGTGTGGCAGC
ATTGTAAAGGAAAAATGACGTGCGAGACGGGTGCGGCCATCATCAACCCCTCGTTCGCAA
GGAGGCTTTGAAGCTGTTCTTCCATTACAAGAAG---AAGGATGATGATGA--GTTTAGG
-AGGCGCGTCAAGAAAAGCGTCAAGTATTCCCGCAAGAGGTGTATCGCGTCTTTCGCAAG
ATGTCACCTGAAGACCTTGAGCTGCTCGGTCTCTCCGAGCACTACGCTCGACCTGACTGG
ATGATCCTCACCGTCCTGCCTGTCCCCCCCCCTCCCGTGCGACCGTCTATCTCCGTAGAT
GGTGGTGTTCGACGTAGCGAGGACGACCTGACGTACAAGCTCGCGGATATCATTAAAGCG
AGCGGCAATGTCAGACGGAGCGAGCAAGAA--------------------------
[25] Phallus_impudicus_TUB_020314
TGTACTGTGAAACTGCGAATGGCTCATTAAATCAGTTATAGTTTATTTGATGGTACTTTG
CTACATGGATAACTGTGGTAATTCTAGAGCTAATACATGCGTCAAGCCGCGACTTTTGGA
AGCGGTGTATTTATTAGATAAAAAACCAACGCGGTCCGCCGCTCCTTTGGTGATTCATAA
TAACTTGTCGAATCGCACGGCCTTGCGCCGGCGATGCTTCATTCAAATATCTGCCCTATC
AAGTTTAGATGGTAGGATAGAGGCCTACCATGCTTTCAACGGGTAACGGGGAATAAGGGT
TCGATTCCGGAGAGGGAGCCTGAGAAACGGCTACCACATCCAAGGAAGGCAGCAGGCGCG
CAAATTACCCAATCCCGACACGGGGAGGTAGTGACAATAAATAACAATACTCGGGTCTAG
TAATTGGAATGAGTACAATTTAAATCCCTTAACGAGGAACAATTGGAGGGCAAGTCTGGT
GCCAGCAGCCGCGGTAATTCCAGCTCCAATAGCGTATATTAAAGTTGTTGCCGTTAAAAA
GCTCGTAGTTGAATTTC-CGCGGACTCGCGGGGTCCGGGTCCGCGTTCCCTGGCGGTGAG
CGATGTCGTTTGCTCGAACCGCCTCTGTTACCTTGAGAAAATTAGAGTGTTCAAAGCAGG
CGATGCCCGAATACGTTAGCATGGAATAACGAAATAGGACGCGCGGTTCTATTTTGTTGG
TTTCTAGAGTCGCCGTAATGATTAATAGGGATAGTTGGGGGCATTAGTATTCAGTTGCTA
GAGGTGAAATTCTTGGATTTACTGAAGACTAACTACTGCGAAAGCATTTGCCAAGGATGT
TTTCATTAATCAAGAACGAAGGTTAGGGGATCGAAAACGATCAGATACCGTTGTAGTCTT
AACAGTAAACTATGCCGACTGGGGATAGGCGATGTGTCGCTCGGCACCCTACGAGAAATC
AAAGTCTTTGGGTTCGGGGGGGAGTATGGTCGCAAGGCTGAAACTTAAAGGAATTGACGG
AAGGGCACCACCAGGAGCCTGCGGCTTAATTTGACTCAACACGGGGAAACTCACCAGGTC
CAGACATGACTAGGATTGACAGATTGATAGCTCTTTCTTGATTTTATGGGTGGTGGTGCA
TGGCCGTTCTTAGTTGGTGGAGTGATTTGTCTGGTTAATTCCGATAACGAACGAGACCTT
CACGTGCTAAATAGCCGGTCGGGCCAAGGCTTCTTAGACGGACTATGCGTCTAGCCGATG
GAAGTTGGAGGCAATAACAGGTCTGTGATGCCCTTAGATGTTCTGGGCCGCACGCGCGCT
ACACTGACAGGGCCAGCGAGACCTTGGCCGGAAGGTGGGTAATCTTGTGAAACCCTGTCG
TGCTGGGGATAGAGCATTGCAATTATCGCTCTTCAACGAGGAATTCCTAGTAGGCGTGAG
TCATCAGCTCGCGTCGATTACGTCCCTGCCCTTTGTACACACCGCCCGTCGCTACTACCG
ATTGAACGGCTTAGTGAGGTCTTCGGATTGGCTTTGGGGAGCCGGCGACGGCGCCAGCGG
GAACAGCTCAAATTTGTAATCTGACGGCGTCGTCCGAGTTGTAATCTGGAGAAGCGTTTT
CAGTGCCGGCCCGCGTACAAGTCCCCTGGAATGGGGCGTCGCAGAGGGTGAGAATCCCGT
CTCTGACGCGGTCATTGCGATGCGCTCTCGAAGAGTCGAGTTGTTTGGGAATGCAGCTCA
AAACGGGTGGTAAATTCCATCTAAAGCTAAATACTGGCGAAAGACCGATAGCGAACAAGT
ACCGTGAGGGAAAGATGAAAAGCACTTTGGAAAGAGAGTCAAACAGTACGTGAAATTGTT
GAAAGGGAAACGCTTGAAGTCAGTCGCGTCTCCCGGGTCTCAGTCGCGAGCGCGGCGTAT
GGACGGGCCAGCGTCGATTTCGACCGTCGTAAAAAGGTGTGAGGAATGTGGCGGGTGTGT
TATAGCCTCCGTATGCGACGGTGGGGATCGAGGGGCTTGGGATGCTGGCTTAATGGCTTT
AAGCGACCCGTCTTGAAACACGGACCAAGGAGTCTAACATGCTCGCGAGTGCACGGGTGA
AAACCCGCGCGCGTAATGAAAGTGGGGCACCGACGCCCGGACTTGAGCGACGGTTCCGAG
GCGGAGCGCGTATGTTGGGACCCGAAAGATGGTGAACTATGCCTGAGTAGGGCGAAGCCA
GAGGAAACTCTGGTGGAGGCTCGTAGCGATTCTGACGTGCAAATCGATCGTCGAACTTGG
GTATAGGGGCGAAAGACTAATCGAACCATCTAGTAGCTGGTTCCCGCCGAAGTTTCCCTC
AGGATAGCAGAGACTCG-GCAGTTTTATGTGGTAAAGCGAATGATTAGGGGCCTTGGGGT
CGAAACGACCTTAACCCATTCTCAAACTTTAAATATGTAAGAACGGGCCGTCGCTCGAAG
AGTCTCTAGTGGGCCATTTTTGGTAAGCAGAACTGGCGATGCGGGATGAACCGATCGCGA
GGTTAAGGTGCCGGAATGCACGCTCATCAGACACCACAAAATGTGTGAGTTCATCTAGAC
AGCAGGACGGTGGCCATGGAAGTCGGAATCCGCTAAGGAGTGTGTAACAACTCACCTGCC
GAATGAACTTGCCATGAAAATGGATGGCGCTCAAGCGTGCTACCCATACCTCGCCGTCGG
CGTTCAAGTGAAGCGCCGACGAGTAGGCGGGCGCGAGGGTGTGAAGAAGCCTAGGCGGTG
ACGCTGGGTGAAACGGCCCTCGGTGCAGATCTTGGTGAAAGTAGCAAATAGACGAGTGAG
AACCTCGTTGACTGAAGTGGAGAAAGGTTCCATGGTAACAGCAGTTGGACATGGGTCAGT
CGATCCTAAGAGATAGGGAAGCTCCGTTTCATATCGAAAGGGAATCCGGTTAAGATTCCG
GAACCGGGACGCGGGGCGGTGACGCAAATGAACTTGGAGACGCTGGCGGGGGCTCCGGGA
AGAGTTTTCTTTTCTCCTTAACGACCTAGCCCTGAAATCGGTTTGTCCGGAGATAGGGTG
GGACGGTCGGTAGAGCGCGGCGCCGCGTCCGGTGYGCCTCTGACAGTCCTTGAAAATCCA
AGGGAACGCTTCGCGCCCGGTCGTACTCATAACCGCAGCAGGTCTCCTAGGTGAACAGCC
TCTAGTTGATAGAACAATGTAGATAAGGGAAGTCGGCAAAATAGATCCGTAACTTCGGGA
AAAGGATTGGCTCTAAGGGTCGGGCGCGTCGGGCCTCGGGGCCGGGACTACTAGACGGAC
GCTGAAGGCCTTGGCGGGCGTCCGGCGCGCGCTTAACGACCGACTTAGAACTGGTACGGA
CAAGGGGAATCTGACTGTCTAATTAAAACATAGCATTTTTAGGTTATTTAAATTTAAGTT
TAAGTAATTTAGCTCTTTATTCCATAATAATTTTGATTCTAGTGACAAGTATTCAAATAC
TAAATTAATTCCGTCACATTGGTCAATCGCTTTAGAAAGTTCATATGCAAGCATTAATGC
TATCGTGCGAGAACAAATAGAAATTTATTTACCTTTTATCTATTCTTTATTCTTTTTATC
ATTATAGCCAATTTAATTGGGAATACACCTTATTCTTTTACTATAACAACTTCTATTATA
GTCTCTGTTGGTTTAAGTTTTACAATTTTCGGTGTCACTATTTTAGGCATGGTTTACATT
TTTACTTTATTCCTAGTGGTACACCATTAGCGTTGGTACCTCTGTTAGTTTTAATTGAAG
TAACAAGTTATTTAGCTAGAGCTTTATCTTTAGGAGTGCGATTATTTGCGAATATGTGTG
CAGGACATACTCTGTTAAAAATTTTATCTACATTTTTATACCAAGGTAGTGGTTTATTAG
TGGCCGTGTTTACTTTAATACCTTTCTCAATCTTTATAGCTTTAATTGGACTAGAAATAG
CAGTGATCCCGCATTGCCGAGAAAGTTAAGCATTCTCGCGTATGGCTGTGGTTTGGAATC
ACTGCAAATCAAAAACTGTTTGCGAACTGGTTGCGGTCATGTCCAGCCCGTTATTCGGAA
GGAGGGTTTAAAGCTGTTCCTGCAGTACAAGAAAACAAAAGATGAGGATGAGACGTCAAA
TCCACTCAACCTGAAAAGCGAATGTTTACGCCAAGCGAATGTTTCAATGTTCTCAAGAAA
ATCCCTTCCTCCGACATAGCTTTGCTGGGATTAAGCGAAGAATATGCACGTCCCGACTGG
ATGATTCTTACTGTGCTACCTGTGCCCCCGCCTGCAGTTCGACCTAGTATCGCCGTGGAT
GGTGGTACAGTGCGCAGCGAAGACGACTTGACATTCAAGCTAACGGACATTGTAAAGGCA
TCTGCTAATGTTCGACGGTGCGAACAGGAAGGCGTGCCGGCGCACGTAACATCAGA
[26] Clavariadelphus_ligula_TUB_0203012
TGTACTGTGAAACTGCGAATGGCTCATTAAATCAGTTATAGTTTATTTGATGGTACCTTG
CTACATGGATAACTGTGGTAATTCTAGAGCTAATACATGCGTCAAGCCCCGACTTCTGGA
AGGGGTGTATTTATTAGATAAAAAACCAACGCGGTTCGCCGCTCCCTTGGTGATTCATAA
TAACTTCTCGAATCGCATGGCCTTGTGCCGGCGATGCTTCATTCAAATATCTGCCCTATC
AAGTTTAGATGGTAGGATAGAGGCCTACCATGCTTTCAACGGGTAACGGGGAATAAGGGT
TCGATTCCGGAGAGGGAGCCTGAGAAACGGCTACCACATCCAAGGAAGGCAGCAGGCGCG
CAAATTACCCAATCCCGACACGGGGAGGTAGTGACAATAAATAACAATATGTGGGTCCCA
TAATTGGAATGAGTACAATTTAAATCCCTTAACGAGGAACCATTGGAGGGCAAGTCTGGT
GCCAGCAGCCGCGGTAATTCCAGCTCCAATAGCGTATATTAAAGTTGTTGCCGTTAAAAA
GCTCGTAGTTGAACTTC-CACGGACCCATGCGGTCTGGGTCCGTGTTCCTTGGTGGTGAG
CGATGCCGTTCGTTCGAACCACCTCTGTTACCTTGAGAAAATTAGAGTGTTCAAAGCAGG
CTATGCCCGAATACATTAGCATGGAATAACGAAATAGGACGTGCGGTTCTATTTTGTTGG
TTTCTAGAGTCGCCGTAATGATTAATAGGGATAGTTGGGGGCATTAGTATTCAGTTGCTA
GAGGTGAAATTCTTGGATTTACTGAAGACTAACTACTGCGAAAGCATTTGCCAAGGATGT
TTTCATTAATCAAGAACGAAGGTTAGGGGATCGAAAACGATCAGATACCGTTGTAGTCTT
AACAGTAAACTATGCCGACTAGGGATCGGTGATGTGTCGCTCGGCACCTTACGAGAAATC
AAAGTCTTTGGGTTCGGGGGGGAGTATGGTCGCAAGGCTGAAACTTAAAGGAATTGACGG
AAGGGCACCACCAGGAGCCTGCGGCTTAATTTGACTCAACACGGGGAAACTCACCAGGTC
CAGACATAACTAGGATTGACAGATTGATAGCTCTTTCTTGATTTTATGGGTGGTGGTGCA
TGGCCGTTCTTAGTTGGTGGAGTGATTTGTCTGGTTAATTCCGATAACGAACGAGACCTT
CCCGTGCTAAATAGCCCGGCCGGCTTTGGCTTCTTAGACGGACTATGCGTTTAGCTGATG
GAAGTTGGAGGCAATAACAGGTCTGTGATGCCCTTAGATGTTCTGGGCCGCACGCGCGCT
ACACTGACAGAGCCAGCGAGACCTTGGCCGGAAGGTGGGTAATCTTGTGAAACTCTGTCG
TGCTGGGGATAGAGCATTGCAATTATTGCTCTTCAACGAGGAATTCCTAGTAGGCGTGAG
TCATCAGCTCGCGTCGATTACGTCCCTGCCCTTTGTACACACCGCCCGTCGCTACTACCG
ATTGAACGGCTTAGTGAGGTCTTCGGATTGGCTTCGGGGAGCCGGCAACGGCACCAGCGG
GAAGAGCTCAAATTTGTAATCTGGCGGTGCCGTCCGAGTTGTAGTCTGGAGAAGCGTTTT
CCGCGTCGGACCGTGTACAAGTCCCTTGGAACAGGGCGTCATAGAGGGTGAGAATCCCGT
CTTCGACACGGACTGTGTGATGCGCTCTCGAAGAGTCGAGTTGTTTGGGAATGCAGCTCA
AAACGGGTGGTAAATTCCATCTAAAGCTAAATATTGGCGAAAGACCGATAGCGAACAAGT
ACCGTGAGGGAAAGATGAAAAGCACTTTGGAAAGAGAGTTAAACAGTACGTGAAATTGTT
GAAAGGGAAACGCTTGAAGTCAGTCGCGTCTTCCGGGACTCAGCCTCGTGCTTGGTGCAG
TGACGGGCCAGCATCGATTTCGGTCGTCGGAGAAAGGCCGAGGGAATGTGGCGGGTGTGT
TATAGCCCTCGTATGCGACGACTGGGATCGAGGAGCTTAGGATGCTGGCGTAATGGCTTT
AAGCGACCCGTCTTGAAACACGGACCAAGGAGTCTAACATGCCTGCGAGTGTTTGGGTGA
AAACCCGGACGCGGAATGAAAGTGGGGCACCGACGCCCGGACCAGAGTGACGGTTCCGAG
GTAGAGCATGTATGTTGGGACCCGAAAGATGGTGAACTATGCCTGAGTAGGGTGAAGCCA
GAGGAAACTCTGGTGGAGGCTCGTAGCGATTCTGACGTGCAAATCGATCGTCGAACTTGG
GTATAGGGGCGAAAGACTAATCGAACCATCTAGTAGCTGGTTCCTGCCGAAGTTTCCCTC
AGGATAGCAGAGACTCAATCAGATTTATGTGGTAAAGCGAATGATTAGGGGCCTTGGGGT
TGAAACAACCTTAACCCATTCTCAAACTTTAAATATGTAAGAACAAGCCGTCGCTTGAAG
AGTCTCTAGTGGGCCATTTTTGGTAAGCAGAACTGGCGATGCGGGATGAACCGATCGCGA
GGTTAAGGTGCCGGAATACACGCTCATCAGACACCACAAAATGTGTGAGTTCATCTAGAC
AGCAGGACGGTGGCCATGGAAGTCGGAATCCGCTAAGGAGTGTGTAACAACTCACCTGCC
GAATGAACTTGCCATGAAAATGGATGGCGCTCAAGCGTGTTACCCATACCTCGCCGTCAG
CGTTGAAGTGACGCGCTGACGAGTAGGCAGGCGTAAGGGTGTGAAGAAGCCTTGGCAGTG
ATGCTGGGTGAAACAACCTTTAGTGCAGATCTTGGTGAAAGTAGCAAATAGACGAGTGAG
AACCTCGTTGACTGAAGTGGAGAAAGGTTCCATGGTAACAGCAGTTGGACATGGGTTAGT
CGATCCTAAGAGATAGGGAAGCTCCGTTTCATATCGAAAGGGAATCCGGTTAAGATTCCG
GAACCAGGATGCGGAGCGGCAACGCAAATGAACTTGGAGACGCTGGCGGGGGCCCCGGGA
AGAGTTTTCTTTTCTCCTTAACAGTCTCACCCTGAAATCGGTTTGTCCGGAGCTAGGGTT
CAATGGCTGGTAGAGCTCGACGTCGGGTCCGGTGCGTCCTCGACAGTCCTTGAAAATCCA
AGGGAATGCTTCGCACCTGGTCGTACTCATAACCGCAGCAGGTCTCCAAGGTGAACAGCC
TCTAGTTGATAGAACAATGTAGATAAGGGAAGTCGGCAAAATAGATCCGTAACTTCGGGA
AAAGGATTGGCTCTAAGGGTTGGGTGCGTCGGGCCTTGGGGTTGGGACTACTGGACGGAC
GTGGATGGCCTTGGCGGGCGTCCGGCGCACGCTTAACAACCGACTTAGAACTGGTACGGA
CAAGGGGAATCTGACTGTCTAATTAAAACATAGCATTCTTTGGCTATTTAAACTTGACCT
TGACTAATTTAGGACTTTATTCTTTAATTGTTTTTATCTTAGTAACAAGTTTACAGATAC
TAAATTAATCCCTTCACACTGGTCCATCGCTTTAGAAAGTTCATTTGCAAGCATAAATGC
TGTCGTGCGAGAACAAATAGAAATATACTTACCTTTTATTTATTCATTATTCTTTTTATT
CTTATTGCAAATTTAGTTGGAAATGTACCGTATTCTTTCACTATTACTACTTCTATTATC
TTGTCAGTAGGTCTAAGTTTCACTATCTATGGAGTGACAATCATAGGCATGGTTTACATT
TCTTTTTTATCCCTTCTGGAACACCTTTAGCTTTAGTTCCTTTATTGGTTTTAATTGAAT
TGACTTCTAATTTGGCTAGAGCTTTATCTTTAGGAGTACGACTTTTTGCAAATATGGTTG
CTGGACATACTCTTTTAAAAATTTTATCTACTTTTTTATATCAAAGTAGTAGTTTAATTG
TAGCAGTAGTAACTCTTATTCCATTTTCTATTTTCATAGCTTTAATTGGATTAGAATTGG
CAGTGACCCCGCCTTGCGGAAAAGGTCAAACACTCTCGCGCATGGCGGTCGTCTGGAATC
ACTGTAAATCAAAGAACCATTGCGAGCCGGTTGCGGGCACGTCCAGCCCCAGATCAGGAA
AGAAGGCCTAAAGCTCTTCTTGCAGTACAAGAAGACGAAGGACGAGGATGAGATGTCAAA
TCGACACAACCAGAAAAGCGTTTATTCACAGCCTCCGAGTGTTTCAACGTGCTCAAAAAG
ATCCCGACTTCCGATATTGCGCTCCTTGGACTCAACGAGGAGTTTGCGCGTCCGGATTGG
ATGATCCTCACGGTCCTGCCTGTCCCTCCGCCTGCCGTTCGACCGAGTATTGCCGTAGAC
GGTGGTACTGTTCGCAGCGAGGACGATCTCACCTTCAAATTGACCGATATCCTCAAGGCA
TCGGCCAATGTCCGCAGATGCGAGCAGGAAGGCGCACCGGCACATGTGACGACCGA
[27] Laetiporus_sulphureus_TUB_020300
TGTACTGTGAAACTGCGAATGGCTCATTAAATCAGTTATAGTTTATTTGATGGTACATTG
CTACATGGATAACTGTGGTAATTCTAGAGCTAATACATGCGATCAGCCCCGACTTCTGGA
AGGGGTGTATTTATTAGATAAAAAACCAACGCGGTTCGCCGCTCGCTTGGTGATTCATAA
TAACTTGTCGAATCGCAGGGCCTTGTGCCGGCGATGCTTCATTCAAATATCTGCCCTATC
AACTTTCGATGGTAGGATAGAGGCCTACCATGGTTTTAACGGGTAACGGGGAATAAGGGT
TCGATTCCGGAGAGGGAGCCTGAGAAACGGCTACCACATCCAAGGAAGGCAGCAGGCGCG
CAAATTACCCAATCCCGACACGGGGAGGTAGTGACAATAAATAACAATATACGGGTCTTA
TAATTGGAATGAGTACAATTTAAATCCCTTAACGAGGAACAATTGGAGGGCAAGTCTGGT
GCCAGCAGCCGCGGTAATTCCAGCTCCAATAGCGTATATTAAAGTTGTTGCAGTTAAAAC
GCTCGTAGTTGAACTTCAGACCTGGCCGGGCGGTCCGGCCGGGTCTTACCTCTTGGTGAA
CCATGCCCTTCGCTGGAACCAGGACGTTTACCTTGAGAAAATTAGAGTGTTCAAAGCAGG
CTGTGCCCGAATACATTAGCATGGAATAATAAAATAGGACGTGCGGTTCTATTTTGTTGG
TTTCTAGAGTCGCCGTAATGATTAATAGGGACAGTTGGGGGCATCAGTATGGGGCTGCTA
GAGGTGAAATTCTTGGATCAGCCTCAGACTAACTACTGCGAAAGCATTTGCCAAGGATGT
TTTCATTAATCAAGAACGAAGGTTAGGGGATCGAAAACGATCAGATACCGTTGTAGTCCT
AACAGTAAACTATGCCGACTAGGGATCGGTGATGTGTCGCTCGGCACCTTACGAGAAATC
AAAGTCTTTGGGTTCTGGGGGGAGTATGGTCGCAAGGCTGAAACTTAAAGGAATTGACGG
AAGGGCACCACCAGGAGCCTGCGGCTTAATTTGACTCAACACGGGGAAACTCACCAGGTC
CAGACATGACTAGGATTGACAGATTGATAGCTCTTTCATGATTTTATGGGTGGTGGTGCA
TGGCCGTTCTTAGTTGGTGGAGTGATTTGTCTGGTTAATTCCGATAACGAACGAGACCTT
ACCCTGCTTAATAACCAGGCCGGCTTTGGGTTCTAAGAGGGACTGTGCGTCTAGCAGACG
GAAGTTTGAGGCAATAACAGGTCTGTGATGCCCTTAGATGTTCTGGGCCGCACGCGCGCT
ACACTGACAGAGCCAGCGAGTCCTTGGCCGGAAGGTGGGTAATCTTGTGAAACTCTGTCG
TGCTGGGGATAGAGCATTGCAATTATTGCTCTTCAACGAGGAATACCTAGTAAGCGTGAG
TCATCAGCTCGCGTTGATTACGTCCCTGCCCTTTGTACACACCGCCCGTCGCTACTACCG
ATTGAATGGCTTAGTGAGGTCTTGGGATTGGCTTTGGGGAGCCGGAAACGGCACC-----
-----------------AATCTGGCGGTGCCGTCCGAGTTGTAGTCTGGAGAAGCGTCTT
CTACGCCGGACCGTGTACAAGTCCCTTGGAACAGGGCGTCATAGAGGGTGAGAATCCCGT
CCATGACACGGACCGTGTGATGCGCTCTCGAAGAGTCGAGTTGTTTGGGAATGCAGCTCA
AAATGGGTGGTAAATTCCATCTAAAGCTAAATACTGGCGAGAGACCGATAGCGAACAAGT
ACCGTGAGGGAAAGATGAAAAGCACTTTGGAAAGAGAGTTAAACAGTACGTGAAATTGCT
GAAAGGGAAACGCTTGAAGTCAGTCGCGTCGGCCGGGGCTCAGCCTTGTGCTCGGTTTAT
CGACGGGCCAGCGTCGATTTTGACCGTCGGAGAAGGGCCAGAGGAAAGTGGCGGGTGTGT
TATAGCCTTCGCATACGACGGTTGGGATCGAGGAGCTTAGGATGCTGGCGTAATGGCTTT
AAACGACCCGTCTTGAAACACGGACCAAGGAGTCTAACGTGCCTGCGAGTGTTTGGGTGA
AAACCCGAGCGCGCAATGAAAGTGGAGCATCGACGCCCGGACCTGAGCGAGGGATCTGCG
GTAGAGCACGCACGTTGGGACCCGAAAGATGGTGAACTATGCCTGAATAGGGTGAAGCCA
GAGGAAACTCTGGTGGAGGCTCGTAGCGATTCTGACGTGCAAATCGATCGTCGAATTTGG
GTATAGGGGCGAAAGACTAATCGAACCATCTAGTAGCTGGTTCCTGCCGAAGTTTCCCTC
AGGATAGCAGAAACTCGATCAGATTTATGTGGTAAAGCGAATGATTAGAGGCCTTGGGGT
CGAAACGACCTTAACCTATTCTCAAACTTTAAATATGTAAGAACGAGCCGTCGCTCTTAG
AGTTTCTAGTGGGCCATTTTTGGTAAGCAGAACTGGCGATGCGGGATGAACCGAACGCGA
GGTTAAGGTGCCGGAATGCACGCTCATCAGACACCACAAAAGGTGTTAGTTCATCTAGAC
AGCAGGACGGTGGCCATGGAAGTCGGAATCCGCTAAGGAGTGTGTAACAACTCACCTGCC
GAATGAACTAGCCCTGAAAATGGATGGCGCTCAAGCGTGTTACCCATACCTCGCCGTCAG
CGTTCGAGTGACGCGCTGACGAGTAGGCAGGCGTGGAGGTGTGAAGAAGCCTAGGCAGTG
ATGCTGGGTGAAACGGCCTCTAGTGCAGATCTTGGTGGTAGTAGCAAATATTCAAGCGAG
AGCCTTGAAGACTGAAGTGGAGAAAGGTTCCATGGTAACAGCAGTTGGACATGGGTCAGT
CGATCCTAAGAGATAGGGAAGCTCCGTTTCATATCGAAAGGGAATCCGGTTAAGATTCCG
GAACCAGGATGCGGGACGGCAACGGAAGTGAACTTGGAAACGCTGGCGAGGGCCCCGGAA
AGAGTTATCTTTTCTGTTTAACGGTCTCACCCTGAAATCGGTTTGTCCGGAGCTAGGGTT
CAACGGCCGGTAGAGCTCGACGTCGGGTCCGGTGCGTCCTCGACAGCCCTTGAAAATCCA
AGGGAACGTTTCGCACCTGTTCGTACTCATAACCGCAGCAGGTCTCCAAGGTGAACAGCC
TCTAGTTGATAGAACAATGTAGATAAGGGAAGTCGGCAAAACAGATCCGTAACTTCGGGA
AAAGGATTGGCTCTAAGGGTTGGGTGCGTCGGGCCTTGGGGCTGGGACTGCTGGATGGAC
GTGGAGGGCCTTGGCGGGCGTCCGGCGTACGCTTAACAACCGACTTAGAACTGGTACGGA
CAAGGGGAATCTGACTGTCTAATTAAAACATAGCATTTTTTGGTTATTTCAATTTAAGCT
TAACAAATCTAGCTCTTTACTCATTATTAGTATTCTTTTTAATTGTAGCAATACAGAAAC
TAAATTAGTTCCTTCTAAATGGTCTATAGCACTAGAAAGTTTTTTCGCCAGTATTCAATC
AATGGTAAGAGAACAATTAGAACTGTACTTACCATTTATTTACTCATTATTTGTTTCATA
TTAATAGCGAACTTAACTGGAAATGTTCCATATTCTTTCACCATAGCAACCTCAGTAATA
GTCTCACTTGGTTTATCTTTCACAATCATTGCAGTAACAATTCTGGGCATAGATTACACT
TTTACTTCGTACCCGCTGGATGTCCTGTTGCCTTAACACCACTACTAAGTTTAATTGAAT
TAGTATCTTACCTTGCAAGAGCCTTTTCTTTAGGTGTTAGACTATTTTCTAACTTACTTG
GAGGTCACACTCTTATGAAAATCCTGGCAAGTTTCTTATATAAAAGTAGTTCTGTAATTG
TAGCTGTTTTAACTGTATTACCTTTTACTTTATTTTTAGGGATTTCTGTATTGGAATTAG
CAGTGACTCGACCTTGCAGACAAAATCAGGCACGCTCGCGCATGCAAGTCGTCTGGAATT
ATTGCAAGGGAAAGATGGTGTGCGAAACGGTTGCGGTGCTGTCCAGCCGCTTATCAGAAA
AGAGGGCTTGAAGCTCTTCGCTCAATACAAACGATCAAAGGACGAAGACGAGAAGCCAAG
TCG---CAGCCTGATAAGCGTCTTTTCCCACCGCATGAGGTGTATACTGCGTTGAAGAAG
ATTTCCGACTCAGACTTGCACATCCTCGGCCTCTCCGATGAATATGCGCGTCCAGAATGG
ATGATCTTGACGGTCTTGCCCGTGCCCCCTCCTCCTGTTCGGCCCAGTATTGCGGTTGAT
GGTGGTGCCATGAGGAGTGAAGATGACCTGACGTACAAATTGGGCGACATCATCAAGGCT
TCCGCGAACGTCCGTAGGTGCGAGCAGGAGGGTGCGCCTGCGCATGTTATCACGGA
[28] Gloeophyllum_sepiarium_TUB_020304
TGTACTGYGAAACTGCGAATGGCTCATTAAATCAGTTATAGTTTATTTGATGGTACCTTG
CTACATGGATAACTGTGGTAATTCTAGAGCTAATACATGCATCAAGCCCCGACTTCTGGA
AGGGGTGTATTTATTAGATAAAAAACCAACGCGGTTCGCCGCTCCCTTGGTGATTCATAA
TAACTTCTCGAATCGCATGGCCTTGTGCCGGCGATGCTTCATTCAAATATCTGCCCTATC
AACTTTCGATGGTAGGATAGTGGCCTACCATGGTTTCAACGGGTAACGGGGAATAAGGGT
TCGATTCCGGAGAGGGAGCCTGAGAAACGGCTACCACATCCAAGGAAGGCAGCAGGCGCG
CAAATTACCCAATCCCGACACGGGGAGGTAGTGACAATAAATAACAATATACGGGTCTTA
TAATTGGAATGAGTACAATTTAAATCCCTTAACGAGGAACAATTGGAGGGCAAGTCTGGT
GCCAGCAGCCGCGGTAATTCCAGCTCCAATAGCGTATATTAAAGTTGTTGCAGTTAAAAA
GCCCGTAGTTGAACTTCAGACCTGGCTGGGCGGTCTGGCCGGGTCTTACCTCTTGGTGAG
CCATGCCCTTYACTGGAACCAGGACTTTTACCTTGAGAAAATTAGAGTGTTCAAAGCAGG
CTATGCCCGAATACATTAGCATGGAATAATAAAATAGGACGTGCGGTTCTATTTTGTTGG
TTTCTAGAATCGCCGTAATGATTAATAGGGATAGTTGGGGGCATTAGTATTCAGTTGCTA
GAGGTGAAATTCTTGGATTTACTGAAGACTAACTACTGCGAAAGCATTTGCCAAGGATGT
TTTCATTAATCAAGGACGAAGGTTAGGGGATCGAAAACGATCAGATACCGTTGTAGTCTT
AACAGTAAACTATGCCGACTAGGGATCGGTTATGTGTCGCTCGGCACCTTACGAGAAATC
AAAGTCTTTGGGTTCTGGGGGGAGTATGGTCGCAAGGCTGAAACTTAAAGGAATTGACGG
AAGGGCACCACCAGGAGCCTGCGGCTTAATTTGACTCAACACGGGGAAACTCACCAGGTC
CAGACATAACTAGGATTGACAGATTGATAGCTCTTTCATGATTTTATGGGTGGTGGTGCA
TGGCCGTTCTTAGTTGGTGGAGTGATTTGTCTGGTTAATTCCGATAACGAACGAGACCTT
AACCTGCTAAATAGCCAGGCCGGCTTTGGCTTCTTAGAGGGACTGTGCGTCTAGCTGACG
GAAGTTTGAGGCAATAACAGGTCTGTGATGCCCTTAGATGTTCTGGGCCGCACGCGCGCT
ACACTGACAGAGCCAGCGAGACCTTGGCCGGAAGGTGGGTAATCTTGTGAAACTCTGTCG
TGCTGGGGATAGAGCATTGCAATTATTGCTCTTCAACGAGGAATTCCTAGTAAGCGTGAG
TCATCAGCTCGCGTTGATTACGTCCCTGCCCTTTGTACACACCGCCCGTCGCTACTACCG
ATTGAATGGCTTAGTGAGGTCTTCGGATTGGCTTCGGGGAGCCGGCAACGGCACC--CGG
GATGAGCTCAAATTTAAAATCTGGCGGTGCCGTCCGAGTTGTATTCTGGAGAAGTGCTTT
CCGCGCTGGACCGTGTATAAGTCTCTTGGAACAGAGCGTCATAGAGGGTGAGAATCCCGT
CTTTGACACGGACTATGTGATGCGCTCTCAAAGAGTCGAGTTGTTTGGGAATGCAGCTCA
AAATGGGTGGTAAATTCCATCTAAAGCTAAATATTGGCGAGAGACCGATAGCGAACAAGT
ACCGTGAGGGAAAGATGAAAAGCACTTTGGAAAGAGAGTTAAACAGTACGTGAAATTGTT
GAAAGGGAAACGCTTGAAGTCAGTCGCGTTGGCCGGGACTCAGCCTTGCGCTTGGTGTAT
CGACGGGCCAACATCGATTTCGATTGCTGGACAAGGGCTAGCGGAATGTGGCGGGTGTGT
TATAGCCGTCGTATACAGTAGTTGGGATCGAGGAGCTTAGGATGTTGGCATAATGGCTTT
AAACGACCCGTCTTGAAACACGGACCAAGGAGTCTAACATGCCTGCGAGTGTTTGGGTGA
AAACCCGAGCGCGTAATGAAAGTGGGGCATCGACGCCCGGACCTGAGTGACGGATCTGCG
GTAGAGCATGTATGTTGGGACCCGAAAGATGGTGAACTATGCCTGAATAGGGTGAAGCCA
GAGGAAACTCTGGTGGAGGCTCGTAGCGATTCTGACGTGCAAATCGATCGTCAAATTTGG
GTATAGGGGCGAAAGACTAATCGAACCATCTAGTAGCTGGTTCCTGCCGAAGTTTCCCTC
AGGATAGCAGAAACTCGATCAGATTTATGTGGTAAAGCGAATGATTAGAGGCCTTGGGGT
TGAAACAACCTTAACCTATTCTCAAACTTTAAATATGTAAGAACGAGCCGTCACTTGAAG
AGTTTCTAGTGGGCCATTTTTGGTAAGCAGAACTGGCGATGCGGGATGAACCGAACGCGA
GGTTAAGGTGCCGGAATGCACGCTCATCAGACACCACAAAAGGTGTTAGTTCATCTAGAC
AGCAGGACGGTGGCCATGGAAGTCGGAATCCGCTAAGGAGTGTGTAACAACTCACCTGCC
GAATGAACTAGCCCTGAAAATGGATGGCGCTCAAGCGTGCTACCCATACCTCGCCGTCAG
CGTTGAAGTGACGCGCTGACGAGTAGGCAGGCGTGGAGGTGTGAAGAAGCCTTGGCAGTG
ATGCTGGGTGAAACGGCCTCTAGTGCAGATCTTGGTGGTAGTAGCAAATATTCAAGTGAG
AACCTTGAAGACTGAAGTGGAGAAAGGTTCCATGGTAACAGCAGTTGGACATGGGTTAGT
CGATCCTAAGAGATAGGGAAGCTCCGTTTCATATCGAAAGGGAATCCGGTTAAGATTCCG
GAACCAGGATGTGGAACGGCAACGTAAATGAACTTGGAGACGCTGGCGAGGGCCCCGGGA
AGAGTTATCTTTTCTCCTTAACAGTCTCACCCTGAAATCGATTTGTTCGGAGCTAGGGTT
CAATGGCTGGTAGAGCCCGACGTCGGGTCCGGTGYGTTCTCGACAGCCCGTGAAAATCCA
AGGGAATGTTTCACACCTGGTCGTACTCATAACCGCAGCAGGTCTCCAAGGTGAACAGCC
TCTAGTTGATAGAACAATGTAGATAAGGGAAGTCGGCAAAATAGATCCGTAACTTCGGGA
TAAGGATTGGCTCTAACGGTTGGGTGCGTCGGGCCTTGGGGCTGGGACTGCTAGACGGAC
GTGGATGGCCTTGGCGGGCGTCCGGCGCACGCTTAACAACCAAGTTAGAACTGGTACGGA
CAAGGGGAATCTGACTGTCTAATTAAAACATAGCATTTTTTGGTTTCTTAAACTTAACTA
TTACTAACTTAGCTTTATATTCTATATTTATTTTTGTAATTATAGTAGGAATACAGACAC
AAAATTACTACCTTCTAAA--TAGTATAGCTTTAGAAAGTTTATTTGCAAGTATAAATTC
AATGGTTAGAGAACAATTAGAACTTTATTTACCTTTTATTTATTCTTTATTCATTTTATT
TTAATAGCTAACTTAATTGGTACTATACCTTATTCATATACAATAACTACAAGTATTATA
GTAACAATAGGTTTAAGTTTCACTATACTTGGTGTAACTATTCTTGGCATAAATTACATT
TCTATTTTGTACCTTCAGGTACTCCATTAGCTTTAGTACCTGCATTAGTATTAATTGAAA
TGGTTTCTTATTTAGCTAGAGCTTTCTCTTTAGGTATCCGATTATTTGCAAATATGTGTG
CTGGTCATACATTATTAAAAATATTCTCTTCTTTCTTATATAAATCAAGTAGCTTATTAA
TAGCTATAGTGACTTTAATACCATTTGCTATTTTCCTAGCTATTTTCGGTTTAGAATTAG
CGGTGATCCCAATTTGCGGACAAAATTAGGCATGTGCGCGCATGGCCATTGTGTGGTCCC
ATTGCAAGGGCAAGATGATTTGCGAGGCGGTTGCGGTCATAATCAGCCTTTAGTCCGGAA
GGAAGGTTTGAAAATATACCTGCAGTATAAGAAGTCGAAAGATGAAGACGAGAGATGAAG
TCGCTGCAACCTGATAAGAGGCTCTTTCCGGCTTCGGAGGTTTACACAACCTTCAAAAAG
ATGTTGGATTCTGACCTGAATCTCCTCGGGCTTTCGGACGAGTATGCAAGGCCCGAATGG
ATGATCCTCACCGTGCTGCCCGTTCCGCCTCCACCCGTCCGGCCTAGTATAGCTGTTGAT
GGTGGAACTATGCGAAGTGAGGATGACTTGACTTACAAGTTGGGCGAGATCATCAAGGCG
TCTGCGAATGTCCGCCGKTGCGAGCAAGAAGGAGCCCCTGCTCACGTCATCACGGA
[29] Serendipita_vermifera_CBS57283
----CTGTGAAACTGCGAATGGCTCATTAAATCAGTTATAGTTTATTTGATGGTACCTTA
CTACATGGATAACTGTGGTAATTCTAGAGCTAATACATGCGTCAAGCCCCGACTCTCGGA
AGGGGTGTATTTATTAGATAAAAAACCAACGCGGTTTACCGCTCCCTTGGTGATTCATAA
TAACTTCTCGAATCGCATGGCCTTGTGCTGGCGATGCTTCATTCAAATATCTGCCCTATC
AACTTTCGATGGTAGGATAGAGGCCTACCATGGTTTCAACGGGTAACGGGGAATAAGGGT
TCGATTCCGGAGAGGGAGCCTGAGAAACGGCTACCACATCCAAGGAAGGCAGCAGGCGCG
CAAATTACCCAATCCCGACACGGGGAGGTAGTGACAATAAATAACAATATATGGGTCTTA
TAATTGGAATGAGTACAATTTAAACCCCTTAACGAGGAACAATTGGAGGGCAAGTCTGGT
GCCAGCAGCCGCGGTAATTCCAGCTCCAATAGCGTATATTAAAGTTGTTGCAGTTAAAAA
GCTCGTAGTTGAACTTCGGACCTGGTACGGTGGTCTGACCGGGTTCTACCTCTTGGTGAG
CCATGCCCTTCACTGGAACCAGGACTTTTACCTTGAGAAAATTAGAGTGTTCAAAGCAGG
CTACGCCCGAATACATTAGCATGGCATAATAAAATAGGACGTGCGGTTCTATTTTGTTGG
TTTCTAGAGTCGCCGTAATGATTAATAGGGATAGTTGGGGGCATTTGTATTCCGTTGCTA
GAGGTGAAATTCTTGGATTTACGGAAGACAAACTTCTGCGAAAGCATTTGCCAAGGATGT
TTTCATTAATCAAGAACGAAGGTTAGGGGATCGAAAACGATCAGATACCGTTGTAGTCTT
AACAGTAAACTATGCCGACTAGGGATCGGTCATGTGTCGCTCGGCACCTTACGAGAAATC
AAAGTCTTTGGGTTCTGGGGGGAGTATGGTCGCAAGGCTGAAACTTAAAGGAATTGACGG
AAGGGCACCACCAGGAGCCTGCGGCTTAATTTGACTCAACACGGGGAAACTCACCAGGTC
CAGACATAACTAGGATTGACAGATTGATAGCTCTTTCTTGATTTTATGGGTGGTGGTGCA
TGGCCGTTCTTAGTTGGTGGAGTGATTTGTCTGGTTAATTCCGATAACGAACGAGACCTT
AACCTGCTAAATAGCCAGACCGTCTTTGGCTTCTTAGAGGGACTGTGGATCTACCTGACG
GAAGTTTGAGGCAATAACAGGTCTGTGATGCCCTTAGATGTTCTGGGCCGCACGCGCGCT
ACACTGACAAAGCCAGCGAGACCTTGGCCGGAAGGCGGGTAATCTTGTGAAACTTTGTCG
TGCTGGGGATAGAGCATTGCAATTATTGCTCTTCAACGAGGAATGCCTAGTAAGCGCAAG
TCATCAGCTTGCGTTGATTACGTCCCTGCCCTTTGTACACACCGCCCGTCGCTACTACCG
ATTGAATGGCTTAGTGAGGTCTTCGAATCGGCTTTTGGGACCCGGCAACGGGACTAGAGG
GAAAAGCTCAAATTTTGAATCTGGTGTCGGCGCCCGAGTTGTAATCTAGAGAAGTGTTTT
CCGCACCGGACCGTGCACAAGTTCCCTGGAACGGGGCGTCATAGAGGGTGAGAATCCCGT
ATATGGCACGGACTATGCGATACACTCTCAACGAGTCGAGTTGTTTGGGAATGCAGCTCA
AAATGGGTGGTAAATTCCATCTAAAGCTAAATATTGGCGAGAGACCGATAGCGAACAAGT
ACCGTGAGGGAAAGATGAAAAGCACTTTGGAAAGAGAGTGAAACAGTACGTGAAATTGTT
GAAAGGGAAGCGTTTGAAGTCAGTCGCGTCTGGCGGGATTCAGCCTGGTGCCTGGTGTAC
CGACGGGTCAGCATCGGTTTCGACCGAGAGAAAAAGGCTTGGGGAATGTGGCGGCGGTGT
TATAGCCCTCGTATGTCTCGGTTGGGACCGAGGAGCTTAGGATGCTGGCATAATGGCTTT
AAGCGACCCGTCTTGAAACACGGACCAAGGAGTCTAACATGTGCGCGAGTGTTTGGGTGC
AAACCCGAGCGCGTAATGAAAGTGGTGCACCGACGCCCGGAGCAGAGTGACGCATCCGCG
GTGGAGCGTATATGTTGGGACCCGAAAGATGGTGAACTATGCCTGAATAGGGTGAAGCCA
GAGGAAACTCTGGTGGAGGCTCGTAGCGATTCTGACGTGCAAATCGATCGTCAAATTTGG
GTATAGGGGCGAAAGACTAATCGAACCATCTAGTAGCTGGTTCCTGCCGAAGTTTCCCTC
AGGATAGCAGAAACTCAATCAGCCTTGTGCGGTAAAGCGAATGATTAGAGGCCTTGGGGT
TGAAACAACCTTAACCTATTCTCAAACTCTAAATGTGCAAGAAAGAGTTGTCACTTGAAG
AGTTTCTAGTGGGCCATTTTTGGTAAGCAGAACTGGCGATGCGGGATGAACCGAACGTGG
GGTTAAGGTGCCGGAATACACGCTCATCAGACACCACAAAAGGTGTTAGTTCATCTAGAC
AGCAGGACGGTGGCCATGGAAGTCGGAACCCGCTAAGGAGTGTGTAACAACTCACCTGCC
GAATGAACTAGCCCTGAAAATGGATGGCGCTCAAGCGTGTTACCCATACCCCACCGTCGG
CGTTCTAGTGACGCGCCGACGAGTAGGCAGGCGTGGAGGTGTGAAGAAGCTTTGGCAGCG
ATGCTGAGTGGAACGGCCTCTAGTGCAGATCTTGGTGGTAGTAGCAAATATTCAAGTGAG
AGCCTTGAAGACTGAAGTGGAGAAAGGTTCCATGGTAACAGCAGTTGGACATGGGTTAGT
CGATCCTAAGAGATAGGGAAGCTCCGTTTCATATCGAAAGGGAATCCGGTTAACATTCCG
GAACCAGGATGTGGAGCGGCAACGCAAATGAACTTGGAGACACTGGCGAGGGCCCCGGGA
AGAGTTTTCTTTTCTCCTTAACGGTCTCACCCTGAAATCGGTTTGTCCGGAGCTAGGGTT
CAATGGCCGGTAGAGCTCAACGTTGGGTCCGGTGCGTCCTCGACAGTCCTTGAAAATCCA
AGGGAATGTTTCACGCCTGGTCGTACTCATAACCGCAGCAGGTCTCCTAGGTGAACAGCC
TCTAGTTGATAGAACAATGTAGATAAGGGAAGTCGGCAAAATAGATCCGTAACTTCGGGA
AAAGGATTGGCTCTAAGGGTTGGGTGCGTCGGGCCTTGGGCCCCGGACTGACTGGCGGAC
GTGGATGGCCTTGGCGGGCGTCCGGCGTACGCTTAACAACCGACTTAGAACTGGTACGGA
CAAGGGGAATCTGACTGTCTAATTAAAACATAGCATTAGTAGGAGATTTTTATATTAGTT
TTACTAATATAGGTTTATATTCTTTCATTGTTTTAACTATTATTTTAGGTTTACAAACTT
TGCTTTAGTGCCTAGTTCTTATTCTATTGCATTAGAAACTTTATTTGCTACAATTTCTAC
TATAGTTAAAAATCAAATAGAAGTTTATATTCCTTTTATTTATTCTCTTTTCTTTTTATA
TTAATATCTAATTTAACTTCTAATGTTCCTTATAATTTTGCTATTACTAGTTCAATTATA
GTCTGTTTAAGTCTATCAGTAACTATATTTGGGGTAACTATATTAGCCATAAAATTACTT
ATTTCTTTTTACCACAAGGGACGCCTACACCATTAGTTCCATTATTAGTATTAATTGAAT
TAGTGTCTAATTTAGCTAGATCTGTATCATTAGGGTTACGATTATTTGCTAATTTATGTG
CTGGACATACACTTATGGCTATCCTATCTTCTTTTCTATTTAAAACAAGCAGTATTTTAT
TCTCTATACTTACTTTAATTCCATTTGCTGTATTTATAGGAATTATTGGATTAGAAATAG
CTGTGATCCATCCTTGCCCTGAAAATTAAGCAGACTCGCGAATGGCTGTCGTATGGGCTT
TTTGTAAAGGAAAGATGACTTGTGATCCGGGTGTGGCCATCACCAACCGCAAGTTCGAAA
GGAGGGYATGAAGCTGTTCTTCAATTACAAGAAGCATAACGATGACGAGGTGAGTCCCGC
CCAACCGTGCAAGAGAAGCGCGCAGTATCTCCGCAGGARGTTTTCAGCGTCTTCCGCAAG
ATTTCCAGCGAGGATCTCGAACTCCTCGGCCTGTCAGAAGCATATGCACGGCCYGACTGG
ATGATCCTGACGGTCCTCCCAGTTCCTCCACCRCCTGTTCGCCCGTCGATATCAGTGGAT
GGCGGAGTACGACGCAGTGAAGACGACTTGACGTATAAACTCGCTGARATTATTCGTGCA
AGTAATAACGTACGGAGRACAGAGCAAGAAGGTGCGCCAGCGCATATCATCGCGGA
[30] Pleurocybella_porrigens_TUB_012154
TGTACTGTGAAACTGCGAATGGCTCATTAAATCAGTTATAGTTTATTTGATGGTACCTTG
CTACATGGATAACTGTGGTAATTCTAGAGCTAATACATGCAATCAGCCCCGACTTCTGGA
AGGGGTGTATTTATTAGATAAAAAACCAACGCGGCTCGCCGCTCCCTTGGTGATTCATAA
TAACTTCTCGAATCGCATGGCCTTGTGCCGGCGATGCTTCATTCAAATATCTGCCCTATC
AACTTTCGATGGTAGGATAGAGGCCTACCATGGTTTCAACGGGTAACGGGGAATAAGGGT
TCGATTCCGGAGAGGGAGCCTGAGAAACGGCTACCACATCCAAGGAAGGCAGCAGGCGCG
CAAATTACCCAATCCCGACACGGGGAGGTAGTGACAATAAATAACAAGATATGAGTCATA
TCATTGGAATGAGTACAATTTAAATCTCTTAACGAGTAACAATTGGAGGGCAAGTCTGGT
GCCAGCAGCCGCGGTAATTCCAGCTCCAATAGCGTATATTAAAGTTGTTGCAGTTAAAAA
GCTCGTAGTTGAACTTCAGACCTGGTCGGGCGGTCCGACTGGGCCTTACCTCTTGGTGAA
CCGTGCCCTTTATTGGAACCAGGACTTTTACCTTGAGAAAATTAGAGTGTTCAAAGCAGG
CTATGTCCGAATACATTAGCATGGAATAATAGAATAGGACGTGCGGTTCTATTTTGTTGG
TTTCTAGAGTCGCCGTAATGATTAATAGGGATAGTTGGGGGCATTGGTATTGAGTCGCTA
GAGGTGAAATTCTTGGATTGACTCAAGACCAACTACTGCGAAAGCATTTGCCAAGGATGT
TTTCATTAATCAAGAACGAAGGTTAGGGGATCGAAAACGATCAGATACCGTTGTAGTCTT
AACAGTAAACTATGCCGACTAGGGATCGGTGATGTGTCGCTCGGCACCTTACGAGAAATC
AAAGTCTTTGGGTTCTGGGGGGAGTATGGTCGCAAGGCTGAAACTTAAAGGAATTGACGG
AAGGGCACCACCAGGAGCCTGCGGCTTAATTTGACTCAACACGGGGAAACTCACCAGGTC
CAGACATAACTAGGATTGACAGATTGATAGCTCTTTCATGATTTTATGGGTGGTGGTGCA
TGGCCGTTCTTAGTTGGTGGAGTGATTTGTCTGGTTAATTCCGATAACGAACGAGACCTT
AACCTGCTAAATAGCCAGGCCGGCTTTGGCTTCTTAGAGGGACTGTGCTTTTAGCTGACG
GAAGTTTGAGGCAATAACAGGTCTGTGATGCCCTTAGATGTTCTGGGCCGCACGCGCGCT
ACACTGACAGATCCAGCGAGACCTTGGCCGGAAGGTGGGTAATCTTGTGAAACTCTGTCG
TGCTGGGGATAGAGCATTGCAATTATTGCTCTTCAACGAGGAATACCTAGTAAACGTGAG
TCATCAGCTCGCGTTGATTACGTCCCTGCCCTTTGTACACACCGCCCGTCGCTACTACCG
ATTGAATGGCTTAGTGAGGTCTCCGGATTGGCTTTGGGGAGCCGGCAACGGCACTAGCGG
GAAAAGCTCAAATTTAAAATCTGGCAATGTTGTCCGAGTTGTAATTTAGAGAAGTGCTAT
CTGCGTTGGACCGTGTACAAGTCTCCTGGAACGGAGCGTCGTAGAGGGTGAGAATCCCGT
ATATGACACGGACTATGTGATACGCTCTCAAAGAGTCGAGTTGTTTGGGAATGCAGCTCA
AAATGGGTGGTAAATTCCATCTAAAGCTAAATATAGGCGAGAGACCGATAGCGAACAAGT
ACCGTGAGGGAAAGATGAAAAGAACTTTGGAAAGAGAGTTAAACAGTACGTGAAATTGTT
GAAAGGGAAACGCTTGAAGTCAGTCGCGTTGTCCAGGAATCAACCTTGTGCTGGGAGCAT
TGACGGGTCAGCATCAATTTTGATTGTTGGATAAAGGTTAGGGGAATGTGGCGGATGTGT
TATAGCCCTCGCATACAACAGTTGGGATTGAGGAGCTTAGGATGCTGGCATAATGGCTTT
AATCGACCCGTCTTGAAACACGGACCAAGGAGTCTAACATGCCCGCGAGTGTTTGGGTGA
AAACCCGAGCGCGTAATGAAAGTGGGGCATCGACGCCCGGACCAGAGTGACGGTCCCGCG
GTAGAGCGTGTATGTTGGGACCCGAAAGATGGTGAACTATGCCTGAATAGGGTGAAGCCA
GAGGAAACTCTGGTGGAGGCTCGTAGCGATTCTGACGTGCAAATCGATCGTCGAATTTGG
GTATAGGGGCGAAAGACTAATCGAACCATCTAGTAGCTGGTTCCTGCCGAAGTTTCCCTC
AGGATAGCAGAAACTCATTCAGATTTATGTGGTAAAGCGAATGATTAGAGGCCTTGGGGT
TGAAACAACCTTAACCTATTCTCAAACTTTAAATATGTAAGAACGAGCCGTCTCTTGAAG
AGTTTCTAGTGGGCCATTTTTGGTAAGCAGAACTGGCGATGCGGGATGAACCGAACGTGA
GGTTAAGGTGCCGGAATTTACACTCATCAGACACCACAAAAGGTGTTAGTTCATCTAGAC
AGCAGGACGGTGGCCATGGAAGTCGGAATCCGCTAAGGAGTGTGTAACAACTCACCTGCC
GAATGAACTAGCCCTGAAAATGGATGGCGCTCAAGTGTGATACCCATACCTCACCGTCAG
CGTTGAAGTGACGCGCTGACGAGTAGGCAGGCGTGGAGGTGTGAAGAAGCTTTGGCAGCA
ATGCTGAGTGGAACGGCCTCTAGTGCAGATCTTGGTGGTAGTAGCAAATATTCAAGTGAG
AACCTTGAAGACTGAAGTGGAGAAAGGTTCCATGGTAACAGCAGTTGGACATGGGTCAGT
CGATCCTAAGAGATAGGGAAGCTCCGTTTCATATCGAAAGGGAATCCGGTTAATATTCCG
GAACCAGGATGTAGAACGGCAACGTAAATGAACTTGGAGACGCTGGCAGGGGCCCCGGGA
AGAGTTATCTTTTCTCCTTAACAGCCTAACCCTGAAATCAGTTTGTCTGGAGCTAGGGTT
CAATGGTTGGTAGAGCTCAACGTTGGGTCCGGTGCGTTCTTGACAGCCCTTGAAAATCCA
AGGGAATGTTTTACACCTGGTCGTACTCATAACCGCAGCAGGTCTCCAAGGTGAACAGCC
TCTAGTTGATAGAACAATGTAGATAAGGGAAGTCGGCAAAATAGATCCGTAACTTCGGGA
AAAGGATTGGCTCTAAGGGTTGGGTACGTCGGGCCTCGGGGCTGGAACTGCTGGATGGAT
GTGGATGACCTTGGCAGGTGTCCGGCGTACGCTTAACAACCAACTTAGAACTGGTACGGA
CAAGGGGAATCTGACTGTCTAATTAAAACATAGCATTTTTTGGTTATTTAAATATTTCTA
TCACTAATTTAGGTTTATATTCAGGACTAGTACTATTATTAGTAGTCGGATTACAGATAC
AAAATTAGTACCCTCTAAATGGTCTATTGCCTTAGAAAGCTCATTTGCAAGTATAAATTC
TATGGTTAGAGATCAAATAGAAATTTACTTACCATTTATTTACTCATTATTTTTTTTATT
TTAGTGGGTAATTTAACCGGAAATGTACCATATTCTTTTGCAATAACATCTAGTGCAATA
GTTTCTTTAGGTTTATCTATTACTATATTTGGTGTAACAATTTTATCCATGGAATTAAAT
TCTATTTTGTTCCTTCTGGTACTCCTTTAGCGCTTGTACCTTTATTAGTATTAATTGAAA
CAGTAAGTTACCTAGCCAGAGCTTTATCACTTGGAATTCGATTATTTGCCAATATCGTTG
CGGGACACTCATTACTTAAAATTTTATCGACTTTCTTATATCAATCAGGTAGCTTAGTTG
TAGCTGTATTAACATTAGTTCCATTCGCTATTTTTTTAGGATTAATAGGTCTTGAATTAG
CAGTGACCCCAGTTTGCGGACAAGATCCGTCATATCCGCGGATGGCCGTCGTTTGGTCGC
ACTGCAAGACCAAAATGGTTTGCGAGCCGGATGCGGTCATATTCAGCCGCAAATCAGGAA
GGAGGGTCTCAAACTCTTTGTTCAATACAAAAAACCTAAGGATGATGATGAGAGGTGAAG
TCATTACAACCTGACAAGAGGTTGATCACACCCCAAGAAGTGTACACTGCATTCAAAAAG
ATGTCGGACACTGATCTTCATCTCCTTGGCCTTTCGGAAGAGTATGCACGCCCTGAATGG
ATGATTCTAACTGTTATGCCGGTGCCCCCTCCTCCTGTTCGTCCCAGTATAGCAGTCGAT
GGCGGTGCAATGAGAAGTGAGGATGATTTGACGTMCAAGCTTGGYGACATTATCAAGGCC
TCCGCGAATGTACGACGATGTGAGCAGGAGGGTGCACCAGCGCACGTTATCACGGA
[31] Pholiota_flammans_TUB_011573
TGTACTGTGAAACTGCGAATGGCTCATTAAATCAGTTATAGTTTATTTGATGGTAACTTG
CTACATGGATAACTGTGGTAATTCTAGAGCTAATACATGCAATCAGCCCCGACTTCTGGG
AGGGGTGTATTTATTAGATAAAAAACCAACGCGGCTCGCCGCTCACTTGGTGATTCATAA
TAACTTCTCGAATCGCATGGCCTTGTGCCGGCGATGCTTCATTCAAATATCTGCCCTATC
AACTTTCGATGGTAGGATAGAGGCCTACCATGGTTTTAACGGGTAACGGGGAATAAGGGT
TCGATTCCGGAGAGGGAGCCTGAGAAACGGCTACCACATCCAAGGAAGGCAGCAGGCGCG
CAAATTACCCAATCCCGACACGGGGAGGTAGTGACAATAAATAACAATATACGGGTCTTA
TAATTGGAATGAGTACAATTTAAATCCCTTAACGAGGAACAATTGGAGGGCAAGTCTGGT
GCCAGCAGCCGCGGTAATTCCAGCTCCAATAGCGTATATTAAAGTTGTTGCAGTTAAAAA
GCTCGTAGTTGAACTTCAGACCTGGCTGGATGGTCCGGCTGGGTCTTACCTCTTGGTGAG
CCGTGCTCTTTATTGGAACCAGGATTTTTACCTTGAGAAAATTAGAGTGTTCAAAGCAGG
CTATGCCTGAATACATTAGCATGGAATAATAAAATAGGACGTGCGGTTCTATTTTGTTGG
TTTCTAGAGTCGCCGTAATGATTAATAGGGATAGTTGGGGGCATTGGTATTGAGTCGCTA
GAGGTGAAATTCTTGGATTGACTCAAGACCAACTATTGCGAAAGCATTTGCCAAGGATGT
TTTCATTAATCAAGAACGAAGGTTAGGGGATCGAAAACGATCAGATACCGTTGTAGTCTT
AACAGTAAACTATGCCGACTAGGGATCGGTGATGTGTCGCTCGGCACCTTACGAGAAATC
AAAGTCTTTGGGTTCTGGGGGGAGTATGGTCGCAAGGCTGAAACTTAAAGGAATTGACGG
AAGGGCACCACCAGGAGCCTGCGGCTTAATTTGACTCAACACGGGGAAACTCACCAGGTC
CAGACATAACTAGGATTGACAGATTGATAGCTCTTTCATGATTTTATGGGTGGTGGTGCA
TGGCCGTTCTTAGTTGGTGGAGTGATTTGTCTGGTTAATTCCGATAACGAACGAGACCTT
AACCTGCTAAATAGCCAGGCCGGCTTTGGCTTCTTAGAGGGACTGTGCGTCTAGCTGACG
GAAGTTTGAGGCAATAACAGGTCTGTGATGCCCTTAGATGTTCTGGGCCGCACGCGCGCT
ACACTGACAGAGCCAGCGAGTCCTTGACCGGAAGGTGGGTAATCTTGTGAAACTCTGTCG
TGCTGGGGATAGAGCATTGCAATTATTGCTCTTCAACGAGGAATACCTAGTAAGCGTGAG
TCATCAGCTCGCGTTGATTACGTCCCTGCCCTTTGTACACACCGCCCGTCGCTACTACCG
ATTGAATGGCTTAGTGAGGTCTCCGAATTGGCTTTGGGGAGCCGGCAACGGCACCAGCGG
GAAAAGCTCAAATTTAAAATCTGGTGGTGCCATCCGAGTTGTAATCTAGAGAAGTGTTAT
CCGTGCTGGACCGTGTACAAGTCTCCTGGAATGGAGCGTCATAGAGGGTGAGAATCCCGT
CTTTGACACGGACTATGTGATAYGCTCTCAAAGAGTCGAGTTGTTTGGGAATGCAGCTCA
AAATGGGTGGTAAATTCCATCTAAAGCTAAATATTGGCGAGAGACCGATAGCGAACAAGT
ACCGTGAGGGAAAGATGAAAAGAACTTTGGAAAGAGAGTTAAACAGTACGTGAAATTGCT
GAAAGGGAAACGCTTGAAGTCAGTCGCATTGTCTAGGAATCAACCTTGTGCTGGGCGTAT
TAATGGGTCAGCATCAATTTTGATTGTTGGATAAAGTCTGGGAGAATGTGGCGGATGTGT
TATAACTTTTGCATACAATGGTTGGGATTGAGGAGCTTAGGATGCTGGCATAATGGCTTT
AATCGACCCGTCTTGAAACACGGACCAAGGAGTCTAACATGCCTGCGAGTATTTGGGTGT
AAACCCGAGTGCGTAATGAAAGTGGAGCATCGACGCCCGGACTAGAGTGATGGATCTGCG
GTAGAGCATGTATGTTGGGACCCGAAAGATGGTGAACTATGCCTGAATAGGGTGAAGCCA
GAGGAAACTCTGGTGGAGGCTCGTAGCGATTCTGACGTGCAAATCGATCGTCAAATTTGG
GTATAGGGGCGAAAGACTAATCGAACCATCTAGTAGCTGGTTCCTGCCGAAGTTTCCCTC
AGGATAGCAGAAACTCGATCAGATTTATGTGGTAAAGCGAATGATTAGAGGCCTTGGGGT
TGAAACAACCTTAACCTATTCTCAAACTTTAAATATGTAAGAACAAGCCGTCTCTTGAAG
AGTTTCTAGTGGGCCATTTTTGGTAAGCAGAACTGGCGATGCGGGATGAACCGAACGCGA
GGTTAAGGTGCCGGAATTCACACTCATCAGACACCACAAAAGGTGTTAGTTCATCTAGAC
AGCAGGACGGTGGCCATGGAAGTCGGAATCCGCTAAGGAGTGTGTAACAACTCACCTGCC
GAATGAACTAGCCCTGAAAATGGATGGCGCTTAAGTGTGATACCCATACCTCGCCGTTAG
CGTTGAAGTGACGCGCTAACGAGTAGGCAGGCGTGGGGGTGTGAAGAAGCTTTGGCAGTA
ATGCTGAGTGAAACGGCCTCTAGTGCAGATCTTGGTGGTAGTAGCAAATATTCAAGTGAG
AACCTTGAAGACTGAAGTGGAGAAAGGTTCCATGGTAACAGCAGTTGGACATGGGTCAGT
CGATCCTAAGAGATAGGGAAGCTCCGTTTCATATCGAAAGGGAATCCGGTTAAAATTCCG
GAACCAGAATGTGGAACGGCAACGTAAATGAACTTGGAGACATTGGCAGGAGCCCCGGGA
AGAGTTATCTTTTCTCCTTAACAGTTTCACCCTGAAATCAATTTGTTTGGAGCTAGGGTT
CAATAACTGGTAGAGCACAACGTTGTGTCCGGTGCGTTCTTGACAATCCTTGAAAATCCA
AGGGAATGTTTCACATCTGGTCGTACTCATAACCGCAGCAGGTCTCCAAGGTGAACAGCC
TCTAGTTGATAGAACAATGTAGATAAGGGAAGTCGGCAAAATAGATCCGTAACTTCGGGA
AAAGGATTGGCTCTAAGGGTTGGGTGCGTCGGGCCTTGGAGCTGGGACTGCATTGTGGAC
GTAGACGACCTTGGCGGGCGTCTGGCGCAYGCTTAACAACCAACTTAGAACTGGTACGGA
CAAGGGGAATCTGACTGTCTAATTAAAACATAGCATTATTAGGTTACTTACATCTTAATT
TAACAAACTTATCTTTATATTCTATTTTTATCCTTTTTATAATTTTAGGTTTACAGAAAA
TAAACTAATACCATCTAAATACTCAATATCTTTAGAATCTTCATATGCTAGTTTAAGTAC
AATGGTTAAAGAACAAGTAGAAAAATATATACCTTTTATTTATTCTTTATTTTTTTTATA
TTAGTAGGTAATTTAGTTTCTAACGTACCCTATTCTTTTGCTGTTACTGCTAGTGGTATA
GTTTCTTTAGGTTTAAGTTTAACTATATTTGGTGTAACAATTTTAGCCATGGCTTAAATT
TTTTCTTTATACCTGCTGGAACTCCTTTAGGTTTAGTACCTTTATTAGTTTTAATAGAAT
TAGTATCCTATTTAGCTAGAGCTGTTTCTTTAGGTGTTAGACTTTTTGCTAATATTGTAG
CTGGACATACCTTATTAAAGATACTTTCAACCTACTTATTTAAATCAGCTAATTTAATTA
TTGCAATGATGACTTTAATCCCTTTTGCTATTTTTTTAGCCTTAATTGGTTTAGAATTAG
CTGTGATCCCAATTTGCGGAGAAGATTCGTCATATCCGCGCATGTCTGTCGTTTGGGCTC
ATTGCAAGACCAAAATGACTTGTGAACCGGGTGTGGTCATAATCAACCCCTCGTCCGGAA
AGAAGGCCTGAAGTTGTTCGTGCAGTACAAGAAAGCAAAGGATGAAGACGAGACATGAAA
AACATGCAGCCCGATAAGAGGCTCATTACGCCATCTGAAGTATATACCGTCTTTAAAAAG
ATGCCGGACCACGACCTACACCTTCTCGGCCTTTCAGACGAGTATGCCAGACCTGAATGG
ATGATTTTAACTGTTATGCCCGTCCCACCCCCTCCCGTCCGTCCTAGTATTGCAGTTGAT
GGTGGTGCCATGCGAAGCGAGGATGATTTGACCTACAAACTAGGCGACATTATTAAGGCT
TCCGCCAATGTTCGTCGTTGTGAGCAAGAAGGAGCACCCGCCCACGTCATTACAGA
[32] Cortinarius_violaceus_TUB_011561
TGTACTGTGAAACTGCGAATGGCTCATTAAATCAGTTATAGTTTATTTGATGTTAACTTG
CTACATGGATAACTGTGGTAATTCTAGAGCTAATACATGCAATCAGCCCCGACTTCCGGG
AGGGGTGTATTTATTAGATAAAAAACCAACGCGGCTCGCCGCTCCCTTGGTGATTCATAA
TAACTCGTCGAATCGCATGGCCTTGTGCTGGCGATGCTTCATTCAAATATCTGCCCTATC
AACTTTCGATGGTAGGATAGAGGCCTACCATGGTTTCAACGGGTAACGGGGAATAAGGGT
TCGATTCCGGAGAGGGAGCCTGAGAAACGGCTACCACATCCAAGGAAGGCAGCAGGCGCG
CAAATTACCCAATCCCGACACGGGGAGGTAGTGACAATAAATAACAATATACGGGTCTTA
TAATTGGAATGAGTACAATTTAAATCCCTTAACGAGGAACAATTGGAGGGCAAGTCTGGT
GCCAGCAGCCGCGGTAATTCCAGCTCCAATAGCGTATATTAAAGTTGTTGCAGTTAAAAA
GCTCGTAGTTGAACTTCAGGCCTGGCTGGGCGGTCTGGCTGGGTCTTACCTCTTGGTGAG
CTGTGCCCTTTATTGGAACCAGGACTTTTACCTTGAGAAAATTAGAGTGTTCAAAGCAGG
CTATGCCCGAATACATTAGCATGGAATAATAAAATAGGACGTGCGGTTCTATTTTGTTGG
TTTCTAGAGTCGCCGTAATGATTAATAGGGATAGTTGGGGGCATTGGTATTGAGTCGCTA
GAGGTGAAATTCTTGGATTGACTCAAGACCAACTATTGCGAAAGCATTTGCCAAGGATGT
TTTCATTAATCAAGAACGAAGGTTAGGGGATCGAAAACGATCAGATACCGTTGTAGTCTT
AACAGTAAACTATGCCGACTAGGGATCGGTGATGTGTTGCTCGGCACCTTACGAGAAATC
AAAGTCTTTGGGTTCTGGGGGGAGTATGGTCGCAAGGCTGAAACTTAAAGGAATTGACGG
AAGGGCACCACCAGGAGCCTGCGGCTTAATTTGACTCAACACGGGGAAACTCACCAGGTC
CAGACATAACTAGGATTGACAGATTGATAGCTCTTTCATGATTTTATGGGTGGTGGTGCA
TGGCCGTTCTTAGTTGGTGGAGTGATTTGTCTGGTTAATTCCGATAACGAACGAGACCTT
AACCTGCTAAATAGCCAGGCCGGCTTTGGCTTCTTAGAGGGACTGTGCGTCTAGCTGACG
GAAGTTTGAGGCAATAACAGGTCTGTGATGCCCTTAGATGTTCTGGGCCGCACGCGCGCT
ACACTGACAGAGCCAGCGAGACCTTGGCCGGAAGGCGGGTAATCTTGTGAAACTCTGTCG
TGCTGGGGATAGAGCATTGCAATTATTGCTCTTCAACGAGGAATACCTAGTAAGCGTGAG
TCATCAGCTCGCGTTGATTACGTCCCTGCCCTTTGTACACACCGCCCGTCGCTACTACCG
ATTGAATGGCTTAGTGAGGTCTCCGGATTGGCTTTGGCGCGCCGGCAACGGCATGAGCGG
GAAAAGCTCAAATTTAAAATCTGTCAGTGCTGTCCGAGTTGTAATCTAGAGAAGTGTTAT
CCGCGCTGGACCGTGTACAAGTCTCCTGGAATGGAGCGTCGTAGAGGGTGAGAATCCCGT
CTTTGACACGGACTGTGTGATGCGCTCTCAAAGAGTCGAGTTGTTTGGGAATGCAGCTCA
AAATGGGTGGTAAATTCCATCTAAAGCTAAATATTGGCGAGAGACCGATAGCGAACAAGT
ACCGTGAGGGAAAGATGAAAAGAACTTTGGAAAGAGAGTTAAACAGTACGTGAAATTGCT
GAAAGGGAAACGCTTGAAGTCAGTCGCGTTGACCAGGGATCAACCCTTTGCTGGGTGTAT
TGACGGGTCAGCATCAATTTTGACCATTGGAAAAAGATTAGGGGAATGTGGCGGATGTGT
TATAGCCTTTGCATACAATGGTTGAGATTGAGGAGCTTAGGATGTTGGCATAATGGCTTT
AATCGACCCGTCTTGAAACACGGACCAAGGAGTCTAACATACCTGCGAGTGTTTGGGTGA
AAACCCGAGCGCGTAATGAAAGTGGAGCATCGACGCCCGGACCAGAGTGACGGTTCCGCG
GTAGAGCATGTATGTTGGGACCCGAAAGATGGTGAACTATGCCTGAATAGGGTGAAGCCA
GAGGAAACTCTGGTGGAGGCTCGTAGCGATTCTGACGTGCAAATCGATCGTCAAATTTGG
GTATAGGGGCGAAAGACTAATCGAACCATCTAGTAGCTGGTTCCTGCCGAAGTTTCCCTC
AGGATAGCAGAAACTCAATCAGATTTATGTGGTAAAGCGAATGATTAGAGGCCTTGGGGT
TGAAACAACCTTAACCTATTCTCAAACTTTAAATATGTAAGAACAAGCTGTCTCTTGGAG
AGTTTCTAGTGGGCCATTTTTGGTAAGCAGAACTGGCGATGCGGGATGAACCGAACGCGA
GGTTAAGGTGCCGGAATTCACGCTCATCAGACACCACAAAAGGTGTTAGTTCATCTAGAC
AGCAGGACGGTGGCCATGGAAGTCGGAATCCGCTAAGGAGTGTGTAACAACTCACCTGCC
GAATGAACTAGCCCTGAAAATGGATGGCGCTTAAGCGTGATACCCATACCTCGCCGTCAG
CGTTGAAGTGACGCGCTGACGAGTAGGCAGGCGTGGAGGTGTGAAGAAGCCTTGGCAGTG
ATGCTGGGTGAAACGGCCTCTAGTGCAGATCTTGGTGGTAGTAGCAAATATTCAAGTGAG
AACCTTGAAGACTGAAGTGGAGAAAGGTTCCATGGTAACAGCAGTTGGACATGGGTCAGT
CGATCCTAAGAGATAGGGAAGCTCCGTTTCATATCGAAAGGGAATCCGGTTAAAATTCCG
GAACCAGAATGTGGAACGGCAACGTAACTGAACTTGGAGACATTGGCAGGAGCCCCGGGA
AGAGTTATCTTTTCTCCTTAACAGCTTCACCCTGAAATCAATTTGTTTGGAGCTAGGGTA
CTATAGTTGGTAGAGCACAACGTTGTGTCCGGTGCGTTCTTGACAATCCTTGAAAATCCA
AGGGAATGTTTCACATCTGGTCGTACTCATAACCGCAGCAGGTCTCCAAGGTGAACAGCC
TCTAGTTGATAGAACAATGTAGATAAGGGAAGTCGGCAAAATAGATCCGTAACTTCGGGA
AAAGGATTGGCTCTAAGGGTTGGGTGTGTCGGGCCTTGGGGCTGGAACTGCTTCGTGGAT
GTGGACGACCTTGGCTGGCGTCTGATGCACGCTTAACAACCAACTTAGAACTGGTACGGA
CAAGGGGAATCTGACTGTCTAATTAAAACATAGCATTATTTGGTCATTTTAATATAATCT
TAACAAATTTAGCCTTATATGCTTTTTTTATATTTTTAATTGTAATAGGATTACAGATTC
TAAATTAATACCTAATAAATGGTCTATTTCTTTAGAATCTTCATTTGCAAGCTTAAGTAC
TATGGTTAGAGAACAAATAGAAAAATATTTTCCTTTTATTTATTCTTTATTTTTTTCATT
TTAATAGGTAATTTAATTTCTAATGTTCCTTATTCATTTGCTGTTACAGCTAGTGGGATT
GTTTCATTAGGTTTAAGTCTTACTATTTTTGGTGTGACTATATTATCCATGGTATTAAGT
TTTTCTTTATTCCTGCTGGTACTCCTTTAGCTTTAGTTCCTTTATTAGTTTTAATTGAAT
TAATTTCTTATTTAGCTAGAGCTATCTCTCTAGGAGTGAGACTTTTTGCTAATATAACCG
CCGGACATACATTATTAAAAATATTATCTACTTACTTATTTAAAACAGGTAGCTTATTAG
TAGCTATTATTACTTTAATTCCTTTTGCTATATTTTTAGCTTTAGTTGGATTAGAAATAG
CAGTGATCCAAATTTGCCGATAAAATTCGTCACGTCCGCGTATGGCCATCGTCTGGGCTC
ATTGCAAGACCAAGATGGTTTGTGAGCCGGTTGTGGTCACATCCAACCTCAGATCAGGAA
AGAGGGGCTCAAGCTTTTTGTTCAGTACAAGAAAACCAAAGATGACGATGAGAGATGAAG
TCAATGCAACCTGATAAGCGGCTGATCACACCCTCAGAGGTCTACACAGTCTTCAAGAAG
ATGTTGGATTTTGACCTATCCTTGCTTGGACTCTCCGAAGAGTATGCTCGACCGGAGTGG
ATGATTTTGACGGTCATGCCTGTCCCTCCGCCACCTGTCCGTCCTAGTATAGCAGTCGAT
GGCGGTGCCATGCGAAGTGAAGATGATTTAACTTACAAACTTGGCGACATCATCAAAGCT
TCTGCAAATGTACGTCGGTGTGAGCAAGAGGGTGCCCCCGCCCATGTTATCACGGA
[33] Rickenella_fibula_G702b
TGTACTGTGAAACTGCGAATGGCTCATTAAATCAGTTATAGTTTATTTGATGGTACTTTG
CTACATGGATAACTGTGGTAATTCTAGAGCTAATACATGCAATCAGCCCCGACTTCTGGA
AGGGGTGTATTTATTAGATAAAAAACCAACGCGGTTCGCCGCTCCCTTGGTGATTCATAA
TAACTTCTCGAATCGCATGGCCTTGCGCCGGCGATGCTTCATTCAAATATCTGCCCTATC
AACTTTCGATGGTAGGATAGAGGCCTACCATGGTTTCAACGGGTAACGGGGAATAAGGGT
TCGATTCCGGAGAGGGAGCCTGAGAAACGGCTACCACATCCAAGGAAGGCAGCAGGCGCG
CAAATTACCCAATCCCGACACGGGGAGGTAGTGACAATAAATAACAATATATGGGCCTTA
TAATTGGAATGAGTACAATTTAAATCCCTTAACGAGGAACAATTGGAGGGCAAGTCTGGT
GCCAGCAGCCGCGGTAATTCCAGCTCCAATAGCGTATATTAAAGTTGTTGCAGTTAAAAA
GCTCGTAGTTGAACTTCAGACCTGGCTGGGCGGTCTGGCCGGGCCTTACCTCTTGGTGAG
CCATGTCCTTTACTGGAACCAGGACTTTTACCTTGAGAAAATTAGAGTGTTCAAAGCAGG
CTATGCCCGAATACATTAGCATGGAATAATAAAATAGGACGTGCGGTTCTATTTTGTTGG
TTTCTAGAGTCGCCGTAATGATTAATAGGGATAGTTGGGGGCATTAGTATTCAGTTGCTA
GAGGTGAAATTCTTGGATTTACTGAAGACTAACTTCTGCGAAAGCATTTGCCAAGGATGT
TTTCATTAATCAAGAACGAAGGTTAGGGGATCGAAAACGATCAGATACCGTTGTAGTCTT
AACAGTAAACTATGCCGACTAGGGATCGGTTATGTGTCGCTCGGCACCTTACGAGAAATC
AAAGTCTTTGGGTTCTGGGGGGAGTATGGTCGCAAGGCTGAAACTTAAAGGAATTGACGG
AAGGGCACCACCAGGAGCCTGCGGCTTAATTTGACTCAACACGGGGAAACTCACCAGGTC
CAGACATAACTAGGATTGACAGATTGATAGCTCTTTCTTGATTTTATGGGTGGTGGTGCA
TGGCCGTTCTTAGTTGGTGGAGTGATTTGTCTGGTTAATTCCGATAACGAACGAGACCTT
AACCTGCTAAATAGCCAGGCCGGCTTTGGCTTCTTAGAGGGACTGTGCGTCTAGCTGACG
GAAGTTTGAGGCAATAACAGGTCTGTGATGCCCTTAGATGTTCTGGGCCGCACGCGCGCT
ACACTGACAGAGCCAGCGAGACCTTGGCCGGAAGGTGGGTAATCTTGTTAAACTCTGTCG
TGCTGGGGATAGAGCATTGCAATTATTGCTCTTCAACGAGGAATTCCTAGTAAGCGTGAG
TCATCAGCTCGCGTTGATTACGTCCCTGCCCTTTGTACACACCGCCCGTCGCTACTACCG
ATTGAATGGCTTAGTGAGGCCTCCGGATTGGCTTCGGGGAGCCGGAAACGGCACCAGCGG
GAAAAGCTCAAATTTAAAATCTGGCGGTGCCGTCCGAGTTGTAATCTGGAGAAGCGTTTT
CCGTGTTGGACCGTGTACAAGTCTCTTGGAACAGAGCGTCATAGAGGGTGAGAATCCCGT
CTTTGACACGGACTATGTGATACGCTCTCAAAGAGTCGAGTTGTTTGGGAATGCAGCTCA
AAATGGGTGGTAAATGCCATCTAAAGCTAAATATTGGCGAGAGACCGATAGCGAACAAGT
ACCGTGAGGGAAAGATGAAAAGCACTTTGGAAAGAGAGTTAAACAGTACGTGAAATTGTT
GAAAGGGAAACGCTTGAAGTCAGTCGCGTTGTCTGGGACTCAGCCTTGTGCATGGTGTAT
TAACGGGTCAACATCGATTTTGGTCGGTGGATAAAGTCAAGGGGAATGTGGCGGGTGTGT
TATAGCCTTCGGATGCATCGACTGGGATCGAGGAGCTTAGGATGTTGACATAATGGCTTT
AATCGACCCGTCTTGAAACACGGACCAAGGAGTCTAACATGCCCGCGAGTGTTAGGGTGA
AAACCCTTGCGCGTAATGAAAGTGGGGCACCGACGCCCGGCCTTGAGTGACGGCGCCGCG
GTAGAGCGTGTATGTTGGGACCCGAAAGATGGTGAACTATGCCTGAATAGGGCGAAGCCA
GAGGAAACTCTGGTGGAGGCTCGTAGCGATTCTGACGTGCAAATCGATCGTCAAATTTGG
GTATAGGGGCGAAAGACTAATCGAACCATCTAGTAGCTGGTTCCTGCCGAAGTTTCCCTC
AGGATAGCAGAAACTCGATCAGATTTATGTGGTAAAGCGAATGATTAGAGGCCTTGGGGT
TGAAACAACCTTAACCTATTCTCAAACTTTAAATATGTAAGAACAAGCCGTCTCTTAGAG
AGTTTCTAGTGGGCCATTTTTGGTAAGCAGAACTGGCGATGCGGGATGAACCGAACGCGA
GGTTAAGGTGCCGGAATACACGCTCATCAGACACCACAAAAGGTGTTAGTTCATCTAGAC
AGCAGGACGGTGGCCATGGAAGTCGGAATCCGCTAAGGAGTGTGTAACAACTCACCTGCC
GAATGAACTAGCCCTGAAAATGGATGGCGCTCAAGCGTGTTACCCATACCTCGCCGTCAG
CGTTGAAGTGACGCGCTGACGAGTAGGCAGGCGTGGAGGTGTGAAGAAGCCTTGGCAGTG
ATGCTGGGTGAAACGGCCTCTAGTGCAGATCTTGGTGGTAGTAGCAAATATTCAAGTGAG
AACCTTGAAGACTGAAGTGGAGAAAGGTTCCATGGTAACAGCAGTTGGACATGGGTTAGT
CGATCCTAAGAGATAGGGAAGCTCCGTTTCATATCGAAAGGGAATCCGGTTAAGATTCCG
GAACCAGGATGTGGAACGGCAACGTAAATGAACTTGGAGACGCTGGCAAGGGCCCCGGGA
AGAGTTTTCTTTTCTCCTTAACAGTCTCACCCTGAAATCGGTTTGTCCGGAGCTAGGGTT
CAATGGCTGGTAGAGCTCGACGTCGGGTCCGGTGCGTCCTTGACAGTCCTTGAAAATCCA
AGGGAATGTTTCACGCCTGGTCGTACTCATAACCGCAGCAGGTCTCCAAGGTGAACAGCC
TCTAGTTGATAGAACAATGTAGATAAGGGAAGTCGGCAAAATAGATCCGTAACTTCGGGA
AAAGGATTGGCTCTAAGGGTTGGGTGCGTCGGGCCTTTGGTCTGGAACTGCTGGACGGAT
GTGAATGGCTTGGGCGGGCGTCCGGCGTACGCTTAACAACCAACTTAGAACTGGTACGGA
CAAGGGGAATCTGACTGTCTAATTAAAACATAGCATTATTTGGATATATTAACATAACTT
TAACTAATTTAGCGTTATATACTTTATTAGTATTATTCCTAGTTATAGGTTTACAAATAC
AAAATTAGTACCATCTAAATGGTCTATTGCTTTAGAAAGCTCTTTTGCAAGTATAAGTTC
AATGGTAAGAGAACAAATAGAAATTTATTTACCTTTTATTTATTCTTTATTCTTTTTATT
TTATTTGCTAATCTTCTTGGTAATATACCATATTCTTTCACAGTAACAACTTCAATAATA
GTTTCTATTGGTTTAAGTTTCACTATCTTTGGTGTAACTATACTAGGCATAAAATTTCTT
TCTACTTTATACCTTCTGGTACTCCTTTAGCTTTAGTTCCATTATTAGTTTTAATTGAAT
TAGTGAGCTATACTGCTCGTGCATTTAGTTTAGGAATACGATTATTTGCTAATATGGTAG
CTGGACACACATTACTAAAAATTTTATCAACTTTCTTATTCCAAAGTGGTGGATTAATTG
TAGCTATTGTTACTTTAATACCCTTTTCTATCTTTATTGCATTAATAGGATTAGAACTAG
CAGTGACCCTGCGTTGCGGAGAAGATCAGGTTGTACCGCGCATGGCAGCGGTTTGGAATT
ATTGTAAGTCGAAGACGATCTGTGTGCCGGATGCGGGCATGTCCAGCCGCAGATCCGGAA
AGAGGGTCTTAAGCTGTTTCTGCAGTACAAAAAGTCGAAGGACGAGGATGAGAGTTCAAA
TCCGCTCAGCCGGATAAGAGACAGTTTTCGGCGGCGGACGCGTACAACGTCCTCAGGAAG
ATAAACGACGAGGACTTAGCGCTCTTGGGTCTATCCGAGGAGTACGCGCGTCCGGATTGG
ATGATCCTTACCGTGCTACCGGTCCCTCCACCACCCGTTCGTCCGAGTATAGCGGTGGAC
GGTGGCGCGATGCGCAGCGAGGACGACTTGACGTACAAGCTTGGCGACATCATCAAAGCG
TCAGCGAACGTCCGACGGTGTGAGGAGGAAGGCGCACCAGCCCACGTCATCACGGA
[34] Hygrophoropsis_aurantiaca_GLM_45936
TGTACTGTGAAACTGCGAATGGCTCATTAAATCAGTTATAGTTTATTTGATGATATCTTG
CTACATGGATAACTGTGGTAATTCTAGAGCTAATACATGCAACTAGCCCCGACTTCTGGG
AGGGGTGTATTTATTAGATAAAAAACCAACGCGGCTCGCCGCTCGTTTGGTGATTCATAA
TAACTTCTCGAATCGCATGGCCTTGTGCCGGCGATGCTTCATTCAAATATCTGCCCTATC
AACTTTCGATGGTAGGATAGAGGCCTACCATGGTTTCAACGGGTAACGGGGAATAAGGGT
TCGATTCCGGAGAGGGAGCCTGAGAAACGGCTACCACATCCAAGGAAGGCAGCAGGCGCG
CAAATTACCCAATCCCGACACGGGGAGGTAGTGACAATAAATAACAATATACGGGTCTTA
TAATTGGAATGAGTACAATTTAAATCTCTTAACGAGGAACAATTGGAGGGCAAGTCTGGT
GCCAGCAGCCGCGGTAATTCCAGCTCCAATAGCGTATATTAAAGTTGTTGCAGTTAAAAA
GCTCGTAGTTGAACTTTGGGCCTGGGTGGGCGGTCCGGCTGGGCCTTTCCTCTTGGTGAG
CCGTGCCCTTTACTGGAACCAGGACTTTTACCTTGAGAAAATTAGAGTGTTCAAAGCAGG
CGTTGCCTGAATACATTAGCATGGAATAATGAAATAGGACGCGCGGTTCTATTTTGTTGG
TTTCTAGAGTCGCCGTAATGATTAATAGGGACAGTTGGGGGCATTAGTATTCAGTTGCTA
GAGGTGAAATTCTTGGATTTACTGAAGACTAACTATTGCGAAAGCATTTGCCAAGGATGT
TTTCATTAATCAAGAACGAAGGTTAGGGGATCGAAAACGATCAGATACCGTTGTAGTCTT
AACAGTAAACTATGCCGACTAGGGATCGGTGATGTGTCGCTCGGCACCTTACGAGAAATC
AAAGTCTTTGGGTTCTGGGGGGAGTATGGTCGCAAGGCTGAAACTTAAAGGAATTGACGG
AAGGGCACCACCAGGAGCCTGCGGCTTAATTTGACTCAACACGGGGAAACTCACCAGGTC
CAGACATGACTAGGATTGACAGATTGATAGCTCTTTCATGATTTTATGGGTGGTGGTGCA
TGGCCGTTCTTAGTTGGTGGAGTGATTTGTCTGGTTAATTCCGATAACGAACGAGACCTT
AACCTGCTAAATAGCCAGGCCGGCTTTGGCTTCTTAGAGGGACTGTGCGTCTAGCCGACG
GAAGTTTGAGGCAATAACAGGTCTGTGATGCCCTTAGATGTTCTGGGCCGCACGCGCGCT
ACACTGACAAAGCCAGCGAGTCCTTGACCGGAAGGTGGGTAATCTTGTGAAACTTTGTCG
TGCTGGGGATAGAGCATTGCAATTATTGCTCTTCAACGAGGAATTCCTAGTAAGCGTGAG
TCATCAGCTCGCGTTGATTACGTCCCTGCCCTTTGTACACACCGCCCGTCGCTACTACCG
ATTGAATGGCTTAGTGAGGTCTCCGGATTGGCTTCSGGGAGCCGGAAACGGCACCAGCGG
GAAGAGCTCAAATTTTGAATCTGGCGGTGCCGTCCGAGTTGTAATCTAGAGAAGCGTTTT
CCGCGCTGGACCGTGTACAAGTCTCCTGGAAGGGAGCGTCATAGAGGGTGAGAATCCCGT
CTTTGACACGGACTATGTGATGCGCTCTCGACGAGTCGAGTTGTTTGGGAATGCAGCTCA
AATTGGGTGGTAAATTCCATCTAAAGCTAAATACAGGCGAGAGACCGATAGCGAACAAGT
ACCGTGAGGGAAAGATGAAAAGAACTTTGGAAAGAGAGTTAAACAGTACGTGAAATTGCT
GAAAGGGAAACGCTTGATGTCAGTCGCGTTGGCCGGGGATCAGCCTTGTGCTAGGTGTAT
CGACGGGTCAGCATCAATTTTGGTCGCTGGATAAAGGCGAGGGGAATGTGGCGGGTGTGT
TATAGCCCTTGTATACAGTGGCTGGGATTGAGGAGCTTAGGATGCTGGCATAATGGCCTT
AAGCGACCCGTCTTGAAACACGGACCAAGGAGTCTAACATGCCCGCGAGTGTTTGGGTGA
AAACCCGAGTGCGTAATGAAAGTGGTGCACCAACGCCCGGACCAGAGCGACGGCCCTGCG
GTAGAGCGTGTATGTTGGGACCCGAAAGATGGTGAACTATGCCTGAATAGGGTGAAGCCA
GAGGAAACTCTGGTGGAGGCTCGTAGCGATTCTGACGTGCAAATCGATCGTCGAATTTGG
GTATAGGGGCGAAAGACTAATCGAACCATCTAGTAGCTGGTTCCTGCCGAAGTTTCCCTC
AGGATAGCAGAAACTCAGTCAGATTTATGTGGTAAAGCGAATGATTAGAGGCCTTGGGGT
TGAAACAACCTTAACCTATTCTCAAACTTTAAATATGTAAGAACAAGCCGTCTCTTAGAG
AGTTTCTAGTGGGCCATTTTTGGTAAGCAGAACTGGCGATGCGGGATGAACCGAACGGGA
GGTTAAGGTGCCGGAATACACGCTCATCAGACACCACAAAAGGTGTTAGTTCATCTAGAC
AGCAGGACGGTGGCCATGGAAGTCGGAATCCGCTAAGGAGTGTGTAACAACTCACCTGCC
GAATGAACTAGCCCTGAAAATGGATGGCGCTCAAGCGTGTTACCCATACCTCCCCGTTGG
CGTTGAAGTGACGCGCCAACGAGTAGGCAGGCGTGGAGGTGTGAAGAAGCCTTGGCAGCG
ATGCTGGGTGGAACCGCCTCTAGTGCAGATCTTGGTGGTAGTAGCAAATATTCAAGTGAG
ATCCTTGAAGACTGAAGTGGAGAAAGGTTCCGTGGTAACAGCAGTTGGACACGGGTCAGT
CGATCCTAAGAGATAGGGAAACTCCGTTTTATATCGAAAGGGAATCCGGTTAATATTCCG
GAACCAGAATGTGGAACGGCAACGTAAATGAACTTGGAGACGCTGGCAAGGGCCCCGGGA
AGAGTTATCTTTTCTCCTTAACAGCCTAACCCTGAAATCGATTTGCTCGGAGCTAGGGTT
CGATGGTTGGTAGAGCTCGACGTCGGGTCCGGTGCGTTCTTGACAGCCCTTGAAAATCCA
AGGGAATGTCTCACATCTGGTCGTACTCATAACCGCAGCAGGTCTCCAAGGTGAACAGCC
TCTAGTTGATAGAACAATGTAGATAAGGGAAGTCGGCAAAATAGATCCGTAACTTCGGGA
AAAGGATTGGCTCTAAGGGTTGGGTGCATCGGGCCTTGCGTTGGGGATCGAAGGACGGTT
GTGGATGGCCTTGGCGCAGTTCCGGTGCACGATTAACAACCGACTTAGAACTGGTACGGA
CAAGGGGAATCTGACTGTCTAATTAAAACATAGCATTATTAGGTTATATCAGTTTAACTT
TAACAAATTTAGCTTTATACTCAATAATAATCTTTTCTTTAATAATTGGAATTCAGACAC
AAGATTATTACCTTCAAAATGGTCTATCTTATTAGAAAGTTTATTTGCAAGTATAAACTC
AATGGTTAGAGAACAAATAGAAATATATTTACCTTTTATTTATTCTTTATTTTTTTCATA
TTAATAGCTAATTTATTAGGTAATATACCTTATTCATTTACAATAACAACATCAGTAATT
GTATCAATAGGTCTATCATTTACTATATTAGGAGTAACAATTCTTGGCACAAAATCCATT
TCTTCTTTATACCTTCAGGAACTCCATTAGCTTTAGTACCATTATTAGTATTAATTGAAT
TAATAAGTTACTTAGCTAGAGCTTTCTCATTAGGAATAAGATTATTTGCTAATGTTGTAG
CTGGTCACACTTTATTAAAAATCTTATCTACATTCTTATATCAATCAGGAGGTATAATAA
TTTTCATAGTAACTTTATTACCTTTTGCTTTATTCTTAGCTATTACAGGATTAGAATTAG
CTGTGATCCCAACTTGCGGACAAGATCCGTCATGTGCGCGCATGGCTGTTGTCTGGGCGC
ACTGCAAGACCAAAATGACTTGCGAAACGGTTGCGGCCATATCCAACCACAGATCAGGAA
AGAGGGACTGAAGCTTTTTGTGCAATACAAAAGACCAAAGGACGAGGATGAGATGTGAAG
TCGCTGCAACCGGATAAGCGACTTTTTACTCCATCGGAAGTGTATACAACGTTCAAGAAG
ATGTCGGACTCCGACCTTCATCTCATTGGACTTTCTGATGAGTACGCACGACCCGAATGG
ATGATCCTTACCGTCATGCCGGTCCCACCCCCACCTGTTCGTCCCAGTATAGCCGTAGAT
GGAGGGGCAATGCGCAGTGAAGATGACTTGACATATAAGCTTGGAGACATCATCAAAGCC
TCTGTGAATGTACGGCGCTGTGAGCAAGAAGGTGCTCCTGCTCATGTTATCACAGA
[35] Tapinella_panuoides_G480A
TGTACTGTGAAACTGCGAATGGCTCATTAAATCAGTTATAGTTTATTTGATGATATCTTA
CTACATGGATAACTGTGGTAATTCTAGAGCTAATACATGCGTTTAGCCCCGACTTCTGGG
AGGGGTGTATTTATTAGATAAAAAACCAACGCGGCTCGCCGCTTCTTTGGTGATTCATAA
TAACTTCTCGAATCGCATGGCCTTGTGCCGGCGATGCTTCATTCAAATATCTGCCCTATC
AACTTTCGATGGTAGGATAGAGGCCTACCATGGTTTCAACGGGTAACGGGGAATAAGGGT
TCGATTCCGGAGAGGGAGCCTGAGAAACGGCTACCACATCCAAGGAAGGCAGCAGGCGCG
CAAATTACCCAATCCCGATACGGGGAGGTAGTGACAATAAATAACAATATACGGGTCTTA
TAATTGGAATGAGTACAATTTAAATCTCTTAACGAGGAACAATTGGAGGGCAAGTCTGGT
GCCAGCAGCCGCGGTAATTCCAGCTCCAATAGCGTATATTAAAGTTGTTGCAGTTAAAAA
GCTCGTAGTTGAACTTTGGGCCTGGACGGGCGGTCCGGCTGGGCCTTTCCTCTTGGTGAA
CCGTGTCCTTTACTGGAACCAGGACTTTTACCTTGAGAAAATTAGAGTGTTCAAAGCAGG
CTGTGCCCGTATACATTAGCATGGAATAATGAAATAGGACGTGCGGTTCTATTTTGTTGG
TTTCTAGAGTCGCCGTAATGATTAATAGGGACAGTTGGGGGCATTAGTATTCAGTTGCTA
GAGGTGAAATTCTTGGATTTACTGAAGACTAACTATTGCGAAAGCATTTGCCAAGGATGT
TTTCATTAATCAAGAACGAAGGTTAGGGGATCGAAAACGATCAGATACCGTTGTAGTCTT
AACAGTAAACTATGCCGACTAGGGATCGGTAATGTCTCGCTCGGCACCTTACGAGAAATC
AAAGTCTTTGGGTTCTGGGGGGAGTATGGTCGCAAGGCTGAAACTTAAAGGAATTGACGG
AAGGGCACCACCAGGAGCCTGCGGCTTAATTTGACTCAACACGGGGAAACTCACCAGGTC
CAGACATGACTAGGATTGACAGATTGATAGCTCTTTCATGATTTTATGGGTGGTGGTGCA
TGGCCGTTCTTAGTTGGTGGAGTGATTTGTCTGGTTAATTCCGATAACGAACGAGACCTT
AACCTGCTAAATAGCCAGGCCGGCTTTGGCTTCTTAGAGGGACTGTGCGTCTAGCTGACG
GAAGTTTGAGGCAATAACAGGTCTGTGATGCCCTTAGATGTTCTGGGCCGCACGCGCGCT
ACACTGACAGAGCCAGCGAGTCCTTGGCCGGAAGGTGGGTAATCTTGTGAAACTCTGTCG
TGCTGGGGATAGAGCATTGCAATTATTGCTCTTCAACGAGGAATTCCTAGTAAATGCGAG
TCATCAGCTCGCGTTGATTACGTCCCTGCCCTTTGTACACACCGCCCGTCGCTACTACCG
ATTGAATGGCTTAGTGAGGTCTCCGGATTGGCTTCCGGGGACCGGCGACGGCATC-----
----------AATTTTAAATCTGGCAGTACTGTCCGAGTTGTAATCTAGAGAAGTGTTTT
CCGCGCTGGACCGTGTACAAGTCTCCTGGAACGGAGCGTCATAGAGGGTGAGAATCCCGT
CTCTGACACGGACTATGTGATGCGCTCTCGACGAGTCGAGTTGTTTGGGAATGCAGCTCA
AATTGGGTGGTAAATTCCATCTAAAGCTAAATATAGGCGAGAGACCGATAGCGAACAAGT
ACCGTGAGGGAAAGATGAAAAGAACTTTGGAAAGAGAGTTAAACAGTACGTGAAATTGCT
GAAAGGGAAACGCTTGAAGTCAGTCGCGTTAGTTGGGGATCAACCTTATGTTGGGTGCAT
TGACGGGTCAGCATCAATTTTGATCATTGGATAAAGGTCAAGGGAATGTGGCGGGTGTGT
TATAGCCT--CTATACAGTGGTTGGGATTGAGGAGCTTAGGATGCTGGCATAATGGCTTT
AAGCGACCCGTCTTGAAACACGGACCAAGGAGTCTAACATGCCTGCAAGTGTTTGGGTGA
AAACCCGAGCGCGTAATGAAAGTGGAGCATCGACGCCCGGACCGGAGTGATGGATCTGCG
GTAGAGCATGTATGTTGGGACCCGAAAGATGGTGAACTATGCCTGAATAGGGTGAAGCCA
GAGGAAACTCTGGTGGAGGCTCGTAGCGATTCTGACGTGCAAATCGATCGTCGAATTTGG
GTATAGGGGCGAAAGACTAATCGAACCATCTAGTAGCTGGTTCCTGCCGAAGTTTCCCTC
AGGATAGCAGAAGCTCATTCAGATTTATGTGGTAAAGCGAATGATTAGAGGCCTTGGGGT
TGAAACAACCTTAACCTATTCTCAAACTTTAAATATGTAAGAACAAGCCGTCTCTTAGAG
AGTTTCTAGTGGGCCATTTTTGGTAAGCAGAACTGGCGATGCGGGATGAACCGATCGTGA
GGTTAAGGTGCCGGAATATACGCTCATCAGACACCACAAAAGGTGTTAGTTCATCTAGAC
AGCAGGACGGTGGCCATGGAAGTCGGAATCCGCTAAGGAGTGTGTAACAACTCACCTGCC
GAATGAACTAGCCCTGAAAATGGATGGCGCTCAAGCGTATTACCCATACCTCACCGTCAG
CGTTGAAGTGACGCGCTGACGAGTAGGCAGGCGTGGAGGTGTGAAGAAGCCTTGGCAGTG
ATGCTGGGTGGAACCGCCTCTAGTGCAGATCTTGGTGGTAGTAGCAAATATTCAAGTGAG
ATCCTTGAAGACTGAAGTGGAGAAAGGTTCCGTGGTAACAGCAGTTGGACGCGGGTCAGT
CGATCCTAAGAGATAGGGAAACTCCGTTTTATATCGAAAGGGAATCCGGTTAATATTCCG
GAACCAGAATGTGGAACGGCAACGTAAATGAACTTGGAGACGCTGGCGAGGGCCCCGGGA
AGAGTTATCTTTTCTCCTTAACAGTCTGACCCTGAAATCGATTTGTTCGGAGCTAGGGTT
TAATGGCTGGTAGAGCTCGACGTCGGGTCCGGTGCGTTCTTGACAGTCCTTGAAAATCCA
AGGGAATGTTTCACATCTGGTCGTACTCATAACCGCAGCAGGTCTCCAAGGTGAACAGCC
TCTAGTTGATAGAACAATGTAGATAAGGGAAGTCGGCAAAATAGATCCGTAACTTCGGGA
AAAGGATTGGCTCTAAGGGTTGGGTGCGTCGGGCCTTGTGCTGGGGATTG-CGGATGATT
GTGAAGGGCCTTGGCGCAGTTCCGGCGCACGCTTAACAACCGACTTAGAACTGGTACGGA
CAAGGGGAATCTGACTGTCTAATTAAAACATAG---TTTTAGGATATTTAAATATAACTG
TAACTAACTTATCTTTATATTCTTTATTAATTTTCAGTGTTATTGTTGGATTACAGAAAT
AAAATTATTACCTTCTAAATGGTCTATAACATTAGAAAGTTTATTTGCAAGTATTAATTC
TATGGTTAGAGAACAAATAGAAATTTATTTACCATTTATTTATGCTTTATTCTTTTTATT
TTAATAGCTAATTTAATGGGTAATATTCCTTATTCATATACAATTACTACTTCAATAATT
GTATCTATAGGATTATCTTTCACTATTTTAGGAGTAACAATTTTAGGCATAAATTACATT
TTTTTTTTATACCTTCCGGTACTCCTTTAGCTTTAGTTCCTTTACTTGTATTAATTGAAT
TAATAAGTTATTTAGCTAGAGCATTTTCTTTAGGAATAAGATTATTTGCTAATGTAGTTG
CTGGTCACACATTATTAAAAATATTATCTACATTCTTATACCAATCAAGCGGTATAATTA
TATTTATATTAACTTTATTACCTTTTGCTCTATTTTTAGCTATTACTGGTTTAGAATTAG
CTGTGATCCAAATTTGCCGACAAGATTCGGCACGTCCGCGGATGGCTGCTGTCTGGTCTC
ATTGCAAGACGAAGATGATATGTGAGACGGTTGCGGCCATCAACAGCCGCTGATCAGGAA
AGAAGGTCTCAAACTTTTTGTGCAATACAAGAAGCCAAAAGACGACGACGAGAGGTGAAA
TCGTTACAGCCCGATAAGAGACTGTTTACACCTTCTGAGGTTTATACGACATTCAAGAAG
ATGTCCGATTCCGATCTTCACATCCTTGGGCTCTCTGACGAGTATGCTCGACCTGAATGG
ATGATTTTAACGGTGATGCCTGTTCCCCCTCCACCAGTACGGCCGAGCATAGCGGTAGAC
GGTGGTGCGAGAAGAAGTGAAGATGATTTGACATATAAGCTCGGCGAGATTATCAAAGCC
TCCGTGAACGTGCGTAGATGTGAGCAAGAGGGTGCCCCTGCCCACGTGATCACGGA
[36] Bondarzewia_guaitecasensis_TUB_019076
TGTACTGTGAAACTGCGAATGGCTCATTAAATCAGTTATAGTTTATTTGATGGTACCTTG
CTACATGGATAACTGTGGTAATTCTAGAGCTAATACATGCAATCAGCCCCGACTTCCGGG
AGGGGTGTATTTATTAGATAAAAAACCAACGCGGCTCGCCGCTCCTTTGGTGATTCATAA
TAACTTCTCGAATCGCATGGCCTTGTGCCGGCGATGCTTCATTCAAATATCTGCCCTATC
AACTTTCGATGGTAGGATAGAGGCCTACCATGGTTTCAACGGGTAACGGGGAATAAGGGT
TCGATTCCGGAGAGGGAGCCTGAGAAACGGCTACCACATCCAAGGAAGGCAGCAGGCGCG
CAAATTACCCAATCCCGACACGGGGAGGTAGTGACAATAAATAACAATATATGGGTCTTA
TAATTGGAATGAGTACAATTTAAATCCCTTAACGAGGAACAATTGGAGGGCAAGTCTGGT
GCCAGCAGCCGCGGTAATTCCAGCTCCAATAGCGTATATTAAAGTTGTTGCAGTTAAAAA
GCTCGTAGTTGAACTTCAGACCTGGCCGGGCGGTCTGGCTGGGCCTTACCTCTTGGTGAG
CCATGCCCTTCACTGGAACCAGGACTTTTACCTTGAGAAAATTAGAGTGTTCAAAGCAGG
CTATGCCCGAATACATTAGCATGGAATAATAAAATAGGACGTGCGGTTCTATTTTGTTGG
TTTCTAGAGTCGCCGTAATGATTAATAGGGATAGTTGGGGGCATTAGTATTGCGTTGCTA
GAGGTGAAATTCTTGGATTTACGCAAGACTAACTACTGCGAAAGCATTTGCCAAGGATGT
TTTCATTAATCAAGAACGAAGGTTAGGGGATCGAAAACGATCAGATACCGTTGTAGTCTT
AACAGTAAACTATGCCGACTAGGGATCGGTTATGTGTCGCTCGGCACCTTACGAGAAATC
AAAGTCTTTGGGTTCTGGGGGGAGTATGGTCGCAAGGCTGAAACTTAAAGGAATTGACGG
AAGGGCACCACCAGGAGCCTGCGGCTTAATTTGACTCAACACGGGGAAACTCACCAGGTC
CAGACATAACTAGGATTGACAGATTGATAGCTCTTTCTTGATTTTATGGGTGGTGGTGCA
TGGCCGTTCTTAGTTGGTGGAGTGATTTGTCTGGTTAATTCCGATAACGAACGAGACCTT
AACCTGCTAAATAGCCCGGCCGGCTTTGGCTTCTTAGAGGGACTGTGCGTCTAGCCGACG
GAAGTTTGAGGCAATAACAGGTCTGTGATGCCCTTAGATGTTCTGGGCCGCACGCGCGCT
ACACTGACAGAGCCAGCGAGACCTTGGCCGGAAGGTGGGTAATCTTGTGAAACTCTGTCG
TGCTGGGGATAGAGCATTGCAATTATTGCTCTTCAACGAGGAATTCCTAGTAAGCGTGAG
TCATCAGCTCGCGTTGATTACGTCCCTGCCCTTTGTACACACCGCCCGTCGCTACTACCG
ATTGAATGGCTTAGTGAGACCTCCGGATTGGCTTTGGGGAGTCGGCAACGACACTAGCGG
GAAAAGCTCAAATTTAAAATCTGGCGGTGCCGTCCGAGTTGTAGTCTGGAGAAGCGTTTT
CCGCGTCGGCCCGTGTACAAGTTTCCTGGAACGGAGCGTCATAGAGGGTGAGAATCCCGT
CTCTGACACGGACCGTGTGATGCGCTCTCGAAGAGTCGAGTTGTTTGGGAATGCAGCTCA
AAATGGGTGGTGAATTCCATCTAAAGCTAAATATTGGCGAGAGACCGATAGCGAACAAGT
ACCGTGAGGGAAAGATGAAAAGCACTTTGGAAAGAGAGTTAAACAGTACGTGAAATTGTT
GAAAGGGAAACGCTTGAAGTCAGTCGCGTCTGCCGGGACTCAGCCTTGTGCTTGGTGTAT
GGACGGGCCAGCATCAATTTTGGTCGCCGGACAAAGGCTGGAGAAATGTGGCGGGTGTGT
TATAGTCTTCACATACGGCGGTCGGGATTGAGGAGCTTAGGATGCTGGCGTAATGGCTTT
AAACGACCCGTCTTGAAACACGGACCAAGGAGTCTAACATGCCCGCGAGTGTTCGGGTGA
AAACCCGTGCGCGTAATGAAAGTGGGGCACCGACGCCCGGACCAGAGTGACGGATCTGCG
GTAGAGCGTGTATGTTGGGACCCGAAAGATGGTGAACTATGCCTGAATAGGGTGAAGCCA
GAGGAAACTCTGGTGGAGGCTCGTAGCGATTCTGACGTGCAAATCGATCGTCAAATTTGG
GTATAGGGGCGAAAGACTAATCGAACCATCTAGTAGCTGGTTCCTGCCGAAGTTTCCCTC
AGGATAGCAGAAACTCGATCAGATTTATGTGGTAAAGCGAATGATTAGAGGCCTTGGGGT
TGAAACAACCTTAACCTATTCTCAAACTTTAAATATGTAAGAACAAGCCGTCGCTTGAAG
AGTTTCTAGTGGGCCATTTTTGGTAAGCAGAACTGGCGATGCGGGATGAACCGAACGCGA
GGTTAAGGTGCCGGAATACACGCTCATCAGACACCACAAAAGGTGTTAGTTCATCTAGAC
AGCAGGACGGTGGCCATGGAAGTCGGAACCCGCTAAGGAGTGTGTAACAACTCACCTGCC
GAATGAACTAGCCCTGAAAATGGATGGCGCTCAAGCGTGTTACCCATACCTCGCCGTCAG
CGTTGAAGTGACGCGCTGACGAGTAGGCAGGCGTGGAGGTGTGAAGAAGCCTTGGCAGTG
ATGCTGGGTGAAACGGCCTCTAGTGCAGATCTTGGTGGTAGTAGCAAATATTCAAGTGAG
AACCTTGAAGACTGAAGTGGAGAAAGGTTCCATGGTAACAGCAGTTGGACATGGGTTAGT
CGATCCTAAGAGATAGGGAAGCTCCGTTTCATATCGAAAGGGAATCCGGTTAAGATTCCG
GAACCAGGATGTGGGGCGGCAACGCAAATGAACTTGGAGACGCTGGCAAGGGCCCCGGGA
AGAGTTCTCTTTTCTCCTTAACCGTCTCACCCTGAAATCGGATTGTCCGGAGCTAGGGTT
CAATGGCGGGTAGAGCTCGACGTCGGGTCCGGTGCGTTCTTGACAGTCCTTGAAAATCCA
AGGGAATGTTTCACGCCTGGTCGTACTCATAACCGCAGCAGGTCTCCAAGGTGAACAGCC
TCTAGTTGATAGAACAATGTAGATAAGGGAAGTCGGCAAAATAGATCCGTAACTTCGGGA
AAAGGATTGGCTCTAAGGGTTGGGTGCGTCGGGCCTTGGGGCTGGGACTGTCGGACGGAT
GTGGATGGCCTTGGCGGGCGTCCGGCGCACGCTTAACAACCGACTTAGAACTGGTACGGA
CAAGGGGAATCTGACTGTCTAATTAAAACATAGCATTTTTTGGTTATTTAAATATCACTT
TAAGTAATTTAGGTTTATACTCAGTATTAGTAATACTTTTAATAATAGGATTACAGATTC
AAAAATAATACCTTCTAAATGGTCAATAGCTATAGAAAGTATTTTCATTACAATTAATAC
AATGGTTAAAGAACAATTAGAAATATATTTACCTTTTATTTATGCTCTATTTTTTTCATA
TTAATAGCTAATTTATTAGGTAATATTCCCTATTCTTATACAGTGACAACTTCTATTATA
GTTACAATAGGTCTTTCTTTTACTATTCTTGGAGTAACTATTCTTGGCACAAAGTACATT
TTTACTTTGTTCCTTCTGGAACTCCTTTAGCTTTAGTTCCTTTATTAGTATTAATTGAAA
CAGTTTCTTACTTAGCTAGAGCTCTATCTTTAGGGATAAGATTATTTGCTAATATGGTAG
CTGGTCACTCTTTATTAAAAATTTTATCTACTTTCTTATATCAAAATAGTAGTTTAATTA
TAGCTATATTTACTCTAATTCCTTTTGCTTTCTTCCTAGCATTATGTGGATTAGAAGTAG
CAGTGATCCCAACTTGCCGACAAGATTCGGCATGTGCGCGCATGTCTATCGTATGGGGTC
ACTGCAAGGGTAAAATGATCTGTGAAACGGATGTGGCCACGTCCAGCCGCAGGTGAGAAA
AGAAGGGTTGAAGCTGTTTCTCCAATACAAGCGATCCAAGGACGATGATGAGAGATCAAG
TCTCTCCAGCCTGACAAGCGGCTCTTCACAGCGCAAGAGGTTCTCAACACCCTGAAGAAG
ATTTCCGATGCGGATATGCATCTCCTCGGGCTCTCGGAGGAGTATGCCCGCCCAGAGTGG
ATGATATTGACGGTGTTGCCTGTTCCACCGCCGCCAGTGCGACCCAGTATCGCTGTTGAC
GGTGGTGCTATGCGGAGTGAGGATGATTTGACGTACAAGCTGGGCGACATCATCAAGGCT
TCTGCCAACGTTCGTCGGTGCGAACAGGAAGGCGCCCCAGCACACGTCATCACGGA
[37] Lepiota_xanthophylla_TUB_011553
TGTACTGTGAAACTGCGAATGGCTCATTAAATCAGTTATAGTTTATTTGATGATACCTTG
CTACATGGATAACTGTGGTAATTCTAGAGCTAATACATGCAATTAGCCCCAACTTCTGGA
AGGGGTGTATTTATTAGATAAAAAACCAACGTGGTTCGCCACTCCCTTGGTGATTCATAA
TAACTTCTCGAATCGCATGGCCTTGTGCCGGCGATGCTTCATTCAAATATCTGCCCTATC
AACTTTCGATGGTAGGATAGAGGCCTACCATGGTTTCAACGGGTAACGGGGAATAAGGGT
TCGATTCCGGAGAGGGAGCCTGAGAAACGGCTACCACATCCAAGGAAGGCAGCAGGCGCG
CAAATTACCCAATCCCGACACGGGGAGGTAGTGACAATAAATAACAATATACGGGTCTTA
TAATTGGAATGAGTACAATTTAAATCCCTTAACGAGGAACAATTGGAGGGCAAGTCTGGT
GCCAGCAGCCGCGGTAATTCCAGCTCCAATAGCGTATATTAAAGTTGTTGCAGTTAAAAA
GCTCGTAGTTGAACTTCAGACCTGGCTGGGCGGTCCGGCTGGGCCTTACTTCTTGGTGAG
CCGTGCCCTTTATTGGAACCAGGACTTTTACCTTGAGAAAATTAGAGTGTTCAAAGCAGG
CTATGCCCGAATACATTAGCATGGAATAATAAAATAGGACGTGCGGTTCTATTTTGTTGG
TTTCTAGAGTCGCCGTAATGATTAATAGGGATAGTTGGGGGCATTGGTATTGAGTCGCTA
GAGGTGAAATTCTTGGATTGACTCAAGACTGACTACTGCGAAAGCATTTGCCAAGGATGT
TTTCATTAATCAAGAACGAAGGTTAGGGGATCGAAAACGATCAGATACCGTTGTAGTCTT
AACAGTAAACTATGCCGACTAGGGATCGGTGATGTGTTGTTCGGCACCTTACGAGAAATC
AAAGTCTTTGGGTTCTGGGGGGAGTATGGTCGCAAGGCTGAAACTTAAAGGAATTGACGG
AAGGGCACCACCAGGAGCCTGCGGCTTAATTTGACTCAACACGGGGAAACTCACCAGGTC
CAGACATAACTAGGATTGACAGATTGATAGCTCTTTCATGATTTTATGGGTGGTGGTGCA
TGGCCGTTCTTAGTTGGTGGAGTGATTTGTCTGGTTAATTCCGATAACGAACGAGACCTT
AACCTGCTAAATAGCCAGGCCGGCTTCGGCTTCTTAGAGGGACTGTGCGTCTAGCTGACG
GAAGTTTGAGGCAATAACAGGTCTGTGATGCCCTTAGATGTTCTGGGCCGCACGCGCGCT
ACACTGACAGAGCCAGCGAGTCCTTGGCCGGAAGGTGGGTAATCTTGTGAAACTCTGTCG
TGCTGGGGATAGAGCATTGCAATTATTGCTCTTCAACGAGGAATACCTAGTAAGCGTGAG
TCATCAGCTCGCGTTGATTACGTCCCTGCCCTTTGTACACACCGCCCGTCGCTACTACCG
ATTGAATGGCTTAGTGAGGTCTTCGGATTGGCTTTGGGGAGCCGGCAACGGCACCAGCGG
GAAAAGCTCAAATTTAAAATCTGGCGGTGCCGTCCGAGTTGTAATCTAGAGAAGCGTTAC
CCGCGCTGGACCGTGTACAAGTCTCCTGGAATGGAGCGTCATAGAGGGTGAGAATCCCGT
CTCTGACACGGACTATGTGGTATGCTCTCAAAGAGTCGAGTTGTTTGGGAATGCAGCTCA
AAATGGGTGGTAAATTCCATCTAAAGCTAAATATTGGCGAGAGACCGATAGCGAACAAGT
ACCGTGAGGGAAAGATGAAAAGAACTTTGGAAAGAGAGTTAAACAGTACGTGAAATTGCT
GAAAGGGAAACGCTTGAAGTCAGTCGCGTTGGCCGGGGATCAGCCTCGTGCGTGGTGTAT
TGACGGGTCAGCATCAATTTTGACCGCTGGAAAAAGGCTTAGGGAATGTGGCGGCTGTGT
TATAGCCCTCACATACAGCGGTTGGGATTGAGGAGCTTAGGATGCTGGCATAATGGCTTT
AAGCGACCCGTCTTGAAACACGGACCAAGGAGTCTAACATGCCTGCGAGTGTTTGGGTGA
AAACCCGAGCGCGCAATGAAAGTGGAGCATCGACGCCCGGACCAGAGGGACGGATCCGCG
GTAGAGCATGTATGTTGGGACCCGAAAGATGGTGAACTATGCCTGAATAGGGTGAAGCCA
GAGGAAACTCTGGTGGAGGCTCGTAGCGATTCTGACGTGCAAATCGATCGTCAAATTTGG
GTATAGGGGCGAAAGACTAATCGAACCATCTAGTAGCTGGTTCCTGCCGAAGTTTCCCTC
AGGATAGCAGAAACTCAATCAGATTTATGTGGTAAAGCGAATGATTAGAGGCCTTGGGGT
TGAAACAACCTTAACCTATTCTCAAACTTTAAATATGTAAGAACGAGCCGTTTCTTGAAG
AGTTTCTAGTGGGCCATTTTTGGTAAGCAGAACTGGCGATGCGGGATGAACCGAACGCGA
GGTTAAGGTGCCGGAATTCACGCTCATCAGACACCACAAAAGGTGTTAGTTCATCTAGAC
AGCAGGACGGTGGCCATGGAAGTCGGAATCCGCTAAGGAGTGTGTAACAACTCACCTGCC
GAATGAACTAGCCCTGAAAATGGATGGCGCTTAAGCGTGATACCCATACCTCGCCGTCAG
CGTTGAAGTGACGCGCTGACGAGTAGGCAGGCGTGGAGGTGTGAAGAAGCCTTGGCAGTG
ATGCTGGGTGAAACGGCCTCTAGTGCAGATCTTGGTGGTAGTAGCAAATATTCAAGTGAG
AACCTTGAAGACTGAAGTGGAGAAAGGTTCCATGGTAACAGCAGTTGGACATGGGTCAGT
CGATCCTAAGAGATAGGGAAGCTCCGTTTCATATCGAAAGGGAATCCGGTTAAAATTCCG
GAACCAGGATGTGGAACGGCAACGTAACTGAACTTGGAGACATTGGCAGGGGCCCCGGGA
AGAGTTATCTTTTCTCCTTAACAGTCTCACCCTGAAATCAGATTGTCTGGAGCTAGGGTT
CAATGACTGGTAGAGCACAACGTTGTGTCCGGTGCGTTCCTGACAATCCTTGAAAATCCA
AGGGAATGTTTCACACCTGGTCGTACTCATAACCGCAGCAGGTCTCCAAGGTGAACAGCC
TCTAGTTGATAGAACAATGTAGATAAGGGAAGTCGGCAAAATAGATCCGTAACTTCGGGA
AAAGGATTGGCTCTAAGGGTTGGGTGTGTCGGGCCTTGGAGCTGGGACTGCTGGGTGGAC
GTGGATGGCCTTGGCGGGCGTCCGGCGCACGCTTAACAACCGACTTAGAACTGGTACGGA
CAAGGGGAATCTGACTGTCTAATTAAAACATAGCA-TTTTAGGTCATTTAAATTTAACTT
TAACAAATTTAGGGTTATATTCTTTATTTATAATATTTGTAGTTATAGGGTTACAGATTC
AAACTTAATACCTAGTAAATGGTCTATTTCATTAGAATCATCTTATGCTAGTTTAAGCTC
TATGGTTAGAGAACAAATAGAAATTTATTTACCTTATGTATATTCATTATTCTTTTTATA
TTAATAGGAAATTTAATATCTAATGTACCATATTCATTTGCAGTGACTGCTAGTGGTATA
GTTTCTTTAGGTCTAAGTATTACAATATTTGGAGTAACTATCTTAGCCATGGTATTAAAT
TCTTCTTTATCCCAGCTGGTACTCCTTTAGCTTTAGTACCTTTATTAGTTTTAATTGAAT
TAATATCATATTTAGCTAGAGCTGTTTCTTTAGGAGTTCGATTATTTGCTAACTTAGTGG
CTGGTCACACATTRTTGAAAATTTTATCTACATATCTATATGATACTGGTAGTTTAATTG
TAGCTATAATTACATTAATTCCTTTCACTATATTC-------------------------
----GATCCCAATTTGCGGACAAAATTCGTCACGTCCGCGTATGGCTATTGTCTGGGCGC
ATTGCAAAACCAAGACGGTTTGTGAACCGGTTGCGGCCATATACAACCACAAATCAGGAA
AGAGGGTTTGAAGCTTTTTGTACAGTATAAGAAGACTAAGGATGACGATGAGAGGTCAAG
TCTATGCAGCCTGATAAACGGCCAATAACTCCCTCAGAGGTTTATACCGTCTTTAAAAAG
ATGACAGATTCGGATCTGCACCTTTTGGGTCTCTCTGATGAGTATGCAAGGCCTGAGTGG
ATGATACTCACTGTCATGCCTGTTCCTCCTCCTCCTGTTCGCCCTAGCATTGCCGTCGAC
GGTGGTGCCATGCGCAGCGAGGATGACTTAACTTACAAGCTTGGTGATATCATTAAAGCC
TCCGCCAACGTTCGCCGATGTGAACAAGAAGGCGCTCCCGCTCATGTCATCTCCGA
[38] Hygrophorus_chrysodon_TUB_011570
TGTACTGTGAAACTGCGAATGGCTCATTAAATCAGTTATAGTTTATTTGATGGTATCTTG
CTACATGGATAACTGTGGTAATTCTAGAGCTAATACATGCAATCAGCCCCGACTTCAGGA
AGGGGTGTATTTATTAGATAAAAAACCAACGCGGTTCGCCGCTCCCTTGGTGATTCATAA
TAACTTCTCGAATCGCATGGCCTTGTGCCGGTGATGCTTCATTCAAATATCTGCCCTATC
AACTTTCGATGGTAGGATAGAGGCCTACCATGGTTTCAACGGGTAACGGGGAATAAGGGT
TCGATTCCGGAGAGGGAGCCTGAGAAACGGCTACCACATCCAAGGAAGGCAGCAGGCGCG
CAAATTACCCAATCCCGACACGGGGAGGTAGTGACAATAAATAACAATATACGGGTCTTA
TAATTGGAATGAGTACAATTTAAATCCCTTAACGAGGAACAATTGGAGGGCAAGTCTGGT
GCCAGCAGCCGCGGTAATTCCAGCTCCAATAGCGTATATTAAAGTTGTTGCAGTTAAAAA
GCTCGTAGTTGAACTTCAGACCTGGTCGGGCGGTCTGACTGGGCCTTACCTCTTGGTGAG
CCGTGCCCTTTATTGGAACCAGGACTTTTACCTTGAGAAAATTAGAGTGTTCAAAGCAGG
CTATGCCCGGATACATTAGCATGGAATAATAGAATAGGACGTGCGGTTCTATTTTGTTGG
TTTCTAGAGTCGCCGTAATGATTAATAGGGATAGTTGGGGGCATTGGTATTGAGTCGCTA
GAGGTGAAATTCTTGGATTGACTCAAGACCGACTATTGCGAAAGCATTTGCCAAGGATGT
TTTCATTAATCAAGAACGAAGGTTAGGGGATCGAAAACGATCAGATACCGTTGTAGTCTT
AACAGTAAACTATGCCGACTAGGGATCGGTGATGTGTCGCTCGGCACCTTACGAGAAATC
AAAGTCTTTGGGTTCTGGGGGGAGTATGGTCGCAAGGCTGAAACTTAAAGGAATTGACGG
AAGGGCACCACCAGGAGCCTGCGGCTTAATTTGACTCAACACGGGGAAACTCACCAGGTC
CAGACATAACTAGGATTGACAGATTGATAGCTCTTTCATGATTTTATGGGTGGTGGTGCA
TGGCCGTTCTTAGTTGGTGGAGTGATTTGTCTGGTTAATTCCGATAACGAACGAGACCTT
AACCTGCTAAATAGCCAGGCTGGCTTTGGCTTCTTAGAGGGACTGTGCGTCTAGCTGACG
GAAGTTTGAGGCAATAACAGGTCTGTGATGCCCTTAGATGTTCTGGGCCGCACGCGCGCT
ACACTGACAGAGCCAGCGAGACCTTGGCCGGAAGGTGGGTAATCTTGTGAAACTCTGTCG
TGCTGGGGATAGAGCATTGCAATTATTGCTCTTCAACGAGGAATACCTAGTAAATGCGAG
TCATCAGCTCGCGTTGATTACGTCCCTGCCCTTTGTACACACCGCCCGTCGCTACTACCG
ATTGAATGGCTTAGTGAGGTCTCCGGATTGGCTTTAGAGAGCCGGCAACGGTACTAGCGG
GAAAAGCTCAAATTTAAAATCTGATGGTGCTGTCCGAGTTGTAATCTAGAGAAGTGTTTT
CCGCGCTGGACCGTGTACAAGTCTCTTGGAACAGAGCATCATAGAGGGTGAGAATCCCGT
CTTTGACACAGACTATGTGATTCGCTCTCAAAGAGTCGAGTTGTTTGGGAATGCAGCTCA
AAATGGGTGGTAAATTCCATCTAAAGCTAAATATTGGCGAGAGACCGATAGCGAACAAGT
ACCGTGAGGGAAAGATGAAAAGAACTTTGGAAAGAGAGTTAAACAGTACGTGAAATTGTT
GAAAGGGAAACGCTTGAAGTCAGTCATGTTGGCCAGAAATCAACCTTGTGCTGGGTGTAT
TTACGGGTCAGCATCAATTTCGACTGTTGGATAAAAGTTA--ATATTTATTCGGATGTG-
--TAGCCTCTGTATACAACAGTTGGGATTGAGGAGCTTAGGATGCTGGCATAATGGCTTT
AATCGACCCGTCTTGAAACACGGACCAAGGAGTCTAACATGCCCGCGAGTGTTTGGGTGA
AAACCCGAGCGCGTAATGAAAGTGGAGCATCGACGCCCGGACCAGAGTGACGGTTCCGCG
GTAGAGCGTGTATGTTGGGACCCGAAAGATGGTGAACTATGCCTGAATAGGGTGAAGCCA
GAGGAAACTCTGGTGGAGGCTCGTAGCGATTCTGACGTGCAAATCGATCGTCGAATTTGG
GTATAGGGGCGAAAGACTAATCGAACCATCTAGTAGCTGGTTCCTGCCGAAGTTTCCCTC
AGGATAGCAGAAACTCAATCAGATTTATGTGGTAAAGCGAATGATTAGAGGCCTTGGGGT
TGAAACAACCTTAACCTATTCTCAAACTTTAAATATGTAAGAACGAGCCGTCTCTTGAAG
AGTTTCTAGTGGGCCATTTTTGGTAAGCAGAACTGGCGATGCGGGATGAACCGAACGCGA
GGTTAAGGTGCCGGAATTCACGCTCATCAGACACCACAAAAGGTGTTAGTTCATCTAGAC
AGCAGGACGGTGGCCATGGAAGTCGGAATCCGCTAAGGAGTGTGTAACAACTCACCTGCC
GAATGAACTAGCCCTGAAAATGGATGGCGCTTAAGCGTGATACCCATACCTCGCCGTCAG
CGTTGAAGTGACGCGCTGACGAGTAGGCAGGCGTGGAGGTGTGAAGAAGCCTTGGCAGTG
ATGCTGGGTGAAACGGCCTCTAGTGCAGATCTTGGTGGTAGTAGCAAATATTCAAGTGAG
AACCTTGAAGACTGAAGTGGAGAAAGGTTCCATGGTAACAGCAGTTGGACATGGGTCAGT
CGATCCTAAGAGATAGGGAAGCTCCGTTTCATATCGAAAGGGAATCCGGTCAAGATTCCG
GAACCAGAATGTAGAACGGCAACGTAAATGAACTTGGAGACGCTGGCAAGGGCCCCGGGA
AGAGTTATCTTTTCTCCTTAACAGCCTAACCCTGAAATCAGTTTGTCTGGAGATAGGGTT
CAATGGTTGGTAGAGCTCGACGTCGGGTCCGGTGCGTTCTTGACAGTCCTTGAAAATCCA
AGGGAATGTTTTACATCTGGTCGTACTCATAACCGCAGCAGGTCTCCAAGGTGAACAGCC
TCTAGTTGATAGAACAATGTAGATAAGGGAAGTCGGCAAAATAGATCCGTAACTTCGGGA
AAAGGATTGGCTCTAAGGGTTGGGTGTGTCGGGCCTTGGGGCCGGAACTGCTAGATGGAT
GCGGATGACTTTGGCGGGCGTCCGGCGCACGCTTAACAACCAACTTAGAACTGGTACGGA
CAAGGGGAATCTGACTGTCTAAT-------------TATTAGGTTATTTAAATATTACTA
TAACAAATTTAGCTTTATATTCTATATTAATTTTATTATTAGTTGTAGGATTACAGAAAC
TAAATTATTACCTTCAAAATGGTCTATTTCTTTAGAAAGTTTATTTGCAAGTATAAATAC
TATGGTTAGAGAACAAATAGAAATTTATTTACCATTTATTTATTCATTATTTGTTTCATT
TTAATTGCTAATTTAACTGGTAATGTACCTTATTCTTTCACAATTACATCTTCTATAATA
GTTTCAATCGGTCTAAGTTTTACTATCTTTGGAGTAACAATACTTGGCATAAATTACATT
TCTACTTTATACCTTCAGGGACACCTTTAGCTTTAGTACCTTTACTAGTATTAATTGAAT
TAATTTCTTATATTGCAAGAGCTGGTAGTTTAGGTATCCGATTATTTGCTAATATAGTAG
CCGGGCATACATTACTTAAAATTTTATCAACTTTCTTATATCAATCAGGGAGCATATTAA
TAGCTGTATTAACTTTAATACCATTTTCTATTTTTATAGCATTAATTGGTTTAGAAATAG
CAGTGACCCCAATTTGCGGAGAAAATTCGCCATGTCCGCGAATGGCCGTCGTTTGGGCCC
ACTGCAAGACGAAAATGGTCTGCGAACCGGATGTGGCCACATTCAGCCGCAAATCAGAAA
AGAAGGCCTCAAGCTCTTTGTGCAATACAAGAAGCCAAAGGATGACGATGAGATGCCAAG
TCGTTACAGCCTGATAAGAGGCTTATCACGGCACAGGATGTGTACATTGTTTTCAAAAAG
ATGTTGGATTCGGATCTCCACCTCCTCGGCCTTTCGGACGAGTATGCTCGTCCGGAATGG
ATGATTCTGACTGTTATGCCYGTCCCTCCTCCTCCTGTTCGACCGAGTATCGCTGTCGAC
GGCGGTGCTATGCGCAGTGAAGATGACTTRACGTATAAACTCGGTGACGTCATCAAGGCG
TCCGCAAATGTTCGGAGATGCGAGCAGGAGGGCGCGCCTGCTCATGTTATTATAGA
[39] Calocera_viscosa_TUB_020317
TGTACTGTGAAACTGCGAATGGCTCATTAAATCAGTTATAGTTTATTTGATGGTACATTG
CTACATGGATAACTGTGGTAATTCTAGAGCTAATACATGCTTCAAGCCCCGACTTCTGGA
AGGGGTGTATTTATTAGATAAAAAACCAATGC---CTTCGGGCTTCTTGGTGATTCATAA
TAACTGCTCGAATCGCATGGCCTTGCGCCGGCGATGCTTCATTCAAATATCTGCCCTATC
AACTTTCGATGGTAGGATAGAGGCCTACCATGGTTTCAACGGGTAACGGGGAATAAGGGT
TCGATTCCGGAGAGGGAGCCTGAGAAACGGCTACCACATCCAAGGAAGGCAGCAGGCGCG
CAAATTACCCAATCCCGACACGGGGAGGTAGTGACAATAAATAACAATACACGGGTCTTG
TAATTGGAATGAGTACAATTTAAATCCCTTAACGAGGAACAATTGGAGGGCAAGTCTGGT
GCCAGCAGCCGCGGTAATTCCAGCTCCAATAGCGTATATTAAAGTTGTTGCAGTTAAAAA
GCTCGTAGTCGAACTTCGGACCCCGGGCTTCGGTCCTGCGGGGCCTTACTTCTTGGTGAG
CTATGCTCTTTACTGGAACCAGGACTGTTACCTTGAGAAAATTAGAGTGTTCAAAGCAGG
CTACGCCGGAATACATTAGCATGGAATAAGAGAATAGGACGTGCGTCCCTATTTTGTTGG
TTTCTAGAGACGCGGTAATGATTAATAGGGACAGTTGGGGGCATTCGTATTCGGTTGCTA
GAGGTGAAATTCTTGGATTTACCGAAGACGAACTTCTGCGAAAGCATTTGCCAAGGATGT
TTTCATTGATCAAGAACGAAGGTTAGGGGATCGAAAACGATTAGATACCGTTGTAGTCTT
AACAGTAAACTATGCCGACTAGAGATCGGTAATGACCCGTTCGGCATCTTGCGAGAAATC
AAAGTCTTTGGGTTCTGGGGGGAGTATGGTCGCAAGGCTGAAACTTAAAGGAATTGACGG
AAGGGCACCACCAGGAGCCTGCGGCTTAATTTGACTCAACACGGGGAAACTCACCAGGTC
CAGACATAGTAAGGATTGACAGATTGATAGCTCTTTCATGATTCTGTGGGTGGTGGTGCA
TGGCCGTTCTTAGTTGGTGGAGTGATTTGTCTGGTTAATTCCGATAACGAACGAGACCTT
AACCTGCTAAATAGCCAGGCCGGCTTTGGCTTCTTAGAGGGACTGTGCGACTAGCTGACG
GAAGTTTGAGGCAATAACAGGTCTGTGATGCCCTTAGATGTTCTGGGCCGCACGCGCGCT
ACACTGACGGAGCCAGCGAGACCTTGGCCGGAAGGCGGGTAATCTTGTGAAACTTCGTCG
TGCTGGGGATAGAGCATTGCAATTATTGCTCTTCAACGAGGAATTCCTAGTAGGCGTGAG
TCATCAGCTCGCGTCGATTACGTCCCTGCCCTTTGTACACACCGCCCGTCGCTACTACCG
ATTGAATGGCTTAGTGAGGTCTTCGGATTGGCTCTGAGGCGCCGGCAACGGCATCAGCGG
GAAAAGCTCAAATTTGTAATCCGTCC--CCCGACGGAGTTGTAATCTAGAGAAGTGTTTT
CGGCCGTTG-TCTCGGATAAGTCCCCTGAAACAGGGCGTCATAGAGGGTAACAATCCCGT
CCTTACCG-AGGTCGTGTGATACACTCTCGAAGAGTCGAGTTGTTTGGGAATGCAGCTCA
AAATGGGTGGTAAATTCCATCTAAAGCTAAATATTGGCGAGAGACCGATAGCGAACAAGT
ACCGTGAGGGAAAGATGAAAAGCACTTTGGAAAGAGAGTTAAACAGTACGTGAAATTGCT
AAAAGGGAAGCGCTTGAAGTCAGTCGCGTCGTCAGAGACTCAACCTCACTCATGGTGTAG
TGACGGGCCAACATCGATTTTGGGCGTGGGAATAGGATACAGGGAATGTGGCGGCTGTGT
TATAGCCCTCGTAAACCACGCCTGGGATCGAGGAGCCTAGGATGTTGGCGTAATGGCTTT
AAGCGACCCGTCTTGAAACACGGACCAAGGAGTCTAACATGTCTGCGAGTGTTTGGGTGC
AAACCCATGCGCGCAATGAAAGTACCGCACCATCGACCGATCCGGAGTGATGGATTTGAG
TAAGAGCATATATGTTGGGACCCGAAAGATGGTGAACTATGCCTGAATAGGGCGAAGCCA
GAGGAAACTCTGGTGGAGGCTCGTAGCGATTCTGACGTGCAAATCGATCGTCAAATTTGG
GTATAGGGGCGAAAGACTAATCGAACCATCTAGTAGCTGGTTCCTGCCGAAGTTTCCCTC
AGGATAGCAGAAGCTCGATCAGTTTTATGAGGTAAAGCGAATGATTAGAGGACTTGGGGT
TGAAACAACCTTAACCTATTCTCAAACTTTAAATATGTAAGAAGTCCCTGTCACTTGAAG
AGCTTCTAGTGGGCCATTTTTGGTAAGCAGAACTGGCGATGCGGGATGAACCGATCGCGA
GGTTAAGGTGCCGGAATACACGCTCATCAGACACCACAAAAGGTGTTAGTTCATCTAGAC
AGCAGGACGGTGGCCATGGAAGTCGGAACCCGCTAAGGAGTGTGTAACAACTCACCTGCC
GAATGAACTAGCCCTGAAAATGGATGGCGCTCAAGCGTGTTACCCATACCTCGCCGTTAA
CGTTGAAGTGACGCGTTAACGAGTAGGCAGGCGTGGGGGTGTGCAGAAGCCTAGGCAGCA
ATGCCGGGTGGAACGGCCCCTAGTGCAGATCTTGGTGGTAGTAGCAAATATTCAAGTGAG
AACCTTGAAGACTGAAGTGGAGAAAGGTTCCATGGTAACAGCAGTTGGACATGGGTTAGT
CGATCCTAAGCCATAGGGAAGCTCCGTTTCATGGCGAAAGGGAAGCCGGTTAAGATTCCG
GCACCAGGATGTGGGGCGGCAACGCAAATGAACTTGGAGACATTGGCAGGGGCCCCGGGA
AGAGTTCTCTTTTCTCCTTAACAGCTTAGCCCTGAAATCGGTTTGTCCGGAGCTAGGGTT
AAATGGCTGCAAGAGCTCGGCGCCGGGTCCGGTGCGTTCTTGACAATCCTTGAAAATCCA
AGGGAACGTTTCACGCCTGGTCGTACTCATAACCGCAGCAGGTCTCCTAGGTGAACAGCC
TCTAGTTGATAGAACAATGTAGACAAGGGAAGTCGGCAAAATAGATCCGTAACTTCGGGA
AAAGGATTGGCTCTAAGGGTTGGGTGCAGTGGTCCTTCGAGGCTGGACTACTGGGTCGGT
ATGGAAGACTTTGGA-GGCGTCCGCTGCACGCTTAACAACCAACTTAGAACTGGTACGGA
CAAGGGGAATCTGACTGTCTAATTAAAACATAGCATTTTTAGGGTATATAAATTTAAGCT
TAACGAATTTAGGTTTATATAGTTTATTAAGCATATTTATTATAATATCTTTACAAATCA
AAAAATAATACCATCACAAATTTCAATAGTATTAGAAAGCTTATATGTTAGTATTTTAAG
TATGGTTAAAGCTCAAATAGAGAAATATTTACCATTGATATACACTTTATTTTTTTTATT
ATTATTGCTAATTTAATAGGAAATATTCCTTATAATTATACTGTTACCACATCCGTAATT
GTAACTATGGGATTAAGTATCACAATATTTGCTGTAACTATATTATCCATAGTTTAAAAT
TCTATTTTATACCAGGTGGAACACCTTTAATGTTAGTACCTTTATTAACATTAATAGAAT
TTGTATCATATTTAGCCAGAGCATTTTCTTTAGGTATACGATTATTTGCAAATATGCTTA
GTGGTCATACTTTAATTAAAATTTTATCAACATTTTTAGGTCAAGCTAGTGGTATTATAT
CATTTATAATAACTTTAATTCCATTTACAATTTTTGTAGCATTATTAGGA----------
----GATGACATCTTCGCACGCTTGTCAAACGCGCCGACGCCTGCAAGTCGTATGGGAGT
ACTGCAAAACCAAGATGCTCTGCGAGTCGGTTGCGGTCATATCCAACCGTTAATTCGGAA
GGATGGATTGAAGCTATTCTTGGTTTACAAGAARCGGAAGGGAGATGATGAGACATAAAG
ATGGCTCAGCCAGAGAAGCGTCTTCTGACAGCTGCGGAAGCGCACTCGATTCTTCGCAAG
ATCCCGGCGAGCGACCTTCGCATCATGGGCTTGTCCGAGCGCTATGCACGMCCAGAATGG
ATGATCCTCTCAGTCATCCCCGTCCCTCCTCCGCAGGTCCGACCGTCAATCATGTCCGAC
------TCCCTGCGTAGTGAGGACGACTTGACGTACAAGCTGGCGGATATTCTCAAGACG
AGCGCAACCTTGAGGAAGCATGACGCYGAGGGTGCACCGGCGCATGTGGTGTCCGA
[40] Dacryopinax_cf_spathularia_TUB_019097
TGTACTGTGAAACTGCGAATGGCTCATTATATCAGCTATAGTTTATTTGATGGTACCTTG
CTACATGGATAACTGTGGTAATTCTAGAGCTAATACATGCTTTAAGCCCCAACTTTCGGA
AGGGGTGTATTTATTAGATAAAAAACCAATGC----CTTCGGGCTCCTGGTGATTCATAA
TAACTTCTCGAATCGCATGGCCTTGCGCCGGCGATGCTTCATTCAAATATCTGCCCTATC
AACTTTCGATGGTAGGATAGAGGCCTACCATGGTTTCAACGGGTAACGGGGAATAAGGGT
TCGATTCCGGAGAGGGAGCCTGAGAAACGGCTACCACATCCAAGGAAGGCAGCAGGCGCG
CAAATTACCCAATCCCGACACGGGGAGGTAGTGACAATAAATAACAATACACGGGTCTTG
TAATTGGAATGAGTACAATTTAAATCCCTTAACGAGGAACAATTGGAGGGCAAGTCTGGT
GCCAGCAGCCGCGGTAATTCCAGCTCCAATAGCGTATATTAAAGTTGTTGCAGTTAAAAA
GCTCGTAGTCGAACTTCAGGCCTCGCCTTTCGGTCCGGCGGGGTCTTACCTCTTGGTGAG
CCATGCCTTC--ATTGAACCAGGACTTTTACCTTGAGAAAATTAGAGTGTTCAAAGCAGG
CTGCGCCCGAATACATTAGCATGGAATAATAGAATAGGACGTGCGTCTCTATTTTGTTGG
TTTCTAGTGACGCGGTAATGATTAATAGGGACAGTTGGGGGCATTCGTATTCGGTTGCTA
GAGGTGAAATTCTTGGATTTACCGAAGACGAACTTCTGCGAAAGCATTTGCCAAGGATGT
TTTCATTGATCAAGAACGAAGGTTAGGGGATCGAAAACGATTAGATACCGTTGTAGTCTT
AACAGTAAACTATGCCGACTAGGGATCGGTTATGACCCGTTCGGCACCTTGCGAGAAATC
AAAGTCTTTGGGTTCTGGGGGGAGTATGGTCGCAAGGCTGAAACTTAAAGGAATTGACGG
AAGGGCACCACCAGGAGCCTGCGGCTTAATTTGACTCAACACGGGGAAACTCACCAGGTC
CAGACATAGTAAGGATTGACAGATTGATAGCTCTTTCATGATTCTGTGGGTGGTGGTGCA
TGGCCGTTCTTAGTTGGTGGAGTGATTTGTCTGGTTAATTCCGATAACGAACGAGACCTT
AACCTGCTAAATAGCCAGGCCGGCTTTGGCTTCTTAGAGGGACTGTGCGACTAGCTGACG
GAAGTTTGAGGCAATAACAGGTCTGTGATGCCCTTAGATGTTCTGGGCCGCACGCGCGCT
ACACTGACGGAGCCAGCGAGACCTTGGCCGGAAGGCGGGTAATCTTGTGAAACTTCGTCG
TGCTGGGGATAGAGCATTGCAATTATTGCTCTTCAACGAGGAATTCCTAGTAGGCGTGAG
TCATCAGCTCGCGTCGATTACGTCCCTGCCCTTTGTACACACCGCCCGTCGCTACTACCG
ATTGAATGGCTTAGTGAGGTCTTCGGATCGACTTCGGGGAGCCGGCAACGGCACCAGCGG
GAAAAGCTCAAATTTAAAATCCCTTC------KGGGAGTTGTAATCTAGAGACGTGTTTT
CGGTCGTTG-CCTCGGACAAGTCCCTTGGAACAGGGCGTCATAGAGGGTGAGAATCCCGT
ACTTGCCG-AGCTCCTGTGATACACGTTCGAAGAGTCGAGTTGTTTGGGAATGCAGCTCA
AAATGGGTGGTAAACTCCATCTAAAGCTAAATATTGGCGAGAGACCGATAGCGAACAAGT
ACCGTGAGGGAAAGATGAAAAGCACTTTGGAAAGAGAGTTAAACAGTACGTGAAATTGTT
GAAAGGGAAGCGCTTGAAGTYAGTCGCGTTG-CAGGGACTCAGCC---GTCAAGGTGCAG
CRACGGGTCAACATCAATTTCGGCCGYGGGAAAAGGGCTTGGGGAATGTGGCGGCTGTGT
TATARCCTTCGTAYACCGTGGCCGGGATTGAGGA--ACAGGATGTTGACAAAATGGCTTT
AAGCGACCCGTCTTGAAACACGGACCAAGGAGTCTAACATGTCTGCGAGTGTTCGGGTGC
AAACCCGTGCGCGTAATGAAAGTACCGCACCATCGACCGATCCGGAGTGATGGATTTGAG
TAAGAGCATATATGTTGGGACCCGAAAGATGGTGAACTATGCCTGAATAGGGCGAAGCCA
GAGGAAACTCTGGTGGAGGCTCGTAGCGATTCTGACGTGCAAATCGATCGTCAAATTTGG
GTATAGGGGCGAAAGACTAATCGAACCATCTAGTAGCTGGTTCCTGCCGAAGTTTCCCTC
AGGATAGCAGAAGCTCAATCAGTTTTATGAGGTAAAGCGAATGATTAGAGGCCTTGGGGT
TGAAACAACCTTAACCTATTCTCAAACTTTAAATATGTAAGAAGTCCCTGTTACTTARAG
AGCTTCTAGTGGGCCATTTTTGGTAAGCAGAACTGGCGATGCGGGATGAACCGATCGCGA
GGTTAAGGTGCCGGAATACACGCTCATCAGACACCACAAAAGGTGTTAGTTCATCTAGAC
AGCAGGACGGTGGCCATGGAAGTCGGAACCCGCTAAGGAGTGTGTAACAACTCACCTGCC
GAATGAACTAGCCCTGAAAATGGATGGCGCTCAAGCGTGTTACCCATACCTCGCCGTTAA
CGTTGAAGTGACGCGTTAACGAGTAGGCAGGCGTGGAGGTGTGAGGAAGCCTAGGCAGYG
ATGCCGGGTGAAACGGCCTCTAGTGCAGATCTTGGTGGTAGTAGCAAATATTCAAGTGAG
AACCTTGAAGACTGAAGTGGAGAAAGGTTCCATGGTAACAGCAGTTGGACATGGGTGAGT
CGATCCTAAGCCATAGGGAAACTCCGTTTTATGGCGAAAGGGAAGCCGGTTAAGATTCCG
GCACCTGGGCGTGGGGCGGCAACGCGAACGAACTTGGAGACGTCGGCAGGAACCCTGGGA
AGAGTTCTCTTTTCTCCTTAACCGCTTGGCCCTGAAATCGGTTTGTCCGGAGCTAGGGTT
AGATAGCTGGAAGAGCTCGGCGCCGGGTCCGGTGCGTTCCTGACGACCCTTGAAAATCCA
AGGGATGCTTTCGCTCCTGGTCGTACTCATAACCGCAGCAGGTCTCCAAGGTGAACAGCC
TCTAGTTGATAGAACAATGTAGACAAGGGAAGTCGGCAAATTAGATCCGTAACTTCGGGA
AAAGGATTGGCTCTAAGGGTTGGGTGCAGTGGTCCTTGAAGGCCGGACTACCGGGTCGGT
GTGGAAGATCTTGGA-GGCGTCCGCTGCACGCTTAACAACCAACTTAGAACTGGTACGGA
CAAGGGGAATCTGACTGTCTAATTAAAACATAGCATTTTTTGGTTATTTAAATCTAAGTC
TAACTAATTTAGGTTTATACTGTTTATTAACATTATTCTTAATAATATCATTTCAAACCA
AAAAATAGTACCATCTCAAATGACTATTGTATTGGAAAGTTTATATGCCAGTATACTAAG
TATGGTAAAAAGTCAAATAGATAAATATTTTCCTTTAATTTATACTTTATTTTTTTTATA
TTAATAGCAAATTTAACTGGTAATGTACCTTATAATTATACAGTTACAACTTCAGTTATT
GTTACTATGGGTTTAAGTATTACAATTTTTGCTGTAACACTTTTATCCATAAAATCAAAT
TTTTTTTTATACCAGGAGGTACTCCATTATTATTAGCTCCATTATTAGCACTAATCGAAT
TTGTATCTTATTTAGCAAGAGCTTTTTCATTAGGTATCAGACTTTTTGCAAATATGCTTA
GTGGTCATACTTTAATAAAAATATTATCTACTTTTTTAGGCCAAACTAGCGGTATTATCT
CATTTATAATAACCTTAGTTCCATTTACTATTTTTGTAGCACTA----------------
----GATGAGACGTTCGCACGCTCGTCAGGCGGGCTGACGATTGCAGGTGGTTTGGGAGT
ATTGTAAGGGGAAAATGCTGTGCGAGTCGGTTGCGGGCACATCCAGCCGTTAATCCGGAA
GGATGGGTTGAAGCTGTTCCTCGTTTATAAGAAGAGGAAAGATGACGACGAGATTCGAAG
ATGGCTCAGCCTGAAAAGCGGCTTCTGACCGCTGCAGAGGCCCACTCAATCCTCCGAAAG
ATTCCGCTGAGCGATCTCCGCATCATGGGCCTGTCCGAACGATACGCACGACCGGAATGG
ATGATTTTATCGGTCATCCCCGTCCCGCCACCGCAAGTTCGACCGTCAATCATGTCCGAC
------TCTCTCCGAAGCGAGGACGACTTGACGTACAAGCTTGCGGATATCCTCAAGACA
AGCGCGACTTTGAGGAAGCATGATGCCGAGGGTGCACCGGCGCATGTGGTATCGGA
[41] Ceratobasidium_cornigerum_MAFF_237401
TGTACTGTGAAACTGCGAATGGCTCATTAAATCAGTTATAGTTTATTTGATGGTATCTTA
CTACATGGATAACTGTGGTAATTCTAGAGCTAATACATGCATCAAGCCCCGACTCAC-GA
AGGGGTGTATTTATTAGATAAAAAACCAATGCGGTTCGCCGCTCCTTTGGTGATTCATAA
TAACTGCTCGAATCGCATGGCCTTGTGCTGGCGATGCTTCATTCAAATATCTGCCCTATC
AACTTTCGATGGTAGGATAGAGGCCTACCATGGTTTCAACGGGTAACGGGGAATAAGGGT
TCGATTCCGGAGAGGGAGCCTGAGAAACGGCTACCACATCCAAGGAAGGCAGCAGGCGCG
CAAATTACCCAATCCCGACACGGGGAGGTAGTGACAATAAATAACAATATATGGGTCTTA
TAATTGGAATGAGTACAATTTAAATCCCTTAACGAGGAACAATTGGAGGGCAAGTCTGGT
GCCAGCAGCCGCGGTAATTCCAGCTCCAATAGCGTATATTAAAGTTGTTGCAGTTAAAAA
GCTCGTAGTTGAACTTCAGGCCTGGTCGGGCGGTCTGACTGGGTCTTACCTCTTGGTGAG
CCATGCCCTTCACTGGAACCAGGACTTTTACCTTGAGAAAATTAGAGTGTTCAAAGCAGG
CTATGCCCGAATACATTAGCATGGAATAATAAAATAGGACGTGCGGTTCTATTTTGTTGG
TTTCTAGAGTCGCCGTAATGATTAATAGGGATAGTTGGGGGCATTTGTATTCAGTTGCTA
GAGGTGAAATTCTTGGATTTACTGAAGACAAACTACTGCGAAAGCATTTGCCAAGGATGT
TTTCATTAATCAAGAACGAAGGTTAGGGGATCGAAAACGATCAGATACCGTTGTAGTCTT
AACAGTAAACTATGCCGACTAGGGATCGGTTATGTGTCGCTCGGCACCTTACGAGAAATC
AAAGTCTTTGGGTTCTGGGGGGAGTATGGTCGCAAGGCTGAAACTTAAAGGAATTGACGG
AAGGGCACCACCAGGAGCCTGCGGCTTAATTTGACTCAACACGGGGAAACTCACCAGGTC
CAGACATGACTAGGATTGACAGATTGATAGCTCTTTCTTGATTTTATGGGTGGTGGTGCA
TGGCCGTTCTTAGTTGGTGGAGTGATTTGTCTGGTTAATTCCGATAACGAACGAGACCTT
AACCTGCTAAATAGTCAGGCCGGCTTTGACTTCTTAGAGGGACTGTGCGTCTAGCTGACG
GAAGTTTGAGGCAATAACAGGTCTGTGATGCCCTTAGATGTTCTGGGCCGCACGCGCGCT
ACACTGACAGAGCCAGCGAGACCTTGGCCGGAAGGTGGGTAATCTTGTGAAACTTTGTCG
TGCTGGGGATAGAGCATTGCAATTATTGCTCTTCAACGAGGAATTCCTAGTAAGCGTGAG
TCATCAGCTCGCGTTGATTACGTCCCTGCCCTTTGTACACACCGCCCGTCGCTACTACCG
ATTGAATGGCTTAGTGAGGTCTCCGGATTGGCTTTGGGGAGCCGGCAACGGCACTAGCGG
GAAGAGCTCAAATTTAAAAYYTGGCGGTTCCGTCCGAGTTGTAGTCTAGAGAAGCATCAT
CCGCGCCGGACCATGTACAAGTCTCTTGGAACAGAGCGTCATAGAGGGTGAGAATCCCGT
CCTTGACATGGACTCTGTGTTGTGCTCTCAACGAGTCGAGTTGTTTGGGAATGCAGCTCA
AAATGGGTGGTAAATTCCATCTAAAGCTAAATATTGGCGAGAGACCGATAGCGAACAAGT
ACCGTGAGGGAAAGATGAAAAGCACTTTGGAGAGAGAGTTAAACAGTACGTGAAATTGTT
GAAATGGAAACGCTTGAAGTCAGTCGCGTTCTCTGGGACTCAGCCTTGTGCTTGGTGTAT
CTACGGGCCAGTATGAATTTCGACCGATAGAAAAGGGCTGGAGGAATGTGGCGGGTGTGT
TATAGCCTTCGCATGTGTCGGTTGGGATTGAGGATGCTTTGATGCTGGCGTAATGGCTTT
AAACGACCCGTCTTGAAACACGGACCAAGGAGTCTAACATGTCTGCGAGTGTTTGGGTGA
AAACCCGAGCGCGCAATGAAAGTGGGGCACCGACGCCCGGACCAGAGTGACGGATCCGAG
GTAGAGCATATATGTTGGGACCCGAAAGATGGTGAACTATGCCTGCATAGGGTGAAGCCA
GAGGAAACTCTGGTGGAGGCTCGTAGCGATTCTGACGTGCAAATCGATCGTCAAATGTGG
GTATAGGGGCGAAAGACTAATCGAACCATCTAGTAGCTGGTTCCTGCCGAAGTTTCCCTC
AGGATAGCAGAGACTCGATCAGTTTTATGTGGTAAAGCTAATGATTAGAAGCCTTGGGGT
TGAAACAACCTTAACTTATTCTCAAACTTTAAATATGTAAGCTCAGCGCGCTTTCTTAAG
AGTCTCTAGTGGGCCATTTTTGGTAAGCAGAACTGGCGATGCGGGATGAACCGAACGCGA
GGTTAAGGTGCCGGAATACACGCTCATCAGACACCACAAAAGGTGTTAGTTCATATAGAC
AGCAGGACGGTGGCCATGGAAGTCGGAATCCGCTAAGGAGTGTGTAACAACTCACCTGCC
GAATGAACTAGCCCTGAAAATGGATGGCGCTCAAGCGTGTTACCCATACCTCGCCGTCAA
CTCTTGTGCGATGCGTTGACGAGTAGGCAGGCGTGGAGGTGTGACGAAGCCTTGGCAGTG
ATGCTGGGTGAAACAGCCTCTAGTGCAGATCTTGGTGGTAGTAGCAAATATTCAAGTGAG
AACCTTGAAGACTGAAGTGGAGAAAGGTTCCATGGTAACAGCAGTTGGACATGGGTTAGT
CGATCCTAAGAGATAGGGAAGCTCCGTTTTATATCGAAAGGGAATCCGGTTAAAATTCCG
GAACCAGGATGCAGAACGGCAACGTAAATGAACTTGGAGACACTGGCAGGGGCCCCGGGA
AGAGTTATCTTTTCTCCTTAACAGTCTCACCCTGAAATCGGTTTATCCGGAGCTAGGGTT
CAATGGCTGGTAGAGCTCGACGTCGAGTCCGGTGCGTTCCTGACAGTCCTTGAAAATCCA
AGGGAATGTTTTGCGCCTGGTCGTACTCATAACCGCAGCAGGTCTCCAAGGTGAACAGCC
TCTAGTTGATAGAACAATGTAGATAAGGGAAGTCGGCAAAATAGATCCGTAACTTCGGGA
AAAGGATTGGCTCTAAGGGTTGGGTGCATCGGGCCTTGGGGCTGGAACTATGCGGCGGAT
GTGGAAGGCCTTGGCGGGCGTCTGGTGTACGCTTAACAACCGACTTAGAACTGGTACGGA
CAAGGGGAATCTGACTGTCTAATTAAAACATAGCATTATTAGGTTTTTTTAATTTAACTT
TAACAAACTTAGCTCTTTACTMTATTGTATTATTATTTTTAACACTAGGTCTACAAATAG
AAAATTAGTTCCATCTAAATGGTCTATTGCTTTAGAAAGTTCATTTGCAAGTATAAACAC
AATGGTTAGAGATCAAATAGAAGTATACCTTCCATTCATCTATTCTCTATTCTTTTCATT
ATCATTGCCAATCTTTCAGGTAATGTGCCTTATAACTACACTATAACTACATCTATCGTA
GTAAGTTTAGGTCTAAGTTTAACAATCTTTGGAGTTACAATCTTAGCCACAAAGTAAGAT
TCTTCTTTATTCCATCCGGAACACCTTTAGCTTTAGTACCTTTATTAGTTTTAATTGAAT
TAATTTCTTACTTAGCTAGAGCCGTTTCTTTAGGAGTACGATTATTTGCTAATATTATGG
CCGGGCACACTTTAATGAAAATCTTGTCTACATTCTTATTCCAAACAAGCAGTGCCCTAA
TGTTCGTAATAACACTTGTTCCATTTGCATTATTCACATGTATCATAGGACTAGAAATTG
CTGTGATACGGCATTGCTGACAAGATCAGGCATGTCCGCGGATGGCGGTTGTCTGGGCGC
ATTGCAAGGGGAAGATGATCTGCGAGGCGGTTGTGGACATATCCAGCCCCTCATCCGAAA
GGAGGGCCTCAAACTGTTCCTCGTTTATAAGAAGGGCCGTGCGGATGATGAGAGAGTCGC
ACGTCTCAGCCTGAGAAGCGATTATATCCTGCCTCGGACGTGTACAACACGCTCAAGAAG
ATTCCGGATTCGGATCTTGCACTTCTCGGACTGTCCGAAGAATTTGCGCGTCCGGATTGG
ATGATCTTGACGGTTCTGCCTGTCCCGCCACCACCTGTCCGACCGAGTATCTCTGCTGAT
GGTGGAACGGTCCGATCCGAGGACGACTTGACATACAAGCTTGGTGATATCCTCAAGGCG
TCGATCAATGTCCGACGATGCGAAGAGGAAGGATCTCCGGCCCACGTCATTTCCGA
[42] Piriformospora_indica_DSM_11827
-------------TGCGAATGGCTCATTAAATCAGTTATAGTTTATTTGATGGTACCTTA
CTACATGGATAACTGTGGTAATTCTAGAGCTAATACATGCGTCAAGCCCCATCC------
-GGGGTGTATTTATTAGATAAAAAACCAACGCGGTTTACCGTTCCCTTGGTGATTCATAA
TAACTTCTCGAATCGCATGGCCTTGTGCCGGCGATGCTTCATTCAAATATCTGCCCTATC
AACTTTCGATGGTAGGATAGAGGCCTACCATGGTTTCAACGGGTAACGGGGAATAAGGGT
TCGATTCCGGAGAGGGAGCCTGAGAAACGGCTACCACATCCAAGGAAGGCAGCAGGCGCG
CAAATTACCCAATCCCGACACGGGGAGGTAGTGACAATAAATAACAATATATGGGTCTTA
TAATTGGAATGAGTACAATTTAAACCCCTTAACGAGGAACAATTGGAGGGCAAGTCTGGT
GCCAGCAGCCGCGGTAATTCCAGCTCCAATAGCGTATATTAAAGTTGTTGCAGTTAAAAA
GCTCGTAGTTGAACTTCGAACCTGGTTAGGTGGTCTGGCCGGGTTCTACCTCTTGGTGAG
CCATGTCCTTCACTGGAACCAGGACTTTTACCTTGAGAAAATTAGAGTGTTCAAAGCAGG
CTTTGCCCGAATACATTAGCATGGCATAATAAAATAGGACGTGCGGTTCTATTTTGTTGG
TTTCTAGAGTCGCCGTAATGATTAATAGGGATAGTTGGGGGCATTTGTATTCCGTTGCTA
GAGGTGAAATTCTTGGATTTACGGAAGACAAACTTCTGCGAAAGCATTTGCCAAGGATGT
TTTCATTAATCAAGAACGAAGGTTAGGGGATCGAAAACGATCAGATACCGTTGTAGTCTT
AACAGTAAACTATGCCGACTAGGGATCGGTTATGTGTCGCTCGGCACCTTACGAGAAATC
AAAGTCTTTGGGTTCTGGGGGGAGTATGGTCGCAAGGCTGAAACTTAAAGGAATTGACGG
AAGGGCACCACCAGGAGCCTGCGGCTTAATTTGACTCAACACGGGGAAACTCACCAGGTC
CAGACATAACTAGGATTGACAGATTGATAGCTCTTTCTTGATTTTATGGGTGGTGGTGCA
TGGCCGTTCTTAGTTGGTGGAGTGATTTGTCTGGTTAATTCCGATAACGAACGAGACCTT
AACCTGCTAAATAGCCAGACCGTCTTTGGCTTCTTAGAGGGACTGTGGATCTACCTGACG
GAAGTTTGAGGCAATAACAGGTCTGTGATGCCCTTAGATGTTCTGGGCCGCACGCGCGCT
ACACTGACAAAGCCAGCGAGACCTTGGCCGGAAGGCGGGTAATCTTGTGAAACTTTGTCG
TGCTGGGGATAGAGCATTGCAATTATTGCTCTTCAACGAGGAATGCCTAGTAAGCGCAAG
TCATCAGCTTGCGTTGATTACGTCCCTGCCCTTTGTACACACCGCCCGTCGCTACTACCG
ATTGAACGGCTTAGTGAGGTCTTCGGATTGGCTTTGGGGATCCGGCAACGGAACCAGAGG
GAAAAGCTCAAATTTTGAATCTGGCGCCGGCTCCCGAGTTGTAATCTAGAGAAGTGTCTT
CCGCATCGGACCGTGTACAAGTTCCCTGGAACGGGACGTCATAGAGGGTGAGAATCCCGT
ACATGCCACGGACTATGTGATACACTCTCAACGAGTCGAGTTGTTTGGGAATGCAGCTCA
AAATGGGTGGTAAATTCCATCTAAAGCTAAATATTGGCGAGAGACCGATAGCGAACAAGT
ACCGTGAGGGAAAGATGAAAAGCACTTTGGAAAGAGAGTGAAACAGTACGTGAAATTGTT
GAAAGGGAAGCGTTTGGAGTCAGTCGCGTCTGGCGGGATTCAGCCTTGTGCTTGGTGTAC
CGACGGGTCAGTGTCGATTTCGACTGAGGGAAAAAGGCTTGGGGAATGTGGCGGTGGTGT
TATAGCCCTTGTATGTCTCAGTTGGGATCGAGGTGCTTAGGACACTGGCATAATGGCTTT
AAGCGACCCGTCTTGAAACACGGACCAAGGAGTCTAACATGTGCGCGAGTGTTTGGGTGC
AAACCCGGACGCGTAATGAAAGTGGTGCACCGACGCCCGGAGCAGAGTGACGCATCCGCG
GTAGAGCGTACACGTTGGGACCCGAAAGATGGTGAACTATGCCTGAATAGGGTGAAGCCA
GAGGAAACTCTGGTGGAGGCTCGTAGCGATTCTGACGTGCAAATCGATCGTCAAATTTGG
GTATAGGGGCGAAAGACTAATCGAACCATCTAGTAGCTGGTTCCTGCCGAAGTTTCCCTC
AGGATAGCAGAAACTCAATCAGCCTTGTGCGGTAAAGCGAATGATTAGAGGCCTTGGGGT
TGAAACAACCTTAACCTATTCTCAAACTCTAAATGTGCAAGAAAGAGTCGTCACTTGAAG
AGTTTCTAGTGGGCCATTTTTGGTAAGCAGAACTGGCGATGCGGGATGAACCGATCGCGA
GGTTAAGGTGCCGGAATACACGCTCATCAGACACCACAAAAGGTGTTAGTTCATCTAGAC
AGCAGGACGGTGGCCATGGAAGTCGGAACCCGCTAAGGAGTGTGTAACAACTCACCTGCC
GAATGAACTAGCCCTGAAAATGGATGGCGCTCAAGCGTGTTACCCATACCTCGCCGTCGG
CGTTTTTGTGATGCGCCGACGAGTAGGCAGGCGTGGGGGTGTGAAGAAGCCTAGGCAGTA
ATGCTGGGTGGAACGGCCCCTAGTGCAGATCTTGGTGGTAGTAGCAAATATTCAAGTGAG
AGCCTTGAAGACTGAAGTGGAGAAAGGTTCCATGGTAACAGCAGTTGGACATGGGTTAGT
CGATCCTAAGAGATAGGGAAGCTCCGTTTCATATCGAAAGGGAATCCGGTTAACATTCCG
GAACCAGGATGTGGAGCGGCAACGCAAATGAACTTGGAAACACTGGCGGGGACCCCGGGA
AGAGTTTTCTTTTCTCCTTAACGGCCTCACCCTGAAATCGGATTGTCCGGAGCTAGGGTT
ACATGGTCGGTAGAGCTCAGCGTTGGGTCCGGTGCGTCCTCGACAGTCCTTGAAAATCCA
AGGGAATGTTTCACGCCTGGTCGTACTCATAACCGCAGCAGGTCTCCTAGGTGAACAGCC
TCTAGTTGATAGAACAATGTAGATAAGGGAAGTCGGCAAAATAGATCCGTAACTTCGGGA
AAAGGATTGGCTCTAAGGGTTGGGTACGTCGGGCCTTGGGTCTCGGGCTGACCGATGGAC
GTGGATGGCCTTGGCCGGCGTCCGGCGTACGTTTAACAACCGACTTAGAACTGGTACGGA
CAAGGGGAATCTGACTGTCTAATTAAAACATAGCATTTTTAGGTAATTTTAATATTGCTT
TAACTAATTTAGGTTTTTACTGCTTTTTAGTTTTTGTTATTATCTTTGGATTTCAAATTT
AGCTTTAGTACCTAGTCATTATTCAATCGCTTTAGAATCATTCTTTGCTTCAATTGCTAA
TATGGTTCGCAGCCAAATTGAAATTTATTTACCATTTGTTTATAGCTTATTCCTTTTATT
TTAGTATCTAATTTAGTATCAAATGTACCCTATAATTTTGCAGTTACTAGTTCGGCAATT
GTTTGTTTAGGACTTTCAGTAACTATTTTCAGTGTAACAATCTTAGCCACGGAATTAAAT
TTTTCTTCGTTCCCTCAGGATGTCCATTGGCTTTAGTGCCTTTATTAGTTTTAATTGAAT
TAATTTCTTATTTTGCTCGATCAGTAAGTTTAGGTTTACGATTGTTTGCCAATATCGTTG
CGGGTCATACACTATTGGCTATTTTATCTTCATTCTTAATTAAATCAACAAGTATCTTAG
TATTCTTTGTTACATTAATACCATTTGCTTTATTCACAGCTATTATAGGTTTAGAAATAG
CTGTGATCCGCAACTGCGAGTAAACTGAAACTCACACGCGCATGGCTGTTGTGTGGAGTG
TCTGTAAAGGCAAGATGACTTGTGAGCCGGYTGYGGCCATCACCAACCTCAGATTCGCAA
GGAGGGCCTAAAGTTGTTCTTCAATTACAAGAAGCAGAATGACGATGAGGTGAATCCCGT
CCAACCGTGCAAGAGAAGCGCCAGGTGTCTGCCCARGACGTATTCAGTGTCTTCCGCAAG
ATCTCCACAACTGATCTTGAGATGCTTGGTCTCTCCGAAGCTTATGCAAGACCAGATTGG
ATGATCCTGACGGTACTCCCTGTGCCACCTCCGCCAGTTCGACCTTCAATCTCGGTTGAC
GGCGGGGTTCGGCGGAGTGAAGACGACCTGACCTACAAACTCGCCGAAATAATTCGTGCG
AGTGGCAATGTACGTCGCAGCGAGCAAGAAGGTGCACCCCCGCACATA--------
[43] Arrhenia_auriscalpium_TUB_011588
TGTACTGTGAAACTGCGAATGGCTCATTAAATCAGTTATAATTTATTTGATGGTACCTTG
CTACATGGATAACTGTGGTAATTCTAGAGCTAATACATGCAATCAGCCCCGACTTCCGGA
AGGGGTGTATTTATTAGATAAAAAACCAACGCGGTTCGCCGCTCCCTTGGTGATTCATAA
TAACTTCTCGAATCGCATGGCCTTGTGCTGGCGATGCTTCATTCAAATATCTGCCCTATC
AACTTTCGATGGTAGGATAGAGGCCTACCATGGTTTTAACGGGTAACGGGGAATAAGGGT
TCGATTCCGGAGAGGGAGCCTGAGAAACGGCTACCACATCCAAGGAAGGCAGCAGGCGCG
CAAATTACCCAATCCCGACACGGGGAGGTAGTGACAATAAATAACAATATATGGGTCTTA
TAATTGGAATGAGTGCAATTTAAATCCCTCAACGAGGAACAATTGGAGGGCAAGTCTGGT
GCCAGCAGCCGCGGTAATTCCAGCTCCAATAGCGTATATTAAAGTTGTTGCAGTTAAAAA
GCTCGTAGTTGAACTTCAGACCTGGCTGGGCGGTCCGGCTGGGCCTTACCTCTTGGTGAA
CCGTGCCCTTTATTGGAACCAGGACTTTTACCTTGAGAAAATTAGAGTGTTCAAAGCAGG
CTATGCCCGAATACATTAGCATGGAATAATAGAATAGGACGTGTGGTTCTATTTTGTTGG
TTTCTAGAACTGCCGTAATGATTAATAGGGATAGTTGGGGGCATTGGTATTGAGTCGCTA
GAGGTGAAATTCTTGGATTGACTCAAGACCAACTATTGCGAAAGCATTTGCCAAGGATGT
TTTCATTAATCAAGAACGAAGGTTAGGGGATCGAAAACGATCAGATACCGTTGTAGTCTT
AACAGTAAACTATGCCGACTAGGGATCGGTGATGTGTTGCTCGGCACCTTACGAGAAATC
AAAGTCTTTGGGTTCTGGGGGGAGTATGGTCGCAAGGCTGAAACTTAAAGGAATTGACGG
AAGGGCACCACCAGGAGCCTGCGGCTTAATTTGACTCAACACGGGGAAACTCACCAGGTC
CAGACATAACTAGGATTGACAGATTGATAGCTCTTTCATGATTTTATGGGTGGTGGTGCA
TGGCCGTTCTTAGTTGGTGGAGTGATTTGTCTGGTTAATTCCGATAACGAACGAGACCTT
AACCTGCTAAATAGCCAGGCCGGCTTCGGCTTCTTAGAGGGACTGTGCGTCTAGCTGACG
GAAGTTTGAGGCAATAACAGGTCTGTGATGCCCTTAGATGTTCTGGGCCGCACGCGCGCT
ACACTGACAGGGCCAGCGAGACCTTGGCCGGAAGGTGGGTAATCTTGTGAAACCCTGTCG
TGCTGGGGATAGAGCATTGCAATTATTGCTCTTCAACGAGGAATTCCTAGTAAGCGTGAG
TCATCAGCTCGCGTTGATTACGTCCCTGCCCTTTGTACACACCGCCCGTCGCTACTACCG
ATTGAATGGCTTAGTGAGGTCTCCGGATTGGCTCTGAGGAGGCGGAAACGCCACCAGCGG
GAAAAGCTCAAATTTAAAATCTGGCGGCACTGTCCGAGTTGTAATCTAGAGAAGTGTTAT
CCGTGCCGGACCGTGTACAAGTCTCTTGGAATAGAGCGTCATAGAGGGTGAGAATCCCGT
CTTTGACACGGACTATGTGATGCGCTCTCAACGAGTCGAGTTGTTTGGGAATGCAGCTCA
AAATGGGTGGTAAATTCCATCTAAAGCTAAATATTGGCGAGAGACCGATAGCGAACAAGT
ACCGTGAGGGAAAGATGAAAAGAACTTTGGAAAGAGAGTTAAACAGTACGTGAAATTGTT
GAAAGGGAAACGCTTGAAGTCAGTCGCGTCGTCTGGGGATCAACCTTCGAGTTGGAGCAT
TGACGGGTCAGCATCAATTTTGACTGTTGGATAAAAGCTGGAGGAATGTGGCGGATGTGT
TATAGCCTCCGCATACAACAGTTGGGATTGAGGAGCTTAGGATGCTGGCATAATGGCTTT
AATCGACCCGTCTTGAAACACGGACCAAGGAGTCTAACATGCCCGCGAGTGTTTGGGTGA
AAACCCGAGCGCGTAACGAAAGTGGAGCATCGACGCCCAGACCAGAGTGACGGATCTGCG
GTTGAGCGTGTATGTTGGGACCCGAAAGATGGTGAACTATGCCTGAATAGGGCGAAGCCA
GAGGAAACTCTGGTGGAGGCTCGTAGCGATTCTGACGTGCAAATCGATCGTCGAATTTGG
GTATAGGGGCGAAAGACTAATCGAACCATCTAGTAGCTGGTTCCTGCCGAAGTTTCCCTC
AGGATAGCAGAAACTCAATCAGATTTATGTGGTAAAGCGAATGATTAGAGGCCTTGGGGT
TGAAACAACCTTAACCTATTCTCAAACTTTAAATATGTAAGAACGGGGGGTCTCTTGAAG
AGTTTCTAGTGGGCCATTTTTGGTAAGCAGAACTGGCGATGCGGGATGAACCGAACGCGA
GGTTAAGGTGCCGGAATTCACGCTCATCAGACACCACAAAAGGTGTTAGTTCATCTAGAC
AGCAGGACGGTGGCCATGGAAGTCGGAATCCGCTAAGGAGTGTGTAACAACTCACCTGCC
GAATGAACTAGCCCTGAAAATGGATGGCGCTTAAGCGTGATACCCATACCTCGCCGTCAG
CGTTGAAGTGACGCGTTGACGAGTAGGCAGGCGTGGAGGTGTGAAGAAGCCTTGGCAGTG
ATGCTGGGTGAAACGGCCTCTAGTGCAGATCTTGGTGGTAGTAGCAAATATTCAAGTGAG
AACCTTGAAGACTGAAGTGGAGAAAGGTTCCATGGTAACAGCAGTTGGACATGGGTCAGT
CGATCCTAAGAGATAGGGAAGCTCCGTTTTATATCGAAAGGGAATCCGGTTAAGATTCCG
GAACCAGAATGTGGAACGGCAACGTAAATGAACTTGGAGACGCTGGCGAGGGCCCCGGGA
AGAGTTATCTTTTCTCCTTAACAGCCTCACCCTGAAATCAGATTGTCTGGAGATAGGGTT
TAATGGTTGGTAGAGCTCGACGTCGGGTCCGGTGCGTTCTTGACAGCCCTTGAAAATCCA
AGGGAATGTTTCACATCTGGTCGTACTCATAACCGCAGCAGGTCTCCTAGGTGAACAGCC
TCTAGTTGATAGAACAATGTAGATAAGGGAAGTCGGCAAAATAGATCCGTAACTTCGGGA
AAAGGATTGGCTCTAAGGGTTGGGTGTGTCGGGCCTTGGGGATGGGACTGCTGGGTGGAC
GTGGATGACCTTGGCGGGTGTCCGGCGCACGCTTAACAACCAACTTAGAACTGGTACGGA
CAA---------------------------------TTTTTGGATATTTTAATTTAACTT
TAACTAATTTAGCTCTATATTCTACATTAGTTTTATTTATAATTGTAGGATTACAAATAC
AAGATTATTACCTTCAAAATGGTCTATAGCTTTAGAAAGCTTATTTGCTAGTATAAATTC
TATGGTTAAAGAACAAATAGAAGTTTACTTACCATTTATTTATTCTTTATTCTTTTTATT
TTAATTGCTAATTTATTTGGTAATATTCCTTATTCATTTACAGTAACTTCATCTATAATA
GTTTCAATTGGTTTATCATTTACTATTTTTGGAGTAACTATCTTAGGCACAGATTACATT
TTTACTTTATTCCTTCTGGTACACCTTTAGCTTTAGTTCCTTTATTAGTATTAATTGAAT
TAATATCTTATATAGCTAGAGCAGGTAGTTTAGGTATAAGACTTTTTGCTAATATTGTAG
CTGGACACACTCTACTTAAAATCTTAAGTACATTCCTTTACCAAAGTGGAAGTATAATTG
TAGCAGTTTTAACTCTTATTCCATTCTCTATTTTTATAGCTTTAATTGGATTAGAATTAG
CTGTGACCCAAATTTGCTGAAAAAATTCGTCATATTCGCGAATGGCGGTGGTTTGGGCTC
ACTGCAAAACGAAGACGGTTTGCGAGCCGGTTGCGGCCACATCCAACCACAAGTCAGAAA
GGAAGGCCTAAAATTGTTTGTTCAATATAAAAAAGCRAAAGATGACGATGAGAGGTGAAA
TCGATGCAGCCTGACAAACGGCTCTTGAATCCTTCAGACGTCTACGTGGTATTCAAAAAG
ATGTCTGACTCTGACCTCCACTTGCTTGGTCTTTCGGACGAGTATGCTCGACCTGAATGG
ATGATTCTAACCGTGATGCCAGTTCCGCCGCCTCCTGTTCGTCCCAGTATTGCTGTCGAT
GGTGGCGCGATGAGAAGCGAGGACGATTTAACTTATAAACTTGGTGACATCATCAAAGCA
TCGGCCAATGTCCGGAGATGCGAACAGGAGGGTGCTCCGGCTCACGTCATCACCGA
[44] Gloeocantharellus_purpurascens_TUB_019102
TGTACTGTGAAACTGCGAATGGCTCATTAAATCAGTTATAGTTTATTTGATGGTGCCTTG
CTACATGGATAACTGTGGTAATTCTAGAGCTAATACATGCGTTAAGCCGCGACTTCTGGA
AGCGGCGTATTTATTAGATAAAAAACCGACGCGGGTCCCCGCCGTTCAGGTGATTCATAA
TAACTTGTCGAATCGCAGGGCCTTGTGCCGGCGATGCTTCATTCAAATATCTGCCCTATC
AAGTTTAGATGGTAGGATAGAGGCCTACCATGCTTTCAACGGGTAACGGGGAATAAGGGT
TCGATTCCGGAGAGGGAGCCTGAGAAACGGCTACCACATCCAAGGAAGGCAGCAGGCGCG
CAAATTACCCAATCCCGACACGGGGAGGTAGTGACGATAAATAACAATGTGCGGGCGTCA
TAATTGCGATGAGTACAATTTAAATCCCTTAACGAGGAACAATTGGAGGGCAAGTCTGGT
GCCAGCAGCCGCGGTAATTCCAGCTCCAATAGCGTATATTAAAGTTGTTGCCGTTAAAAA
GCTCGTAGTTGAACTTC-CATGGGCTCAGGCGGTCCGTCTGGGCCCGTGCGGATGAGCGG
CTGAACCCTTGTTGATAACCGCCTCTGTTACCTTGAGAAAATTAGAGTGTTCAAAGCGGG
CTTCGCCTGAATACGTTAGCATGGAATAACGAAATAGGACGTGCGGTTCTATTTTGTTGG
TTTCTAGAGTCGCCGTAATGATCGATAGGGACGGTTGGGGGCATTAGTATTCGGTCGCTA
GAGGTGAAATTCTTGGATCGACCGAAGACTGACTGCTGCGAAAGCGTTTGCCAAGGACGT
TTTCATTAATCAAGAACGAAGGTTAGGGGATCGAAAACGATCAGATACCGTTGTAGTCTT
AACAGTAAACGATGCCGACTAGGGATCGGCGATGTGTCGCTCGGCACCTTACGAGAAATC
AAAGTCTTTGGGTTCGGGGGGGAGTATGGTCGCAAGGCTGAAACTTAAAGGAATTGACGG
AAGGGCACCACCAGGAGCCTGCGGCTTAATTTGACTCAACACGGGGAAACTCACCAGGTC
CAGACATGACTAGGATTGACAGATTGATAGCTCTTTCTTGATTTTATGGGTGGTGGTGCA
TGGCCGTTCTTAGTTGGTGGAGTGATTTGTCTGGTTAATTCCGATAACGAACGAGACCTT
CCCGTGCTTAATAGCCCCGTCGGCTACGGCTTCTTAGACGGACTATGCGTTCAGCCGATG
GAAGCCGGAGGCAATAACAGGTCTGTGATGCCCTTAGATGTTCTGGGCCGCACGCGCGCT
ACACTGACAGAGCCAGCGAGGCCTTGGCCGGAAGGTGGGTAATCTTGTGAAACTCTGTCG
TGCTGGGGATAGAGCATTGCAATTATTGCTCTTGAACGAGGAATTCCTAGTAGGCGCGAG
TCATCAGCTCGCGTCGATTACGTCCCTGCCCTTTGTACACACCGCCCGTCGCTACTACCG
ATTGAACGGCTTAGTGAGGTCTTCGGATCGGCTTTTGGGAGCCGGCGACGGCGCCAGAGG
GATGAGCWCAAATTTGAAATCTGGCGGCGCCGTCCGAGTTGTAGTCTGGAGAAGCGTTAT
CGGCGCCGGACCGTGTACAAGTCCCTTGGAACAGGGCGTCATAGAGGGTGAGAATCCCGT
CTTTGACACGGACAGTGTGATGCGCTCTCGAAGAGTCGAGTTGTTTGGGAATGCAGCTCA
AATCGGGTGGTAAACTCCATCTAAAGCTAAATATGGGCGAAAGACCGATAGCGAACAAGT
ACCGTGAGGGAAAGATGAAAAGCACTTTGAAAAGAGAGTTAAATAGGACGTGAAATTGTT
GAAAGGGAAACGCTTGGAGTCAGTCGCGTCCCTCCGGAGTCAGCTTCACGCGTGGGGTGG
GGATGGGCCAGCGTCGATTTGAACTGTCGAAGAAGGGTGGTGAGGTT-----TGATCGGG
CAAGCCTTTCGTAAGCGAGGGTTTGGATCGAGGGGCTTAGGACGCTGGCGTAATGGCTTC
AAGCGACCCGTCTTGAAACACGGACCAAGGAGTCTAACATGCCTGCGAGTGTTTGGGTGA
AAACCCGAGCGCGCAATGAAAGTGGCGCACCGACGCCCGGGCCAGACTGAAGGCCCCGAG
GTAGAGCATGCATGCTGGGACCCGAAAGATGGTGAACTATGCCTGAGGAGGGCGAAGCCA
GAGGAAACTCTGGTGGAGGCTCGTAGCGGTTCTGACGTGCAAATCGATCGTCGAACTTGG
GTATAGGGGCGAAAGACTAATCGAACCATCTAGTAGCTGGTTCCTGCCGAAGTTTCCCTC
AGGATAGCAGAGACTGTATCAGATTTATGTGGTAAAGCGAATGATTAGGGGCCTTGGGGT
CGAAACGACCTTAACCCATTCTCAAACTTTAAATATGTAAGACCGGGGCGTCGCTTGAAT
AGTCTCTAGTGGGCCATTTTTGGTAAGCAGAACTGGCGATGCGGGATGAACCGAACGTGG
GGTTAAGGTGCCGGAATGCACGCTCATCAGATACCACGAAATGTGTGAGTTCATCTAGAC
AGCAGGACGGTGGCCATGGAAGTTGGAATCCGCTAAGGAGTGTGTAACAACTCACCTGCC
GAATGAACTCSCCATGAAAATGGATGGCGCTTAAGCGTGTTACCCATACCCCACCGTCAG
CGTTCTGTTGATGCGCTGACGAGTAGGCAGGCGTGAGGGTGTGAAGAAGCTTAGGCAGTG
ATGCTGAGTGAAACGGCCCTTAGTGCAGATCTTGGTGATAGTAGCAAATAGACGAGTGAG
AACCTCGTTGACTGAAGTGGAGAAAGGTTCCATGGTAACAGCGGTTGGACATGGGTCAGT
CGATCCTAAGAGATAGGGTAGCTCCGTTTGATATCGAAAGGGAATCCGGTTAAGATTCCG
GAACCGGGATGTGGAGCGGTGACGCAATTGAACTTGGAGACGCCGGCAGGGGCCCCGGGA
AGAGTTTTCTTTTCTCCTTAACGCGCCGACCCTGAAATCGGCTTGCCCGGAGATAGGGTC
GGACGGTCGGTAGAGCTCGGTGCCGGGTCCGGTGCGTCCCTGACGGCCCTTGAAAATCCA
AGGGAATGCTTCACACCCGGTCGTACTCATAACCGCAGCAGGTCTCCAAGGTGAACAGCC
TCTAGTTGATAGAACAATGTAGATAAGGGAAGTCGGCAAATTAGATCCGTAACTTCGGGA
TAAGGATTGGCTCTAAGGGTCGGGTGCGTCGGGCCTTGGGGCTGGGACCGCCTGGCAAAC
CCGGATGGCCTTGGCTTGTTTCTGGCGCACACTTGACGACCGACTTAGAACTGGTACGGA
CAAGGGGAATCTGACTGTCTAATTAAAACATAGCA-TTTTTGGTTATTTTAATATTAGTC
TAACTAATTTTACTCTTTACTCTATTATTGTTTTGGTTTTAGTTTTAAGTATTCAGATAC
TAAATTAATTCCTTCACGATGGTCTATCGCTTTAGAAAGTTCATTTGCAAGTATTAATAC
TATCGTGCGAGAACAAATAGAAATGTATTTACCCTTTATTTATTCATTATTCTTTTTATA
ATTATTGCAAATTTAATTGGAAATACCCCTTATTCTTTTACTATTACTACGTCAATAGTA
GTAAGTGTAGGCTTAAGTTTTACAATTTTTGGTGTAAGTACGATAGGCATGGCTTACATT
TTTTTTTCATACCCTCGGGAACACCTTTAATTTTAGTACCTTTATTAGTCTTAATAGAAG
TTATCTCTTATTTAGCTAGAGCTTTTTCTTTAGGAGTTCGTTTATTTGCAAATGTTACGG
CTGGACACACTTTATTAAAAATACTTTCAACTTTTTTATATCAAAGTAGTAGTTTAATTA
TGTTTGTCTTAACTTTAATACCTTTCTCTATTTTTATAGCTTTAATCGGATTAGAAATAG
CTGTGACCCGACTTTGCGGAAAAGGTCAAACATTTGCGCGCATGTCCGTGGTTTGGAATC
ATTGCAAGTCGAAAAATTTATGCGAGCCGGTTGTGGACATGTCCAACCTCAAATCAGGAA
AGAAGGCCTGAAGTTATTTTTGCAATACAAGAAAACGAAGGATGAAGATGAGACGTCAAA
TCGACGCAGCCAGAGAAGCGTTTATTCACAGCATCGGAGTGTTTCAATGTACTCAAAAAG
ATATCCGCGTCCGACATATCGCTACTTGGGCTTAATGAGGAGTATGCTCGTCCTGATTGG
ATGATCCTCACTGTTATGCCGGTTCCACCACCTGCTGTTCGCCCCAGTATTGCTGTTGAT
GGCGGTACTGTGCGCAGTGAAGATGACCTTACGTTCAAGTTGACCGATATCCTCAAAGCC
TCCGCTAATGTACGGCGGTGTGAGCAGGAAGGTGCGCCAGCCCACGTTACGATCGA
[45] Crepidotus_mollis_TUB_011566
TGTACTGTGAAACTGCGAATGGCTCATTAAATCAGTTATAGTTTATTTGATGTTAACTTG
CTACATGGATAACTGTGGTAATTCTAGAGCTAATACATGCAATCAGCCCCGACTTCCGGG
AGGGGTGTATTTATTAGATAAAAAACCAACGCGGTTCGCCGCTCCCTTGGTGATTCATAA
TAACTTCTCGAATCGCATGGCCTTGTGCCGGCGATGCTTCATTCAAATATCTGCCCTATC
AACTTTCGATGGTAGGATAGAGGCCTACCATGGTTTCAACGGGTAACGGGGAATAAGGGT
TCGATTCCGGAGAGGGAGCCTGAGAAACGGCTACCACATCCAAGGAAGGCAGCAGGCGCG
CAAATTACCCAATCCCGACACGGGGAGGTAGTGACAATAAATAACAATATACGGGTCTTA
TAATTGGAATGAGTACAATTTAAATCCCTTAACGAGGAACAATTGGAGGGCAAGTCTGGT
GCCAGCAGCCGCGGTAATTCCAGCTCCAATAGCGTATATTAAAGTTGTTGCAGTTAAAAA
GCTCGTAGTTGAACTTCAGACCTGGCTGGGCGGTCCGGCTGGGCCTTACCTCTTGGTGAG
CCGTGTCCTTTATTGGAACCAGGACTTTTACCTTGAGAAAATTAGAGTGTTCAAAGCAGG
CTATGCCCGAATACATTAGCATGGAATAATAAAATAGGACGTGCGGTTCTATTTTGTTGG
TTTCTAGAGTCGCCGTAATGATTAATAGGGATAGTTGGGGGCATTGGTATTGAGTCGCTA
GAGGTGAAATTCTTGGATTGACTCAAGACCAACTATTGCGAAAGCATTTGCCAAGGATGT
TTTCATTAATCAAGAACGAAGGTTAGGGGATCGAAAACGATTAGATACCGTTGTAGTCTT
AACAGTAAACTATGCCGACTAGGGATCGGTTATGTGTCGCTCGGCACCTTACGAGAAATC
AAAGTCTTTGGGTTCTGGGGGGAGTATGGTCGCAAGGCTGAAACTTAAAGGAATTGACGG
AAGGGCACCACCAGGAGCCTGCGGCTTAATTTGACTCAACACGGGGAAACTCACCAGGTC
CAGACATAACTAGGATTGACAGATTGATAGCTCTTTCATGATTTTATGGGTGGTGGTGCA
TGGCCGTTCTTAGTTGGTGGAGTGATTTGTCTGGTTAATTCCGATAACGAACGAGACCTT
AACCTGCTAAATAGCCAGGCCGGCTTTGGCTTCTTAGAGGGACTGTGCGTGTAGCTGACG
GAAGTTTGAGGCAATAACAGGTCTGTGATGCCCTTAGATGTTCTGGGCCGCACGCGCGCT
ACACTGACAGGGCCAGCGAGACCTTGGCCGGAAGGTGGGTAATCTTGTGAAACCCTGTCG
TGCTGGGGATAGAGCATTGCAATTATTGCTCTTCAACGAGGAATACCTAGTAAGCGTGAG
TCATCAGCTCGCGTTGATTACGTCCCTGCCCTTTGTACACACCGCCCGTCGCTACTACCG
ATTGAACGGCTTAGTGAGGTCTTCGAATTGACTTTGGGAATCCGGCAACGGAATCAGCGG
GAAAAGCTCAAATTTGAAATCTGGCAGTATTGTCCGAGTTGTAATCTAGAGAAGTGTTAC
CCGCGTTGGACCGTGTACAAGTCTCCTGGAATGGAGCGTCATAGAGGGTGAGAATCCCGT
CTTTGACACGGACTCTGTGGTGCGCTCTCAAAGAGTCGAGTTGTTTGGGAATGCAGCTCA
AAATGGGTGGTAAATGCCATCTAAAGCTAAATACAGGCGAGAGACCGATAGCGAACAAGT
ACCGTGAGGGAAAGATGAAAAGAACTTTGGAAAGAGAGTTAAACAGTACGTGAAATTGCT
GAAAGGGAAACGCTTGAAGTCAGTCGCGTTGGCTGGGAATCAACCTTGTGTTGGGTGTAT
TGATGGGTCAGCATCAGTTTTGACCAGTGGAAAAAGGCGTAGGAAATGTGGCGGAAGTGT
TATAGTCCTTGTATACATTGGTTGGGACTGAGGAGCTTAGGATGCTGGCAAAATGGCTTT
AATCGACCCGTCTTGAAACACGGACCAAGGAGTCTAACATGCCTGCGAGTGTTTGGGTGT
AAACCCGAGCGCGTAATGAAAGTGGAGCATCGACGCCCTGACCAGAGTGACGGATCAGCG
GTAGAGCATGTATGTTGGGACCCGAAAGATGGTGAACTATGCCTGAATAGGGTGAAGCCA
GAGGAAACTCTGGTGGAGGCTCGTAGCGATTCTGACGTGCAAATCGATCGTCAAATTTGG
GTATAGGGGCGAAAGACTAATCGAACCATCTAGTAGCTGGTTCCTGCCGAAGTTTCCCTC
AGGATAGCAGAAACTCAATCAGATTTATGTGGTAAAGCGAATGATTAGAGGCCTTGGGGT
TGAAACAACCTTAACCTATTCTCAAACTTTAAATATGTAAGAACGAGCCGTCTCTTGAAG
AGTTTCTAGTGGGCCATTTTTGGTAAGCAGAACTGGCGATGCGGGATGAACCGAACGCGA
GGTTAAGGTGCCGGAATTCACGCTCATCAGACACCACAAAAGGTGTTAGTTCATCTAGAC
AGCAGGACGGTGGCCATGGAAGTCGGAATCCGCTAAGGAGTGTGTAACAACTCACCTGCC
GAATGAACTAGCCCTGAAAATGGATGGCGCTTAAGCGTGATACCCATACCTCGCCGTCAG
CGTTGAAGTGACGCGCTGACGAGTAGGCAGGCGTGGAGGTGTGAAGAAGCCTAGGCAGTG
ATGCTGGGTAGAACGGCCTCTAGTGCAGATCTTGGTGGTAGTAGCAAATATTCAAGTGAG
AACCTTGAAGACTGAAGTGGAGAAAGGTTCCATGGTAACAGCAGTTGGACATGGGTCAGT
CGATCCTAAGAGATAGGGAAGCTCCGTTTCATATCGAAAGGGAATCCGGTTAAAATTCCG
GAACCAGGATGTGGAACGGCAACGTAACTGAACTTGGAGACATTGGCAGGAGCCCCGGGA
AGAGTTATCTTTTCTCCTTAACAGTCTAACCCTGAAATCAGTTTGTCTGGAGCTAGGGTT
CAATGGCTGGTAGAGCACAACGTTGTGTCCGGTGCGTTCTTGACAATCCTTGAAAATCCA
AGGGAATGTTTCACACCTGGTCGTACTCATAACCGCAGCAGGTCTCCAAGGTGAACAGCC
TCTAGTTGATAGAACAATGTAGATAAGGGAAGTCGGCAAAATAGATCCGTAACTTCGGGA
AAAGGATTGGCTCTAATGCTTGGGTGCATCGGGCCTTGGGGCTGGGACTGCCTTGTGGAT
GTGGAAGACCTTGGCGGGCGTCCGGTGTACGCTTAACAAGCGAATTAGAACTGGTACGGA
CAAGGGGAATCTGACTGTCTAATTAAAACATAGCATTATTTGGAAACTTACATATAGCTT
TAACAAATTTAAGTTTATATTCTATTTTTGTAGTTTTAATTATTGTAGGATTCCAGATAA
TAAAATAATACCTAATTCTTGGTCTATCTTTTTTGAATCTTCTTATGCTAGTTTAAACAC
AATGGTAAGAGACCAAATAGAAAAATATTTTCCATTTATATATTCAATCTTTTTTATATT
TTAATTGCTAATTTAGTTTCTAATGTACCTTATTCTTTTGCTGTTACAGCTAGTGGGGTT
GTTTCTTTAGGATTAAGTTTAACTGTATTTGGTGTAACTTTATTAGCCACGGTATTAGAT
TCTTTTTTATACCTTCTGGTACACCTTTAGCTTTAGTTCCATTATTAGTTTTAATTGAAT
TAGTTTCTTATTTAGCTAGAGCTGTATCTTTAGGAGTTAGACTTTTCGCTAATATTACAG
CTGGTCACACTTTATTAAAAATCTTAAGTACTTACTTATTTAAAACAGGTAATGTAATTG
TAGCTGTTTTAACTTTAATACCTTTTGCTATTTTCTTAGCATTAGTTGGATTAGAATTAG
CTGTGATCCCAACTTGCGGAGAAGATTCGTCATATTCGCGAATGGCGGTTGTCTGGGCGC
ACTGCAAGACCAAGATGACCTGCGAACCGGTTGCGGACATAACCAGCCACAGGTTCGAAA
GGAAGGTCTGAAGCTTTTCGTCCAATACAAGAAGACGAAAGATGACGACGAGAGGTCAAG
TCCCTACAGCCTGACAAGAGGCTGATTACCCCGCAGGAGGTTTACACCGTTTTCAAGAAG
ATGTCGGATTCGGATCTTCGATTGCTTGGTCTCTCCGAAGAATACGCGCGGCCAGAGTGG
ATGATCTTGACCGTGATGCCCGTCCCGCCACCGCCTGTTCGACCTAGTATAGCTGTTGAT
GGTGGCACTATGCGAAGTGAGGATGATCTGACCTACAAGTTGGGTGACATCATCAAGGCT
TCTGCCAACGTGCGGCGATGCGAGCAAGAAGGAGCACCTGCTCATGTCATAGCCGA
[46] Byssomerulius_corium_TUB_020306
----------AACTGCGAATGGCTCATTAAATCAGTTATAGTTTATTTGATGGTGCTTTG
CTACATGGATAACTGTGGTAATTCTAGAGCTAATACATGCAATCAGCCCCGACTTCTGGA
AGGGGTGTATTTATTAGATAAAAAACCAACGCGGTTCGCCGCTCCCTTGGTGATTCATAA
TAACTTCTCGAATCGCATGGCCTTGTGCCGGCGATGCTTCATTCAAATATCTGCCCTATC
AACTTTCGATGGTAGGATAGAGGCCTACCATGGTTTCAACGGGTAACGGGGAATAAGGGT
TCGATTCCGGAGAGGGAGCCTGAGAAACGGCTACCACATCCAAGGAAGGCAGCAGGCGCG
CAAATTACCCAATCCCGACACGGGGAGGTAGTGACAATAAATAACGATATATGGGTCTTA
TAATTGGAATGAGTACAATTTAAATCTCTTAACGAGGAACAATTGGAGGGCAAGTCTGGT
GCCAGCAGCCGCGGTAATTCCAGCTCCAATAGCGTATATTAAAGTTGTTGCAGTTAAAAA
GCTCGTAGTTGAACTTCAGGCCTGGCTGGGCGGTCTGGCTGGGTCTTACCTCTTGGTGAG
CCATGCCCTTCACTGGAACCAGGACTTTTACCTTGAGAAAATTAGAGTGTTCAAAGCAGG
CTGTGCCTGAATACATTAGCATGGAATAATAAAATAGGACGTGCGGTTCTATTTTGTTGG
TTTCTAGAGTCGCCGTAATGATTAATAGGGATAGTTGGGGGCATTAGTATTCCGTTGCTA
GAGGTGAAATTCTTGGATTTACGGAAGACTAACTACTGCGAAAGCATTTGCCAAGGATGT
TTTCATTAATCAAGAACGAAGGTTAGGGGATCGAAAACGATCAGATACCGTTGTAGTCTT
AACAGTAAACTATGCCGACTAGGGATCGGTGATGTGTCGCTCGGCACCTTACGAGAAATC
AAAGTCTTTGGGTTCTGGGGGGAGTATGGTCGCAAGGCTGAAACTTAAAGGAATTGACGG
AAGGGCACCACCAGGAGCCTGCGGCTTAATTTGACTCAACACGGGGAAACTCACCAGGTC
CAGACATGACTAGGATTGACAGATTGATAGCTCTTTCATGATTTTATGGGTGGTGGTGCA
TGGCCGTTCTTAGTTGGTGGAGTGATTTGTCTGGTTAATTCCGATAACGAACGAGACCTT
AACCTGCTAAATAGCCCGGCCGGCTTTGGCTTCTTAGAGGGACTGTGCGTCTAGCAGACG
GAAGTTTGAGGCAATAACAGGTCTGTGATGCCCTTAGATGTTCTGGGCCGCACGCGCGCT
ACACTGACAGAGCCAGCGAGTCCTTGGCCGGAAGGTGGGTAATCTTGTGAAACTCTGTCG
TGCTGGGGATAGAGCATTGCAATTATTGCTCTTCAACGAGGAATACCTAGTAAGCGTGAG
TCATCAGCTCGCGTTGATTACGTCCCTGCCCTTTGTACACACCGCCCGTCGCTACTACCG
ATTGAATGGCTTAGTGAGGTCTTGGGATTGGCTTCGGGGAGCCGGCAACGGCACC-----
---------AAATTTAAAATCTGGCGG-GTCGTCCGAGTTGTATTCTAGAGAAGCGTTTT
CCGCGCTGGACCGTGTACAAGTCTCTTGGAATAGAGCGTCATAGAGGGTGAGAATCCCGT
CTTTGACACGGACTATGTGATGCGCTCTCAAAGAGTCGAGTTGTTTGGGAATGCAGCTCA
AAATGGGTGGTAAATTCCATCTAAAGCTAAATATTGGCGAGAGACCGATAGCGAACAAGT
ACCGTGAGGGAAAGATGAAAAGCACTTTGGAAAGAGAGTTAAACAGTACGTGAAATTGCT
GAAAGGGAAACGCTTGAAGTCAGTCGCGTTAGCTACAACTCAGCCAGGTGCTTGGTGCAT
TGACGGGCCAGCATCAGTTTTGACCGCAGGAAAAAGGCCAGGGAAATGTGGCGGGTGTGT
TATAGTCCTTGTATACTGTGATTGGGACTGAGGCGCTTAGGATGCTGGCGTAATGGCTTT
AAACGACCCGTCTTGAAACACGGACCAAGGAGTCTAACAAACCTGCGAGTGTTTGGGTGT
AAACCCGAGCGCGCAATGAAAGTGGAGCACCGACGCCCGGACCAGAGTGACGGATCTGCG
GTAGAGCATGTTTGTTGGGACCCGAAAGATGGTGAACTATGCCTGAATAGGGTGAAGCCA
GAGGAAACTCTGGTGGAGGCTCGTAGCGATTCTGACGTGCAAATCGATCGTCAAATTTGG
GTATAGGGGCGAAAGACTAATCGAACCATCTAGTAGCTGGTTCCTGCCGAAGTTTCCCTC
AGGATAGCAGAAACTCAATCAGATTTATGTGGTAAAGCGAATGATTAGAGGCCTTGGGGT
TGAAACAACCTTAACCTATTCTCAAACTTTAAATATGTAAGAACGAGCCGTCACTTGAAG
AGTTTCTAGTGGGCCATTTTTGGTAAGCAGAACTGGCGATGCGGGATGAACCGAACGCGA
GGTTAAGGTGCCGGAATACACGCTCATCAGACACCACAAAAGGTGTTAGTTCATCTAGAC
AGCAGGACGGTGGCCATGGAAGTCGGAATCCGCTAAGGAGTGTGTAACAACTCACCTGCC
GAATGAACTAGCCCTGAAAATGGATGGCGCTCAAGCGTGTTACCCATACCTCGCCGTCAG
TGTTTAAGTGATGCACTGACGAGTAGGCAGGCGTGGAGGTGTGAAGAAGCCTAGGCAGTG
ATGCTGGGTGAAACAGCCTCTAGTGCAGATCTTGGTGGTAGTAGCAAATATTCAAGTGAG
AACCTTGAAGACTGAAGTGGAGAAAGGTTCCATGGTAACAGCAGTTGGACATGGGTCAGT
CGATCCTAAGAGATAGGGAAGCTCCGTTTCATATCGAAAGGGAATCCGGTTAAGATTCCG
GAACCAGGATGCAGAACGGCAACGTAAATGAACTTGGAGACGCTGGCAAGGGCCCCGGGA
AGAGTTATCTTTTCTCCTTAACAGTCTCACCCTGAAATCGGATTGTCCGGAGCTAGGGTT
CAATGGCTGGTAGAGCTCGACGTCGGGTCCGGTGCGTTCTTGACAGTCCTTGAAAATCCA
AGGGAATGTTTTGTGCCTGGTCGTACTCATAACCGCAGCAGGTCTCCAAGGTGAACAGCC
TCTAGTTGATAGAACAATGTAGATAAGGGAAGTCGGCAAAATAGATCCGTAACTTCGGGA
AAAGGATTGGCTCTAAGGGTTGGGTGCGTCGGGCCTTGGGGCTGGGACTGCTAGACGGAC
GTGGATGACCTTGGCGGGCGTCCGGCGTACGCTTAACAACCGACTTAGAACTGGTACGGA
CAAGGGGAATCTGACTGTCTAATTAAAACATAGCATTATTTGGTTACATTCAATTAAATT
TAACAAACATAGCTCTATATTTAATAGTAATTCTATCAATAATCATAGCTTTACAGAAAA
TAGAATATTAGCAAGTCAATGGTCTATTGGGTTAGATAGCTCATATTCAAGTATTAACTC
TATGGTAAGAGAACAATTAGAAATATATTTACCTTTTATTTATTCTCTATTCTTTTCATA
TTAATAGCAAATTTAACAGGTAATGTACCTTATTCATATACTATAACAACATCAATAATG
GTATCAATAGGGCTATCATTCACAATATTAGCTGTTACTATTTTAGGCATAAATTAGCAT
TCTTCTTTGTACCCTCAGGAACACCATTAGCATTAGTACCATTATTAGTATTAATTGAAT
TTGTATCATATTTAGCTAGAGCCTTCTCTTTAGGAATAAGACTTTTTGCTAATGTAGTAG
CAGGACACACATTAATGAAAATATTATCTACTTTCTTATATAAAGCAGCAGGAATAGTTA
TGTTCGTTGTAACATTATTACCATTTGGATTATTCTTGGCTATTATGGGCCTAGAATTAG
CAGTGACCCAGCCTTGCTGAAAAGATCAGGCACGTCCGCGAATGCAAGTTGTGTGGAACT
ACTGCAAGGGCAAGATGATCTGCGAGCCGGTTGCGGTGCTGCCCAGCCCCAAGTCCGCAA
AGAGGGACTCAAGCTGTTTGTCCAATACAAGCGCTCCAAAGACGACGATGAGAGGTGAAG
AGCTTGCAACCGGACAAAAGGCTGTTCCCTCCCCACGAGGTTTATACGGCTCTCAAGAAG
ATGTCCGATGCGGATCTTCATCTGTTGGGCCTCTCAGATGAATACGCTCGCCCCGAATGG
ATGATCTTGACGGTTCTCCCCGTCCCGCCCCCGCCTGTACGCCCCAGTATAGCCGTGGAC
GGTGGGACCATGCGGAGTGAAGATGACTTGACGTACAAGTTGGGTGACATCATCAAAGCG
TCCGCGAACGTGCGTCGATGTGAACAAGAGGGAGCTCCTGCCCACGTTATCACGGA
[47] Physisporinus_sanguinolentus_TUB_019086
TGTACTGTGAAACTGCGAATGGCTCATTAAATCAGTTATAGTTTATTTGATGGTGCTTTG
CTACATGGATAACTGTGGTAATTCTAGAGCTAATACATGCAATCAGCCCCAACTTTTGGA
AGGGGTGTATTTATTAGATAAAAAACCAACGCGGTTCGCCGCTCCACTGGTGATTCATAA
TAACTTCTCGAATCGCATGGCCTTGCGCCGGCGATGCTTCATTCAAATATCTGCCCTATC
AACTTTCGATGGTAGGATAGAGGCCTACCATGGTTTCAACGGGTAACGGGGAATAAGGGT
TCGATTCCGGAGAGGGAGCCTGAGAAACGGCTACCACATCCAAGGAAGGCAGCAGGCGCG
CAAATTACCCAATCCCGACACGGGGAGGTAGTGACAATAAATAACAATATATGGGTCTTA
TAATTGGAATGAGTACAATTTAAATCCCTTAACGAGGAACAATTGGAGGGCAAGTCTGGT
GCCAGCAGCCGCGGTAATTCCAGCTCCAATAGCGTATATTAAAGTTGTTGCAGTTAAAAA
GCTCGTAGTTGAACTTCAGGCCTGGCCGGGTGGTCTGGCTGGGTCTTACCTCTTGGTGAG
CCATGCCCTTCACTGGAACCAGGACTTTTACCTTGAGAAAATTAGAGTGTTCAAAGCAGG
CTATGCCCGAATACATTAGCATGGAATAATAAAATAGGACGTGCGGTTCTATTTTGTTGG
TTTCTAGAGTCGCCGTAATGATTAATAGGGATAGTTGGGGGCATTAGTATTCAGTTGCTA
GAGGTGAAATTCTTGGATTTACTGAAGACTAACTACTGCGAAAGCATTTGCCAAGGATGT
TTTCATTAATCAAGAACGAAGGTTAGGGGATCGAAAACGATCAGATACCGTTGTAGTCTT
AACAGTAAACTATGCCGACTAGGGATCGGTTATGTGTCGCTCGGCACCTTACGAGAAATC
AAAGTCTTTGGGTTCTGGGGGGAGTATGGTCGCAAGGCTGAAACTTAAAGGAATTGACGG
AAGGGCACCACCAGGAGCCTGCGGCTTAATTTGACTCAACACGGGGAAACTCACCAGGTC
CAGACATGACTAGGATTGACAGATTGATAGCTCTTTCATGATTTTATGGGTGGTGGTGCA
TGGCCGTTCTTAGTTGGTGGAGTGATTTGTCTGGTTAATTCCGATAACGAACGAGACCTT
AACCTGCTAAATAGTCAGGCCGGCTTTGACTTCTTAGAGGGACTGTGTGTCTAACAGACG
GAAGTTTGAGGCAATAACAGGTCTGTGATGCCCTTAGATGTTCTGGGCCGCACGCGCGCT
ACACTGACAGAGCCAGCGAGACCTTGGCCGGAAGGTGGGAAATCTTGTGAAACTCTGTCG
TGCTGGGGATAGAGCATTGCAATTATTGCTCTTCAACGAGGAATTCCTAGTAAGCGTGAG
TCATCAGCTCGCGTTGATTACGTCCCTGCCCTTTGTACACACCGCCCGTCGCTACTACCG
ATTGAACGGCTTAGTGAGGTCTTGGGATTGGCGGCGGGGAGCCGGAAACGGCACCAGCGG
GAAAAGCTCAAATTTAAAATCTGGCAGTATTGTCCGAGTTGTAATCTGGAGAAGTGCTTT
CCGCGCCGGACCGTGTACAAGTCTCTTGGAATAGAGCGTCATAGAGGGTGAGAATCCCGT
CTTTGACACGGACTATGTGATGCGCTTTCAAAGAGTCGAGTTGTTTGGGAATGCAGCTCA
AAATGGGTGGTAAATTCCATCTAAAGCTAAATATTGGCGAGAGACCGATAGCGAACAAGT
ACCGTGAGGGAAAGATGAAAAGCACTTTGGAAAGAGAGTTAAACAGTACGTGAAATTGCT
GAAAGGGAAACACTTGAAGTCAGTCGCGTTGTTCAGAACTCAGCCTGGGGCCTGGTGCAA
CGACGGGCCAGCATCAATTTTGACTGTTGGATAAAGGTTAGGGAAATGTGGCGGGAGTGT
TATAGTCCCTGCATACAATGGTTGGGATTGAGGAGCTTAGGATGCTGGCGTAATGGCTTT
AAATGACCCGTCTTGAAACACGGACCAAGGAGTCTAACATGCCTGCAAGTGTTTGGGTGA
AAACCCGAGCGCGCAATGAAAGTGGAGCACCGACGCCCGGACCAGAGTGACGGATCCGCG
GTGGAGCATGTATGTTGGGACCCGAAAGATGGTGAACTATGCCTGAATAGGGTGAAGCCA
GAGGAAACTCTGGTGGAGGCTCGTAGCGATTCTGACGTGCAAATCGATCGTCAAATTTGG
GTATAGGGGCGAAAGACTAATCGAACCATCTAGTAGCTGGTTCCTGCCGAAGTTTCCCTC
AGGATAGCAGAAACTCGCTCAGATTTATGTGGTAAAGCGAATGATTAGAGGCCTTGGGGT
TGAAACAACCTTAACCTATTCTCAAACTTTAAATATGTAAGAACGAGCCGTCACTTGAAG
AGTTTCTAGTGGGCCATTTTTGGTAAGCAGAACTGGCGATGCGGGATGAACCGAACGCGA
GGTTAAGGTGCCGGAATGCACGCTCATCAGACACCACAAAAGGTGTTAGTTCATCTAGAC
AGCAGGACGGTGGCCATGGAAGTCGGAATCCGCTAAGGAGTGTGTAACAACTCACCTGCC
GAATGAACTAGCCCTGAAAATGGATGGCGCTCAAGCGTGCTACCCATACCTCGCCGTCAG
TGTTGAAGTGATGCACTGACGAGTAGGCAGGCGTGGAGGTGTGAAGAAGCCTAGGCAGTG
ATGCTGGGTGAAACGGCCTCTAGTGCAGATCTTGGTGGTAGTAGCAAATATTCAAGTGAG
AACCTTGAAGACTGAAGTGGAGAAAGGTTCCATGGTAACAGCAGTTGGACATGGGTCAGT
CGATCCTAAGAGATAGGGAAGCTCCGTTTCATATCGAAAGGGAATCCGGTTAAAATTCCG
GAACCAGGATGTGGAACGGCAACGTAAATGAACTTGGAGACGCTGGCGAGGGCCCCGGGA
AGAGTTTTCTTTTCTCCTTAACAGTCTCACCCTGAAATCGGTTTGTCCGGAGCTAGGGTT
CAATGGCTGGTAGAGCTCAACGTTGGGTCCGGTGCGTTCTCGACAGTCCTTGAAAATCCA
AGGGAATGTTTCACGCCTGGTCGTACTCATAACCGCAGCAGGTCTCCTAGGTGAACAGCC
TCTAGTTGATAGAACAATGTAGATAAGGGAAGTCGGCAAAATAGATCCGTAACTTCGGGA
AAAGGATTGGCTCTAAGGGTTGGGTACGTCGGGCCTTGGAGCTGGGACTGTCGGACGGGC
GTGGATGGCTTTGGCGGGCGTCCGGCGTACGCTTAACAACCAACTTAGAACTGGTACGGA
CAAGGGGAATCTGACTGTCTAATTAAAACATAGCATTTTTTGGTTATTTAAATTTAACTT
TAACTAATTTAGCCTTATATTCTATATTAGTTGTTTTTTTAATTGTAGCAATACAGAAAC
TAAATTAGTTCCTTCTAAATGGTCAATAGCTTTAGAAAGCTTATTTGCAAGCATTAGTTC
AATGGTAAGAGAACAATTAGAAATTTACTTACCATTTATTTATTCTTTATTTTTTTTATT
TTAATTGCAAATTTATTTGGTAATGTTCCATATTCATTTACAATTACTACTTCAATTATG
GTTTCAATTGGTTTATCATTTACAATCCTTGCAGTAACAATCTTAGGCATAAATTACACT
TTTATTTTGTTCCTTCTGGTACACCTTTAGCATTAGTACCTTTATTAGTATTAATCGAAA
TGGTTTCATATTTAGCTAGAGCTTTCTCTTTAGGAATTAGATTATTTGCAAATGTAGTAG
CAGGGCACACATTAATGAAAATTTTAGCAACATTTTTATATCAATCTGCTGGTATAATTA
TGTTTGTACTAACTTTAATCCCATTTGTTCTATTCTTAGCCATAATGGGACTAGAATTAG
CCGTGACCCCACCTTGCCAATAGGATCCGACATGTTCGCGAATGCAAGTCGTATGGAACT
ACTGCAAGGGCAAGATGGTCTGCGAGCCGGATGCGGTGCTGCCCAGCCACAAATCCGAAA
GGAAGGGCTGAAGCTTTTCACTCAGTATAAGAGATCAAAGGATGAGGATGAGAATCCAAG
TCTCTTCAACCTGATAAACGCCTGTTCCCTCCTCATGAAGTCTACACCGCCTTGAAGAAG
ATCCCCGATTCCGACCTTCACCTTCTTGGTCTCTCGGACGAATACGCACGGCCCGAATGG
ATGATCCTGACCGTGATGCCAGTCCCCCCGCCCCCCGTCCGGCCAAGTATCGCTGTCGAT
GGTGGTGCGATGAGAAGTGAGGACGATCYGACTTACAAACTCGGCGACATTATCAAGGCA
TCTGCGAATGTTCGCCGATGTGAACAAGAAGGCGCACCTGCACATGTCATSACCGA
[48] Athelia_epiphylla_TUB_019073
----CTGTGAAACTGCGAATGGCTCATTAAATCAGTTATAGTTTATTTGATGGTATCTTG
CTACATGGATAACTGTGGTAATTCTAGAGCTAATACATGCAATCAGCCCCGACTTCCGGA
AGGGGTGTATTTATTAGATAAAAAACCAACGCGGTTCGCCGCTCCCTTGGTGATTCATAA
TAACTTTTCGAATCGCATGGCCTTGTGCCGGCGATGCTTCATTCAAATATCTGCCCTATC
AACTTTCGATGGTAGGATAGAGGCCTACCATGGTTTCAACGGGTAACGGGGAATAAGGGT
TCGATTCCGGAGAGGGAGCCTGAGAAACGGCTACCACATCCAAGGAAGGCAGCAGGCGCG
CAAATTACCCAATCCCGACACGGGGAGGTAGTGACAATAAATAACAATATATGGGTCTTA
TAATTGGAATGAGTACAATTTAAATCCCTTAACGAGGAACAATTGGAGGGCAAGTCTGGT
GCCAGCAGCCGCGGTAATTCCAGCTCCAATAGCGTATATTAAAGTTGTTGCAGTTAAAAA
GCTCGTAGTTGAACTTCGGGCCTGGCCGGGCGGTCCGGCCGGGCCTTACCTCTTGGTGAG
CCGTGCCCTTTACTGGAACCAGGACTTTTACCTTGAGAAAATTAGAGTGTTCAAAGCAGG
CTATGCCCGAATACATTAGCATGGAATAATGAAATAGGACGTGCGGTTCTATTTTGTTGG
TTTCTAGAGTCGCCGTAATGATTAATAGGGACAGTTGGGGGCATTAGTATTCAGTTGCTA
GAGGTGAAATTCTTGGATTTACTGAAGACTAACTATTGCGAAAGCATTTGCCAAGGATGT
TTTCATTAATCAAGAACGAAGGTTAGGGGATCGAAAACGATCAGATACCGTTGTAGTCTT
AACAGTAAACTATGCCGACTAGGGATCGGTTATGTGTCGCTCGGCACCTTACGAGAAATC
AAAGTCTTTGGGTTCTGGGGGGAGTATGGTCGCAAGGCTGAAACTTAAAGGAATTGACGG
AAGGGCACCACCAGGAGCCTGCGGCTTAATTTGACTCAACACGGGGAAACTCACCAGGTC
CAGACATGACTAGGATTGACAGATTGATAGCTCTTTCATGATTTTATGGGTGGTGGTGCA
TGGCCGTTCTTAGTTGGTGGAGTGATTTGTCTGGTTAATTCCGATAACGAACGAGACCTT
AACCTGCTAAATAGCCAGGCCGGCTTTGGCTTCTTAGAGGGACTGTGCGTCTAGCCGACG
GAAGTTTGAGGCAATAACAGGTCTGTGATGCCCTTAGATGTTCTGGGCCGCACGCGCGCT
ACACTGACAGAGCCAGCGAGCCCTTGGCCGGAAGGTGGGTAATCTTGTGAAACTCTGTCG
TGCTGGGGATAGAGCATTGCAATTATTGCTCTTCAACGAGGAATTCCTAGTAAGCGTGAG
TCATCAGCTCGCGTTGATTACGTCCCTGCCCTTTGTACACACCGCCCGTCGCTACTACCG
ATTGAATGGCTTAGTGAGGTCTCCGGATTGGCTTTGGGGAGCCGGCGACGGCACCAGCGG
GAAAAGCTCAAATTTAAAATCTGGCTGCGTGGTCCGAGTTGTAATCTGGAGAAGCGTTTT
CCGCGTCGAACCGTGTACAAGTCTTCTGGAACGGAGCGTCATAGAGGGTGAGAATCCCGT
CTCTGACACGGACTATGTGATGCGCTCTCGAAGAGTCGAGTTGTTTGGGAATGCAGCTCA
AAATGGGAGGTAAATTCCTTCTAAAGCTAAATATTGGCTAGAGACCGATAGCGAACAAGT
ACCGTGAGGGAAAGATGAAAAGCACTTTGGAAAGAGAGTTAAACAGTACGTGAAATTGTT
GAAAGGGAAACGCTTGAAGTCAGTCGCGTTGGTCGAGACTCAGCCTGGTGCCTGGTGTAT
CGACGGGTCAGCATCAGTTTTGACCGCCGGATAAAGGTTGGAGGAATGTGGCGGATGTGT
TATAGCCTTCGCATACGGCGATTGGGACTGAGGAGCTTAGGATGCTGGCATAATGGCTTT
AAGCGACCCGTCTTGAAACACGGACCAAGGAGTCTAACATGCCCGCGAGTGTTTGGGTGC
AAACCCGAGCGCGTAATGAAAGTGGAGCATCGACGCCCGGACCAGAGTGACGGATCTGCG
GTAGAGCGTGTATGTTGGGACCCGAAAGATGGTGAACTATGCCTGAATAGGGTGAAGCCA
GAGGAAACTCTGGTGGAGGCTCGTAGCGATTCTGACGTGCAAATCGATCGTCGAATTTGG
GTATAGGGGCGAAAGACTAATCGAACCATCTAGTAGCTGGTTCCTGCCGAAGTTTCCCTC
AGGATAGCAGAAACTCGATCAGATTTATGTGGTAAAGCGAATGATTAGAGGCCTTGGGGT
TGAAACAACCTTAACCTATTCTCAAACTTTAAATATGTAAGAACGAGCCGTCTCTTAGAG
AGTTTCTAGTGGGCCATTTTTGGTAAGCAGAACTGGCGATGCGGGATGAACCGAACGTGA
GGTTAAGGTGCCGGAATTTACGCTCATCAGACACCACAAAAGGTGTTAGTTCATCTAGAC
AGCAGGACGGTGGCCATGGAAGTCGGAACCCGCTAAGGAGTGTGTAACAACTCACCTGCC
GAATGAACTAGCCCTGAAAATGGATGGCGCTCAAGCGTGATACCCATACCTCACCGTCGG
CGTTGAAGTGACGCGCCGACGAGTAGGCAGGCGTGGGGGTGTGAAGAAGCCTTGGCAGCG
ATGCTGGGTGGAACAGCCCCTAGTGCAGATCTTGGTGGTAGTAGCAAATATTCAAGTGAG
AACCTTGAAGACTGAAGTGGAGAAAGGTTCCGTGGTAACAGCAGTTGGACACGGGTCAGT
CGATCCTAAGAGATAGGGAAGCTCCGTTTTATATCGAAAGGGAATCCGGTTAATATTCCG
GAACCAGGACATGGAACGGCAACGTAAATGAACTTGGTGACGCTGGCGAGGGCCCCGGGA
AGAGTTATCTTTTCTCCTTAACAACTTAACCCTGAAATCGGTTTGTCCGGAGCTAGGGTT
TAATGGTTGGTAGAGCTCGGCGTCGGGTCCGGTGCGTTCTTGACAGTCCTTGAAAAACCA
AGGGAATGTTTCATGCCTGGTCGTACTCATAACCGCAGCAGGTCTCCAAGGTGAACAGCC
TCTAGTTGATAGAACAATGTAGATAAGGGAAGTCGGCAAAATAGATCCGTAACTTCGGGA
AAAGGATTGGCTCTAAGGGTTGGGTACGTCGGGCCTTGTGCTGGGGACTA-CGGGCGGTT
GTGGACGGCCTTGGCGCAGTTCCGGCGTACGCTTAACAACCAACTTAGAACTGGTACGGA
CAAGGGGAATCTGACTGTCTAATTAAAACATAGCATTATTTGGTTATATTAATTTAACTT
TAACTAATTTAGCTTTATATTCTTTATTAATTTTATTCTTAATCGTTGGTTTACAAATAC
AAAATTATTACCTTCAAAATGGTCATTATTATTAGAAAGTATATTTGCAAGTATAAACTC
TATGGTAAGAGAACAATTAGAAATGTACTTACCCTTTATCTATTCTACATTTATTTTATA
TTAGTAGCTAATTTAATTGGTAATGTTCCATATTCTTTCGCAATAACATCATCTATTGTA
GTTGCTATAGGTTTATCATTTACTTTAATTGGTGTTACAATCTTAGGCATAAAATACACT
TCTTCTTTATTCCTGCTGGAACTCCTTTAGCGTTAGTTCCTTTATTAGTTTTAATTGAAT
TAATCAGTTACATAGCTAGAGCTTTCTCTTTAGGTATTAGACTTTTCTCTAATATTACAG
CTGGACATACACTTATGAAAATTCTTTCAACATTCTTATACCAATCAGGTGGATTACTAG
TTGCTGTTGTAACTTTAATACCATTTGGATTATTCTTGGCTATTATTGGTCTTGAATTAG
CTGTGACCCCAACTTGCCGATAAAATACGGCATGTCAACGAATGGCCGTTGTTTGGGCGC
ATTGCAAAACCAAGAACGTTTGTGAGGCGGGTGTGGTCATGTTCAGCCGCAGATCAGGAA
AGAGGGCTTGAAGCTTTTTGTCCAATACAAGAAGCAGAAGGATGACGATGAGAGGCAAAA
TCCATGCAACCGGATAAGCGGCTCATTACAGCATCTGAAGCATACACCGTCTTCAAGAAA
ATGGTGGACTCAGATCTCGCACTTCTTGGACTCTCTGAAGCATACGCCCGTCCAGAATGG
ATGATTTTGACCGTTCTTCCCGTCCCGCCGCCACCTGTTCGTCCTAGTATTGCCGTTGAC
GGTGGCGCCATGCGGAGCGAAGATGATTTGACGTACAAGCTTGGTGATATCATCAAGGCG
TCTGTCAATGTACGACGGTGTGAAACCGAGGGTGCTCCTGCACACGTGATCACGGA
[49] Tricholomopsis_rutilans_TUB_011582
-GTACTGTGAAACTGCGAATGGCTCATTAAATCAGTTATAGTTTATTTGATGGTATCTTG
CTACATGGATAACTGTGGTAATTCTAGAGCTAATACATGCAACTAGCCCTGACTTCTGGA
AGGGGTGTATTTATTAGATAAAAAACCAACGCGGCTCGCCGCTTCATTGGTGATTCATAA
TAACTTCTCGAATCGCATGGCCTTGTGCCGGCGATGCTTCATTCAAATATCTGCCCTATC
AACTTTCGATGGTAGGATAGAGGCCTACCATGGTTTTAACGGGTAACGGGGAATAAGGGT
TCGATTCCGGAGAGGGAGCCTGAGAAACGGCTACCACATCCAAGGAAGGCAGCAGGCGCG
CAAATTACCCAATCCCGACACGGGGAGGTAGTGACAATAAATAACAATATATGGGTCTTA
TAATTGGAATGAGTACAATTTAAATCCCTTAATGAGGAACCATTGGAGGGCAAGTCTGGT
GCCAGCAGCCGCGGTAATTCCAGCTCCAATAGCGTATATTAAAGTTGTTGCAGTTAAAAA
GCTCGTAGTTGAACTTCAGACTTGGCTGGGTGGTCCGGCTGAGTCTTACCTCTTGGTGAA
CTGTGCCCTTTACTGGAACCAGGACTTTTACCTTGAGAAAATTAGAGTGTTCAAAGCAGG
CGTTGTCTGAATACATTAGCATGGAATAATAAAATAGGACGTGCGGTTCTATTTTGTTGG
TTTCTAGAGTCGCCGTAATGATTAATAGGGATAGTTGGGGGCATTGGTATTGAGTCGCTA
GAGGTGAAATTCTTGGATTGACTCAAGACCAACTACTGCGAAAGCATTTGCCAAGGATGT
TTTCATTAATCAAGAACGAAGGTTAGGGGATCGAAAACGATCAGATACCGTTGTAGTCTT
AACAGTAAACTATGCCGACTAGGGATTGGATATGTGTTGCTCAGCACCTTACGAGAAATC
AAAGTCTTTGGGTTCTGGGGGGAGTATGGTCGCAAGGCTGAAACTTAAAGGAATTGACGG
AAGGGCACCACCAGGAGCCTGCGGCTTAATTTGACTCAACACGGGGAAACTCACCAGGTC
CAGACATAACTAGGATTGACAGATTGATAGCTCTTTCATGATTTTATGGGTGGTGGTGCA
TGGCCGTTCTTAGTTGGTGGAGTGATTTGTCTGGTTAATTCCGATAACGAACGAGACCTT
AACCTGCTAAATAGCCAAGCCGGCTTTGGCTTCTTAGAGGGACTGTGCTTTTAGCTGACG
GAAGTTTGAGGCAATAACAGGTCTGTGATGCCCTTAGATGTTCTGGGCCGCACGCGCGCT
ACACTGACAGAGCCAGCGAGTCCTGGGCTGAAAAGTGGGTAATCTTGTGAAACTCTGTCG
TGCTGGGGATAGAGCATTGCAATTATTGCTCTTCAACGAGGAATACCTAGTAAGCGCAAG
TCATCAGCTTGCGTTGATTACGTCCCTGCCCTTTGTACACACCGCCCGTCGCTACTACCG
ATTGAATGGCTTAGTGAGGTCTCCGGATTGGCTTTGGGAAGCCGGAAACGGCATCAGCGG
GAAAAGCTCAAATTTAAAATCTGGCAGTGCTGTCCGAGTTGTAATTTAGAGAAGCACTGC
CGGTGCTGGACTGTGTACAAGTCTCCTGGAATGGAGCGTCATAGAGGGTGAGAATCCCGT
ATATGACACAG-TTGAGTGGCCTGCTCTCCAAGAGTCGAGTTGTTTGGGAATGCAGCTCA
AAATGGGTGGTAAATTCCATCTAAAGCTAAATATAGGCGAGAAACCGATAGCGAACAAGT
ACCGTGAGGGAAAGATGAAAAGAACTTTGGAAAGAGAGTTAAACAGTACGTGAAATTGTT
GAAAGGGAAACGCTTGAAGTCAGTCACATT-GCTGGAAATCACACTTGGGCTTGTGGCTG
TAATGGGTCAGCATCAGTTTTGATTGTTGGACAAGGGTTGGAGGAATGTGGCGGATGTGT
TATAGCCTTCATATGCAATGATGGAGACTGAGGAGCTTAGGATGCTGGCATAATGGCTTT
AATCGACCCGTCTTGAAACACGGACCAAGGAGTCTAACATGCCTGCAAGTGTTTGGGTGA
AAACTCAAGCGCGCAATGAAAGTGGGGCATCGACGCCCGGACCTGAGTGACGGTTCTGCG
GTAGAGCATGTATGTTGGGACCCGAAAGATGGTGAACTATGCCTGAATAGGGTGAAGCCA
GAGGAAACTCTGGTGGAAGCTCGTAGCGATTCTGACGTGCAAATCGATCGTCGAATTTGG
GTATAGGGGCGAAAGACTAATCGAACCATCTAGTAGCTGGTTCCTGCCGAAGTTTCCCTC
AGGATAGCAGAAACTCGATCAGATTTATGTGGTAAAGCGAATGATTAGAGGCCTTGGGGT
TGAAACAACCTTAACCTATTCTCAAACTTTAAATATGTAAGAACAAGCTGTCACTTTGAG
AGTTTCTAGTGGGCCATTTTTGGTAAGCAGAACTGGCGATGCGGGATGAACCGAACGCGA
GGTTAAGGTGCCGGAATCCACACTCATCAGACACCACAAAAGGTGTTAGTTCATCTAGAC
AGCAGGACGGTGGCCATGGAAGTCGGAATCCGCTAAGGAGTGTGTAACAACTCACCTGCC
GAATGAACTAGCCCTGAAAATGGATGGCGCTCAAGTGTGGTACCCATACCTCGCCGTCAG
CGTTGAAGTGATGCGCTGACGAGTAGGCAGGCGTGGAGGTGTGAAGAAGCCTTGGCAGCA
ATGCTGGGTGGAACAGCCTCTAGTGCAGATCTTGGTGGTAGTAGCAAATATTCAAGTGAG
AACCTTGAAGACTGAAGTGGAGAAAGGTTCCATGGTAACAGCAGTTGGACATGGGTCAGT
CGATCCTAAGAGATAGGGAAACTCCGTTTTATATCGAAAGGGAATCCGGTTAATATTCCG
GAACCAGAATGCAGAACGGCAACGTAAATGAACTTGGAGACGCTGGCAGGAATCCTAGGA
AGAGTTATCTTTTCTCCTTAACAGTCTCACCCTGAAATCAATTTGTTTGGAGATAGGGTT
CAATGGCTGGTAGAGCTCAACGTTGGGTCTGGTGCATTCCTGACAGTCCTTGAAAATCCA
AGGGAATATTTTGCATCTGGTCGTACTCATAACCGCAGCAGGTCTCCAAGGTGAACAGCC
TCTAGTTGATAGAACAATGTAGATAAGGGAAGTCGGCAAAATAGATCCGTAACTTCGGGA
AAAGGATTGGCTCTAAGGGTTGGGTGCATCGGGCCTTGGGGCTGGAGCTGCCTTGTGGAA
GTGGATGGCCTTGGCGGCAGTCTGGTGCACGCTTAACAACCGACTTAGAACTGGTACGGA
CAAGGGGAATCTGACTGTCTAATTAAAACATAGCATTTTTAGGGTATTTAAATATTTCTT
TAACTAATTTAGGGTTATACTCTATAATAGTATTATTAATTGTTTTAGGTTTACAGATAA
TAAATTAGTACCTTCTAGT--TTCTATAATATTAGAAACTATATTTGCTAGTATAAATTC
TATGGTTAGAGAACAAATAGAAATATATTTACCACTTATATATTCTTTATTTTTTTTATA
TTATTAGGTAATTTAGTATCTAATGTACCTTATTCCTTTGCTATAACAGCAAGTGCTATA
GTATGTCTTGGTCTTAGTTTTACTATTTTTGGTGTAACTATATTATCCATAAAATAAAAT
TCTATTTCATTCCTTCTGGAACACCTTTAGCATTAGTACCTTTATTAGTTTTAATAGAAT
TAGTATCTTATTTAGCCAGAGCTGCTAGTTTAGGTATAAGACTTTTTGCTAATTTAGTAG
CTGGTCATACTTTATTAAAAATATTATCAACATTTTTATACAAATCTGGTACTTTAATAG
TAGCTATATTAACATTTGTTCCTTTTTCTATATTTATAGGATTAATAGGATTAGAATTAG
CTGTGACCCCAACTTGCCGATAAGGTTCGCCATGTTCGCGGATGGCGATCGTCTGGAACC
ATTGTAAAACAAAAACGGTATGCGAACCGGATGCGGTCATGTCCAGCCGCAGATTCGCAA
GGAAGGACTAAAGCTTTTCGTTCAGTACAAGAAGACGAAAGATGACGACGAGAGATGAAG
GCAATGGGTCCAGATAAAAGGATAATATCGGCTGAGGATGTTTACAACACGTTCAAGAAA
ATGTCGGATATGGACTTGCATCTTCTCGGACTTTCAGACGAGTATGCGCGACCAGAATGG
ATGATTCTTACGGTTTTGCCTGTGCCTCCGCCGCCTGTTCGTCCTAGTATTGCAGTGGAC
GGAGGCGCTATGAGAAGCGAAGACGATTTGACGTATAAATTGGGGGATATTATTAAGGCG
TCGGCAAATGTGCGGAGATGTGMGCAMGAGGGTGCGCCTGCGCATGTTATCTCGGA
[50] Agaricus_bisporus_TUB_011586
TGTACTGTGAAACTGCGAATGGCTCATTAAATCAGTTATAGTTTATTTGATGATACCTTG
CTACATGGATAACTGTGGTAATTCTAGAGCTAATACATGCAATCAGCCCCGACTTCCGGA
AGGGGTGTATTTATTAGATAAAAAACCAACGCGGTTCGCCGCTCCCTTGGTGATTCATAA
TAACTTCTCGAATCGCATGGCCTTGTGCCGGCGATGCTTCATTCAAATATCTGCCCTATC
AACTTTCGATGGTAGGATAGAGGCCTACCATGGTTTCAACGGGTAACGGGGAATAAGGGT
TCGATTCCGGAGAGGGAGCCTGAGAAACGGCTACCACATCCAAGGAAGGCAGCAGGCGCG
CAAATTACCCAATCCCGACACGGGGAGGTAGTGACAATAAATAACAATATACGGGTCTTA
TAATTGGAATGAGTACAATTTAAATCCCTTAACGAGGAACAATTGGAGGGCAAGTCTGGT
GCCAGCAGCCGCGGTAATTCCAGCTCCAATAGCGTATATTAAAGTTGTTGCAGTTAAAAA
GCCCGTAGTTGAACTTCAGGCCTGGTGGGGTGGTCCTGCTGGGTCTTACCTCTTGGTGAG
CCGTGGCCTTCACTGGAACCAGGACTTTTACCTTGAGAAAATTAGAGTGTTCAAAGCAGG
CTATGCCTGAATACATTAGCATGGAATAATAAAATAGGACGTGCGGTTCTATTTTGTTGG
TTTCTAGAGTCGCCGTAATGATTAATAGGGATAGTTGGGGGCATTGGTATTGAGTCGCTA
GAGGTGAAATTCTTGGATTGACTCAAGACCGACTACTGCGAAAGCATTTGCCAAGGATGT
TTTCATTAATCAAGGACGAAGGTTAGGGGATCGAAAACGATCAGATACCGTTGTAGTCTT
AACAGTAAACTATGCCGACTAGGGATCGGTGATGTGTCGCTCGGCACCTTACGAGAAATC
AAAGTTTTTGGGTTCTGGGGGGAGTATGGTCGCAAGGCTGAAACTTAAAGGAATTGACGG
AAGGGCACCACCAGGAGCCTGCGGCTTAATTTGACTCAACACGGGGAAACTCACCAGGTC
CAGACATAACTAGGATTGACAGATTGATAGCTCTTTCATGATTTTATGGGTGGTGGTGCA
TGGCCGTTCTTAGTTGGTGGAGTGATTTGTCTGGTTAATTCCGATAACGAACGAGACCTT
AACCTGCTAAATAGCCAGGCCGGCTTTGGCTTCTTAGAGGGACTGTGCGTCTAGCTGACG
GAAGTTTGAGGCAATAACAGGTCTGTGATGCCCTTAGATGTTCTGGGCCGCACGCGCGCT
ACACTGACAGAGCCAGCGAGACCTTGGCCGGAAGGTGGGTAATCTTGTGAAACTCTGTCG
TGCTGGGGATAGAGCATTGCAATTATTGCTCTTCAACGAGGAATACCTAGTAAGCGTGAG
TCATCAGCTCGCGTTGATTACGTCCCTGCCCTTTGTACACACCGCCCGTCGCTACTACCG
ATTGAATGGCTTAGTGAGGTCTCCGGATTGGCTTTGGGGAACCGGCAACGGCGCCAGCGG
GAAAAGCTCAAATTTAAAATCTGGCGGTGCCGTCCGAGTTGTAATCTAGAGAAGTAATGC
CCGTGCTGGACCGTGTATAAGTCTCCTGGGATGGGGCGTCATAGAGGGTGAGAATCCCGT
CTTTGACACGGACTATGTGGTATGCTCTCAAAGAGTCGAGTTGTTTGGGAATGCAGCTCA
AAATGGGTGGTAAATTCCATCTAAAGCTAAATATTGGCGAGAGACCGATAGCGAACAAGT
ACCGTGAGGGAAAGATGAAAAGAACTTTGGAAAGAGAGTTAAACAGTACGTGAAATTGCT
GAAAGGGAAACGCTTGAAGTCAGTCGCGTTGGCCAGGGATCAGCCTTGTGCATGGTGTAT
TGACGGGTCAGCATCAATTTTGACCGCTGGAAAAGGGCCTGGGGAATGTGGCGGCTGTGT
TATAGCCCTCGCATACAGTGGTTGGGATTGAGGAGCTTAGGATGCTGGCATAATGGCTTT
AAGCGACCCGTCTTGAAACACGGACCAAGGAGTCTAACATGCCTGCGAGTATTTGGGTGA
AAACCCGAGTGCGCAATGAAAGTGGAGCATCGACGCCCGGACCAGAGGGACGGATCCGCG
GTGGAGCATGTATGTTGGGACCCGAAAGATGGTGAACTATGCCTGAATAGGGTGAAGCCA
GAGGAAACTCTGGTGGAGGCTCGTAGCGATTCTGACGTGCAAATCGATCGTCAAATTTGG
GTATAGGGGCGAAAGACTAATCGAACCATCTAGTAGCTGGTTCCTGCCGAAGTTTCCCTC
AGGATAGCAGAAACTCAATCAGATTTATGTGGTAAAGCGAATGATTAGAGGCCTTGGGGT
TGAAACAACCTTAACCTATTCTCAAACTTTAAATATGTAAGAACGAGCCGTTTCTTGAAG
AGTTTCTAGTGGGCCATTTTTGGTAAGCAGAACTGGCGATGCGGGATGAACCGAACGCGA
GGTTAAGGTGCCGGAATTCACGCTCATCAGACACCACAAAAGGTGTTAGTTCATCTAGAC
AGCAGGACGGTGGCCATGGAAGTCGGAACCCGCTAAGGAGTGTGTAACAACTCACCTGCC
GAATGAACTAGCCCTGAAAATGGATGGCGCTTAAGCGTGATACCCATACCTCGCCGTCAG
TGTTAAAGTGATGCGCTGACGAGTAGGCAGGCGTGGAGGTGTGAAGAAGCCTTGGCAGTG
ATGCTGGGTGAAACGGCCTCTAGTGCAGATCTTGGTGGTAGTAGCAAATATTCAAGTGAG
AACCTTGAAGACTGAAGTGGAGAAAGGTTCCATGGTAACAGCAGTTGGACATGGGTCAGT
CGATCCTAAGAGATAGGGAAGCTCCGTTTCATATCGAAAGGGAATCCGGTTAAAATCCCG
GAACCAGGATGTGGAACGGCAACGTAACTGAACTTGGAGACGTTGGCAGGGGCCCCGGGA
AGAGTTATCTTTTCTCCTTAACAGTCTCACCCTGAAATCAGATTGTCTGGAGCTAGGGTT
CAATGACTGGTAGAGCACAACGTTGTGTCCGGTGCGTTCCTGACAACCCTTGAAAATCCA
AGGGAATGTTTCACACCTGGTCGTACTCATAACCGCAGCAGGTCTCCAAGGTGAACAGCC
TCTAGTTGATAGAACAATGTAGATAAGGGAAGTCGGCAAAATAGATCCGTAACTTCGGGA
AAAGGATTGGCTCTAAGGGTTGGGTGTGTCGGGCCTTGGAGCTGGGACTGCTAGGTGGAC
GTGGATGGCTTTGGCGGGCGTCCGGCGCACGCTTAACAACCAACTTAGAACTGGTACGGA
CAAGGGGAATCTGACTGTCTAATTAAAACATAGCATTTTTAGGTCACTTAAATTTAACTT
TAACAAATTTAGGATTATATTCTTTATTAGTATTATTTGTAGTATTAGGTTTCCAGATTC
AAAATTAATACCTAGTAAATGGTCAATTTCTTTAGAATCATCTTATGCTAGTTTAAGTTC
TATGGTTAGAGAACAAATAGAAATTTATTTACCTTTTGTATATTCATTATTCTTTTCATC
TTAATTGGTAACTTAATATCTAATGTTCCATATTCATTTGCTGTAACAGCTAGTGGTGTA
GTATCATTAGGATTATCTTTCACAATTTTTGGAGTTACAATTATAGGCACAAACTTCATT
TCTTGTTTGTTCCAGCAGGATGTCCTCTAGCTTTAGTTCCTTTACTTGTTTTAATTGAAA
CTGTATCTTATTTAGCTAGAGCTGTTTCTTTAGGAGTTCGATTATTTGCTAATATCGTAA
GTGGACACACTCTATTGAAAATCATATCTACTTACTTATACAAAACAGGTAATTTAATTG
TAGCTGTAATTGCTTTAATTCCTTTC----------------------------------
----GATCCTAATTTGCGGACAAAATTCGCCATATACGCGCTTGGCCGTCGTTTGGGCTC
ATTGCAAGGCCAAAACKGTTTGTGAACCGGTTGCGGTCATATCCAACCGCAGGTAAGAAA
GGAAGGTTTAAAGCTTTTTGTTCAATACAAGAAGACTAAGGACGATGATGAGAGGTCAAR
TCTATGCAGCCTGACAAACGCTTAATAACCCCTTCGGAAGTGTATACCGTCTTTAAAAAG
ATGACAGATTCCGATCTCCACCTCCTGGGTCTTTCTGACGAGTATGCTCGACCCGAGTGG
ATGATCCTGACTGTTATGCCTGTACCACCTCCTCCCGTTCGCCCCAGTATAGCTGTTGAT
GGTGGTGCTATGCGTAGTGAAGATGATTTGACGTACAAGCTTGGTGACATCATCAAGGCT
TCTGCTAATGTTCGTCGGTGCGAGCAGGAAGGTGCACCCGCTCACGTCATTTCAGA
[51] Coprinus_comatus_GLM_45914
TGTACTGTGAAACTGCGAATGGCTCATTAAATCAGTTATAGTTTATTTGATGATACCTTG
CTACATGGATAACTGTGGTAATTCTAGAGCTAATACATGCAATCAGCCCCGACTTCCGGA
AGGGGTGTATTTATTAGATAAAAAACCAACGCGGTTCGCCGCTCCCTTGGTGATTCATAA
TAACTTCTCGAATCGCATGGCCTTGTGCCGGCGATGCTTCATTCAAATATCTGCCCTATC
AACTTTCGATGGTAGGATAGAGGCCTACCATGGTTTCAACGGGTAACGGGGAATAAGGGT
TCGATTCCGGAGAGGGAGCCTGAGAAACGGCTACCACATCCAAGGAAGGCAGCAGGCGCG
CAAATTACCCAATCCCGACACGGGGAGGTAGTGACAATAAATAACAATATATGGGTCTTA
TAATTGGAATGAGTACAATTTAAATCCCTTAACGAGGAACAATTGGAGGGCAAGTCTGGT
GCCAGCAGCCGCGGTAATTCCAGCTCCAATAGCGTATATTAAAGTTGTTGCAGTTAAAAA
GCTCGTAGTTGAACTTCAGACCTGGCTGGGCGGTCCGGCTGGGCCTTACCTCTTGGTGAG
CCGTGCCCTTTATTGGAACCAGGACTTTTACCTTGAGAAAATTAGAGTGTTCAAAGCAGG
CTATGCCCGAATACATTAGCATGGAATAATAAAATAGGACGTGCGGTTCTATTTTGTTGG
TTTCTAGAGTCGCCGTAATGATTAATAGGGATAGTTGGGGGCATTGGTATTGAGTCGCTA
GAGGTGAAATTCTTGGATTGACTCAAGACCGACTATTGCGAAAGCATTTGCCAAGGATGT
TTTCATTAATCAAGAACGAAGGTTAGGGGATCGAAAACGATCAGATACCGTTGTAGTCTT
AACAGTAAACTATGCCGACTAGGGATCGGTGATGTGTCGCTCGGCACCTTACGAGAAATC
AAAGTCTTTGGGTTCTGGGGGGAGTATGGTCGCAAGGCTGAAACTTAAAGGAATTGACGG
AAGGGCACCACCAGGAGCCTGCGGCTTAATTTGACTCAACACGGGGAAACTCACCAGGTC
CAGACATAACTAGGATTGACAGATTGATAGCTCTTTCATGATTTTATGGGTGGTGGTGCA
TGGCCGTTCTTAGTTGGTGGAGTGATTTGTCTGGTTAATTCCGATAACGAACGAGACCTT
AACCTGCTAAATAGCCAGGCCGGCTTTGGCTTCTTAGAGGGACTGTGCGTCTAGCTGACG
GAAGTTTGAGGCAATAACAGGTCTGTGATGCCCTTAGATGTTCTGGGCCGCACGCGCGCT
ACACTGACAGAGCCAGCGAGACCTTGGCCGGAAGGTGGGTAATCTTGTGAAACTCTGTCG
TGCTGGGGATAGAGCATTGCAATTATTGCTCTTCAACGAGGAATACCTAGTAAGCGTGAG
TCATCAGCTCGCGTTGATTACGTCCCTGCCCTTTGTACACACCGCCCGTCGCTACTACCG
ATTGAATGGCTTAGTGAGGTCTCCGGATTGGCTTTGGGGAGCCGGCAACGGCACTAGCGG
GAAAAGCTCAAATTTAAAATCTGGCGGTGCCGTCCGAGTTGTAATCTAGAGAAGTGTTAC
CCGCGTTGGACCGTGTACAAGTCTCCTGGAATGGAGCGTCATAGAGGGTGAGAATCCCGT
CTTTGACACGGACTATGTGGTATGCTCTCAAAGAGTCGAGTTGTTTGGGAATGCAGCTCA
AAATGGGTGGTAAATTCCATCTAAAGCTAAATATTGGCGAGAGACCGATAGCGAACAAGT
ACCGTGAGGGAAAGATGAAAAGAACTTTGGAAAGAGAGTTAAACAGTACGTGAAATTGCT
GAAAGGGAAACGCTTGAAGTCAGTCGCGTTGGCTTGGGATCAGCTTCGTGCGTGGTGTAT
TGACGGGTCAGCATCAATTTTGACCGCTGGAAAAAGGTTTGGGGAAGGTGGCGGCTGTGT
TATAGCCCTCATATACAGCGATTGGGATTGAGGTGCTTAGGATGCTGGCATAATGGCTTT
AAGCGACCCGTCTTGAAACACGGACCAAGGAGTCTAACATGCCTGCGAGTGTTTGGGTGA
AAACCCGAGCGCGTAATGAAAGTGGAGCATCGACGCCCGGACCAGAGGGACGGATCCGCG
GTAGAGCATGTATGTTGGGACCCGAAAGATGGTGAACTATGCCTGAATAGGGTGAAGCCA
GAGGAAACTCTGGTGGAGGCTCGTAGCGATTCTGACGTGCAAATCGATCGTCGAATTTGG
GTATAGGGGCGAAAGACTAATCGAACCATCTAGTAGCTGGTTCCTGCCGAAGTTTCCCTC
AGGATAGCAGAAACTCAATCAGATTTATGTGGTAAAGCGAATGATTAGAGGCCTTGGGGT
TGAAACAACCTTAACCTATTCTCAAACTTTAAATATGTAAGAACGAGCCGTTTCTTGAAG
AGTTTCTAGTGGGCCATTTTTGGTAAGCAGAACTGGCGATGCGGGATGAACCGAACGCGA
GGTTAAGGTGCCGGAATTCACGCTCATCAGACACCACAAAAGGTGTTAGTTCATCTAGAC
AGCAGGACGGTGGCCATGGAAGTCGGAATCCGCTAAGGAGTGTGTAACAACTCACCTGCC
GAATGAACTAGCCCTGAAAATGGATGGCGCTTAAGCGTGATACCCATACCTCGCCGTCAG
CGTTGAAGTGACGCGCTGACGAGTAGGCAGGCGTGGAGGTGTGAAGAAGCCTTGGCAGTG
ATGCTGGGTGAAACGGCCTCTAGTGCAGATCTTGGTGGTAGTAGCAAATATTCAAGTGAG
AACCTTGAAGACTGAAGTGGAGAAAGGTTCCATGGTAACAGCAGTTGGACATGGGTCAGT
CGATCCTAAGAGATAGGGAAGCTCCGTTTCATATCGAAAGGGAATCCGGTTAAAATTCCG
GAACCAGGATGTGGAACGGCAACGTAAATGAACTTGGAGACATTGGCAGGAGCCCCGGGA
AGAGTTCTCTTTTCTCCTTAACAGCCTCACCCTGAAATCAGATTGTCTGGAGATAGGGTT
CAATGGCTGGTAGAGCACAACGTTGTGTCCGGTGCGTTCCTGACAATCCTTGAAAATCCA
AGGGAATGTTTCACACCTGGTCGTACTCATAACCGCAGCAGGTCTCCAAGGTGAACAGCC
TCTAGTTGATAGAACAATGTAGATAAGGGAAGTCGGCAAAATAGATCCGTAACTTCGGGA
AAAGGATTGGCTCTAAGGGTTGGGTGTGTCGGGCCTTGGAGCTGGGACTGTTGGGTGGAC
GTGGATGACCTTGGCGGGCGTCCGGCGCACGCTTAACAACCGACTTAGAACTGGTACGGA
CAAGGGGAATCTGACTGTCTAATTAAAACATAGCATTCTTTGGTCATTTAAATTTAACAT
TAACAAACTTAGGATTATATTCTTTATTTATATTATTAGTAGTAGTAGGTTTACAGATTC
AAATTTAATACCAAGTAAATGGTCAATATCATTAGAATCATCATATGCTAGTTTAAATTC
AATGGTTAGAGAACAAATAGAAATTTATTTACCTTTTGTATATTCATTATTCTTTTTATC
TTAATAGGTAATTTAATTTCTAATGTTCCATACTCATTTGCAGTTACAGCTAGTGGAGTA
GTTTCATTAGGTTTAAGTGTAACAATTTTTGGAGTAACTATCTTAGCCATGGGATTAAAT
TTTTCTTTATACCTGCTGGAACACCATTAGCTTTAGTACCTTTATTAGTTTTAATTGAAT
TAATATCATATTTAGCTAGAGCTGTATCATTAGGAGTTCGATTATTTGCTAATATAGTAG
CTGGTCACACATTATTAAAAATATTATCTACTTATTTATATAAAACAGGTAGTTTAATAA
TCGCTATAATAACATTAGTACCTTTCACTATATTCTTAGCCTTAATTGGT----------
----GATCCCAATTTGCGGACAAGATTCGCCACCTTCGCGTATGGCCGTTGTTTGGTCCC
ATTGTAAGACCAAGACGGTTTGTGAGCCGGATGTGGTCATATTCAACCACAGATTAGGAA
GGAAGGCTTAAAGCTGTTTGTTCAGTATAAAAAAACGAAAGATGACGACGAGAAGCTAAA
TCCATGCAGCCTGACAAAAGGCCGATCACACCCTCTGAGGTTTATACCGTCTTCAAGAAG
ATGTCAGATTCAGATCTGCACCTTTTAGGACTTTCTGATGAGTATGCAAGGCCAGAGTGG
ATGATTCTCACCGTCATGCCCGTTCCACCACCGCCTGTTCGTCCCAGTATTGCTGTCGAC
GGCGGCGCAATGCGCAGTGAGGATGATTTGACTTACAAGCTTGGTGATATTATCAAGGCA
TCCGCGAACGTCCGGCGTTGTGAGCAGGAAGGAGCACCGGCTCACGTCATCTCTGA
[52] Tremella_mesenterica_TUB_019108
--TACTGTGAAACTGCGAATGGCTCATTAAATCAGTTATAGTTTATTTGATGGTATCTTG
CTACATGGATAACTGTGGTAATTCTAGAGCTAATACATGCTGAAAGCCCCGACTTCCGGA
AGGGGTGTATTTATTAGATAAAAAACCAATG-GGTGCAAGCCCTTTTTGGTGATTCATAA
TAACTTCTCGAATCGCAAGGCCTTGGGCCGGCGATGCTTCATTCAAATATCTGCCCTATC
AACTTTCGATGGTAGGATAGTGGCCTACCATGGTATCAACGGGTAACGGGGAATTAGGGT
TCGATTCCGGAGAGGGAGCCTGAGAAACGGCTACCACATCCAAGGAAGGCAGCAGGCGCG
CAAATTACCCAATCCCGACACGGGGAGGTAGTGACAATAAATAACAATATATGGGTCTTA
TAATTGGAATGAGTACAATTTAAATCCCTTAACGAGGAACAACTGGAGGGCAAGTCTGGT
GCCAGCAGCCGCGGTAATTCCAGCTCCAGTAGCGTATATTAAAGTTGTTGCAGTTAAAAA
GCTCGTAGTCGAACTTCAGGCTCGATGGGATGGTCTCGTCGGGTCTTACCTCTTGGTGAG
CTATGCCCTTCACTGGAACCAGGAATTTTACTTTGAAAAAATTAGAGTGTTCAAAGCAGG
CTATGCCCGAATACATTAGCATGGAATAATAGAATAGGACGTGCGGTTCTATTTTGTTGG
TTTCTAGGATCGCCGTAATGATTAATAGGGACGGTCGGGGGCATTAGTATTCCGTTGCTA
GAGGTGAAATTCTTAGATTTACGGAAGACTAACTTCTGCGAAAGCATTTGCCAAGGACGT
TTTCATTGATCAAGAACGAAGGTTAGGGGATCAAAAACGATTAGATACCGTTGTAGTCTT
AACAGTAAACTATGCCGACTAGGGATCGGT--TGACTGGCTCGGCACCTTACGAGAAATC
AAAGTCTTTGGGTTCTGGGGGGAGTATGGTCGCAAGGCTGAAACTTAAAGGAATTGACGG
AAGGGCACCACCAGGAGCCTGCGGCTTAATTTGACTCAACACGGGGAAACTCACCAGGTC
CAGACATAGTAAGGATTGACAGATTGATAGCTCTTTCTTGATTCTATGGGTGGTGGTGCA
TGGCCGTTCTTAGTTGGTGGAGTGATTTGTCTGGTTAATTCCGATAACGAACGAGACCTT
AACCTGCTAAATAGTCAGGCCGGCCTTGGCTTCTTAGAGGGACTAAGCATTTAGCTGTTG
GAAGTTTGAGGCAATAACAGGTCTGTGATGCCCTTAGATGTTCTGGGCCGCACGCGCGCT
ACACTGACTGAGCCAGCGAGACCTTGGCCGAAAGGTGGGTAATCTTGTGAAACTCAGTCG
TGCTGGGGATAGAGCATTGCAATTATTGCTCTTCAACGAGGAATACCTAGTAAGCGTGAG
TCATCAGCTCGCGTTGATTACGTCCCTGCCCTTTGTACACACCGCCCGTCGCTACTACCG
ATTGAATGGCTTAGTGAGATCTCTGGATTGGCGTCGGGAAGCCGGCAACGGCATCACCGG
GAAGAGCTCAAATTTGTAATCTGGCCCTTGGGTCCGAGTTGTAATCTATAGAGACGTTTT
CCGYGCCGGACCGTGTCCAAGTCCCTTGGAATAGGGTATCAAAGAGGGTGACAATCCCGT
ACTTGACA-YGACGATGTGATACGTCTTCGACGAGTCGAGTTGTTTGGGAATGCAGCTCA
AAATGGGTGGTAAATTCCATCTAAAGCTAAATATTGGCGAGAGACCGATAGCGAACAAGT
ACCGTGAGGGAAAGATGAAAAGCACTTTGGAAAGAGAGTTAAACAGTACGTGAAATTGTT
AAAAGGGAAACGATTGAAGTCAGTCGTGTTGGTT-GGATTCAGCTYGGCTCCGGGTGTAC
CAATGGGTCAACATCAGTTTTGATCGGCGGATAAAGATGGAGGGAAYGTGGCGGGAGTGT
TATAGCCCTTGCATACGCTGGTCTGGACTGAGGCGCTTAGGATGTTGACATAATGGCTTT
AAACGACCCGTCTTGAAACACGGACCAAGGAGTCTAACATATCTGCGAGTGTTTGGGTGC
AAACCCGAGCGCGTAATGAAAGTGGAGCACCTTCGACCGATCTGGAGTGATGGATTTGAG
TAAGAGCATATATGCTGGGACCCGAAAGATGGTGAACTATGCCTGAATAGGGCGAAGCCA
GGGGAAACTCTGGTGGAGGCTCGTAGCGATTCTGACGTGCAAATCGATCGTCAAATTTGG
GTATAGGGGCGAAAGACTAATCGAACTATCTAGTAGCTGGTTCCTGCCGAAGTTTCCCTC
AGGATAGCAGAAACTCGATCAGTTTTATGAGGTAAAGCGAATGATTAGAGGCCTTGGGGA
TGAAACATCCTTAACCTATTCTCAAACTTTAAATATGTAAGAAGCCCTTGTCACTTTAAG
AGTTTCTAGTGGGCCATTTTTGGTAAGCAGAACTGGCGATGCGGGATGAACCGATCGCGA
GGTTAAGGTGCCGGAATACACGCTCATCAGACACCACAAAAGGTGTTAGTTCATCTAGAC
AGCAGGACGGTGGCCATGGAAGTCGGAACCCGCTAAGGAGTGTGTAACAACTCACCTGCC
GAATGAACTAGCCCTGAAAATGGATGGCGCTCAAGCGTGTTACCCATACCTCGCCGTCAG
CGTTGAAGTGACGCGCTGACGAGTAGGCAGGCGTGGAGGTGTGAAGAAGCCTTGGCAGTG
ATGCTGGGTGAAACGGCCTCTAGTGCAGATCTTGGTGGTAGTAGCAAATATTCAAGTGAG
AACCTTGAAGACTGAAGTGGAGAAAGGTTCCATGGTAACAGCAGTTGGACATGGGTTAGT
CGATCCTAAGAGATAGGGAAGCTCCGTTTTATATCGAAAGGGAATCCGGTTAAGATTCCG
GAACCAGGATGTGGGACGGTGACGTAAATGAAGTTGGAGACGCTAGCAAGGGCCCTGGGA
AGAGTTCTCTTTTCTCCTTAACCGCCTGACCTTGAAATCGGATTATCCGGAGCTAAGGTT
AGATGGCGGGTAGAGCATGACGTCGTGTCCGGTGCGTCCTTGATAGTCCTTGAAAATCCG
ACGGAATGTCTCACGCCTGGTCGTACTCATAACCGCAGCAGGTCTCCAAGGTGAACAGCC
TCTAGTTGATAGAACAATGTAGATAAGGGAAGTCGGCAAAATAGATCCGTAACTTCGGGA
AAAGGATTGGCTCTAAGGGTTGGGTGTGTCGGGCTCTGGAGACGGGACTG--CGCCTGGA
CTGGAAATCTTGAGCGGGCGTCCGTCACACGCTTAACAACCGACTTARAACTGGTACGGA
CAAGGGGAATCTGACTGTCTAATTAAAACATAGCAT--------------TATCTWGGTC
TAACWAAYCTAGGTCTATACTCACTTATTGTAGTATTTCTAGTACTTGGTCTACATCACA
TAAATTAATTCCAAACAAATGGAGTATCGCATTAGAAAGTGTTTATGCTTCAGTACAAGG
AATGGTGCGGGATCAAATCGAAATTTATACACCATTTATTTATAGTTTATTCTTTTCATT
GTTATTGCTAACCTTAATGGTAATATTCCTTACTCTTATACAATCACTACTAGTATCGTA
GTATCTATTGGACTATCCGTAATGATCTTTGGTGTGACAATTCTAGGCATGGGATTCATT
TCTATTTTATTCCTTCTGGAACTCCTTTAGGATTAGTACCTCTATTAGTACTTATTGAAT
TAATTTCATACTTAGCTCGGGCTGTATCATTAGGGGTACGTCTTTTTAGAAATATAGTAG
CTGGACATACACTATTAAAAATCTTATCTACATTCTTATACAAAACTTCAAGTATTATTG
TATTCTTTGTAACTTTAATTCCATTTGCTATCTTCGTAGCTCTTATTGGATTAGAACTAG
CTGTGAYCCTGCAGTGCAACAGTGGTTCGGCGGATAAACGACTAAAAGCTATCTGGGCGT
TGGCACGACCTAGGATGGTTTGCGAGGTGGTTGTGGAGCTGAACAACCGCTTTGGCGGAA
AGAGGGATTGAAGCTGATGGGAGTGTGGAAAGCTCCTAAAGCAGATAAAGGGAA------
CCTAGTGAACCTGAAAAGCGGATTGTGTCACCTGGTGATATCTACAACACCTTGAAGAAG
ATCAATGCGGAGGATCTACATATCATGGGTCTGAATGCCGAGTACGCCAGACCGGATTGG
ATGATCTTAACTGTCCTACCCGTACCTCCGGCAGCTGTTCGTCCTTCAATTTCAGTTGAT
GGTGGCTCCATGCGATCAGAGGATGATTTGACGTATAAACTTGGGGAAATTCTGAAAACC
TCTGCYACGGTTCGGAGACTCGAAGCGGAAGGTGTTCCACCATCTGTGGTGAATGA
[53] Dictyonema_pavonium_TUB_019085
TGTACTGTGAAACTGCGAATGGCTCATTAAATCAGTTATAGTTTATTTGATGGTATCTTG
CTACATGGATAACTGTGGTAATTCTAGAGCTAATACATGCGATCAGCCCCGACTTCTGGG
AGGGGTGTATTTATTAGATAAAAAACCAACGCGGTTCGCCGCTCCCTTGGTGATTCATAA
TAACTTCTCGAATCGCACGGCCTTGCGCTGGCGATGCTTCATTCAAATATCTGCCCTATC
AACTTTCGATGGTAGGATAGAGGCCTACCATGGTTTCAACGGGTAACGGGGAATAAGGGT
TCGATTCCGGAGAGGGAGCCTGAGAAACGGCTACCACATCCAAGGAAGGCAGCAGGCGCG
CAAATTACCCAATCCCAATTCGGGGAGGTAGTGACAATAAATAACAATATATGGGTCTTA
TAATTGGAATGAGTGCAATTTAAATCCCTCAACGAGGAACAATTGGAGGGCAAGTCTGGT
GCCAGCAGCCGCGGTAATTCCAGCTCCAATAGCGTATATTAAAGTTGTTGCAGTTAAAAA
GCTCGTAGTTGAACCTCAGACCTGGCCGGGCGGTCCGGCCGGGCCTTACCTCTTGGTGAA
CCGTGCCCTTTACTGGAACCAGGACTTTTACCTTGAGAAAATTAGAGTGCTCAAAGCAGG
CTACGCTTGAATACATTAGCATGGAATAATAAAATAGGACGCGTGGTTCTATTTTGTTGG
TTTCTAGAATCGCCGTAATGATTAATAGGGATAGTTGGGGGCATTGGTATTGAGTCGCTA
GAGGTGAAATTCTTGGATTGACTCAAGACCGACTATTGCGAAAGCATTTGCCAAGGATGT
TTTCATTAATCAAGAACGAAGGTTAGGGGATCGAAAACGATCAGATACCGTTGTAGTCTT
AACAGTAAACTATGCCGACTAGGGATCGGTCATGTGTCGCTCGGCACCTTACGAGAAATC
AAAGTCTTTGGGTTCTGGGGGGAGTATGGTCGCAAGGCTGAAACTTAAAGGAATTGACGG
AAGGGCACCACCAGGAGCCTGCGGCTTAATTTGACTCAACACGGGGAAACTCACCAGGTC
CAGACATAACTAGGATTGACAGATTGATAGCTCTTTCATGATCTTATGGGTGGTGGTGCA
TGGCCGTTCTTAGTTGGTGGAGTGATTTGTCTGGTTAATTCCGATAACGAACGAGACCTT
AACCTGCTAAATAGCCAGGCCGGCTTCGGCTTCTTAGAGGGACTGTGCRTCTAGCTGACG
GAAGTTTGAGGCAATAACAGGTCTGTGATGCCCTTAGATGTTCTGGGCCGCACGCGCGCT
ACACTGACAGGGCCAGCGAGACCTTGGCCGGAAGGTGGGTAATCTTGTGAAACCCTGTCG
TGCTGGGGATAGAGCATTGCAATTATTGCTCTTCAACGAGGAATTCCTAGTAAGCGTGAG
TCATCAGCTCGCGTTGATTACGTCCCTGCCCTTTGTACACACCGCCCGTCGCTACTACCG
ATTGAATGGCTTAGTGAGGTCTCCGGATTGGCTTTGGGGAGGCGGCAACGCCGCTAGCGG
GAAAAGCTCAAATTTAAAATCTGGCGGTGCAGCCCGAGTTGTAATCTAGAGAAGCGCCAT
CCGCGCCAGCCCGCGTACAAGTCTCTTGGAACAGAGCGTCATAGAGGGTGAGAATCCCGT
CTCTGCCGCGGACTGTGCGATGCGCTCTCGACGAGTCGAGTTGTTTGGGAATGCAGCTCA
AAATGGGTGGTAAATTCCATCTAAAGCTAAATATTGGCGAGAGACCGATAGCGAACAAGT
ACCGTGAGGGAAAGATGAAAAGAACTTTGGAAAGAGAGTCAAACAGTACGTGAAATTGTT
GAAAGGGAAACGCTTGAAGTCAGTCGCGTACGCTGGGAATCAACCTGCGAGTCGGCGCAC
GAAYGGGTCGGCATCAATTTCATCTGCCGGAGAAAGGCGGGAGGAACGTGGCGGATGCGT
TATAGCCTTCGCATGCGGCAGATGGGATTGAGGAGCTTAGGATGCCGACATAATGGCTTT
AATCGACCCGTCTTGAAACACGGACCAAGGAGTCTAACATGCTCGCGAGTGTTTGGGTGC
AAACCCGAGCGCGCAACGAAAGTGGAGCATCGACGCCCAGACCAGAGTGACGGATCTGCG
GTCGAGCGCGTATGTTGGGACCCGAAAGATGGTGAACTATGCCTGAATAGGGCGAAGCCA
GAGGAAACTCTGGTGGAGGCTCGTAGCGATTCTGACGTGCAAATCGATCGTCGAATTTGG
GTATAGGGGCGAAAGACTAATCGAACCATCTAGTAGCTGGTTCCTGCCGAAGTTTCCCTC
AGGATAGCAGAAACTCGATCAGATTTATGTGGTAAAGCGAATGATTAGAGGCCTTGGGGT
TGAAACAACCTTAACCTATTCTCAAACTTTAAATATGTAAGAACGGTTGGTCTCTTGAAG
AGTTTCTAGTGGGCCATTTTTGGTAAGCAGAACTGGCGATGCGGGATGAACCGAACGCGA
GGTTAAGGTGCCGGAATTCACGCTCATCAGACACCACAAAAGGTGTTAGTTCATCTAGAC
AGCAGGACGGTGGCCATGGAAGTCGGAATCCGCTAAGGAGTGTGTAACAACTCACCTGCC
GAATGAACTAGCCCTGAAAATGGATGGCGCTTAAGCGTGATACCCATACCTCGCCGTCGG
CGTTCGAGTGACGCGCCGACGAGTAGGCAGGCGTGGAGGTGTGAAGAAGCCTCGGCAGCG
ATGCTGGGTGAAACGGCCTCTAGTGCAGATCTTGGTGGTAGTAGCAAATATTCAAGTGAG
AACCTTGAAGACTGAAGTGGAGAAAGGTTCCATGGTAACAGCAGTTGGACATGGGTCAGT
CGATCCTAAGAGATAGGGAAGCTCCGTTTCATATCGAAAGGGAATYCGGTCAAGATTCCG
GAACCAGAATGCGGAACGGCAACGTAAATGAACTTGGAGACGCTGGCGAGGGCCCCGGGA
AGAGTTATCTTTTCTCCTTAACGGCCTCACCCTGAAATCAGATTGTCTGGAGATAGGGTC
TAACGGCCGGTAGAGCTCGACGTCGGGTCCGGTGCGTCCTCGACAGTCCTTGAAAATCCA
AGGGAATGTTTCGCATCTGGTCGTACTCATAACCGCAGCAGGTCTCCTAGGTGAACAGCC
TCTAGTTGATAGAACAATGTAGATAAGGGAAGTCGGCAAAATAGATCCGTAACTTCGGGA
AAAGGATTGGCTCTAAGGGTTGGGTCTGTCGGGCCTTGGGGATGGGACTGCTGGGTGGAT
GTCGGCGACCTTGGCGGGTGTCCGGCATACGCTTAACAACCGACTTAGAACTGGTACGGA
CAAGGGGAATCTGACTGTCTAATTAAAACATAGCATTATTTGGGTATTTTAATTTAACTT
TAACTAATTTAGCTTTATATTCTACATTAGTTTTATTTATAATTGTAAGTTTACAAATAC
AAGATTATTACCTTCAAAATGGTCTATAGTATTAGAAAGCTTATTTGCTAGTATAAATTC
AATGGTTAAAGAACAAATAGAAGTTTACTTACCATTTATTTATTCTTTATTTTTTTTGTT
TTAATTGCTAATTTATTTGGTAATATACCTTATTCATTTACAATTACTTCATCTATAATT
GTTTCTATTGGTTTATCCTTTACTATTTTTGGAGTAACTATCTTAGGCATAAATTACATT
TCTACTTTATTCCTTCTGGAACACCTTTAGCTTTAGTTCCATTATTAGTATTAATTGAAT
TAATCTCTTATATAGCTAGAGCAGGTAGTTTAGGTATAAGACTTTTTGCTAATATTGTAG
CTGGACACACTTTACTTAAAATTTTAAGTACCTTCCTATACCAAAGTGGAAGTATAATTG
TAGCAGTTTTAACTCTTATTCCATTTTCTATTTTTATGGCTTTAATTGGATTAGAAATAG
CTGTGACCCCAGCTTGCCGAAAAAATACGTCACATTCGAGGATGGCGGTGGTCTGGGCAT
TTTGCAAAACGAAGAACACTTGCGAGGCGGCTGCGGCCATAACCAGCCTCAAGTCAGGAA
AGAAGGCTTAAAACTCTTTGTCCAATACAAAAAAGCAAAAGACGACGATGAGAGGTGAAA
TCGCTTCAGCCGGACAAACGGCTTCTGACGCCGTCAGACGTTTACGTCGTGTTCAAAAAG
ATGTCTGATTCAGACCTTCACCTCCTCGGACTTTCGGACGAGTACGCTCGACCTGAATGG
ATGATTTTGACCGTGATGCCGGTCCCGCCTCCTCCCGTTCGACCGAGCATCGCCGTCGAT
GGGGGCGCTATGAGAAGTGAAGACGATCTAACCTATAAATTGGGTGACATCATCAAAGCC
TCGGCCAACGTGCGCAGGTGTGAGCAGGAAGGCGCTCCTGCGCATGTCATCACCGA
[54] Cyphellostereum_laeve_TUB_019077
TGTACTGTGAAACTGCGAATGGCTCATTAAATCAGTTATAGTTTATTTGATGGTATCTTG
CTACATGGATAACTGTGGTAATTCTAGAGCTAATACATGCAATCAGCCCCGACTCCTGGG
AGGGGTGTATTTATTAGATAAAAAACCGACGCGGTTCGCCGCTCCCTTGGTGATTCATAA
TAACTTCTCGAATCGCATGGCCTCGAGCCGGCGATGCTTCATTCAAATATCTGCCCTATC
AACTTTCGATGGTAGGATAGAGGCCTACCATGGTTTCAACGGGTAACGGGGAATAAGGGT
TCGATTCCGGAGAGGGAGCCTGAGAAACGGCTACCACATCCAAGGAAGGCAGCAGGCGCG
CAAATTACCCAATCCCAATTCGGGGAGGTAGTGACAATAAATAACAATATATGGGTCTTA
TAATTGGAATGAGTGCAATTTAAATCCCTCAACGAGGAACAATTGGAGGGCAAGTCTGGT
GCCAGCAGCCGCGGTAATTCCAGCTCCAATAGCGTATATTAAAGTTGTTGCAGTTAAAAA
GCTCGTAGTTGAACCTCAGACCTGGCTGGGCGGTCCGGCTGGGCCTTACCTCTTGGTGAA
CCGTGCCCTTTGCTGGAACCAGGACTTTTACCTTGAGAAAATTAGAGTGCTCAAAGCAGG
CTACGCTTGAATACATTAGCATGGAATAATAGAATAGGACGCGTGGTTCTATTTTGTTGG
TTTCTAGAATCGCCGTAATGATTAATAGGGATAGTTGGGGGCATTGGTATTGAGTCGCTA
GAGGTGAAATTCTTGGATTGACTCAAGACCGACTATTGCGAAAGCATTTGCCAAGGATGT
TTTCATTAATCAAGAACGAAGGTTAGGGGATCGAAAACGATCAGATACCGTTGTAGTCTT
AACAGTAAACTATGCCGACTAGGGATCGGTTATGTGTCGCTCGGCACCTTACGAGAAATC
AAAGTCTTTGGGTTCTGGGGGGAGTATGGTCGCAAGGCTGAAACTTAAAGGAATTGACGG
AAGGGCACCACCAGGAGCCTGCGGCTTAATTTGACTCAACACGGGGAAACTCACCAGGTC
CAGACATAACTAGGATTGACAGATTGATAGCTCTTTCATGATCTTATGGGTGGTGGTGCA
TGGCCGTTCTTAGTTGGTGGAGTGATTTGTCTGGTTAATTCCGATAACGAACGAGACCTT
AACCTGCTAAATAGCCAGGCCGGCTTCGGCTTCTTAGAGGGACTGTGCGTCTAGCTGACG
GAAGTTTGAGGCAATAACAGGTCTGTGATGCCCTTAGATGTTCTGGGCCGCACGCGCGCT
ACACTGACAGGGCCAGCGAGACCTTGGCCGGAAGGTGGGTAATCTTGTGAAACCCTGTCG
TGCTGGGGATAGAGCATTGCAATTATTGCTCTTCAACGAGGAATTCCTAGTAAGCGTGAG
TCATCAGCTCGCGTTGATTACGTCCCTGCCCTTTGTACACACCGCCCGTCGCTACTACCG
ATTGAATGGCTTAGTGAGGTCTCCGGATTGGCTTTGGGGAGGCGGCAACGCCGCTAGCGG
GAAAAGCTCAAATTTAGAATCTGGCGGTGCTGTCCGAGTTGTAATCTAGAGAAGCGCCAT
CCGCGCGGGCCCGCGTACAAGTCTCTTGGGATAGAGCATCATAGAGGGTGAGAATCCCGT
CTCTGACGCGGAATGTGCGATGCGCTCTCGACGAGTCGAGTTGTTTGGGAATGCAGCTCA
AAATGGGTGGTAAATTCCATCTAAAGCTAAATATAGGCGAGAGACCGATAGCAAACAAGT
ACCGTGAGGGAAAGATGAAAAGAACTTTGGAAAGAGAGTTAAACAGTACGTGAAATTGTT
GAAAGGGAAACGCTTGAAGTCAGTCGCGTCTGTTGGGAATCAACCTACGAGTTGGCGTAC
GGATGGGTCAGCATCGATTCAGCCTGTTGGAGAAAGGCTAAGGGAACGTGGCGGATGTGT
TATAGCCCTCGCATGCGACAGTCTGGATCGAGGAGCTTTGGATGCTGGCATAATGGCTTT
AATCGACCCGTCTTGAAACACGGACCAAGGAGTCTAACATGCTCGCRAGTGTTTGGGTGC
AAACCCAGGCGCGAAACGAAAGTGGAGCATCGACGCCCAGACCAGAGCGACGGATCTGCG
GTTGAGCGCGTATGTTGGGACCCGAAAGATGGTGAACTATGCCTGAATAGGGCGAAGCCA
GAGGAAACTCTGGTGGAGGCTCGTAGCGATTCTGACGTGCAAATCGATCGTCGAATTTGG
GTATAGGGGCGAAAGACTAATCGAACCATCTAGTAGCTGGTTCCTGCCGAAGTTTCCCTC
AGGATAGCAGAAACTCGATCAGATTTATGTGGTAAAGCGAATGATTAGAGGCCTTGGGGT
TGAAACAACCTTAACCTATTCTCAAACTTTAAATATGTAAGAACGCGGGGTCGCTTGAAG
AGTTTCTAGTGGGCCATTTTTGGTAAGCAGAACTGGCGATGCGGGATGAACCGAACGCGA
GGTTAAGGTGCCGGAATTCACGCTCATCAGACACCACAAAAGGTGTTAGTTCATCTAGAC
AGCAGGACGGTGGCCATGGAAGTCGGAATCCGCTAAGGAGTGTGTAACAACTCACCTGCC
GAATGAACTAGCCCTGAAAATGGATGGCGCTTAAGCGTGATACCCATACCTCGCCGTCGG
CGTTCAAGTGACGCGCCGACGAGTAGGCAGGCGTGGAGGTGTGAAGAAGCCTTGGCAGCG
ATGCTGGGTGAAACGGCCTCTAGTGCAGATCTTGGTGGTAGTAGCAAATATTCAAGTGAG
AACCTTGAAGACTGAAGTGGAGAAAGGTTCCATGGTAACAGCAGTTGGACATGGGTCAGT
CGATCCTAAGAGATAGGGAAGCTCCGTTTCATATCGAAAGGGAATCCGGTCAAGATTCCG
GAACCAGAATGCGGAACGGCAACGTAAATGAACTTGGAGACGCTGGCGGGGGCCCCGGGA
AGAGTTATCTTTTCTCCTTAACGGCCTCACCCTGAAATCAGATTGTCTGGAGATAGGGTC
TAATGGCCGGTAGAGCTCGACGTCGGGTCCGGTGCGTCCTCGACAGTCCTTGAAAATCCA
AGGGAATGTTTCGCATCTGGTCGTACTCATAACCGCAGCAGGTCTCCTAGGTGAACAGCC
TCTAGTTGATAGAACAATGTAGATAAGGGAAGTCGGCAAAATAGATCCGTAACTTCGGGA
AAAGGATTGGCTCTAAGGGTTGGGTGTGTCGGGCCTCGGGGGCGGGACTGCTGGGTGGAC
GTGGAAGACCTTGGCGGGTGTCCGGCATACGCTTAACAACCGACTTAGAACTGGTACGGA
CAAGGGGAATCTGACTGTCTAATTAAAACATAGCATTCTTTGGTTATTTTAATTTAACTT
TAACTAACTTAGCTTTATATTCTACATTAGTATTATTTATAATTGTAAGTTTACAAATAC
AAGATTATTACCTTCAAAATGGTCTATAGCTTTAGAAAGCTTATTTGCTAGTATAAATTC
AATGGTTAAAGAACAAATAGAAGTTTACTTACCATTTATTTATTCTTTATTCTTTTTGTT
TTAATTGCTAATTTATTTGGTAATATTCCTTATTCATTTACAGTTACTTCTTCTATAATT
GTTTCAATTGGTTTATCATTTACTATTTTTGGAGTAACTATTTTAGGCATAAATTACATT
TTTACTTTATTCCTTCTGGAACTCCTTTAGCTTTAGTTCCTTTATTAGTATTAATCGAAT
TAATTTCTTATATCGCTAGAGCAGGTAGTTTAGGTATAAGACTTTTTGCTAATATTGTAG
CTGGACACACTTTACTTAAAATTTTAAGTACTTTCCTTTACCAAAGTGGAAGTATAATTG
TAGCAGTTTTAACTCTTATTCCATTTTCTATTTTTATAGCTTTAATTGGTTTAGAATTAG
CTGTGACCCTAGTTTGCCGATAAAATTCGTCACATCCGAGGATGGCGGTGGTTTGGGCGT
TTTGCAAAACGAAGAATACTTGCGAGGCGGCTGCGGCCACAACCAACCTCAAATCAGAAA
GGAAGGCCTAAAACTATTTGTCCAATACAAAAAACCGAAAGACGACGACGAGAGGTGAAA
TCGCTTCAGCCGGACAAACGGCTACTGAATCCGTCAGACGTCTACGTCGTATTCAAAAAG
ATGTCTGACTCTGACCTGCATCTCCTCGGGCTCTCGGACGAGTATGCTCGGCCCGAATGG
ATGATTTTGACAGTGATGCCAGTCCCACCCCCGCCCGTACGACCGAGCATAGCTGTCGAC
GGAGGCGCGATGAGGAGCGAAGACGACCTTACTTATAAATTGGGTGACATCATTAAAGCT
TCGGCTAACGTTCGCAGATGCGAGCAGGAAGGCGCTCCCGCTCACGTCATCACCGA
[55] Pleurotopsis_longinqua_TUB_019065
TGTACTGTGAAACTGCGAATGGCTCATTAAATCAGTTATAGTTTATTTGATGATACCTTG
CTACATGGATAACTGTGGTAATTCTAGAGCTAATACATGCATTCAGCCCCGACTTCCGGA
AGGGGTGTATTTATTAGATAAAAAACCAACGCGGCTCGCCGCTCCTTTGGTGATTCATAA
TAACTTCTCGAATCGTATGGCCTTGTGCCGGCGATGCTTCATTCAAATATCTGCCCTATC
AACTTTCGATGGTAGGATAGAGGCCTACCATGGTTTCAACGGGTAACGGGGAATAAGGGT
TCGATTCCGGAGAGGGAGCCTGAGAAACGGCTACCACATCCAAGGAAGGCAGCAGGCGCG
CAAATTACCCAATCCCGACACGGGGAGGTAGTGACAATAAATAACAATATACGGGTCTTA
TAATTGGAATGAGTACAATTTAAATCCCTTAACGAGGAACAATTGGAGGGCAAGTCTGGT
GCCAGCAGCCGCGGTAATTCCAGCTCCAATAGCGTATATTAAAGTTGTTGCAGTTAAAAA
GCTCGTAGTTGAACTTCAGGCCTGGCTGGGCGGTCCGGCTGGGTCTTACCTCTTGGTGAG
CCGTGCCCTTTATTGGAACCAAGACTTTTACCTTGAGAAAATTAGAGTGTTCAAAGCAGG
CTATGCCTGAATACATTAGCATGGAATAATAGAATAGGACGTGCGGTTCTATTTTGTTGG
TTTCTAGAGTCGCCGTAATGATTAATAGGGATAGTTGGGGGCATTGGTATTGAGTCGCTA
GAGGTGAAATTCTTGGATTGACTCAAGACCGACTACTGCGAAAGCATTTGCCAAGGATGT
TTTCATTAATCAAGAACGAAGGTTAGGGGATCGAAAACGATCAGATACCGTTGTAGTCTT
AACAGTAAACTATGCCGACTAGGGATCGGTGATGTGTCGCTCGGCACCTTACGAGAAATC
AAAGTCTTTGGGTTCTGGGGGGAGTATGGTCGCAAGGCTGAAACTTAAAGGAATTGACGG
AAGGGCACCACCAGGAGCCTGCGGCTTAATTTGACTCAACACGGGGAAACTCACCAGGTC
CAGACATAACTAGGATTGACAGATTGATAGCTCTTTCATGATTTTATGGGTGGTGGTGCA
TGGCCGTTCTTAGTTGGTGGAGTGATTTGTCTGGTTAATTCCGATAACGAACGAGACCTT
AACCTGCTAAATAGCCAGGCCGGCTTTGGCTTCTTAGAGGGACTGTGCGTCTAGCTGACG
GAAGTTTGAGGCAATAACAGGTCTGTGATGCCCTTAGATGTTCTGGGCCGCACGCGCGCT
ACACTGACAGAGCCAGCGAGACCTTGGCCGGAAGGTGGGTAATCTTGTGAAACTCTGTCG
TGCTGGGGATAGAGCATTGCAATTATTGCTCTTCAACGAGGAATACCTAGTAAGCGTGAG
TCATCAGCTCGCGTTGATTACGTCCCTGCCCTTTGTACACACCGCCCGTCGCTACTACCG
ATTGAATGGCTTAGTGAGGTCTCCGGATTGGCTTTGGGAAGCCGGAAACGGCATCAGAGG
GAAAAGCTCAAATTTAAAATCTGGCGGTGCCGTCCGAGTTGTAATTTAGAGAAGTGTTAT
CCGCGCTGGACCGTGTACAAGTCTCCTGGAATGGAGCGTCATAGAGGGTGAGAATCCCGT
CTTTGACACGGACTATGTGATGCGCTCTCGAAGAGTCGAGTTGTTTGGGAATGCAGCTCA
AAATGGGTGGTAAATTCCATCTAAAGCTAAATATTGGCGAGAGACCGATAGCGAACAAGT
ACCGTGAGGGAAAGATGAAAAGAACTTTGGAAAGAGAGTTAAACAGTACGTGAAATTGTT
GAAAGGGAAACGCTTGAAGTCAGTCGCGTTGGCTGGGGATCAACCTTGTGCTTGGCGTAT
TGATGGGTCAGCATCAGTTTTGACCGCTGGATAAAGATTGAGGGAATGTGGCGGATGTGT
TATAGCCCTTGTATACAGCGGTTGGGACTGAGGAGCTTAGGATGCTGGCATAATGGCTTT
AATCGACCCGTCTTGAAACACGGACCAAGGAGTCTAACATGCCTGCGAGTGTTTGGGTGA
AAACCCGAGCGCGTAATGAAAGTGGAGCATTGACGCCCAGACCAGAGTGACGGACCTGCG
GTAGAGCATGTATGTTGGGACCCGAAAGATGGTGAACTATGCCTGAATAGGGTGAAGCCA
GAGGAAACTCTGGTGGAGGCTCGTAGCGATTCTGACGTGCAAATCGATCGTCGAATTTGG
GTATAGGGGCGAAAGACTAATCGAACCATCTAGTAGCTGGTTCCTGCCGAAGTTTCCCTC
AGGATAGCAGAAACTCAATCAGATTTATGTGGTAAAGCGAATGATTAGAGGCCTTGGGGT
TGTAACAACCTTAACCTATTCTCAAACTTTAAATATGTAAGAACAAGTCGTCTCTTGAAG
AGTTTCTAGTGGGCCATTTTTGGTAAGCAGAACTGGCGATGCGGGATGAACCGAACGCGA
GGTTAAGGTGCCGGAATTTACACTCATCAGACACCACAAAAGGTGTTAGTTCATCTAGAC
AGCAGGACGGTGGCCATGGAAGTCGGAATCCGCTAAGGAGTGTGTAACAACTCACCTGCC
GAATGAACTAGCCCTGAAAATGGATGGCGCTTAAGTGTGATACCCATACCTCGCCGTCAG
CGTTGAAGTGACGCGCTGACGAGTAGGCAGGCGTGGAGGTGTGAAGAAGCCTTGGCAGCA
ATGCTGGGTGGAACGGCCTCTAGTGCAGATCTTGGTGGTAGTAGCAAATATTCAAGTGAG
AACCTTGAAGACTGAAGTGGAGAAAGGTTCCATGGTAACAGCAGTTGGACATGGGTCAGT
CGATCCTAAGAGATAGGGAAGCTCCGTTTCATATCGAAAGGGAATCCGGTTAAAATTCCG
GAACCAGAATGTGGAACGGCAACGTAACTGAACTTGGAGACATTGGCACGGACCCCGGGA
AGAGTTATCTTTTCTCCTTAACAGTCTAACCCTGAAATCAGTTTGTCTGGAGCTAGGGTT
CAATGATTGGTAGAGCACAACGTTGTGTCCGGTGCGTTCGTGACAATCCTTGAAAATCCA
AGGGAATGTTTCACATCTGGTCGTACTCATAACCGCAGCAGGTCTCCAAGGTGAACAGCC
TCTAGTTGATAGAACAATGTAGATAAGGGAAGTCGGCAAAATAGATCCGTAACTTCGGGA
AAAGGATTGGCTCTAAGGGTTGGGTGTGTCGGGCCTTGGAGTTGGAACTGCTAGATGGAT
GTGGATGACCTTGGCGGGCGTCTGGCGCACGCTTAACAACCGACTTAGAACTGGTACGGA
CAAGGGGAATCTGACTGTCTAATTAAAACATAGCATTACTAGGAATAATAAATCTTTGCT
TAACAAATTTCTCCTTTTACATATTATTAGTATTAATTACTATAATAGGACTACAGAGTC
TAATTTAATTTTAAATAAA--TTCTACATCATTAGAATCTTCTTTTGCTAGTTTAAATGC
TATGGTTAGAGAACAAATAGAAAACTATTTACCTTTTATATATTCTTTATTTTTTTTGTT
TTAATAGGAAATTTAATTTCTAATGTTCCTTATTCTTTCGCAGTTAATGCTAGTGCAGTT
GCAACATTAGGTTTATCTATTACTATTTTTGGTGTTACAATATTATCCATGGTATAAAAT
TTTATTTTATACCTAATGGAACACCTTTAGCTCTTATTCCTTTAATAGTACTAATTGAAA
TAGTTAGTTACTTTGCTAGAGCTATTTCTTTAGGTGTGCGATTGTTTGCCAATATATTTG
CTGGTCATTCACTTTTAAAAATATTATCTACTTTCATATACAAATCAACTAGTTTATTTG
TAGCTTTTTTGACTTTAATTCCTTTTGCTATCTTTTTAGGAATAATTGGATTAGAACTTA
TGGTGACCCCAATTTGCGGACAAAATTCGTCATATCCGCGGATGGCCGTCGTTTGGGCAC
ACTGCAAGACGAAGATGATTTGCGAACCGGGTGTGGGCAAGTGCAGCCACTGGTCAGGAA
GGAGGGATTGAAGCTTTTTGTGCAGTACAAGAAGCCCAAGGATGATGACGAGAGTTGAAG
TCGCTACAGCCTGACAAACGCCCGATTACCCCAGCGGAAGTCTATACAGCATTTAAAAAG
ATGTCGGATTCCGATCTCATACTTCTTGGATTGTCAGACGAGTATGCTCGGCCCGAATGG
ATGATTCTCACCGTCATGCCTGTCCCTCCTCCTCCGGTCCGGCCCAGTATTGCTGTGGAT
GGCGGTGTAATGCGAAGTGAGGATGATTTGACGTACAAGTTGGGTGATATCATCAAGGCA
TCTGCCAATGTGCGGCGGTGTGAGCAAGAAGGTGCTCCTGCCCATGTTATCACAGA
[56] Chroogomphus_rutilans_TUB_019070
TATACAGTGAAACTGCGAATGGCTCATTAAATCAGTTATAGTTTATTTGATGATATCTTT
CTACATGGATAACTGTGG-AAAACTAGAGCTAATACATGCAACTAGCCCCGACTTCTGGA
AGGGGTGTATTTATTAGATAAAAAACCAACGCGGCTCGCCGCTCGTTTGGTGATTCATAA
TAACTTCTCGAATCGCATGGCCTTGCGCCGGCGATGCTTCATTCAAATATCTGCCCTATC
AACTTTCGATGGTAGGATAGAGGCCTACCATGGTTTCAACGGGTAACGGGGAATAAGGGT
TCGATTCCGGAGAGGGAGCCTGAGAAACGGCTACCACATCCATGGAAGGCAGCAGGCGCG
CAAATTACCCAATCCCGACACGGGGAGGTAGTGACAATAAATAACAATATAAGGGTCTTA
TAATTGGAATGAGTACAATTCAAATCTCTTAACGAGGAACAATTGGAGGGCAAGTCTGGT
GCCAGCAGCCGCGGTAATTCCAGCTCCAATAGCGTATATTAAAGTTGTTGCAGTTAAAAA
GCTCGTAGTTGAACTTTGAGCTCGCCCGGGCGGTCCGGGTGGGCTTTTCCTCTTGGTGAA
TCGTGCCCTTCATTGGAACCAGGACTTTTACCTTGAGAAAATTAGAGTGTTCAAAGCAGG
CTTTGCCCGAATACATTAGCATGGAATAATAAAATAGGACGCGCGGTTCTATTTTGTTGG
TTTTTAGAGTCGCCGTAATGATTAATAGGGACAGTTGGGGGCATTAGTATTCAGTTGCTA
GAGGTGAAATTCTTGGATTTACTGAAGACTAACTACTGCGAAAGCATTTGCCAAGGATGT
TTTCATTAATCAAGAACGAAGGTTAGGGGATCGAAAACGATCAGATACCGTTGTAGTCTT
AACAGTAAACTATGCCGACTAGGGATCGGTGATGTGTCGCTCGGCACCTTACGAGAAATC
AAAGTCTTTGGGTTCTGGGGGGAGTATGGTCGCAAGGCTGAAACTTAAAGGAATTGACGG
AAGGGCACCACCAGGAGCCTGCGGCTTAATTTGACTCAACACGGGGAAACTCACCAGGTC
CAGACATGACTAGGATTGACAGATTGATAGCTCTTTCATGATTTTATGGGTGGTGGTGCA
TGGCCGTTCTTAGTTGGTGGAGTGATTTGTCTGGTTAATTCCGATAACGAACGAGACCTT
GACCTGCTAAATAGCCGGGCCGGCTTTGGCTTCTTAGAGGGACTGTGCGTCTAGCCGACG
GAAGTTTGAGGCAATAACAGGTCTGTGATGCCCTTAGATGTTCTGGGCCGCACGCGCGCT
ACACTGACAGAGCCAGCGAGTCCTTGACCGGAAGGTGGGTAATCTTGTGAAACTCTGTCG
TGCTGGGGATAGAGCATTGCAATTATTGCTCTTCAACGAGGAATTCCTAGTAAACGCAAG
TCATCAGCTTGCGTTGATTACGTCCCTGCCCTTTGTACACACCGCCCGTCGCTACTACCG
ATTGAATGGCTTAGTGAGGTCTCCGGATCGGCTTTGGGGAGCCGGCAACGGCACCAGCGG
GAAAAGCTCAAATTTTGAATCTGGCGGTGCCGTCCGAGTTGTAATCTAGAGAAGCGTCTT
CCGCGCTGGACCGTGTACAAGTTTCCTGGAATGGAACATCATAGAGGGTGAGAATCCCGT
CTTTGACACGGACTGTGTGATGCGCTCTCGACGAGTCGAGTTGTTTGGGAATGCAGCTCA
AATAGGGTGGTAAATTCCATCTAAAGCTAAATACAGGCGAGAGACCGATAGCGAACAAGT
ACCGTGAGGGAAAGATGAAAAGAACTTTGGAAAGAGAGTTAAACAGTACGTGAAATTGCT
GAAAGGGAAACGCTTGATGTCAGTCGCGTCTGCCGGGGATCAGCCTTGTGCTCGGCGTAC
GGACGGGTCAGCATCGGTTTCGACCGTCGGAAAAGGGTTCGAGGAATGTGGCGAGTGTGT
TATAGACTTCGAATACGATGGTGGGGACCGAGGAGCTTAGGATGCTGGCATAATGGCATT
AAGCGACCCGTCTTGAAACACGGACCAAGGAGTCTAACGCGCGTGCGAGTGTTTGGGCGA
AAACCCGAGCGCGTAATGAAAGTGGGGCATCGACGCCCGGACCCGAGCAAAGGATCTGCG
GTAGAGCATGTGCGTTGGGACCCGAAAGATGGTGAACTATGCCTGAATAGGGTGAAGCCA
GAGGAAACTCTGGTGGAGGCTCGTAGCGATTCTGACGTGCAAATCGATCGTCGAATTTGG
GTATAGGGGCGAAAGACTAATCGAACCATCTAGTAGCTGGTTCCTGCCGAAGTTTCCCTC
AGGATAGCAGAAACTCGATCAGATTTATGTGGTAAAGCGAATGATTAGAGGCCTTGGGGT
CGAAACGACCTTAACCTATTCTCAAACTTTAAATATGTAAGAACGAGCCGTCTCTTTGAG
AGTTTCTAGTGGGCCATTTTTGGTAAGCAGAACTGGCGATGCGGGATGAACCGAACGGGA
GGTTAAGGTGCCGGAATGCACGCTCATCAGACACCACAAAAGGTGTTAGTTCATCTAGAC
AGCAGGACGGTGGCCATGGAAGTYGGAATCCGCTAAGGAGTGTGTAACAACTCACCTGCC
GAATGAACTAGCCCTGAAAATGGATGGCGCTCAAGCGTGCTACCCATACCTCCCCGTCAG
CGTTGAAGTGACGCGCTGACGAGTAGGCAGGCGTGGAGGTGTGAAGAAGCCTTGGCAGCG
ATGCTGGGTGGAACCGCCTCTAGTGCAGATCTTGGTGGTAGTAGCAAATATTCAAGTGAG
ATCCTTGAAGACTGAAGTGGAGAAAGGTTCCGTGGTAACAGCAGTTGGACACGGGTCAGT
CGATCCTAAGAGATAGGGAAACTCCGTTTTACATCGAAAGGGAATCCGGTTAATATTCCG
GAACCAGAATGTGGAGCGGCAACGCAAATGAACTTGGAGACGCTGGCGAGGGCCCTGGGA
AGAGTTTTCTTTTCTCCTTAACAGCCTAACCCTGAAATCGATTTGTTCGGAGCTAGGGTT
CGATGGTTGGTAGAGCGCGATGTCGCGTCCGGTGCGTTCTCGACAGCCCTTGAAAATCCA
AGGGAATGTCTCACGTCTGGTCGTACTCATAACCGCAGCAGGTCTCCAAGGTGAACAGCC
TCTAGTTGATAGAACAATGTAGATAAGGGAAGTCGGCAAAATAGATCCGTAACTTCGGGA
AAAGGATTGGCTCTAAGGGTCGGGCGCGTCGGGCCTTGCGCCGAGAACTG-CGGGCGGGG
GCGGATGGCCTTGGCGGCGGTCTGGCGCGCGTTTAACGATCGACTTAGAACTGGTACGGA
CAAGGGGAATCTGACTGTCTAATTAAAACATAGCATTTTTAGGTTACATTGGATTAACTT
TAACTAATTTAGCTTTATACTCATTATTAATTTTTATTTTAATTGTAGGATTACAGATAC
TAAATTATTACCTTCTAAGTGGTCTATACTATTAGAAAGTTTATTTGCAAGTATTAATTC
AATGGTTAGAGAACAAATAGAAATTTATTTACCTTTTATTTATTCTTTATTCTTTTCATT
TTAATAGCTAATTTATTAGGTAACATCCCATACTCATATACAATTACTACTTCAGTTATT
GTATCTATTGGATTGTCATTTACTATATTAGGTGTAACAATACTTGGCATAAAATTCATT
TCTTCTTTATACCTTCTGGTACTCCTTTAGCTTTAGTTCCTTTATTAGTTTTAATTGAAT
TAATTAGTTATTTAGCTAGAGCTTTCTCTTTAGGTATCAGATTATTTGCTAATGTAGTAG
CTGGTCACACACTATTAAAAATCTTATCTACATTCTTATATCAATCAGGTGGATTAATTA
TATTTATTGTAACTTTAGTACCTTTTGCTTTATTCTTAGCTATTACTGGTTTAGAATTAG
CTGTGATCCCAACTTTCTGACAAAATCCGACATATTCGCGYATGGCCGTCGTATGGTCGC
ACTGCAAGACCAAGATGGTCTGTGAGACGGATGCGGGCATGTACAACCGCTCATTAGGAA
AGAGGGGTTGAAGCTTTTCGTCCAGTACAAGAGACCCAAAGATGAGGATGAGATGTGAAA
TCGATACAGCCTGACAAGCGGCTCTTCACGCCGTCTGAGGTTTACACCACATTCAAGAAG
ATGTCTGATTCCGATCTTCATCTCATAGGTCTTTCGGATGAGTATGCTCGTCCTGAGTGG
ATGATCCTCACTGTGATGCCTGTCCCCCCTCCTCCTGTCCGTCCCAGCATYGCAGTTGAT
GGTGGTGCCATGCGGAGCGAAGATGACCTGACCTACAAGCTTGGTGAGATCATTAAGGCG
TCAGCACATGTACGGCGATGTGAGCAGGAGGGCGCGCCCGCGCACGTCATCAATGA
[57] Clavulina_cristata_TUB_019098
TATACTGTGAAACTGCGAATGGCTCATTAAATCAGTTATAGTTTATTTGATGGTACCTTA
CTACATGGATAACTGTGGTAATTCTAGAGCTAATACATGCTTCAAGCCCCGACTTCTGGA
AGGGGTGTATTTATTAGATAAAAAACCAATGCGGTTCGCCGCTCTCTTGGTGATTCATAA
TAACTTCTCGAATCGCATGGCCTTGTGCCGGTGATGCTTCATTCAAATATCTGCCCTATC
AACTTTCGATGGTAGGATAGAGGCCTACCATGGTTTCAACGGGTAACGGGGAATAAGGGT
TCGATTCCGGAGAGGGAGCCTGAGAAACGGCTACCACATCCAAGGAAGGCAGCAGGCGCG
CAAATTACCCAATCCCGACACGGGGAGGTAGTGACAATAAATAACAATATATGGGTCTTA
TAATTGGAATGAGTACAACTTAAATCCCTTAACGAGGAACAATTGGAGGGCAAGTCTGGT
GCCAGCAGCCGCGGTAATTCCAGCTCCAATAGCGTATATTAAAGTTGTTGCAGTTAAAAA
GCTCGTAGTTGAACTTCAGCCCTGGCCGGGCGGTCTGGCTGAGGCTTACCTTCTGGTGAG
CCATGCCGTTTATTCGAACCAGGACTTTTACCTTGAGAAAATTAGAGTGTTCAAAGCAGG
CAATGCCCGAATACATTAGCATGGCATAATGGAATAGGACGTGCGGTTCTATTTTGTTGG
TTTCTAGAGTCGCCGTAATGATTAATAGGGACAGTTGGGGGCATTAGTATTGAGTTGCTA
GAGGTGAAATTCTTGGATTTACTCAAGACTAACTATTGCGAAAGCATTTGCCAAGGATGT
TTTCATTAATCAAGAACGAAGGTTAGGGGATCGAAAACGATCAGATACCGTTGTAGTCTT
AACAGTAAACTATGCCGACTAGGGATCGGTTATGTGTTGCTCGGCACCTTACGAGAAATC
AAAGTCTTTGGGTTCTGGGGGGAGTATGGTCGCAAGGCTGAAACTTAAAGGAATTGACGG
AAGGGCACCACCAGGAGCCTGCGGCTTAATTTGACTCAACACGGGGAAACTCACCAGGTC
CAGACATAACTAGGATTGACAGATTGATAGCTCTTTCATGATTTTATGGGTGGTGGTGCA
TGGCCGTTCTTAGTTGGTGGAGTGATTTGTCTGGTTAATTCCGATAACGAACGAGACCTT
AACCTGCTAAATAGACAGGCCGGCTTTGTCTTCTTAGAGGGACTGTGTGTCTAACTGACG
GAAGTTTGAGGCAATAACAGGTCTGTGATGCCCTTAGATGTTCTGGGCCGCACGCGCGCT
ACACTGACAGAGCCAGCGAGACCTTGACTGAAAAGTGGGTAATCTTGTGAAACTTTGTCG
TGCTGGGGATAGAGCATTGCAATTATTGCTCTTCAACGAGGAATACCTAGTAAGCGCAAG
TCATCAGCTTGCGTTGATTACGTCCCTGCCCTTTGTACACACCGCCCGTCGCTACTACCG
ATTGAATGGCTTAGTGAGGTCTCTGGATTGGCGCTGAGGAGCCGGCAACGGCACCAGCGG
GAAGAGCTCAAATTTAAAATCTGGTAATGTTGCCCGAATTGTAATCTAGAGAAGCGTTTT
CCGTGCTGGACTGTGTACAAGTTTCCTGGAACGGAACATCATAGAGGGTGAGAATCCCGT
CCTTGACACAGACTCTGTGATGCGCTCTCGACGAGTCGAGTTGTTTGGGATTGCAGCTCA
AAATGGGAGGTAAATTCCTTCTAAAGCTAAATATTGGCGAGAGACCGATAGCGAACAAGT
ACCGTGAGGGAAAGATGAAAAGCACTTTGGAAAGAGAGTTAAACAGTACGTGAAATTGTT
AAAAGGGAAACGCTTGAAGTCAGTCGCGTTTGCTTGGACTCAGCCTTAGGTTTGGTGCAC
AGACGGGCCAGCGTCCATGTTGTTTGCCGGAAAAGGGGTGAGAGAATGTGGCGGGAGTGT
TATAGCTTTCGTATGCGGGGAATGATATGGAGTGGGTGCTTGTGCTGGCATAATGGCTTT
AAACGACCCGTCTTGAAACACGGACCAAGGAGTCTAACATGTCTGCGAGTGTTTGGGTGA
AAACCCGGGCGCGTAATGAAAGTGAGGCACCGGCGCCCCGAGCTGAGTGACGCATCGGAG
GCAGAGCATATATGTTGGGACCCGAAAGATGGTGAACTATGCCTGAATAGGGCGAAGCCA
GAGGAAACTCTGGTGGAGGCTCGTAGCGATTCTGACGTGCAAATCGATCGTCAAATTTGG
GTATAGGGGCGAAAGACTAATCGAACCATCTAGTAGCTGGTTCCTGCCGAAGTTTCCCTC
AGGATAGCAGAAACTCGATCAGTTTTATGTGGTAAAGCGAATGATTAGAGACCTTGGGGA
TGAAACATCCTTAATCTATTCTCAAACTTTAAATATGTAAGCTCAGGATGCTTGCTTAAG
AGTTTCTAGTGGGCCATTTTTGGTAAGCAGAACTGGCGATGCGGGATGAACCGAACGCGA
GGTTAAGGTGCCGGAATACACGCTCATCAGACACCACAAAAGGTGTTAGTTCATCCAGAC
AGCAGGACGGTGGCCATGGAAGTCGGAATCCGCTAAGGAGTGTGTAACAACTCACCTGCC
GAATGAACTAGCCCTGAAAATGGATGGCGCTCAAGCGTGTTACCCATACCTCGCCGTCAA
CACTGGTTGTG---GTTGACGAGTAGGCAGGCGTGAAGGTGTGAATAAGCCTTGGAAGTA
ATTCTGGGTGGAACGGCCTTTAGTGCAGATCTTGGTGGTAGTAGCAAATATTCAAGTGAG
AACCTTGAAGACTGAAGTGGAGAAAGGTTCCATGGTAACAGCAGTTGGACATGGGTTAGT
CGATCCTAAGAGATAGGGAAGCTCCGTTTTATATCGAAAGGGAATCCGGTTAAGATTCCG
GAACCAGAATGAGGAACGGCAACGTAAACGAAGTTGGAGACGCTGGCGAGGGCCCCGGGA
AGAGTTCTCTTTTCTCCTTAACAGTCTCACCCTGAAATCGATTTATACGGAGATAGGGTT
CAATGGCTGGTAGAGCCCGACGTCGGGTCCGGTGCGTTCTCGACAGTCCTTGAAAATCCA
ACGGAGTGTTTCTCGTCTGGTCGTACTCATAACCGCAGCAGGTCTCCAAGGTGAACAGCC
TCTAGTTGATAGAACAATGTAGATAAGGGAAGTCGGCAAAATAGATCCGTAACTTCGGGA
AAAGGATTGGCTCTAAGGGTTGGGTGCATCGGGCCTTGAGACTGGGACTACTGGACGGAC
GTGGATGGTCTTGGCGGGCGTCCGGTGCACGCTTAACAACCGACTTAGAACTGGTACGGA
CAAGGGGAATCTGACTGTCTAATTAAAACATAGCATTATTAGGTTATTTCAACTTAGCCT
TTACAAATTTAGGATTATATTCTTTAATAACATTATTTTTAGTTATTAGTTTACAGAAAA
AAAATTAGTACCTTCA-GCATGTCAATTACGTTAGAAAGTTCTCACGCGAGTGTACTTAA
TATAGTAAGATCTCAAATAGAAAAATATTTACCATTTATTTATTCATTATTTTTTTTATT
CTTATTAGTAACTTATTAGGTAATGTTCCTTATCAATATGCAGTAGGTACATCAGTAATT
GTATCTTTAGGACTAAGTATTACAATTTTTGGTGTAACAATCTTAGGCATAAATTACACT
TCTTCTTCGTACCTGCAGGTACACCTATATTTTTAGTACCAATGTTAGTATTAATTGAAT
TTATTTCTTACGTAGCGAGAGCTTTCTCTTTAGGAGTTCGATTATTCGCTAACTTAGTAG
CTGGACACTCATTATTAAAAATATTATCAGGATTACTTGCTAAAACTAGTGGTATAATTG
TATTTATTGTTACTTTAGTACCTTTTGCTATTTTCGTGCTATTATGTGGTCTTGAAATAG
CTGTGATACTGCTTTGTCGAGAAAGTCAAACGTATCCGCGCATGTCCAGAGTCCACGACC
ATTGCAAAGGCAAAATGATTTGCGACGCGGTTGCGGTCATGCGCAACCAGTAATCCGAAA
GGAAGGTTTGAAGCTTTTTATGGTTTACAAAAAGGCCAAGGACGACGAAGAGATCTACGG
GTCCAACTTCCTGATAAGCGGCTGTATACCGCATCCGAGGTCTACTATACGCTCAAGAAG
ATTTCAGATGAGCACTTGCACCTTATGGGGTTGTCAGTGGATTATGCCCGGCCAGAATGG
ATGATTCTCACCGTGCTACCCGTCGCCCCGCCACCAGTAAGACCGAGTATCGCTGTCGAT
GGAGGGACGATGCGGAGTGAGGATGATCTTACATATAAATTGGCCGAAATTATCAAGGCG
AGCTCCAGTGTCCGACGGTACGAACAAGAAGGTGCCCCGGCGCATATCATCATTGA
[58] Phlebiopsis_gigantea_TUB_019080
TGTACTGTGAAACTGCGAATGGCTCATTAAATCAGTTATAGTTTATTTGATGGTGCTTTG
CTACATGGATAACTGTGGTAATTCTAGAGCTAATACATGCAATCAGCCCCGACTTCTGGA
AGGGGTGTATTTATTAGATAAAAAACCAACGCGGTTCGCCGCTCCCTTGGTGATTCATAA
TAACTTCTCGAATCGCATGGCCTTGTGCCGGCGATGCTTCATTCAAATATCTGCCCTATC
AACTTTCGATGGTAGGATAGAGGCCTACCATGGTTTCAACGGGTAACGGGGAATAAGGGT
TCGATTCCGGAGAGGGAGCCTGAGAAACGGCTACCACATCCAAGGAAGGCAGCAGGCGCG
CAAATTACCCAATCCCGACACGGGGAGGTAGTGACAATAAATAACAATATACGGGTCTTA
TAATTGGAATGAGTACAATTTAAATCTCTTAACGAGGAACAATTGGAGGGCAAGTCTGGT
GCCAGCAGCCGCGGTAATTCCAGCTCCAATAGCGTATATTAAAGTTGTTGCAGTTAAAAA
GCTCGTAGTTGAACTTCAGGCCTGGCCGGGCGGTCTGGCTGGGTCTTACCTCTTGGTGAG
CCATGCCCTTCATTGGAACCAGGACTTTTACCTTGAGAAAATTAGAGTGTTCAAAGCAGG
CTATGCCCGAATACATTAGCATGGAATAATAAAATAGGACGTGCGGTTCTATTTTGTTGG
TTTCTAGAGTCGCCGTAATGATTAATAGGGATAGTTGGGGGCATTAGTATTCCGTTGCTA
GAGGTGAAATTCTTGGATTTACGGAAGACTAACTACTGCGAAAGCATTTGCCAAGGATGT
TTTCATTAATCAAGAACGAAGGTTAGGGGATCGAAAACGATCAGATACCGTTGTAGTCTT
AACAGTAAACTATGCCGACTAGGGATCGGTTATGTGTCGCTCGGCACCTTACGAGAAATC
AAAGTCTTTGGGTTCTGGGGGGAGTATGGTCGCAAGGCTGAAACTTAAAGGAATTGACGG
AAGGGCACCACCAGGAGCCTGCGGCTTAATTTGACTCAACACGGGGAAACTCACCAGGTC
CAGACATGACTAGGATTGACAGATTGATAGCTCTTTCATGATTTTATGGGTGGTGGTGCA
TGGCCGTTCTTAGTTGGTGGAGTGATTTGTCTGGTTAATTCCGATAACGAACGAGACCTT
AACCTGCTAAATAGCCAGGCCGGCTTTGGCTTCTTAGAGGGACTGTGCGTCTAGCAGACG
GAAGTTTGAGGCAATAACAGGTCTGTGATGCCCTTAGATGTTCTGGGCCGCACGCGCGCT
ACACTGACAGAGCCAGCGAGTCCTTGGCCGGAAGGTGGGTAATCTTGTGAAACTCTGTCG
TGCTGGGGATAGAGCATTGCAATTATTGCTCTTCAACGAGGAATACCTAGTAAGCGTGAG
TCATCAGCTCGCGTTGATTACGTCCCTGCCCTTTGTACACACCGCCCGTCGCTACTACCG
ATTGAATGGCTTAGTGAGGCCTTGAGATTGGCTTTGAGGAGCCGGCAACGGCACCAGCGG
GAAAAGCTCAAATTTAAAATCTGGTAGCGTTGCCCGAGTTGTAGTCTGGAGAAGCGTCTT
CCGCGCTGGACCGTGTACAAGTCTCTTGGAACAGAGCGTCATAGAGGGTGAGAATCCCGT
CTTTGACACGGACTATGTGATGCGCTCTCAAAGAGTCGAGTTGTTTGGGAATGCAGCTCA
AAATGGGTGGTAAATTCCATCTAAAGCTAAATATTGGCGAGAGACCGATAGCGAACAAGT
ACCGTGAGGGAAAGATGAAAAGCACTTTGGAAAGAGAGTTAAACAGTACGTGAAATTGCT
GAAAGGGAAACGATTGAAGTCAGTCGCGTCTTCTAGTACTCAGCCTTCTGGTTGGTGCAT
CGACGGGCCAGCATCAGTTTTGGCTGCGGGATAAAGATCAGAGGAATGTGGCGGGTGTGT
TATAGCCTTCATATACCGTGGCTGGGACTGAGGAGCTTCGGATGCTGGCGTAATGGCTTT
AAACGACCCGTCTTGAAACACGGACCAAGGAGTCTAACATGCCTGCGAGTGTTTGGGTGA
AAACCCGAGCGCGTAATGAAAGTGGAGCACCGACGCCCGGACCAGAGTGACGGATCCGCG
GTAGAGCATGTATGTTGGGACCCGAAAGATGGTGAACTATGCCTGAATAGGGTGAAGCCA
GAGGAAACTCTGGTGGAGGCTCGTAGCGATTCTGACGTGCAAATCGATCGTCAAATTTGG
GTATAGGGGCGAAAGACTAATCGAACCATCTAGTAGCTGGTTCCTGCCGAAGTTTCCCTC
AGGATAGCAGAAACTCGATCAGATTTATGTGGTAAAGCGAATGATTAGAGGCCTTGGGGT
TGAAACAACCTTAACCTATTCTCAAACTTTAAATATGTAAGAACAACCCGTCACTTGAAG
AGTTTCTAGTGGGCCATTTTTGGTAAGCAGAACTGGCGATGCGGGATGAACCGAACGCGA
GGTTAAGGTGCCGGAATACACGCTCATCAGACACCACAAAAGGTGTTAGTTCATCTAGAC
AGCAGGACGGTGGCCATGGAAGTCGGAACCCGCTAAGGAGTGTGTAACAACTCACCTGCC
GAATGAACTAGCCCTGAAAATGGATGGCGCTCAAGCGTGTTACCCATACCTCGCCGTCAG
CGTTGAAGTGACGCGCTGACGAGTAGGCAGGCGTGGAGGTGTGAAGAAGCCTAGGCAGTA
ATGCTGGGTGAAACAGCCTCTAGTGCAGATCTTGGTGGTAGTAGCAAATATTCAAGTGAG
AACCTTGAAGACTGAAGTGGAGAAAGGTTCCATGGTAACAGCAGTTGGACATGGGTCAGT
CGATCCTAAGAGATAGGGAAGCTCCGTTTCATATCGAAAGGGAATCCGGTTAAAATTCCG
GAACCAGGATGTGGAACGGCAACGTAAATGAACTTGGAGACGTCGGCAGGGGCCCCGGGA
AGAGTTATCTTTTCTCCTTAACCGTCTCACCCTGAAATCGGATTGTCCGGAGCTAGGGTT
CAATGGCGGGTAGAGCTCAACGTTGGGTCCGGTGCGTTCTTGACGATCCTTGAAAATCCA
AGGGAATGTTTCACGCCTGGTCGTACTCATAACCGCAGCAGGTCTCCAAGGTGAACAGCC
TCTAGTTGATAGAACAATGTAGATAAGGGAAGTCGGCAAAATAGATCCGTAACTTCGGGA
AAAGGATTGGCTCTAAGGGTTGGGTGCATCGGGCCTTGGGAATGGGACTGCTAGACGGAC
GTGGATGGCCTTGGCGGGCGTCCGGTGTACGCTTAACAACCAACTTAGAACTGGTACGGA
CAAGGGGAATCTGACTGTCTAATTAAAACATAGCATTTTTTGGTTATTTACACCTAAATT
TAACTAATTTAGCTTTATATTCTATTTTAGTATTATTAATCATAATTAGCCTACAGATAA
TAAATTAGTACCTTCTAAATGGTCAATTGCCTTAGAAAGTATCTATGCAAGTATAAATTC
AATGGTTAGAGAACAATTAGAAGTTTATTATCCATTTATTTATTCTTTATTTTTTTTATC
TTAATAGCTAACTTATGTGGTAATGTACCTTATTCATTTACAATTACTACATCTATAATG
GTTTCAATCGGGTTATCCTTTACTATTCTTGCTGTTACTATCTTAGGCACAGATTAAAAT
TTTATTTTGTTCCATCAGGTACACCATTGGCTTTAGTACCTTTATTAGTATTAATTGAAA
TGGTTTCATATTTAGCTAGAGCTTTCTCTTTAGGTATAAGACTTTTCGCAAATGTTGTAG
CTGGTCACACTCTAATGAAAATATTAGCTTCATTCTTATATCAATCGGCAGGTTTAATAA
TGTTTATAGTTACTTTAATTCCATTTGTTTTATTTTTAGCAATTATGGGATTAGAATTAG
CAGTGACCCCCAGTTGCAGATCGTATCCGGCATGTTCGCGCATGCAAGTGGTGTGGGCTT
TCTGCAAAGGCAAGATGCTTTGTGAACCGGCTGCGGCGCCGCACAACCACAGATCAGGAA
AGAGGGGTTGAAGCTATTTGTTCAGTACAAGCGCGGGAAGGATGAGGACGAGAGGTGAAG
AGCTTGCAGCCGGATAAGAGGTTGTTTCCTCCTCACGAGGTCTACACCGCTCTGAAGAAA
ATTCCCGACACTGACCTACATCTTCTTGGCCTTTCGGACGAGTATGCTCGTCCCGAGTGG
ATGATCCTGACTGTGCTTCCTGTTCCCCCTCCTCCCGTTCGCCCTAGTATCGCCGTCGAC
GGTGGCACGATGCGGAGCGAAGATGATTTGACGTACAAACTGGGCGACGTCATCAAGGCT
TCCGCAAACGTACGGCGGTGCGAACAGGAGGGCGCACCTGCACACGTCATTACGGA
[59] Trichaptum_abietinum_TUB_019088
TGTACTGTGAAACTGCGAATGGCTCATTAAATCAGTTATAGTTTATTTGATGGTACATTG
CTACATGGATAACTGTGGTAATTCTAGAGCTAATACATGCAATCAGCCCCGACTTCCGGA
AGGGGTGTATTTATTAGATAAAAAACCAACGCGGTTCGCCGCTCCCTTGGTGATTCATAA
TAACTTCTCGAATCGCATGGCCTTGTGCCGGCGATGCTTCATTCAAATATCTGCCCTATC
AACTTTCGATGGTAGGATAGTGGCCTACCATGGTTTCAACGGGTAACGGGGAATAAGGGT
TCGATTCCGGAGAGGGAGCCTGAGAAACGGCTACCACATCCAAGGAAGGCAGCAGGCGCG
CAAATTACCCAATCCCGACACGGGGAGGTAGTGACAATAAATAACAATATATGGGTCTTA
TAATTGGAATGAGTACAATTTAAATCCCTTAACGAGGAACAATTGGAGGGCAAGTCTGGT
GCCAGCAGCCGCGGTAATTCCAGCTCCAATAGCGTATATTAAAGTTGTTGCAGTTAAAAA
GCTCGTAGTTGAACTTCAGACCTGGCCGGGCGGTCTGGCCGGGTCTTACCTCTTGGTGAG
CCATGCCCTTCACTGGAACCAGGACCTTTACCTTGAGAAAATTAGAGTGTTCAAAGCAGG
CTATGCCCGAATACATTAGCATGGAATAATAAAATAGGACGTGCGGTTCTATTTTGTTGG
TTTCTAGAGTCGCCGTAATGATTAATAGGGATAGTTGGGGGCATTAGTATTCAGTTGCTA
GAGGTGAAATTCTTGGATTTACTGAAGACTAACTATTGCGAAAGCATTTGCCAAGGATGT
TTTCATTAATCAAGAACGAAGGTTAGGGGATCGAAAACGATCAGATACCGTTGTAGTCTT
AACAGTAAACTATGCCGACTAGGGATCGGTTATGTGTCGCTCGGCACCTTACGAGAAATC
AAAGTCTTTGGGTTCTGGGGGGAGTATGGTCGCAAGGCTGAAACTTAAAGGAATTGACGG
AAGGGCACCACCAGGAGCCTGCGGCTTAATTTGACTCAACACGGGGAAACTCACCAGGTC
CAGACATAACTAGGATTGACAGATTGATAGCTCTTTCTTGATTTTATGGGTGGTGGTGCA
TGGCCGTTCTTAGTTGGTGGAGTGATTTGTCTGGTTAATTCCGATAACGAACGAGACCTT
AACCTGCTAAATAGCCAGGCCGGCTTTGGCTTCTTAGAGGGACTGTGCGTCTAGCTGACG
GAAGTTTGAGGCAATAACAGGTCTGTGATGCCCTTAGATGTTCTGGGCCGCACGCGCGCT
ACACTGACAGAGCCAGCGAGTCCTTGGCCGGAAGGTGGGTAATCTTGTGAAACTCTGTCG
TGCTGGGGATAGAGCATTGCAATTATTGCTCTTCAACGAGGAATTCCTAGTAAGCGTGAG
TCATCAGCTCGCGTTGATTACGTCCCTGCCCTTTGTACACACCGCCCGTCGCTACTACCG
ATTGAATGGCTTAGTGAGGCCTCCGGATCGACTTCGAGGAGCCGGCAACGGCACCAGCGG
GAAAAGCTCAAATTTAAAATCTGGCGGTACCGTCCGAGTTGTAATCTGGAGAAGCGTTTT
CCGTGTCGGACCGTGCACAAGTCTCTTGGAACAGAGCGTCATAGAGGGTGAGAATCCCGT
TTTTGGCACGGACACTGTGATACGTTTTCTAAGAGTCGAGTTGTTTGGGAATGCAGCTCA
AAATGGGTGGTAAATTCCATCTAAAGCTAAATATAGGCGAGAGACCGATAGCGAACAAGT
ACCGTGAGGGAAAGATGAAAAGCACTTTGGAAAGAGAGTTAAACAGTACGTGAAATTGTT
GAAAGGGAAACGCTTGAAGTCAGTCGCGTCTTCTAGGACTCAGCCTTAGGTTAGGTGTAT
TGACGGGTCAACATCGATTTTGATCGACGGATAAAGGAGAAGGGAATGTGGCGGGTGTGT
TATAGCCCTCGTATACGTCGATTGGGATCGAGGAGCTTAGGATGTTGACATAATGGCTTT
AAGCGACCCGTCTTGAAACACGGACCAAGGAGTCTAACATGCTCGCGAGTGTTAGGGTGA
AAACCCTTGCGCGTAATGAAAGTGGGGCACCGACGCCCGGCCCTGACTGACGGTGCTGCG
GTAGAGCGCGTATGTTGGGACCCGAAAGATGGTGAACTATGCCTGAATAGGGCGAAGCCA
GAGGAAACTCTGGTGGAGGCTCGTAGCGATTCTGACGTGCAAATCGATCGTCAAATTTGG
GTATAGGGGCGAAAGACTAATCGAACCATCTAGTAGCTGGTTCCTGCCGAAGTTTCCCTC
AGGATAGCAGAAACTCGATCAGATTTATGTGGTAAAGCGAATGATTAGAGGCCTTGGGGT
TGAAACAACCTTAACCTATTCTCAAACTTTAAATATGTAAGAACGGGCCGTCTCTTAAAG
AGTTTCTAGTGGGCCATTTTTGGTAAGCAGAACTGGCGATGCGGGATGAACCGAACGCGA
GGTTAAGGTGCCGGAATGCACGCTCATCAGACACCACAAAAGGTGTTAGTTCATCTAGAC
AGCAGGACGGTGGCCATGGAAGTCGGAACCCGCTAAGGAGTGTGTAACAACTCACCTGCC
GAATGAACTAGCCCTGAAAATGGATGGCGCTCAAGCGTGCTACCCATACCTCGCCGTCCG
CGTTGAAGTGACGCGCGGACGAGTAGGCAGGCGTGGAGGTGTGAAGAAGCCTTGGCAGTG
ATGCTGGGTGAAACGGCCTCTAGTGCAGATCTTGGTGGTAGTAGCAAATATTCAAGTGAG
AACCTTGAAGACTGAAGTGGAGAAAGGTTCCATGGTAACAGCAGTTGGACATGGGTTAGT
CGATCCTAAGAGATAGGGAAGCTCCGTTTTATATCGAAAGGGAATCCGGTTAAGATTCCG
GAACCAGGATGTGGAACGGCAACGTAAATGAACTTGGAGACGCTGGCGAGGGCCCCGGGA
AGAGTTTTCTTTTCTCCTTAACCGTCTCACCCTGAAATCGGATTGTCCGGAGCTAGGGTT
CAATGGCGGGTAGAGCTCGACGTCGGGTCCGGTGCGTCCTCGACAGTCCTTGAAAATCCA
AGGGAATGTTTCACACCTGGTCGTACTCATAACCGCAGCAGGTCTCCAAGGTGAACAGCC
TCTAGTTGATAGAACAATGTAGATAAGGGAAGTCGGCAAAATAGATCCGTAACTTCGGGA
AAAGGATTGGCTCTAAGGGTTGGGTGCGTCGGGCCTTGGATCTGGGACTACCTTATGGAC
TTGGATATCCTTGGCGGGCGTCCGGCGTACGCTTAACAACCGACTTAGAACTGGTACGGA
CAAGGGGAATCTGACTGTCTAATTAAAACATAGCATTTTTTGGTTATTTAAATTTAACTT
TAACAAATTTAGCCTTATACTGTATTTTAGTATTATTTTTAGTTATAAGCTTACAAATTC
AAGATTAGTACCTTCTAAATGGTCTATAGCTTTAGAAAGCTCTTTTGCTAGTGTAAATTC
AATGGTTAGAGAACAAATAGAATTATATTTACCTTTTATATATTCTTTATTTTTTTTATA
TTAATAGCTAATTTAACAGGAAATGTACCTTATTCATATACTATTACAACTTCAATTGTA
GTAACACTTAGTTTATCCTTTACTATTTTAGGGGTAACTATTTTAGGCATAAAATAAGAT
TTTATTTTATACCATCAGGTACTCCTTTAGCTCTAGTACCTTTATTAGTTTTAATTGAAT
TATTAAGTTATAGTGCTCGAGCATTTAGTTTAGGTATACGATTATTTGCTAATATGACAG
CTGGTCATACTTTATTAAAAATATTGTCAACATTCTTATTACAAAGTGCTAGTTTAATAA
TAGCTGTATTAACCTTAATACCTTTTGCTATTTTCATGGCTTTAATTGGATTAGAATTAG
CAGTGATCCTGCATTGCAGACAAGCTGCGATTATTCCGCGTATGGCTGCTGTCTGGGGCC
ACTGTAAGGGAAAGACCATTTGCGAAGCGGTTGCGGCCACATTCAACCTCAAATTCGAAA
GGAGGGGTTGAAGCTGTTCTTGCAATACAAGAAATCGAAGAACGATGATGAGAGTTCAAA
GCTGCCCAGCCTGAGAAGCGTTTGTTCACTCCTGCGGAGGTCTATAACGTTCTGAAGAAG
ATTACCGATGAGGATATCGCATTACTCGGACTGTCGGAGGAGTATGCGAGGCCAGACTGG
ATGATCCTGACGGTTATGCCAGTGCCACCTCCTCCCGTGCGTCCAAGCGTGACAACAGAC
GGTGGCGCGATGCGAAGTGAAGACGATTTGACCTATAAGCTTGGAGATATTATCAAAGCG
TCAGCGAATGTTCAGCGGTGTGAAGAAGAAGGTGCACCTGCTCACATCATCAATGA
[60] Gomphidius_roseus_TUB_019071
TGTACTGTGAAACTGCGAATGGCTCATTAAATCAGTTATAGTTTATTTGATGATATCTTT
CTACATGGATAACTGTGG-AAAACTAGAGCTAATACATGCAACTAGCCCCGACTTCTGGG
AGGGGTGTATTTATTAGATAAAAAACCAACGCGGCTCGCCGCTCATTTGGTGATTCATAA
TAACTTCTCGAATCGCATGGCCTTGTGCTGGCGATGCTTCATTCAAATATCTGCCCTATC
AACTTTCGATGGTAGGATAGAGGCCTACCATGGTTTCAACGGGTAACGGGGAATAAGGGT
TCGATTCCGGAGAGGGAGCCTGAGAAACGGCTACCACATCCATGGAAGGCAGCAGGCGCG
CAAATTACCCAATCCCGACACGGGGAGGTAGTGACAATAAATAACAATATATGGGTCTTA
TAATTGGAATGAGTACAATTCAAATCTCTTAACGAGGAACAATTGGAGGGCAAGTCTGGT
GCCAGCAGCCGCGGTAATTCCAGCTCCAATAGCGTATATTAAAGTTGTTGCAGTTAAAAA
GCTCGTAGTTGAACTTTGAGCTTGCCTGGGTGGTCCGGGTGGGCTTTTCCTCTTGGTGAA
TTGTGCCCTTTGCTGGAACCAGGACTTTTACCTTGAGAAAATTAGAGTGTTCAAAGCAGG
CTTTGCCCGAATACATTAGCATGGAATAATAAAATAGGACGTGTGGTTCTATTTTGTTGG
TTTTTAGAGTCGCCGTAATGATTAATAGGGACAGTTGGGGGCATTAGTATTCAGTTGCTA
GAGGTGAAATTCTTGGATTTACTGAAGACTAACTACTGCGAAAGCATTTGCCAAGGATGT
TTTCATTAATCAAGAACGAAGGTTAGGGGATCGAAAACGATCAGATACCGTTGTAGTCTT
AACAGTAAACTATGCCAACTAGGGATCGGTGATGTGTCGCTCGGCACCTTACGAGAAATC
AAAGTCTTTGGGTTCTGGGGGGAGTATGGTCGCAAGGCTGAAACTTAAAGGAATTGACGG
AAGGGCACCACCAGGAGCCTGCGGCTTAATTTGACTCAACACGGGGAAACTCACCAGGTC
CAGACATGACTAGGATTGACAGATTGATAGCTCTTTCATGATTTTATGGGTGGTGGTGCA
TGGCCGTTCTTAGTTGGTGGAGTGATTTGTCTGGTTAATTCCGATAACGAACGAGACCTT
GACCTGCTAAATAGCTGGACTGGCTTTGGCTTCTTAGAGGGACTGTGCGTCTAGCCGACG
GAAGTTTGAGGCAATAACAGGTCTGTGATGCCCTTAGATGTTCTGGGCCGCACGCGCGCT
ACACTGACAGAGCCAGCGAGTCCTTGGCCGGAAGGTGGGTAATCTTGTGAAACTCTGTCG
TGCTGGGGATAGAGCATTGCAATTATTGCTCTTCAACGAGGAATTCCTAGTAAACGCAAG
TCATCAGCTTGTGTTGATTACGTCCCTGCCCTTTGTACACACCGCCCGTCGCTACTACCG
ATTGAATGGCTTAGTGAGGTCTCTGGATTGGCTTCGGGGAGCCGGCAACGGCACCAGCGG
GAAAAGCTCAAATTTTGAATCTGGCAGTGCTGTCCGAGTTGTAATCTAGAGAAGTGTCTT
CCGCGCTGGACCGTGTATAAGTTTCCTGGAATGGAACATCACAGAGGGTGAGAATCCCGT
CTTTGACACGGACTGTGTGATGTGCTCTCGATGAGTCGAGTTGTTTGGGAATGCAGCTCA
AATGGGGTGGTAAATTCCATCTAAAGCTAAATATAGGCGAGAGACCGATAGCGAACAAGT
ACCGTGAGGGAAAGATGAAAAGAACTTTGGAAAGAGAGTTAAACAGTATGTGAAATTGCT
GAAAGGGAAACACTTGATGTCAGTCGCATCTGCTGGGGATCAGCCTTGTGCTTGGCGTAT
GGATGGGTCAGCATCAGTTTTGACCATCGGAAAAGGACTTGGGAAATGTGGCGAGTGTGT
TATAGACTTTGAATATGATGGTTGGGACTGAGGAGCTTAGGATGCTGGCATAATGGCATT
AAGTGACCCGTCTTGAAACACGGACCAAGGAGTCTAACATGCATGCGAGTGTTTGGGTGA
AAACCCAAGCGCGTAATGAAAGTGGGGCACCGACGCCCGGACCCGAGCAAAGGATCTGCG
GTAGAGCATGTATGTTGGGACCCGAAAGATGGTGAACTATGCCTGAATAGGGTGAAGCCA
GAGGAAACTCTGGTGGAGGCTCGTAGCGATTCTGACGTGCAAATCGATCGTCGAATTTGG
GTATAGGGGCGAAAGACTAATCGAACCATCTAGTAGCTGGTTCCTGCCGAAGTTTCCCTC
AGGATAGCAGAAACTCAGTCAGATTTATGTGGTAAAGCGAATGATTAGAGGACTCGGGGT
CGAAACGATCTTGACCTATTCTCAAACTTTAAATATGTAAGAACAAGCTGTCTCTTTGAG
AGTTTCTAGTGGGCCATTTTTGGTAAGCAGAACTGGCGATGCGGGATGAACCGAACGGGA
GGTTAAGGTGCCGGAATACACGCTCATCAGACACCACAAAAGGTGTTAGTTCATCTAGAC
AGCAGGACGGTGGCCATGGAAGTTGGAATCCGCTAAGGAGTGTGTAACAACTCACCTGCC
GAATGAACTAGCCCTGAAAATGGATGGCGCTCAAGCGTGTTACCCATACCTCCCCGTCAG
TGTTGAAGTGACACGCTGACGAGTAGGCAGGCGTGGAGGTGTGAAGAAGCCTTGGCAGCA
ATGCTGGGTGGAACCGCCTCTAGTGCAGATCTTGGTGGTAGTAGCAAATATTCAAGTGAG
ATCCTTGAAGACTGAAGTGGAGAAAGGTTCCGTGGTAACAGCAGTTGGACACGGGTCAGT
CGATCCTAAGAAATAGGGAAACTCCGTTTTATATCGAAAGGGAATCCGGTTAATATTCCG
GAACCAGAATGTGGAGCGGCAACGCAAATGAACTTGGAGACGCTGGCGAGGGCCCTGGGA
AGAGTTTTCTTTTCTCCTTAACAGCCTAACCCTGAAATTGATTTGTTCGGAGCTAGGGTT
CGATGGTTGGTAGAGCGCGATGTCGCGTCCGGTGCGTTCTCGACAGCCCTTGAAAATCCA
AGGGAATGTCTCACGTCTGGTCGTACTCATAACCGCAGCAGGTCTCCAAGGTGAACAGCC
TCTAGTTGATAGAACAATGTAGATAAGGGAAGTCGGCAAAATAGATCCGTAACTTCGGGA
AAAGGATTGGCTCTAAGGGTCGGGCGTGTCGGGCCTTGTGCTGTTGGCTG-CAGGCGGTT
GTGGATGGCCTTGGCGGCAGTCTGGCACGTGTTTAACGACCAACTTAGAACTGGTACGGA
CAAGGGGAATCTGACTGTCTAATTAAAACATAGCATTTTTTGGTTATATTGGATTAACTT
TAACTAATTTAGCTTTATACTCATTATTAATTTTTATTTTAATTGCAGGATTACAGATAA
TAAATTATTACCTTCTAAGTGGTCTATATTATTAGAAAGTTTATTTTCAAGTATTAATTC
AATGGTTAGAGAACAAATAGAAATTTATTTACCTTTTATTTATTCTTTATTCTTTTTATC
TTAATAGCTAATTTATTGGGTAACATCCCTTACTCATATACAATTACTACTTCAGTTATT
GTATCTATTGGATTGTCATTTACTATATTAGGTGTAACAATACTTGGCATAAAATTCATT
TCTTCTTTATACCTTCTGGTACTCCTTTAGCCTTAGTTCCTTTATTAGTTTTAATTGAAT
TAATTAGTTATTTAGCTAGAGCTTTCTCTTTAGGTATAAGATTATTTGCTAATGTAGTAG
CTGGTCACACACTATTAAAAATCTTATCTACATTCTTATATCAATCAGGTGGATTAATTA
TATTTATTGTAACTTTAGTTCCTTTTGCTTTATTCTTAGCTATTACTGGTTTAGAATTAG
CTGTGACCCCAACTTGCAGACAAGATCCGGCACATTCGCGCATGGCTGTTGTATGGTCGC
ACTGCAAGACCAAGATGGTATGTGAGACGGATGTGGTCATATACAACCGCTCATTAGGAA
AGAAGGTCTGAAGCTTTTCGTCCAGTACAAGCGACCGAAAGATGAGGATGAGATGTGAAA
TCGATGCAGCCCGACAAGCGGCTTTTTACACCGTCTGAGGTTTACACGACATTCAAGAAG
ATGTCCGATTCCGATCTTCATCTCATAGGCCTTTCGGATGAGTATGCACGTCCGGAGTGG
ATGATTCTCACTGTGATGCCTGTCCCTCCTCCTCCTGTCCGTCCAAGTATAGCAGTTGAC
GGTGGTGCCATGCGGAGCGAAGATGACTTGACCTACAAGCTCGGTGAGATCATTAAGGCA
TCAGCACATGTACGGCGGTGTGAGCAGGAGGGCGCACCTGCGCACGTCATTAATGA
[61] Russula_ochroleuca_TUB_019081
TATACTGTGAAACTGCGAATGGCTCATTAAATCAGTTATAGTTTATTTGATGATACCTTT
CTACATGGATAACTGTGGTAATTCTAGAGCTAATACATGCAATCAGCCCCGACTTCTGGA
AGGGGTGTATTTATTAGATAAAAAACCAACGCGGCTCGCCGCTCCATTGGTGATTCATAA
TAACTTCTCGAATCGCACGGCCTTGCGCCGGCGATGCTTCATTCAAATATCTGCCCTATC
AACTTTCGATGGTAGGATAGAGGCCTACCATGGTTTTGACGGGTAACGGGGAATAAGGGT
TCGATTCCGGAGAGGGAGCCTGAGAAACGGCTACCACATCCACGGAAGGCAGCAGGCGCG
CAAATTACCCAATCCCGACACGGGGAGGTAGTGACAATAAATAACAATATATGGGTCTTA
TAATTGGAATGAGTACAATTTAAATCCGTTAACGAGGAACAATTGGAGGGCAAGTCTGGT
GCCAGCAGCCGCGGTAATTCCAGCTCCAATAGCGTATATTAAAGTTGTTGCAGTTAAAAA
GCTCGTAGTTGAACTTCAGATCTGACCGGGCGGTCCGGCCGGGTCTTACCTCTTGGTGAG
CCATGCCCTTCACTGGAACCAGGACCTTTACCTTGAGAAAATTAGAGTGTTCAAAGCAGG
CTACGCCGGAATACATTAGCATGGAATAATAAAATAGGACGTGCGGTTCTATTTTGTTGG
TTTCTAGAGTCGCCGTAATGATTAATAGGGATAGTTGGGGGCATTTGTATTGCGTTGCTA
GAGGTGAAATTCTTGGATTTACGCAAGACAAACTATTGCGAAAGCATTTGCCAAGGATGT
TTTCATTAATCAAGAACGAAGGTTAGGGGATCGAAAACGATCAGATACCGTTGTAGTCTT
AACAGTAAACTATGCCGACTAGGGATCGGTTATGCGTCGTTCGGCACCTTACGAGAAATC
AAAGTCTTTGGGTTCTGGGGGGAGTATGGTCGCAAGGCTGAAACTTAAAGGAATTGACGG
AAGGGCACCACCAGGAGCCTGCGGCTTAATTTGACTCAACACGGGGAAACTCACCAGGTC
CAGACATAACTAGGATTGACAGATTGATAGCTCTTTCTTGATTTTATGGGTGGTGGTGCA
TGGCCGTTCTTAGTTGGTGGAGTGATTTGTCTGGTTAATTCCGATAACGAACGAGACCTT
AACCTGCTTAATAGCCTGGCCGGCTTTGGCTTCTTAGAGGGACTGTGCGTCTAGCTGACG
GAAGTTTGAGGCAATAACAGGTCTGTGATGCCCTTAGATGTTCTGGGCCGCACGCGCGCT
ACACTGACAGAGCCAGCGAGTCCTTGGCCGGAAGGTGGGTAATCTTGTGAAACTCTGTCG
TGCTGGGGATAGAGCATTGCAATTATTGCTCTTCAACGAGGAATTCCTAGTAAGCGTGAG
TCATCAGCTCGCGTTGATTACGTCCCTGCCCTTTGTACACACCGCCCGTCGCTACTACCG
ATTGAATGGCTTAGTGAGACCTCCGGATTGACTTTGAGGAGTCGGAAACGACACCAGCGG
GAAAAGCTCAAATTTAAAATCTGGTGGCGCCATCCGAGTTGTAATTTAGAGAAGCGTCTT
CCGCGCTGGGCCGTGCACAAGTCTCCTGGAATGGAGCGTCATAGAGGGTGAGAATCCCGT
CTTTGGCACGGACGCTGTGATGCGCTCTCGAAGAGTCGAGTTGTTTGGGAATGCAGCTCA
AAATGGGTGGTGAACTCCATCTAAAGCTAAATATTGGCGAGAGACCGATAGCGAACAAGT
ACCGTGAGGGAAAGATGAAAAGCACTTTGGAAAGAGAGTGAAACAGTACGTGAAATTGTT
GAAAGGGAAACGCTTGAAGTCAGTCGCGTCGTCCGAGACTCAGCCTTGGGCTTGGCGTAC
CGACGGGTCAGCGTCAATTTTGCCCCTTGGATAATGGCGAGGGAAATGTGACGGGTGTGT
TATAGTCTTCGCATGCAAGGGTCGGGATTGAGGAGCTTAGGATGTTGGCGTAATGGCTTT
AAACGACCCGTCTTGAAACACGGACCAAGGAGTCTAACATGCCCGCGAGTGTTCGGGTGA
AAACCCGTGCGCGAAATGAAAGTAGGGCACCGACGCCCGGACCAGAGTGACGGATCTGCG
GTAGAGCGTGTATGTTAGGACCCGAAAGATGGTGAACTATGCCTGAATAGGGTGAAGCCA
GAGGAAACTCTGGTGGAGGCTCGTAGCGATTCTGACGTGCAAATCGATCGTCAAATTTGG
GTATAGGGGCGAAAGACTAATCGAACCATCTAGTAGCTGGTTCCTGCCGAAGTTTCCCTC
AGGATAGCAGAAACTCAGTCAGATTTATGTGGTAAAGCGAATGATTAGAGGCCTTGGGGA
TGAAACATCCTTAACCTATTCTCAAACTTTAAATATGTAAGAACGAGCCGTCGCTTGAAG
AGTTTCTAGTGGGCCATTTTTGGTAAGCAGAACTGGCGATGCGGGATGAACCGAACGCGA
GGTTAAGGTGCCGGAATGCACGCTCATCAGACACCACAAAAGGTGTTAGTTCATCTAGAC
AGCAGGACGGTGGCCATGGAAGTCGGAATCCGCTAAGGAGTGTGTAACAACTCACCTGCC
GAATGAACTAGCCCTGAAAATGGATGGCGCTCAAGCGTGCTACCCACACCTCGCCGTCGG
CGTTGAAGTGACGTGCCGACGAGTAGGCAGGCGTGGAGGTGTGAAGAAGCCTTGGCAGCG
ATGCTGGGTGAAACGGCCTCTAGTGCAGATCTTGGTGGTAGTAGCAAATATTCAAGTGAG
AGCCTTGAAGACTGAAGTGGAGAAAGGTTCCATGGTAACAGCAGTTGGACATGGGTCAGT
CGATCCTAAGAGATAGGGAAGCTCCGTTTCATATCGAAAGGGAATCCAGTTAAGATTCTG
GAACCAGGATGTGGAGCGGCAACGCAAATGAACTTGGAGACGCTGGCAAGGGCCCCGGGA
AGAGTTTTCTTTTCTCCTTGACCGCTTCCCCCTGAAATCGGATTGTCCGGAGCTAGGGGT
CGATGGCGGGTAGAGCTCGACGTCGGGTCCGGTGCGTTCTTGACAGCCCTTGAAAATCCA
AGGGAATGTTTCACACCTGGTCGTACTCATAACCGCAGCAGGTCTCCAAGGTGAACAGCC
TCTAGTTGATAGAACAATGTAGATAAGGGAAGTCGGCAAAATAGATCCGTAACTTCGGGA
AAAGGATTGGCTCTAAGGGTTGGGTGCATCGGGCCTTGGGGCTGGGACTGCTGGACGGAC
GTGGATGGCCTTGGCGGGTGTCCGGTGTACGCTTAACAACCAACTTAGAACTGGTACGGA
CAAGGGGAATCTGACTGTCTAATTAAAACATAGCATTATTTGGTTATATAAATATAAGTT
TAAGCAATTTAGGTTTATATTCTATATTAATCTTATTTATAATATTAAGTTTACAGAAAA
TAAAATTTTACCATCAAAA--TAGTATAGCAATAGAAAGTATTTTTACAACTATTAATAC
AATGGTAAGAGAACAATTAGAAATTTATTTACCTTTTATTTATTCATTATTTTTTTTATA
TTAATAAGTAATTTAATAGGTAATATACCATATTCATATACAATTACAACATCTGTAATA
GTTACTATTGGATTATCTTTTACTATATTAGGTGTTACTATACTTGGCATAAATTACATT
TTTATTTTGTACCATCTGGTACTCCTTTAGCTTTAGTTCCATTATTAGTTTTAATTGAAA
CTGTATCTTATTTAGCTAGAGCTTTATCATTAGGTATAAGATTATTTGCTAATATGGTAG
CCGGTCATTCTTTATTAAAAATATTATCTACTTTCTTATATCAAAATAGTAGTTTTATAA
TAGCTATATTCACTTTAATTCCTTTTGCATTCTTTTTAGCATTATGTGGATTAGAAGTAG
CTGTGACCCCAACTTGCCGATAAGATCCGACATGTACGAGGATGGCCATCGTCTGGAACC
ATTGCAAAAGTAAGATGGTTTGTGAGGCGGATGTGGTCACCTTCAACCCCAGATCCGGAA
AGAAGGCCTGAAGTTATTCTTACAATATAAGAAGCCTAAGGATGAGGACGAGATATAAAA
ACTGTTCACCAAGATAAACGGTTGTTCACGCCATCGGAAGTATATACCACCTTGATGAAG
ATATCTGATTCCGACCTGCATCTCCTTGGGCTGTCCGATGAATATGCTCGTCCGGAGTGG
ATGATTTTGACTGTCCTACCCGTCCCCCCTCCCCCAGTTCGACCGAGCATCGCAGTGGAC
GGCGGTACGATGCGAAGCGAGGACGATCTTACTTATAAGCTTGGCGAAGTCATCAAGGCA
TCCACCAACGTACGGAAGAGCGAGCAAGAAGGCTCCCCGGCTCATATTGTGACAGA
[62] Lactarius_glyciosmus_TUB_019079
TGTACTGTGAAACTGCGAATGGCTCATTAAATCAGTTATAGTTTATTTGATGATACCTTG
CTACATGGATAACTGTGGTAATTCTAGAGCTAATACATGCAATCAGCCCCGACTTCTGGA
AGGGGCGTATTTATTAGATAAAAAACCAACGCGGCTCGCCGCTCCATTGGTGATTCATAA
TAACTTCTCGAATCGCATGGCCTTGCGCCGGCGATGCTTCATTCAAATATCTGCCCTATC
AACTTTCGATGGTAGGATAGAGGCCTACCATGGTTTTGACGGGTAACGGGGAATAAGGGT
TCGATTCCGGAGAGGGAGCCTGAGAAACGGCTACCACATCCACGGAAGGCAGCAGGCGCG
CAAATTACCCAATCCCGACACGGGGAGGTAGTGACAATAAATAACAATATACGGGTCTTA
TAATTGGAATGAGTACAATTTAAATCCGTTAACGAGGAACAATTGGAGGGCAAGTCTGGT
GCCAGCAGCCGCGGTAATTCCAGCTCCAATAGCGTATATTAAAGTTGTTGCAGTTAAAAA
GCTCGTAGTTGAACTTCAGACCTGGCCGGGCGGTCCGGCTGGGCCTTACCTCTTGGTGAG
CCATGCCCTTCACTGGAACCAGGACCTTTACCTTGAGAAAATTAGAGTGTTCAAAGCAGG
CTACGCCGGAATACATTAGCATGGAATAATAAAATAGGACGTGCGGTTCTATTTTGTTGG
TTTCTAGAGTCGCCGTAATGATTAATAGGGATAGTTGGGGGCATTTGTATTGCGTTGCTA
GAGGTGAAATTCTTGGATTTACGCAAGACAAACTACTGCGAAAGCATTTGCCAAGGATGT
TTTCATTAATCAAGAACGAAGGTTAGGGGATCGAAAACGATCAGATACCGTTGTAGTCTT
AACAGTAAACTATGCCGACTAGGGATCGGTTATGCGTCGTTCGGCACCTTACGAGAAATC
AAAGTCTTTGGGTTCTGGGGGGAGTATGGTCGCAAGGCTGAAACTTAAAGGAATTGACGG
AAGGGCACCACCAGGAGCCTGCGGCTTAATTTGACTCAACACGGGGAAACTCACCAGGTC
CAGACATAACTAGGATTGACAGATTGATAGCTCTTTCTTGATTTTATGGGTGGTGGTGCA
TGGCCGTTCTTAGTTGGTGGAGTGATTTGTCTGGTTAATTCCGATAACGAACGAGACCTT
AACCTGCTAAATAGCCTGGCCGGCACTGGCTTCTTAGAGGGACTGTGCGTCTAGCTGACG
GAAGTTTGAGGCAATAACAGGTCTGTGATGCCCTTAGATGTTCTGGGCCGCACGCGCGCT
ACACTGACAGAGCCAGCGAGTCCTTGGCCGGAAGGTGGGTAATCTTGTGAAACTCTGTCG
TGCTGGGGATAGAGCATTGCAATTATTGCTCTTCAACGAGGAATTCCTAGTAAGCGTGAG
TCATCAGCTCGCGTTGATTACGTCCCTGCCCTTTGTACACACCGCCCGTCGCTACTACCG
ATTGAATGGCTTAGTGAGACCTCCGGATTGGCTTTGGGGAGTCGGAGACGACACCAGCGG
GAAAAGCTCAAATTTAAAATCTGGCGGCGCCGCCCGAGTTGTAATTTAGAGAAGCGTCTT
CCGCGCCGGACCGTGCACAAGTCTCCTGGAATGGAGCGTCATAGAGGGTGAGAATCCCGT
CTTTGGCACGGATGCTGTGATGCGCTCTCGAAGAGTCGAGTTGTTTGGGAATGCAGCTCA
AAATGGGTGGTGAACTCCATCTAAAGCTAAATATTGGCGAGAGACCGATAGCGAACAAGT
ACCGTGAGGGAAAGATGAAAAGCACTTTGGAAAGAGAGTGAAACAGTACGTGAAATTGTT
GAAAGGGAAACGCTTGAAGTCAGTCGCGTCGACCGAGACTCAGCCTTGGGCTTGGTGTAC
CGACGGGTCAGCGTCAATTTTGCCCCTCGGATAATGGCAAGGGAAAGGTGGCGGGTGTGT
TATAGTCTTCGCATGCGAGGGGTGGGATTGAGGAGCTTAGGATGCTGGCGTAATGGCTTT
AAACGACCCGTCTTGAAACACGGACCAAGGAGTCCAACACGCCCGCGAGTGTTCGGGTGA
AAACCCGTGCGCGTAATGAAAGTGGGGCACCGACGCCCGGACCAGAGTGACGGATCTGCG
GTAGAGCGTGTGTGTTGGGACCCGAAAGATGGTGAACTATGCCTGAATAGGGTGAAGCCA
GAGGAAACTCTGGTGGAGGCTCGTAGCGATTCTGACGTGCAAATCGATCGTCAAATTTGG
GTATAGGGGCGAAAGACTAATCGAACCATCTAGTAGCTGGTTCCTGCCGAAGTTTCCCTC
AGGATAGCAGAAACTCAGTCAGATTTATGTGGTAAAGCGAATGATTAGAGGCCTTGGGGA
TGAAACATCCTTAACCTATTCTCAAACTTTAAATATGTAAGAACGAGCCGTCGCTTGAAG
AGTTTCTAGTGGGCCATTTTTGGTAAGCAGAACTGGCGATGCGGGATGAACCGAACGCGA
GGTTAAGGTGCCGGAATGCACGCTCATCAGACACCACAAAAGGTGTTAGTTCATCTAGAC
AGCAGGACGGTGGCCATGGAAGTCGGAATCCGCTAAGGAGTGTGTAACAACTCACCTGCC
GAATGAACTAGCCCTGAAAATGGATGGCGCTCAAGCGTGCTACCCATACCTCGCCGTCGA
TGCTGAAGTGACGTGTCGACGAGTAGGCAGGCGTGGAGGTGTGAAGAAGCCTTGGCAGTG
ATGCTGGGTGAAACGGCCTCTAGTGCAGATCTTGGTGGTAGTAGCAAATATTCAAGTGAG
AACCTTGAAGACTGAAGTGGAGAAAGGTTCCATGGTAACAGCAGTTGGACATGGGTCAGT
CGATCCTAAGAGATAGGGAAGCTCCGTTTCATATCGAAAGGGAATCCGGTTAAAATTCCG
GAACCAGGATGTGGAGCGGCAACGCAAATGAACTTGGAGACGCTGGCAAGGGCCCCGGGA
AGAGTTCTCTTTTCTCCTTGACCGCTTCCCCCTGAAATCGGATTGTCCGGAGCTAGGGGT
CGATGGTGGGTAGAGCCCGACGTCGGGTCCGGTGCGTTCTTGACAGCCCTTGAAAATCCA
AGGGAATGTTTCACACCTGGTCGTACTCATAACCGCAGCAGGTCTCCAAGGTGAACAGCC
TCTAGTTGATAGAACAATGTAGATAAGGGAAGTCGGCAAAATAGATCCGTAACTTCGGGA
AAAGGATTGGCTCTAAGGGTTGGGTGCATCGGGCCTTGGGGTCAGAACTGTTGGGCGGAT
GTGGACGGCCTTGGCGGGTGTCCGGTGTACGCTTAACAACCGACTTAGAACTGGTACGGA
CAAGGGGAATCTGACTGTCTAATTAAAACATAGCATTATTTGGTTATATTAATATAACTT
TAAGTAATTTAGGATTATATTCTTTATTAATATTATTTATAATACTAAGTTTACAGAAAA
TAAAATTTTACCATCAAAA--TAGTATAGCAATAGAAAGTATATTTACAACTATTAATAC
AATGGTAAGAGAACAATTAGAAATTTATTTACCTTTTATTTATTCATTATTTTTTTTATA
TTAATAAGTAATTTAATAGGTAATATACCTTATTCATATACTATAACAACTTCTGTAATA
GTAACAATAGGTTTATCCTTTACAATATTAGGTGTAACTATACTTGGCATAAATTACATT
TTTATTTTGTACCATCTGGAACTCCTTTAGCTTTAGTACCATTATTAGTTTTAATTGAAA
CTGTTTCTTATTTAGCTAGAGCTTTATCTTTAGGTATAAGATTATTTGCTAATATGGTAG
CTGGACATTCTTTATTAAAAATTTTATCTACTTTTTTATATCAAAATAGTAGCTTTATTA
TAGCTATATTCACTTTAATTCCTTTTGCATTCTTCTTAGCTTTATGTGGATTAGAAGTAG
CTGTGACCCCAATTTGCCGATAAGATCCGACATGTTCGCGGATGGCCATCGTTTGGAGCC
ACTGCAAAAGTAAGATGGTCTGTGAGGCGGATGCGGCCACCTTCAACCTCAAATCCGCAA
GGAGGGTTTAAAATTGTTTTTACAATATAAGAAGTCGAAGGACGAAGACGAGACATTAAA
AGCGTCCAACAGGACAAACGATTATTCACAGCATCGGAAGTCTATACCACCTTGATGAAG
ATCTCTGAATCCGACCTACATTTACTTGGACTTTCCGACGAATACGCCCGTCCCGAATGG
ATGATTCTGACCGTTCTTCCCGTACCCCCTCCTCCAGTTCGGCCAAGTATCGCCGTCGAC
GGCGGTACCATGCGAAGCGAGGACGATCTTACCTACAAACTCGGTGAGATCATAAAGTCC
TCCACCAATGTGCGCAAGAGCGAACAGGAGGGTTCTCCCGCCCACATTGTGACGGA
[63] Gomphus_clavatus_TUB_019103
TGTACTGTGAAACTGCGAATGGCTCATTAAATCAGTTATAGTTTATTTGATGGTACCTTG
CTACATGGATAACTGTGGTAATTCTAGAGCTAATACATGCGTCAAGCCGCGACTTCTGGA
AGCGGTGTATTTATTAGATAAAAAACCAACGCGGCTCGCCGCTCCTTTGGTGATTCATAA
TAACTTCTCGAATCGCATGGCCTTGTGCCGGCGATGCTTCATTCAAATATCTGCCCTATC
AAGTTTAGATGGTAGGATAGAGGCCTACCATGCTTTCAACGGGTAACGGGGAATAAGGGT
TCGATTCCGGAGAGGGAGCCTGAGAAACGGCTACCACATCCAAGGAAGGCAGCAGGCGCG
CAAATTACCCAATCCCGACACGGGGAGGTAGTGACAATAAATAACAATATGTGGGTCCCA
TAATTGGAATGAGTACAATTTAAATCCCTTAACGAGGAACAATTGGAGGGCAAGTCTGGT
GCCAGCAGCCGCGGTAATTCCAGCTCCAATAGCGTATATTAAAGTTGTTGCCGTTAAAAA
GCTCGTAGTTGAACTTT-CACGGGCTCACGCGGTCTGGGTCTGTGCTCCTTGGTGGTGAG
CGATGTCGTTCGTTCGAACCACCTCTGTTACCTTGAGAAAATTAGAGTGTTCAAAGCAGG
CAATGCCCGAATACATTAGCATGGAATAACGAAATAGGACGTGCGGTTCTATTTTGTTGG
TTTCTAGAGTCGCCGTAATGATTAATAGGGATAGTTGGGGGCATTAGTATTCAGTTGCTA
GAGGTGAAATTCTTGGATTTACTGAAGACTAACTACTGCGAAAGCATTTGCCAAGGATGT
TTTCATTAATCAAGAACGAAGGTTAGGGGATCGAAAACGATCAGATACCGTTGTAGTCTT
AACAGTAAACTATGCCGACTAGGGATCGGTGATGTGTCGCTCGGCACCTTACGAGAAATC
AAAGTCTTTGGGTTCGGGGGGGAGTATGGTCGCAAGGCTGAAACTTAAAGGAATTGACGG
AAGGGCACCACCAGGAGCCTGCGGCTTAATTTGACTCAACACGGGGAAACTCACCAGGTC
CAGACATAACTAGGATTGACAGATTGATAGCTCTTTCTTGATTTTATGGGTGGTGGTGCA
TGGCCGTTCTTAGTTGGTGGAGTGATTTGTCTGGTTAATTCCGATAACGAACGAGACCTT
CCCGTGCTAAATAGCCCGGCCGGCTTTGGCTTCTTAGACGGACTATGCGTTTAGCTGATG
GAAGTTGGAGGCAATAACAGGTCTGTGATGCCCTTAGATGTTCTGGGCCGCACGCGCGCT
ACACTGACAGAGCCAGCGAGACCTTGGCCGGAAGGTGGGTAATCTTGTGAAACTCTGTCG
TGCTGGGGATAGAGCATTGCAATTATTGCTCTTCAACGAGGAATTCCTAGTAGGCGTGAG
TCATCAGCTCGCGTCGATTACGTCCCTGCCCTTTGTACACACCGCCCGTCGCTACTACCG
ATTGAACGGCTTAGTGAGGTCTCCGGATTGGCTTTGGGGAGCCGGCAACGGCACCAGCGG
GAAGAGCTCAAATTTGAAATCTGGCGGCGTCGTCCGAGTTGTAGTCTGGAGAAGCGTCTT
CCGCGCCGGACCGTGTACAAGTCCCTTGGAACGGGGCGTCATAGAGGGTGAGAATCCCGT
CTTTGACACGGACCGTGTGATGCGCTCTCAAAGAGTCGAGTTGTTTGGGAATGCAGCTCA
AAACGGGTGGTAAATTCCATCTAAAGCTAAATATTGGCGAAAGACCGATAGCGAACAAGT
ACCGTGAGGGAAAGATGAAAAGCACTTTGGAAAGAGAGTTAAACAGTACGTGAAATTGTT
GAAAGGGAAACGCTTGAAGTCAGTCGCGTCTCTCGGGACTCAGCCTTGTGCCTGGCGTAG
TGACGGGCCAGCATCGATTTTGACCGTCGGAGAAAGGCCTTGGGAATGTGGCGGGTGTGT
TATAGCCCTCGCATGCGACGGTTGGGATCGAGGAGCTTAGGATGCTGGCGTAATGGCTTT
AAGCGACCCGTCTTGAAACACGGACCAAGGAGTCTAACATGCCCGCGAGTGTTTGGGTGA
AAACCCGGACGCGTAATGAAAGTGGGGCACCGACGCCCGGACCAGAGTGACGGCTCCGAG
GTAGAGCGTGCATGCTGGGACCCGAAAGATGGTGAACTATGCCTGAGTAGGGTGAAGCCA
GAGGAAACTCTGGTGGAGGCTCGTAGCGATTCTGACGTGCAAATCGATCGTCGAACTTGG
GTATAGGGGCGAAAGACTAATCGAACCATCTAGTAGCTGGTTCCTGCCGAAGTTTCCCTC
AGGATAGCAGAGACTCGGTCAGATTTATGTGGTAAAGCGAATGATTAGGGGCCTTGGGGT
TGAAACAACCTTAACCCATTCTCAAACTTTAAATATGTAAGAGCGAGCGGTCGCTTGGAG
AGTCTCTAGTGGGCCATTTTTGGTAAGCAGAACTGGCGATGCGGGATGAACCGATCGCGA
GGTTAAGGTGCCGGAATACACGCTCATCAGACACCACAAAATGTGTGAGTTCATCTAGAC
AGCAGGACGGTGGCCATGGAAGTCGGAATCCGCTAAGGAGTGTGTAACAACTCACCTGCC
GAATGAACTTGCCATGAAAATGGATGGCGCTCAAGCGTGTTACCCATACCTCGCCGTCAG
CGTTGAAGTGACGCGCTGACGAGTAGGCAGGCGTGAGGGTGTGAAGAAGCCTTGGCAGCG
ATGCTGGGTGAAACAACCTTCAGTGCAGATCTTGGTGAAAGTAGCAAATAGACGAGTGAG
AACCTCGTTGACTGAAGTGGAGAAAGGTTCCATGGTAACAGCAGTTGGACATGGGTCAGT
CGATCCTAAGAGATAGGGAAGCTCCGTTTCATATCGAAAGGGAATCCGGTTAAGATTCCG
GAACCAGGATGCGGAGCGGCAACGCAAATGAACTTGGAGACGCTGGCGGGGGCCCCGGGA
AGAGTTTTCTTTTCTCCTTAACAGCCTCACCCTGAAATCGGTTTGTCCGGAGCTAGGGTT
TGATGGCTGGTAGAGCTCGGCGCCGGGTCCGGTGCGTCCTCGACAGTCCTTGAAAATCCA
AGGGAATGCTTCGCACCTGGTCGTACTCATAACCGCAGCAGGTCTCCAAGGTGAACAGCC
TCTAGTTGATAGAACAATGTAGATAAGGGAAGTCGGCAAAATAGATCCGTAACTTCGGGA
AAAGGATTGGCTCTAAGGGTTGGGTGCGTCGGGCCTTGGGGCTAGGACTATCGGACGGAC
GTGGATGGCCTTGGCGGGCGTCCGGCGTACGCTTAACAACCGACTTAGAACTGGTACGGA
CAAGGGGAATCTGACTGTCTAATTAAAACATAGCATTTCTCGGATATTTAAATCTTAGCC
TAACAAATTTAGCTCTTTATTCTGTTATTGTTTTCTTGTTAGTAACTAGCATACAGAAAC
TAAATTAATACCTTCCACTTGGTCTATCGCTTTAGAAAGTTCATTTGCAAGCATCAATGC
TATCGTGCGAGAACAAATAGAAATTTATTTGCCATTAATTTATTCATTATTCTTTTTATA
ATAATCGCTAATTTAATTGGGAATACTCCTTATTCATTCACAATAACAACATCTATAGTA
TTATCAGTAGGATTAAGCTTTACTATCTTTGGTGTTACTATAATGGGCATGGTTTACATT
TTTATTTTATACCTTCTGGAACTCCATTATCTTTGGTTCCATTACTTGTCTTAATTGAAG
TAACCAGTTACTTAGCTAGAGCCATCTCTTTAGGAGTACGTTTATTTGCGAATATGACGG
CAGGACATACTTTATTAAAAATTTTATCTACTTTCTTATATCAAAGTAGTAGTATTTTTA
TTGCTCTATTTACTCTAATACCTTACTCTATATTTGTAGCATTAATTGGATTAGAACTAG
CTGTGACCCCGCTTTGCGGACAAAGTCAAGCATCTGCGCGCATGACCGTTGTTTGGAGCC
ATTGCAAATCGAAAAATCTTTGCGAGCCGGCTGTGGGCATATTCAGCCTCAAATCAGGAA
AGAGGGTCTGAAACTATTTCTGCAATACAAGAAAACTAAAGACGAGGATGAGATGTCAAA
TCCACGCAACCTGAGAAGCGTTTGTTTACTGCCACCGAGTGTTTCAACGTGCTTAAAAAG
ATACCCCCTGCCGACATTACATTACTTGGGCTAAACGAGGAGTATGCACGCCCGGATTGG
ATGATACTTACTGTGCTGCCTGTTCCGCCACCGGCCGTCCGCCCTAGCATTGCCGTTGAT
GGCGGCACTGTACGCAGCGAGGATGACCTCACCTACAAGCTGACCGATATCCTTAAAGCC
TCTGCTAGCGTGCGGAGATGTGAGCAGGATGGTTCACCGGCGCACGTCACAACTGA
[64] Clathrus_archeri_TUB_019101
TGTACTGTGAAACTGCGAATGGCTCATTAAATCAGTTATAGTTTATTTGATGGTACCTTG
CTACATGGATAACTGTGGTAATTCTAGAGCTAATACATGCGTCAAGCCGCGACTTCTGGA
AGCGGTGTATTTATTAGATAAAAAACCAACGCGGTTCGCCGCTCCTTTGGTGATTCATAA
TAACTTCTCGAATCGCATGGCCTTGTGCCGGCGATGCTTCATTCAAATATCTGCCCTATC
AAGTTTAGATGGTAGGATAGAGGCCTACCATGCTTTCAACGGGTAACGGGGAATAAGGGT
TCGATTCCGGAGAGGGAGCCTGAGAAACGGCTACCACATCCAAGGAAGGCAGCAGGCGCG
CAAATTACCCAATCCCGACACGGGGAGGTAGTGACAATAAATAACAATACGCGGGTCTCG
TAATTGGAATGAGTACAATTTAAATCCCTTAACGAGGAACAATTGGAGGGCAAGTCTGGT
GCCAGCAGCCGCGGTAATTCCAGCTCCAATAGCGTATATTAAAGTTGTTGCCGTTAAAAA
GCTCGTAGTTGAACTTC-CACGGGCGCGCTCGGTCCGGGCCCGTGTTCCCTGGCGGTGAG
CGATGTCGTTCGTTCGAACCGCCTCTGTTACCTTGAGAAAATTAGAGTGTTCAAAGCAGG
CAACGCCCGAATACATTAGCATGGAATAACGAAATAGGACGCGCGGTTCTATTTTGTTGG
TTTCTAGAGTCGCCGTAATGATTAATAGGGATAGTTGGGGGCATTAGTATTCAGTTGCTA
GAGGTGAAATTCTTGGATTTACTGAAGACTAACTACTGCGAAAGCATTTGCCAAGGATGT
TTTCATTAATCAAGAACGAAGGTTAGGGGATCGAAAACGATCAGATACCGTTGTAGTCTT
AACAGTAAACTATGCCGACTAGGGATCGGTGATGCGTCGCTCGGCACCTTACGAGAAATC
AAAGTCTTTGGGTTCGGGGGGGAGTATGGTCGCAAGGCTGAAACTTAAAGGAATTGACGG
AAGGGCACCACCAGGAGCCTGCGGCTTAATTTGACTCAACACGGGGAAACTCACCAGGTC
CAGACATGACTAGGATTGACAGATTGATAGCTCTTTCTTGATTTTATGGGTGGTGGTGCA
TGGCCGTTCTTAGTTGGTGGAGTGATTTGTCTGGTTAATTCCGATAACGAACGAGACCTT
CACGTGCTAAATAGCCGGACGGGCTACGGCTTCTTAGACGGACTATGCGTCTAGCCGATG
GAAGTTGGAGGCAATAACAGGTCTGTGATGCCCTTAGATGTTCTGGGCCGCACGCGCGCT
ACACTGACAGGGCCAGCGAGACCTTGGCCGGAAGGTGGGTAATCTTGTGAAACCCTGTCG
TGCTGGGGATAGAGCATTGCAATTATTGCTCTTCAACGAGGAATTCCTAGTAGGCGTGAG
TCATCAGCTCGCGTCGATTACGTCCCTGCCCTTTGTACACACCGCCCGTCGCTACTACCG
ATTGAACGGCTTAGTGAGGTCTTCGGATTGGCTTCGGGGAGCCGGCGACGGCGCCAGCGG
GAAGAGCTCAAATTTGTAATCTGGCGGTGCCGTCCGAGTTGTAATCTGGAGAAGCGTTTT
CGGCGCCGGTCCGCGTACAAGTCCCCTGGAACGGGGCGTCGCAGAGGGTGAGAATCCCGT
CTTTGACGCGGTCCATGTGATGCGCTCTCGAAGAGTCGAGTTGTTTGGGAATGCAGCTCA
AAACGGGTGGTAAATTCCATCTAAAGCTAAATACTGGCGAAAGACCGATAGCGAACAAGT
ACCGTGAGGGAAAGATGAAAAGCACTTTGGAAAGAGAGTCAAACAGTACGTGAAATTGTT
GAAAGGGAAACGCTTGAAGTCAGTCGCGTCTCTCGGGACTCAGCCGAGCTCTCGGTGCAT
GGACGGGCCAGCATCGGTTTCGACCGTCGTAAAAAGGCGTGAGGAATGTGGCGGGTGTGT
TATAGCCTTCGTATGCGACGGACGGGACCGAGGAGCTTAGGATGCTGGCGTAATGGCTTT
AAGCGACCCGTCTTGAAACACGGACCAAGGAGTCTAACATGCTCGCGAGTGTTCGGGTGA
AAACCCGTGCGCGTAATGAAAGTGGGGCACCGACGCCCGGACTCGAGCAAAGGTTCCGAG
GCAGAGCGCGTATGTTGGGACCCGAAAGATGGTGAACTATGCCTGAGTAGGGCGAAGCCA
GAGGAAACTCTGGTGGAGGCTCGTAGCGATTCTGACGTGCAAATCGATCGTCGAACTTGG
GTATAGGGGCGAAAGACTAATCGAACCATCTAGTAGCTGGTTCCCGCCGAAGTTTCCCTC
AGGATAGCAGAGACTCGATCAGTTTTATGTGGTAAAGCGAATGATTAGGGGCCTTGGGGT
CGAAACGACCTTAACCCATTCTCAAACTTTAAATATGTAAGAACGGGCGGTCGCTTGAAG
AGTCTTTAGTGGGCCATTTTTGGTAAGCAGAACTGGCGATGCGGGATGAACCGATCGCGA
GGTTAAGGTGCCGGAATGCACGCTCATCAGACACCACAAAATGTGTGAGTTCATCTAGAC
AGCAGGACGGTGGCCATGGAAGTCGGAACCCGCTAAGGAGTGTGTAACAACTCACCTGCC
GAATGAACTTGCCATGAAAATGGATGGCGCTCAAGCGTGCTACCCATACCTCGCCGTCGG
CGTTTTAGTGAAGCGCCGACGAGTAGGCGGGCGCGAGGGTGTGAAGAAGCCTAGGCGGTG
ACGCTGGGTGAAACGGCCCTCGGTGCAGATCTTGGTGAAAGTAGCAAATAGACGAGTGAG
AACCTCGTTGACTGAAGTGGAGAAAGGTTCCATGGTAACAGCAGTTGGACATGGGTTAGT
CGATCCTAAGAGATAGGGAAGCTCCGTTTCATATCGAAAGGGAATCCGGTTAAGATTCCG
GAACCGGGACGCGGGGCGGCGACGCAAATGAACTTGGAGACGCTGGCGGGGGCTCCGGGA
AGAGTTTTCTTTTCTCCTTAACAGTCTAACCCCGAAATCGGTTTGTCCGGAGCTGGGGTG
GGATGGCTGGTAGAGCGCGGCGCCGCGTCCGGTGCGCCCTCGACAGTCCTTGAAAATCCA
AGGGAACGCTTCGCGCCCGGTCGTACTCATAACCGCAGCAGGTCTCCTAGGTGAACAGCC
TCTAGTTGATAGAACAAYGTAGATAAGGGAAGTCGGCAAAATAGATCCGTAACTTCGGGA
AAAGGATTGGCTCTAAGGGTCGGGTGCGTCGGGCCTCGGCGCTGGGACTACCAGACGGAC
GCGGACGGCCTTGGCGGGCGTCCGGCGTGCGATTAACGACCGACTTAGAACTGGTACGGA
CAAGGGGAATCTGACTGTCTAATTAAAACATAGCAT--------------AACTTAAGTC
TAAGTAATTTAGCTCTTTATTCTATAATAATTTTAATTCTAGTGATAAGTATTCAAATAC
TAAATTAATACCCTCATCTTGGTCAATCGCTTTATTAAGTTCATATGCAAGCATTAATGC
TATTGTGCGAGAACAAATAGAAATTTATCTACCTTTTATTTATTCTTTATTCTTTTTATT
ATTATAGCAAATTTAATAGGTAATACACCTTATTCTTTTACTATTACAACTTCTATTATA
GTATCAGTAGGTCTAAGTTTTACAATTTTTGGTGTAACTATTTTAGGCATGGTTTACATT
TTTATTTTATCCCTAGTGGTACTCCTCTGGCACTGGTACCTTTGTTAGTCTTAATTGAAG
TAACAAGTTATTTAGCTAGAGCTTTATCTTTAGGAGTACGATTATTTGCAAATGTAACGG
CTGGTCATACTTTACTTAAAATACTTTCAACTTTCCTATATCAAAGTAGTAGTATCATTA
TAGCTATTTTCACTTTAATCCCATTTGCCATATTTGTAGCACTTATTGGATTAGAAATAG
CTGTGATGCAGCGTTGCGGAAAAGGTTAAGCATGCTCGCGCATGGCTGTAGTTTGGAATG
CCTGCAAGTCGAAAACTACGTGCGAACCGGTTGTGGCCATGTCCAACCTCTTATTCGGAA
AGAAGGGTTAAAGTTGTTTTTACAATATAAGAAGACAAAAGACGAGGATGAGATGTCAAA
TCTACTCAACCAGAAAAGCGTTTATTCACAGCGAGCGAATGTTTCAATGTTCTTAAAAAG
ATTCCGACATCTGACATAGCCTTACTCGGTTTAAGCGAGGAATATGCTCGCCCTGATTGG
ATGATCCTCACCGTACTTCCTGTACCTCCTCCTGCTGTTCGTCCTAGTATTGCTGTAGAT
GGCGGTACAGTGCGTAGTGAAGATGACTTGACGTTCAAATTAACGGATATCGTGAAAGCG
TCTGCCAATGTACGGCGATGCGAACAAGAAGGTGTGCCAGCCCATGTAACCTCAGA
[65] Tylospora_fibrillosa_TUB_019074
TGTACTGTGAAACTGCGAATGGCTCATTAAATCAGTTATAGTTTATTTGATGGTACCTTG
CTACATGGATAACTGTGGTAATTCTAGAGCTAATACATGCAATCAGCCCCGACTTCCGGA
AGGGGTGTATTTATTAGATAAAAAACCAACGCGGTTCGCCGCTCCCTTGGTGATTCATAA
TAACTTTTCGAATCGCACGGCCTTGTGCCGGCGATGCTTCATTCAAATATCTGCCCTATC
AACTTTCGATGGTAGGATAGAGGCCTACCATGGTTTCAACGGGTAACGGGGAATAAGGGT
TCGATTCCGGAGAGGGAGCCTGAGAAACGGCTACCACATCCAAGGAAGGCAGCAGGCGCG
CAAATTACCCAATCCCGACACGGGGAGGTAGTGACAATAAATAACAATATACGGGTCTTA
TAATTGGAATGAGTACAATTTAAATCCCTTAACGAGGAACAATTGGAGGGCAAGTCTGGT
GCCAGCAGCCGCGGTAATTCCAGCTCCAATAGCGTATATTAAAGTTGTTGCAGTTAAAAA
GCTCGTAGTTGAACTTCGGRCCTGGCCGGGCGGTCCGGCTGGGCCTTACCTCTTGGTGAG
CCGTGCCCTTCACTGGAACCAGGACTTTTACCTTGAGAAAATTAGAGTGTTCAAAGCAGG
CTATGCCCGAATACATTAGCATGGAATAATGAAATAGGACGTGCGGTTCTATTTTGTTGG
TTTCTAGAGTCGCCGTAATGATTAATAGGGACAGTTGGGGGCATTAGTATTCGGTTGCTA
GAGGTGAAATTCTTGGATTTACCGAAGACTAACTATTGCGAAAGCATTTGCCAAGGATGT
TTTCATTAATCAAGAACGAAGGTTAGGGGATCGAAAACGATCAGATACCGTTGTAGTCTT
AACAGTAAACTATGCCGACTAGGGATCGGTGATGTGTCGCTCGGCACCTTACGAGAAATC
AAAGTCTTTGGGTTCTGGGGGGAGTATGGTCGCAAGGCTGAAACTTAAAGGAATTGACGG
AAGGGCACCACCAGGAGCCTGCGGCTTAATTTGACTCAACACGGGGAAACTCACCAGGTC
CAGACATGACTAGGATTGACAGATTGATAGCTCTTTCATGATTTTATGGGTGGTGGTGCA
TGGCCGTTCTTAGTTGGTGGAGTGATTTGTCTGGTTAATTCCGATAACGAACGAGACCTT
AACCTGCTAAATAGCCAGGCCGGCTTTGGCTTCTTAGAGGGACTGTGCATCTAGCCGACG
GAAGTTTGAGGCAATAACAGGTCTGTGATGCCCTTAGATGTTCTGGGCCGCACGCGCGCT
ACACTGACAGAGCCAGCGAGTCCTTGYCCGGAAGGTGGGTAATCTTGTGAAACTCTGTCG
TGCTGGGGATAGAGCATTGCAATTATTGCTCTTCAACGAGGAATTCCTAGTAAGCGTGAG
TCATCAGCTCGCGTTGATTACGTCCCTGCCCTTTGTACACACCGCCCGTCGCTACTACCG
ATTGAATGGMTYAGTGAGGTCTCCGGATTGGCTTTGGGGAGCCGGCRACGGCACCAGCGG
GAAAAGCTCAAATTTAAAATCTGGCGGTGCCGTCCGAGTTGTAATCTGGAGAAGCGTTTT
CCGCGTCGGACCGTGTACAAGTCTTCTGGAATGGAGCGTCGTAGAGGGTGAGAATCCCGT
CTCTGACACGGACCGTGTGATACGCTCTCGAAGAGTCGAGTTGTTTGGGAATGCAGCTCA
AAACGGGTGGTAAATTCCATCTAAAGCTAAATATTGGCGAGAGACCGATAGCGAACAAGT
ACCGTGAGGGAAAGATGAAAAGCACTTTGGAAAGAGAGTTAAACAGTACGTGAAATTGTT
GAAAGGGAAACGTTTGAAGTCAGTCGCGTCGGTCGAGACTCAACCTTGTGCTCGGTGCAC
CGACGGGTCAGCATCAATTTCGACCGTCGGATAAAGGCCGAGGGAATGTGGCGGATGTGT
TATAGCCTTCGCATACGGCGATCGGGATTGAGGAGTTTAGGATGCTGGCATAATGGCTTT
AAGCGACCCGTCTTGAAACACGGACCAAGGAGTCTAACATGCCCGCGAGTGTTTGGGTGG
AAACCCGAGCGCGTAATGAAAGTGGAGCATCGACGCCCGGACCAGAGTGACGGATCTGCG
GTGGAGCGTGCATGTTGGGACCCGAAAGATGGTGAACTATGCCTGAATAGGGTGAAGCCA
GAGGAAACTCTGGTGGAGGCTCGTAGCGATTCTGACGTGCAAATCGATCGTCGAATTTGG
GTATAGGGGCGAAAGACTAATCGAACCATCTAGTAGCTGGTTCCTGCCGAAGTTTCCCTC
AGGATAGCAGAAACTCGATCAGATTTATGTGGTAAAGCGAATGATTAGAGGCCTTGGGGT
TGAAACAACCTTAACCTATTCTCAAACTTTAAATATGTAAGAACGAGCCGTCTCTTTGAG
AGTTTCTAGTGGGCCATTTTTGGTAAGCAGAACTGGCGATGCGGGATGAACCGAACGTGA
GGTTAAGGTGCCGGAATTCACGCTCATCAGACACCAAAAAAGGTGTTAATTCATCTAGAC
AGCAGGACGGTGGCCATGGAAGTCGGAATCCGCTAAGGAGTGTGTAACAACTCACCTGCC
GAATGAATTAGCCCTGAAAATGGATGGCGCTCAAGCGTGATACCCATACCTCACCGTTGG
CGTTGAAGTGACGCGCCAACGAGTAGGCAGGCGTGGGGGTGTGAAGAAGCCTTGGCAGCG
ATGCTGGGTGGAACGGCCCCTAGTGCAGATCTTGGTGGTAGTAGCAAATATTCAAGTGAG
AACCTTGAAGACTGAAGTGGAGAAAGGTTCCGTGGTAACAGCAGTTGGACACGGGTCAGT
CGATCCTAAGAGATAGGGAAACTCCGTTTTATATCGAAAGGGAATCCGGTTAATATTCCG
GAACCAGGACATGGAACGGCAACGTAAATGAACTTGGTGACGCTGGCGAGGGCCCCGGGA
AGAGTTATCTTTTCTCCTTAACAGCCTAACCCTGAAATCGGTTTGTCCGGAGATAGGGTC
TGATGGCTGGTAGAGCTCGACGTCGGGTCCGGTGCGTTCTTGACAGCCCTTGAAAAACCA
AGGGAATGTTTCATGCCTGGTCGTACTCATAACCGCAGCAGGTCTCCAAGGTGAACAGCC
TCTAGTTGATAGAACAATGTAGATAAGGGAAGTCGGCAAAATAGATCCGTAACTTCGGGA
AAAGGATTGGCTCTAAGGGTTGGGTGCGTCGGGCCTCGTGCCGGGGGTTG-ACGACGATC
GTGGAAGGCCCTGGCGCAGTTCCGGCGCACGCTTAACAACCGACTTAGAACTGGTACGGA
CAAGGGGAATCTGACTGTCTAATTAAAACATAGCATTATTTAGTTATATAAATTTTACTT
TAACTAATTTAGCTTTATATTCATGTTTAATATTATTTTTAATTATAAATTTACAAATAT
AAAATTATTACCTTCAAAA--TTCTCTTATATTAGAAAGTCTTTTTGCAAGTATAAATTC
TATGGTAAGAGAACAATTAGAAATATATTTACCTTTTATATATTCAACATTTATTTTATT
TTAATAGCTAATTTAATTGGTAATGTTCCATATTCATACACAATTACATCTTCTATTATT
GTGTCTATTGGATTATCATTTACTATTGTTGGGGTAACAATACTTGGCACAAAATTAAAT
TCTTCTTCATACCTTCTGGAACACCTTTAGCTTTAGTACCTTTATTAGTTTTAATAGAAT
TAATAAGTTATATTGCTAGAGCATTCTCTTTAGGAATCCGATTATTCAGTAATATTACTG
CTGGTCACACACTGATGAAAATTTTAAGTACATTCTTATATCAAGCTGGTGGTGTACTAA
TGTTTGTTGTTACTTTAATTCCTTTTTCTATATTCTTAGCAATTATAGGTCTAGAATTAG
CAGTGACCCAAATTTGCAGACAAGATACGGCATGTCTCCGCATGGCCATTGTTTGGGGTT
TCTGCAAAACAAAAATGGTCTGTGAAGCGGCTGCGGGCATGTCCAACCGCTCATCAGGAA
GGAGGCGCTGAAATTATTCTTGCAATACAAGAAACAGAAGGACGATGACGAGAAGTGAAG
CCGATGCAGCCGGACAAGAGGATGATCTCTGCAGCCGACGTTTATGTCGTGTTCAAGAAG
ATGTTAGACTCTGATTTACATCTGCTTGGCCTCTCGCCTGACAACGCGCGACCGGAATGG
ATGATTCTCACTATAATGCCTGTGCCGCCACCTCCAGTTCGTCCCAGTATCGCCGTAGAT
GGTGGGGCGATGCGCAGCGAAGATGATTTGACATATAAACTCGGGGATATCATCAAGGCA
TCGTCTAATGTGCGGAGGTGTGAGTTGGAAGGCGCGCCAGCCCATGTAGTTATTGA
[66] Lindtneria_trachyspora_TUB_019093
-GTACTGTGAAACTGCGAATGGCTCATTAAATCAGTTATAGTTTATTTGATGTTACATTG
CTACATGGATAACTGTGGTAATTCTAGAGCTAATACATGCAATCAGCCCCGACTTCCGGG
AGGGGTGTATTTATTAGATAAAAAACCAACGCGGCTCGCCGCTCTTTTGGTGATTCATAA
TAACTTTTCGAATCGCATGGCCTTGTGCCGGTGATGCTTCATTCAAATATCTGCCCTATC
AACTTTCGATGGTAGGATAGAGGCCTACCATGGTTTCAACGGGTAACGGGGAATAAGGGT
TCGATTCCGGAGAGGGAGCCTGAGAAACGGCTACCACATCCAAGGAAGGCAGCAGGCGCG
CAAATTACCCAATCCCGACACGGGGAGGTAGTGACAATAAATAACAATGCATGGGTCTTG
CAATTGGAATGAGTACAATTTAAATCCCTTAACGAGGAACAATTGGAGGGCAAGTCTGGT
GCCAGCAGCCGCGGTAATTCCAGCTCCAATAGCGTATATTAAAGTTGTTGCAGTTAAAAA
GCTCGTAGTTGAACTTCAGACCTGGCCGGGCGGTCCGGCTGGGCCTTACCTCTTGGTGAA
CCGTGCCCTTCACTGGAACCAGGACTTTTACCTTGAGAAAATTAGAGTGTTCAAAGCAGG
CTATGCCTGAATACATTAGCATGGAATAATAAAATAGGACGTGCGGTTCTATTTTGTTGG
TTTCTAGAGTCGCCGTAATGATTAATAGGGATAGTTGGGGGCATTGGTATTGAGTCGCTA
GAGGTGAAATTCTTGGATTGACTCAAGACCAACAACTGCGAAAGCATTTGCCAAGGATGT
TTTCATTAATCAAGAACGAAGGTTAGGGGATCGAAAACGATCAGATACCGTTGTAGTCTT
AACAGTAAACTATGCCGACTAGGGATCGGTTATGTGTCGCTCGGCACCTTACGAGAAATC
AAAGTCTTTGGGTTCTGGGGGGAGTATGGTCGCAAGGCTGAAACTTAAAGGAATTGACGG
AAGGGCACCACCAGGAGCCTGCGGCTTAATTTGACTCAACACGGGGAAACTCACCAGGTC
CAGACATAACTAGGATTGACAGATTGATAGCTCTTTCATGATTTTATGGGTGGTGGTGCA
TGGCCGTTCTTAGTTGGTGGAGTGATTTGTCTGGTTAATTCCGATAACGAACGAGACCTT
AACCTGCTAAATAGCCAGACCGTCTTTGGCTTCTTAGAGGGACTGTGTGTCTAACTGACG
GAAGTTTGAGGCAATAACAGGTCTGTGATGCCCTTAGATGTTCTGGGCCGCACGCGCGCT
ACACTGACAGAGCCAGCGAGACCTTGGCCGGAAGGTGGGTAATCTTGTGAAACTCTGTCG
TGCTGGGGATAGAGCATTGCAATTATTGCTCTTCAACGAGGAATACCTAGTAAGCGTGAG
TCATCAGCTCGCGTTGATTACGTCCCTGCCCTTTGTACACACCGCCCGTCGCTACTACCG
ATTGAATGGCTTAGTGAGGTCTTCGGATTGGCTTTGGGAAGCCGGAAACGGCATCAGAGG
GAAAAGCTCAAATTTGAAATCTGGCGGTGCCGTCCGAGTTGTAATTTAGAGAAGTGTTAC
CCGCGCTGGACCGTGTACAAGTCTCCTCGAACGGAGCATCATAGAGGGTGAGAATCCCGT
ATATGACATGGACTCTGTGGTACGCTCTCGACGAGTCGAGTTGTTTGGGAATGCAGCTCT
AAATGGGTGGTAAATTCCATCTAAAGCTAAATATAGGCGAGAGACCGATAGCGAACAAGT
ACCGTGAGGGAAAGATGAAAAGAACTTTGGAAAGAGAGTTAAACAGTACGTGAAATTGTT
GAAAGGGAAACGCTTGAAGTCAGTCACGTCTCTCAGAGATCAACCCGGCGCTTGGTGCAG
GGATGGGTCAGCATCAATTTTGACCGGGGGAAAAAGTTGGTGGGGATGTGGCTGGTGTGT
TATAACCCGCATATACCTCGGTTGGGATTGAGGAGCTTAGGATGCTGGCATAATGTCTTC
AATCGACCCGTCTTGAAACACGGACCAAGGAGTCTAACATGCCCGCGAGTGTTTGGGTGA
AAACCCAAGCGCGCAATGAAAGTGGGGCACCAACGCCCGGATCAGAGGGACGATTCCGAG
GTAGAGCGTGTATGTTGGGACCCGAAAGATGGTGAACTATGCCTGAATAGGGTGAAGCCA
GAGGAAACTCTGGTGGAGGCTCGTAGCGATTCTGACGTGCAAATCGATCGTCGAATTTGG
GTATAGGGGCGAAAGACTAATCGAACCATCTAGTAGCTGGTTCCTGCCGAAGTTTCCCTC
AGGATAGCAGAAACTCAGTCAGATTTATGTGGTAAAGCGAATGATTAGAGGCCTTGGGGT
TGAAACAACCTTAACCTATTCTCAAACTTTAAATATGTAAGAACGAGCCGTCACTTGAAG
AGTTTCTAGTGGGCCATTTTTGGTAAGCAGAACTGGCGATGCGGGATGAACCGAACGCGA
GGTTAAGGTGCCGGAATACACGCTCATCAGACACCACAAAAGGTGTTAGTTCATCTAGAC
AGCAGGACGGTGGCCATGGAAGTCGGAATCCGCTAAGGAGTGTGTAACAACTCACCTGCC
GAATGAACTAGCCCTGAAAATGGATGGCGCTCAAGCGTGTTACCCATACCTCGCCGTCAG
CGTTAAAGTGACACGCTGACGAGTAGGCAGGCGTGGAGGTGTGCAGAAGCCTTGGCAGCG
ATGCTGGGTGGAACAGCCTCTAGTGCAGATCTTGGTGGTAGTAGCAAATATTCAAGTGAG
AACCTTGAAGACTGAAGTGGAGAAAGGTTCCATGGTAACAGCAGTTGGACATGGGTCAGT
CGATCCTAAGAGATAGGGAAGCTCCGTTTCATATCGAAAGGGAATCCGGTTAATATTCCG
GAACCAGGATGCAGAACGGCAACGTAAATGAACTTGGAGACGTCGGCGAGAGCCCTGGGA
AGAGTTATCTTTTCTCCTTAACGGTCTAACCTTGAAATCGGTTTGTCCGGAGCTAAGGTT
CAATGGCCGGTAGAGCTCGACGTCGGGTCCGGTGCGTTCTCGACGACCCTTGAAAATCCA
AGGGAATGTTTTGCGCCTGGTCGTACTCATAACCGCAGCAGGTCTCCAAGGTGAACAGCC
TCTAGTTGATAGAACAATGTAGATAAGGGAAGTCGGCAAAATAGATCCGTAACTTCGGGA
AAAGGATTGGCTCTAAGGGTTGGGTGCATCGGGCCTCGGAGCTCGGACTGCCCGATGGAC
GTGGATGACCTTGGCGGGCGTCCGGTGTACGCTTAACAACCGACTTAGRACTGGTACGGA
CAAGGGGAATCTGACTGTCTAATTAAAACATAGCATTATTCGGTTACTTTAATTTATCAA
TAACAAATTTAGCATTATATTCAGGACTAGTTTTATTATTAGTTACTGGATTACAGATAG
TAAATTAGTACCTTCTAAATGGTCAATTTCTTTAGAAAGTTCATTTGCAAGTATCAATTC
TATGGTAAAAGATCAAATAGAGATTTATTTACCATTTATCTATTCTTTATTCTTTTTATT
TTAATAGGTAATTTATTAGGTAATGTTCCTTATTCATATTCTATTACATCAAGTGCTGTT
GTATGTTTAGGTTTAAGTGTAACAATTTTCGGTGTAACAATCTTATCCACAAAATGAGAT
TCTTCTTTATTCCTTCAGGTACGCCTTTAGCTTTAGTTCCTTTATTAGTATTAATTGAGG
TTGTTTCTTATTTAGCTAGAGCTGCTAGTTTAGGTGTGCGATTATTCAGTAATATTGTAG
CTGGACACACATTACTTAAAATTTTATCAACATTCCTGTATAAATCAGGTAGCTTAATAG
TAGCTGTTTTAACTTTAATTCCTTTCTCCATTTTCCTAGGTTTAATTGGTCTAGAATTAG
CAGTGATCCACAATTGCGGATAAAATTCGCCACATTCGAGGATGGCTGTCGTTTGGGGCC
ACTGCAAGGCAAAGATGGTTTGCGAACCGGTTGCGGACATATCCAACCACAGATCCGTAA
GGAAGGCCTGAAACTTTTCCTTCAATACAAAAAGTCCAAGGATGACGATGAGAAATGAAG
TCGGCACAGCCTGAAAAGAGGCTCATAATGCCTTCAGAAGTCTACACTGTCTTCAAGAAG
ATGTCCAACACTGATCTCCATCTACTTGGACTTTCCGAGGAGTATGCTCGACCCGAGTGG
ATGATATTAACTGTCATGCCTGTTCCCCCTCCTCCCGTTCGTCCAAGCATAGCTGTTGAT
GGCGGTGCTATGCGTAGTGAAGACGATCTAACCTACAAACTTGGTGAAATTATCAAAGCG
TCTGCGAGCGTTCGAAGATGTGAAACAGAAGGTGCACCTGCCCATGTGATCACTGA
[67] Phlebiella_vaga_TUB_019096
-GTACTGTGAAACTGCGAATGGCTCATTAAATCAGTTATAGTTTATTTGATGGTACCTTG
CTACATGGATAACTGTGGTAATTCTAGAGCTAATACATGCAATCAGCCCCGACTTCTGGG
AGGGGTGTATTTATTAGATAAAAAACCAACGCGTTTCGGCGCTCTCTTGGTGATTCATAA
TAACTTCTCGAATCGCATGGCCTTGTGCCGGCGATGCTTCATTCAAATATCTGCCCTATC
AACTTTCGATGGTAGGATAGAGGCCTACCATGGTTTCAACGGGTAACGGGGAATAAGGGT
TCGATTCCGGAGAGGGAGCCTGAGAAACGGCTACCACATCCAAGGAAGGCAGCAGGCGCG
CAAATTACCCAATCCCGATACGGGGAGGTAGTGACAATAAATAACAATATATGGGTCTTA
TAATTGGAATGAGTACAATTTAAATCCCTTAACGAGGAACAATTGGAGGGCAAGTCTGGT
GCCAGCAGCCGCGGTAATTCCAGCTCCAATAGCGTATATTAAAGTTGTTGCAGTTAAAAA
GCTCGTAGTTGAACTTCAGGCCTGGCTGGACGGTCCGGCTGGGTCTTACCTCTTGGTGAG
CCATGGCCTTCACTGGAACCAGGACTTTTACCTTGAGAAAATTAGAGTGTTCAAAGCAGG
CTATGCCCGAATACATTAGCATGGAATAATAAAATAGGACGTGCGGTTCTATTTTGTTGG
TTTCTAGAGTCGCCGTAATGATTAATAGGGATAGTTGGGGGCATTAGTATTCAGTTGCTA
GAGGTGAAATTCTTGGATTTACTGAAGACTAACTTCTGCGAAAGCATTTGCCAAGGATGT
TTTCATTAATCAAGAACGAAGGTTAGGGGATCGAAAACGATCAGATACCGTTGTAGTCTT
AACAGTAAACTATGCCGACTAGGGATCGGTGATGTGTCGCTCGGCACCTTACGAGAAATC
AAAGTCTTTGGGTTCTGGGGGGAGTATGGTCGCAAGGCTGAAACTTAAAGGAATTGACGG
AAGGGCACCACCAGGAGCCTGCGGCTTAATTTGACTCAACACGGGGAAACTCACCAGGTC
CAGACATAACTAGGATTGACAGATTGATAGCTCTTTCTTGATTTTATGGGTGGTGGTGCA
TGGCCGTTCTTAGTTGGTGGAGTGATTTGTCTGGTTAATTCCGATAACGAACGAGACCTT
AACCTGCTAAATAGTCAAGCTGGCTTTGACTTCTTAGAGGGACTATGCGTCTAGCTGATG
GAAGTTTGAGGCAATAACAGGTCTGTGATGCCCTTAGATGTTCTGGGCCGCACGCGCGCT
ACACTGACAGAGCCAGCGAGTCCTTTGCCGAAAGGTGGGTAATCTTGTGAATCTCTGTCG
TGCTGGGGATAGAGCATTGCAATTATTGCTCTTCAACGAGGAATACCTAGTAAGCGTGAG
TCATCAGCTCGCGTTGATTACGTCCCTGCCCTTTGTACACACCGCCCGTCGCTACTACCG
ATTGAATGGCTTAGTGAGGTCCTCGGATTGGCGTTGGGGAGCCGGCAACGGCACTAGCGG
GAAAAGCTCAAATTTAAAATCTGGCTGTGCGGTCCGAGTTGTAATCTGAAGAAGTGTTTT
CTGCGCTGGACCGTATACAAGTCTCTTGGAATAGAGCGTCATAGAGGGTGAGAATCCCGT
CTTTGATACGGACTATATGATACACTCTCAAAGAGTCGAGTTGTTTGGGAATGCAGCTCA
AAATGGGTGGTAAATTCCATCTAAAGCTAAATACAGGCGAGAGACCGATAGCGAACAAGT
ACCGTGAGGGAAAGATGAAAAGCACTTTGGAAAGAGAGTTAAACAGTACGTGAAATTGCT
GAAAGGGAAACGCTTGAAGTCAGTCGCGTTAGTTGAGACTCAGCCTTGTGCTTGGTGCAC
TGACGGGTCAACATCAATTTTGGTCGCTGGAAAAAGGTTAGGGGAATGTGGCGGGAGTGT
TATAGCCCCTGTATACAGTGGCTGGGATTGAGGAACTTAGGATGTTGGCATAATGGCTTT
AAGCGACCCGTCTTGAAACACGGACCAAGGAGTCTAACATGCATGCGAGTGTTTGGGTGA
AAACTCGAGCGCGTAATGAAAGTGGGGCATCGACGCCCGGACCAGACTGACGGATCTGCG
GTTGAGCATGTATGTTGGGACCCGAAAGATGGTGAACTATGCCTGAATAGGGCGAAGCCA
GAGGAAACTCTGGTGGAGGCTCGTAGCGATTCTGACGTGCAAATCGATCGTCAAATTTGG
GTATAGGGGCGAAAGACTAATCGAACCATCTAGTAGCTGGTTCCTGCCGAAGTTTCCCTC
AGGATAGCAGAAACTCAATCAGATTTATGTGGTAAAGCGAATGATTAGAGGCCTTGGGGT
TGAAACAACCTTAACCTATTCTCAAACTTTAAATATGTAAGAACAGACCGTCACTTAAAG
AGTTTCTAGTGGGCCATTTTTGGTAAGCAGAACTGGCGATGCGGGATGAACCGATCGTGA
GGTTAAGGTGCCGGAATACACGCTCATCAGACACCACAAAAGGTGTTAGTTCATCTAGAC
AGCAGGACGGTGGCCATGGAAGTCGGAACCCGCTAAGGAGTGTGTAACAACTCACCTGCC
GAATGAACTAGCCCTGAAAATGGATGGCGCTCAAGCGTGTTACCCATACCTCACCGTCAG
CGTTTAAGTGATGCGTTGACGAGTAGGCAGGCGTGGAGGTGTGAAGAAGCCTTGGCAGTG
ATGCTGGGTGAAACAGCCTCTAGTGCAGATCTTGGTGGTAGTAGCAAATATTCAAGTGAG
AACCTTGAAGACTGAAGTGGAGAAAGGTTCCATGGTAACAGCAGTTGGACATGGGTCAGT
CGATCCTAAGAGATAGGGAAGCTCCGTTTCATATCGAAAGGGAATCCGGTTAAAATTCCG
GAACCAGAATGTGGAACGGCAACGTAAATGAACTTGGAGACGTTGGCAGGAGCCCCGGGA
AGAGTTTTCTTTTCTCCTTAACAGTCTCACCCTGAAATCAGATTGTCTGGAGCTAGGGTT
CAATGACTGGTAGAGCCTGACGTCAGGTCCGGTGCGTTCTTGACAACCCTTGAAAATCCA
AGGGAATGTTTCACATCTGGTCGTACTCATAACCGCAGCAGGTCTCCAAGGTGAACAGCC
TCTAGTTGATAGAACAATGTAGATAAGGGAAGTCGGCAAAATAGATCCGTAACTTCGGGA
AAAGGATTGGCTCTAAGGCTTGGGTACGTCGGGCCTTGGAACCGGAACTGTT--ACGGAT
GTGGATGACCTTGGCGGGCGTCCGGCGTACGCTTAACAAGCAACTTAGAACTGGTACGGA
CAAGGGGAATCTGACTGTCTAATTAAAACATAGCATTATTTGGTTTTTTAAATATTACTT
TAACTAATTTAGCTTTATATGCTATGATAGTATTATTTTTAGTTTCTGCTTTACAAATAA
CAAATTATTACCTTCTAAATGGTCAATTGGATTAGAAAGCTCTTTTGCAAGTATAAATTC
AATGGTTAGAGAACAAATAGAGATTTATTTACCATTTATATACTCATTCTTTTTTTTGTA
TTAATTGCAAATTTAACAGGTAATGTGCCCTATTCATTTACAATTACTACTTCTATAGTA
GTATCTCTGGGATTAAGTTTCACTATATTCGGTGTAACAATTCTTGGCATAGATTACACT
TTTTCTTTATACCATCAGGAACTCCTTTGGGTTTAGTGCCATTATTAACACTAATAGAAT
TAGTTTCATATGTTGCTAGAGCATTTTCACTAGGAATTCGATTATTCGCTAACTTGGTGG
CAGGGCACACACTAATGAAAATTATTTCAACCTTATTATATCAAACTAGTTCTTTATTAG
TAGCAGCATTAGCTTTAATCCCATTTGCTTTATTTTTAGCTATTATGAGTTTAGAATTAG
CAGTGACCCTTCATTGCTGAGAAAATCCGACACGTTCGCGGATGGCCGCTGTCTGGGCTC
ATTGCAAGTCAAAGATGATTTGCGAGATGGTTGCGGTTATCAGCAGCCCCAGATCCGAAA
GGAAGGGCTCAAGTTATTCGTGCAGTACAAGCGTTCCAAAGATGATGACGAGAGGTGCGC
TCTCTGCAGCCCGACAAACGGCCTCTCACTCCGACCGATGTGATTACGGCGTTCAAAAAG
ATTTCAGAGGCCGACTTGAATCTGATAGGCCTATCGCAAGACTATGCACGCCCGGATTGG
ATGATTTTAACCATTCTTCCAGTCCCACCACCACCTGTGAGACCGAGCATAGCCGTGGAC
GGGGGCACCACTCGCAGCGAGGATGACTTGACATATAAGCTTGGGAACATTATCCAAGCA
TCTGCGAGTGTACGAAGATGTGAACAAGAGGGTGCGCCAGCCCAT-----------
[68] Corticium_roseum_TUB_020307
TGTACTGTGAAACTGCGAATGGCTCATTAAATCAGTTATAGTTTATTTGATGGTATCTTG
CTACATGGATAACTGTGGTAATTCTAGAGCTAATACATGCAATCAGCCCCGACTTCTGGA
AGGGGTGTATTTATTAGATAAAAAACCAACGCGGTTCGCCGCTCCCTTGGTGATTCATAA
TAACTTCTCGAATCGCATGGCCTTGTGCCGGCGATGCTTCATTCAAATATCTGCCCTATC
AACTTTCGATGGTAGGATAGGGGCCTACCATGGTTTCAACGGGTAACGGGGAATAAGGGT
TCGATTCCGGAGAGGGAGCCTGAGAAACGGCTACCACATCCAAGGAAGGCAGCAGGCGCG
CAAATTACCCAATCCCGACACGGGGAGGTAGTGACAATAAATAACAATATATGGGTCTTA
TAATTGGAATGAGTACAATTTAAATCCCTTAACGAGGAACAATTGGAGGGCAAGTCTGGT
GCCAGCAGCCGCGGTAATTCCAGCTCCAATAGCGTATATTAAAGTTGTTGCAGTTAAAAA
GCCCGTAGTTGAACTTCAGACGTGGCTGGGTGGTCCGGCCGTGTCTTACCTCTTGGTGAG
CCATGCCCTTCACTGGAACCAGGATTTTTACCTTGAGAAAATTAGAGTGTTCAAAGCAGG
CTATGCCCGAATACATTAGCATGGAATAATAGAATAGGACGTGCGGTTCTATTTTGTTGG
TTTCTAGAGTCGCCGTAATGATTAATAGGGATAGTTGGGGACATTTGTATTGCGTTGCTA
GAGGTGAAATTCTTGGATTTACGCAAGACAAACTATTGCGAAAGCATCTGTCAAGGATGT
TTTCATTAATCAAGGACGAAGGTTAGGGGATCGAAAACGATCAGATACCGTTGTAGTCTT
AACAGTAAACTATGCCGACTAGGGATCGGTCATGTGTCGCTCGGCACCTTACGAGAAATC
AAAGTCTTTGGGTTCTGGGGGGAGTATGGTCGCAAGGCTGAAACTTAAAGGAATTGACGG
AAGGGCACCACCAGGAGCCTGCGGCTTAATTTGACTCAACACGGGGAAACTCACCAGGTC
CAGACATAACTAGGATTGACAGATTGATAGCTCTTTCATGATTTTATGGGTGGTGGTGCA
TGGCCGTTCTTAGTTGGTGGAGTGATTTGTCTGGTTAATTCCGATAACGAACGAGACCTT
AACCTGCTAAATAGCCAGGCYGGCTTTGGCTTCTTAGAGGGACTGTGCGTCTAGCTGACG
GAAGTTTGAGGCAATAACAGGTCTGTGATGCCCTTAGATGTTCTGGGCCGCACGCGCGCT
ACACTGACAGGGCCAGCGAGTCCTTCGCCGGAAGGTGGGTAATCTTGTGAAACCCTGTCG
TGCTGGGGATAGAGCATTGCAATTATTGCTCTTCAACGAGGAATTCCTAGTAAGCGTGAG
TCATCAGCTCGCGTTGATTACGTCCCTGCCCTTTGTACACACCGCCCGTCGCTACTACCG
ATTGAATGGCTTAGTGAGGTCTTGGGATTGGCTTCGGGGAGCCGGCAACGGCACCAGCGG
GAAAAGCTCAAATTTAAAATCTGGCGTCGGCGTCCGAGTTGTAGTCTGGAGAAGCGTCTT
CCGTGCTGGACCATGCATAAATCTCTTGGAACAGAGTATCATAGTGGGTGAGAATCCCGT
CTTTGGCATGGACTATGTGATGCGCTCTCAAAGAGTCGCGTTGTTTGGGAATGCAGCGCA
AAATGGGTGGTAAATTCCATCTAAAGCTAAATATTGGCGAGAGACCGATAGCGAACAAGT
ACCGTGAGGGAAAGATGAAAAGCACTTTGGAAAGAGAGTTAAACAGTACGTGAAATTGTT
GAAAGGGAAACGCTTGAAGTCAGTCGCGTCGTGCGGGACTCAGCCTTGTGCTTGGTGTAA
CGACGGGCCAGCATCGATTTTGATCGTCGGAAAAAGTTCAGGGGAATGTGGCGGGTGTGT
TATAGCCCTCGCATGCGACGGTTGGGATCGAGGTGCTTAGGATGCTGGCGTAATGGCTTT
AAACGACCCGTCTTGAAACACGGACCAAGGAGTCTAACATGCCTGCGAGTGTTTGGGTGA
AAACCCATCCGCGTAATGAAAGTGGAGCATCGACGCCCGGTCTTGAGCGACGGATCTGAG
GTTGAGCATGTATGTTGGGACCCGAAAGATGGTGAACTATGCCTGAATAGGGTGAAGCCA
GAGGAAACTCTGGTGGAGGCTCGTAGCGATTCTGACGTGCAAATCGATCGTCAAATTTGG
GTATAGGGGCGAAAGACTAATCGAACCATCTAGTAGCTGGTTCCTGCCGAAGTTTCCCTC
AGGATAGCAGAAACTCGATCAGATTTATGTGGTAAAGCGAATGATTAGAGGCCTTGGGGA
TGAAACATCCTTAACCTATTCTCAAACTTTAAATATGTAAGAACGAGCCGTCACTTGAAG
AGTTTCTAGTGGGCCATTTTTGGTAAGCAGAACTGGCGATGCGGGATGAACCGATCGCGG
GGTTAAGGTGCCGGAATTCACGCTCATCAGACACCACAAAAGGTGTTAGTTCATCTAGAC
AGCAGGACGGTGGCCATGGAAGTCGGAACCCGCTAAGGAGTGTGTAACAACTCACCTGCC
GAATGAACTAGCCCTGAAAATGGATGGCGCTCAAGCGTGATACCCATACCCCGCCGTCAG
CGTTGAAGTGACGCGTTGACGAGTAGGCAGGCGTGGAGGTGTGAAGAAGCCTAGGCAGTG
ATGCTGGGTGAAACGGCCTCTAGTGCAGATCTTGGTGGTAGTAGCAAATATTCAAGTGAG
AACCTTGAAGACTGAAGTGGAGAAAGGTTCCATGGTAACAGCAGTTGGACATGGGTTAGT
CGATCCTAAGAGATAGGGAAGCTCCGTTTTATATCGAAAGGGAATCCGGTTAAGATTCCG
GAACCAGGATGTGGGACGGCAACGTAAATGAACTTGGAGACGCTGGCGAGGGCCCCGGGA
AGAGTTTTCTTTTCTCCTTAACAGTCTCACCCTGAAATCGGTTTGTCCGGAGCTAGGGTT
CAATGACTGGTAGAGCTCGACGTCGGGTCCGGTGCGTTCTCGACAGCCCTTGAAAATCCA
AGGGAACGTTTCACGCCTGGTCGTACTCATAACCGCAGCAGGTCTCCTAGGTGAACAGCC
TCTAGTTGATAGAACAATGTAGATAAGGGAAGTCGGCAAAATAGATCCGTAACTTCGGGA
AAAGGATTGGCTCTAAGGGTTGGGTGCGTCGGGCCTTGGAGCTGGGACTGTCTTACGGAT
GTGGATGGCCTTGGCGGGCGTCCGGCGTACGCTTAACAACCGACTTAGAACTGGTACGGA
CAAGGGGAATCTGACTGTCTAATTAAAACATAGCATTTTTTGGTTATTTTAATCTTACTT
TAACTAATTTAGCTTTATACTCTATCTTAGTTTTAAGTTTAATCTTAGGTTTACAAACTC
TAAAATTTTACCTTCTAAATGGTCAATCGCTTTAGAAAGTTTATTTCAAAGTATAAATTC
TATGGTTAGAGATCAAATAGAAATCTATTTACCTTTTATTTATTCTTTATTCTTTTTATT
TTAATAGCTAACTTAGTATCTAATGTACCATATACTTATGCATTAACAACAAGTGTAATA
GTATCAATAGGTCTAAGTTTCACTATCTGGGGAGTAACTATCTTAGCCACGGTATTCATT
TCTACTTTATTCCTTCTGGAACTCCTTTAGCCTTAGTTCCTTTATTAGTTTTAATTGAAT
TAATTAGTTATATTGCAAGAGCCTTTTCATTAGGAATAAGACTATTTGCTAATATAGTAG
CTGGTCACACATTATTAAAAATATTATCAACATTCTTATACCAAGGAGCAGGTTTAATAT
TTGCTATTATAACTTTAGTACCATTCTCTTTATTCTTAGCTATTAGTGTACTTGAAATAG
CTGTGACCCGAACTTGCGGACAAGATCCGGCATGTCCGCGCATGGCTGTCGTCTGGGCGC
ACTGCAAGACGAAGATGGTCTGCGAGCCGGTTGCGGCCATAACCAACCCCTGATCCGCAA
GGAAGGTCTCAAGCTGTTTGTGCAGTACAAGAAGTCCAAGGACGAGGATGAGAGATGAAG
TCGCTTCAGCCGGATAAGAGGCTCTTCCCGCCGTCCGAGGTGTACACGACGTTCAARAAG
ATGTTGGACAGCGACCTCCATCTTCTTGGTCTCTCGGACGAGTATGCTCGCCCGGAGTGG
ATGATTCTCACCGTGATGCCCGTCCCCCCACCTCCCGTTCGCCCGAGTATCGCCGTCGAT
GGTGGCACGATGCGCAGTGAGGACGATTTGACCTACAAGCTGGGTGATATCATCAAGGCC
TCGGCGAATGTCCGGCGCTGCGAACAAGAGGGTGCCCCGGCCCATGTGATCACCGA
[69] Ceriporia_reticulata_TUB_019084
TGTACTGTGAAACTGCGAATGGCTCATTAAATCAGTTATAGTTTATTTGATGGTGCTTTG
CTACATGGATAACTGTGGTAATTCTAGAGCTAATACATGCAATCAGCCCCGACTTCTGGA
AGGGGTGTATTTATTAGATAAAAAACCAACGCGGTTCGCCGCTCCCTTGGTGATTCATAA
TAACTTCTCGAATCGTATGGCCTTGCGCCGGCGATGCTTCATTCAAATATCTGCCCTATC
AACTTTCGATGGTAGGATAGAGGCCTACCATGGTTTCAACGGGTAACGGGGAATAAGGGT
TCGATTCCGGAGAGGGAGCCTGAGAAACGGCTACCACATCCAAGGAAGGCAGCAGGCGCG
CAAATTACCCAATCCCGACACGGGGAGGTAGTGACAATAAATAACGATATATGGGTCTTA
TAATTGGAATGAGTACAATTTAAATCTCTTAACGAGGAACAATTGGAGGGCAAGTCTGGT
GCCAGCAGCCGCGGTAATTCCAGCTCCAATAGCGTATATTAAAGTTGTTGCAGTTAAAAA
GCTCGTAGTTGAACTTCAGACCTGGCTGGGTGGTCCGGCTGGGTCTTACCTCTTGGTGAG
CCATGTCCTTCACTGGAACCAGGACTTTTACCTTGAGAAAATTAGAGTGTTCAAAGCAGG
CTGCGCCTGAATACATTAGCATGGAATAATAAAATAGGACGTGCGGTTCTATTTTGTTGG
TTTCTAGAGTCGCCGTAATGATTAATAGGGATAGTTGGGGGCATTAGTATTCCGTTGCTA
GAGGTGAAATTCTTGGATTTACGGAAGACTAACTACTGCGAAAGCATTTGCCAAGGATGT
TTTCATTAATCAAGAACGAAGGTTAGGGGATCGAAAACGATCAGATACCGTTGTAGTCTT
AACAGTAAACTATGCCGACTAGGGATCGGTGATGTGTCGCTCGGCACCTTACGAGAAATC
AAAGTCTTTGGGTTCTGGGGGGAGTATGGTCGCAAGGCTGAAACTTAAAGGAATTGACGG
AAGGGCACCACCAGGAGCCTGCGGCTTAATTTGACTCAACACGGGGAAACTCACCAGGTC
CAGACATGACTAGGATTGACAGATTGATAGCTCTTTCATGATTTTATGGGTGGTGGTGCA
TGGCCGTTCTTAGTTGGTGGAGTGATTTGTCTGGTTAATTCCGATAACGAACGAGACCTT
AACCTGCTAAATAGCCTGGCCGGCTTTGGCTTCTTAGAGGGACTGTGCGTCTAGCAGACG
GAAGTTTGAGGCAATAACAGGTCTGTGATGCCCTTAGATGTTCTGGGCCGCACGCGCGCT
ACACTGACAGAGCCAGCGAGTCCTTGGCCGGAAGGTGGGTAATCTTGTGAAACTCTGTCG
TGCTGGGGATAGAGCATTGCAATTATTGCTCTTCAACGAGGAATACCTAGTAAGCGTGAG
TCATCAGCTCGCGTTGATTACGTCCCTGCCCTTTGTACACACCGCCCGTCGCTACTACCG
ATTGAATGGCTTAGTGAGGTCTTGGGATTGGCTTCGGGGAGCCGGCAACGGCACCAGCGG
GAAAAGCTCAAATTTAAAATCTGGCAG-GCTGTCCGAGTTGTATTCTAGAGAAGTGCTTT
CTGTGCTGGACCGTGTACAAGTCTCTTGGAACAGAGCGTCATAGAGGGTGAGAATCCCGT
CTTTGACACGGACTATGTGATGCGCTCTCAAAGAGTCGAGTTGTTTGGGAATGCAGCTCA
AAATGGGTGGTAAATTCCATCTAAAGCTAAATATTGGCGAGAGACCGATAGCGAACAAGT
ACCGTGAGGGAAAGATGAAAAGCACTTTGGAAAGAGAGTTAAACAGTACGTGAAATTGCT
GAAAGGGAAACACTTGAAGTCAGTCGCGTTGGCCAGAACTCAGCCTTGTGCTTGGTGCAT
TAACGGGCCAGCATCAGTTTTGACTACAGGAAAAAGATTAGAGGAATGTGGCGGGTGTGT
TATAGCCTTTGCATACTGTGGTTGGGACTGAGGAGCTTAGGATGCTGGCGTAATGGCTTT
AAATGACCCGTCTTGAAACACGGACCAAGGAGTCTAACATGCCTGCGAGTATTTGGGTGA
AAACTCGAATGCGTAATGAAAGTGGAGCACCGACGCCCGGACCAGAGTGACGGCTCCGAG
GTAGAGCATGTATGTTGGGACCCGAAAGATGGTGAACTATGCCTGAATAGGGTGAAGCCA
GAGGAAACTCTGGTGGAGGCTCGTAGCGATTCTGACGTGCAAATCGATCGTCAAATTTGG
GTATAGGGGCGAAAGACTAATCGAACCATCTAGTAGCTGGTTCCTGCCGAAGTTTCCCTC
AGGATAGCAGAAACTCGATCAGATTTATGTGGTAAAGCGAATGATTAGAGGCCTTGGGGT
TGAAACAACCTTAACCTATTCTCAAACTTTAAATATGTAAGAACAAGCCGTCACTTGAAG
AGTTTCTAGTGGGCCATTTTTGGTAAGCAGAACTGGCGATGCGGGATGAACCGAACGCGA
GGTTAAGGTGCCGGAATACACGCTCATCAGACACCACAAAAGGTGTTAGTTCATCTAGAC
AGCAGGACGGTGGCCATGGAAGTCGGAACCCGCTAAGGAGTGTGTAACAACTCACCTGCC
GAATGAACTAGCCCTGAAAATGGATGGCGCTCAAGCGTGTTACCCATACCTCGCCGTCAG
TGTTAAAGTGATGCACTGACGAGTAGGCAGGCGTGGAGGTGTGAAGAAGCCTAGGCAGTG
ATGCTGGGTGAAACAGCCTCTAGTGCAGATCTTGGTGGTAGTAGCAAATATTCAAGTGAG
AACCTTGAAGACTGAAGTGGAGAAAGGTTCCATGGTAACAGCAGTTGGACATGGGTCAGT
CGATCCTAAGAGATAGGGAAGCTCCGTTTCATATCGAAAGGGAATCCGGTTAAGATTCCG
GAACCAGGATGCAGAACGGCAACGTAAATGAACTTGGAGACGCTGGCAAGGGCCCCGGGA
AGAGTTATCTTTTCTCCTTAACAGTCTCACCCTGAAATCGGATTGTCCGGAGCTAGGGTT
CAATGGCTGGTAGAGCTCGACGTCGGGTCCGGTGCGTTCTTGACAGTCCTTGAAAATCCA
AGGGAATGTTTTGTGCCTGGTCGTACTCATAACCGCAGCAGGTCTCCAAGGTGAACAGCC
TCTAGTTGATAGAACAATGTAGATAAGGGAAGTCGGCAAAATAGATCCGTAACTTCGGGA
AAAGGATTGGCTCTAAGGATTGGGTGTATCGGGCCTTGAGACTGGGACTGCTAGACGGAC
ATGGATGGTCTTGGCGGGCGTCCGGTGCACGCTTAACAATCATCTTAAAACTGGTACGGA
CAAGGGGAATCTGACTGTCTAATTAAAACATAGCATTTTTTGGCTATATTCAGTTAAATT
TAACAAATATAGCTCTATATTTATTTATAATTTTATCAATAATCATAAGTTTACAGATAA
TAAATTAGTTGCTTCTAATTGGTCAATAGGTTTAGAAAGTGCTTATGCAAGTATCGGATC
TATGGTAAGAGAACAATTAGAAATATACTTCCCATTTATTTATTCTTTATTCTTTTTATC
CTAATAGCTAATCTAGTAGGTAATGTACCTTATTCTTATACTATTACAACTTCAATAATG
GTATCTATTGGTTTATCTTTCACTATTTTAGCTGTAACTATTTTAGGCATAAATTAGCAT
TCTTCTTTGTGCCTTCTGGTACACCTTTAGCTTTAGTACCTTTATTAGTTTTAATTGAAT
TAGTATCATATTTAGCTAGAGCTTTCTCTTTAGGTATAAGACTTTTTGCTAATGTAGTAG
CTGGACATACACTTATGAAAATACTAGCTACATTCTTATATCAATCTGCTGGTATTGTAA
TGTTTATTGTAACATTCATTCCATTTGGTTTATTCTTAGCTATTATGGGTCTAGAATTAG
CTGTGACCCAGGGTTGCTGACAAGATCAGACACGTTCGCGCATGCAAGTCGTCTGGGCTT
TCTGCAAAGCGAAGATGATTTGCGAACCGGCTGCGGTGCTCCTCAGCCGCAAATCCGGAA
AGAAGGCCTCAAACTCTTCGTTCAGTACAAGCGTTCGAAAGACGAAGATGAGAGGTGAAG
AGTTTGCAGCCGGATAAGAGGCTTTTCCCTCCGCATGAGGTCTACACCGCATTAAAGAAG
ATGTCGGACTCTGACCTGCACCTCCTCGGTCTCTCTGATGAGTACGCGCGCCCGGAATGG
ATGATCTTGACCGTCTTGCCAGTACCTCCTCCGCCCGTGCGACCCAGTATAGCCGTCGAT
GGCGGCACGATGCGGAGCGAAGACGACTTGACCTACAAGTTGGGTGATATTATCAAGGCG
TCCGCAAATGTACGGCGATGTGAGCAGGAAGGTGCCCCTGCGCACGTCATCACGGA
[70] Hyphoderma_praetermissum_TUB_019090
TGTACTGTGAAACTGCGAATGGCTCATTAAATCAGTTATAGTTTATTTGATGGTACCTTG
CTACATGGATAACTGTGGTAATTCTAGAGCTAATACATGCAATCAGCCCCGACTTCTGGG
AGGGGTGTATTTATTAGATAAAAAACCAACGCGGTTCGCCGCTCCCTTGGTGATTCATAA
TAACTTCTCGAATCGTATGGCCTTGCGCCGGCGATGCTTCATTCAAATATCTGCCCTATC
AACTTTCGATGGTAGGATAGAGGCCTACCATGGTTTCAACGGGTAACGGGGAATAAGGGT
TCGATTCCGGAGAGGGAGCCTGAGAAACGGCTACCACATCCAAGGAAGGCAGCAGGCGCG
CAAATTACCCAATCCCGACACGGGGAGGTAGTGACAATAAATAACAATATATGGGTCTTA
TAATTGGAATGAGTACAATTTAAATCCCTTAACGAGGAACAATTGGAGGGCAAGTCTGGT
GCCAGCAGCCGCGGTAATTCCAGCTCCAATAGCGTATATTAAAGTTGTTGCAGTTAAAAA
GCTCGTAGTTGAACTTCAGACCTGGCTGGGCGGTCTGGCCGGGTCTTACCTCTTGGTGAG
CCATGCCCTTTACTGGAACCAGGACTTTTACCTTGAGAAAATTAGAGTGTTCAAAGCAGG
CATTGCCCGAATACATTAGCATGGAATAATAAAATAGGACGTGCGGTTCTATTTTGTTGG
TTTCTAGAGTCGCCGTAATGATTAATAGGGATAGTTGGGGGCATTAGTATTCAGTTGCTA
GAGGTGAAATTCTTGGATTTACTGAAGACTAACTATTGCGAAAGCATTTGCCAAGGATGT
TTTCATTAATCAAGAACGAAGGTTAGGGGATCGAAAACGATCAGATACCGTTGTAGTCTT
AACAGTAAACTATGCCGACTAGGGATCGGTTATGTGTCGCTCGGCACCTTACGAGAAATC
AAAGTCTTTGGGTTCTGGGGGGAGTATGGTCGCAAGGCTGAAACTTAAAGGAATTGACGG
AAGGGCACCACCAGGAGCCTGCGGCTTAATTTGACTCAACACGGGGAAACTCACCAGGTC
CAGACATAACTAGGATTGACAGATTGATAGCTCTTTCTTGATTTTATGGGTGGTGGTGCA
TGGCCGTTCTTAGTTGGTGGAGTGATTTGTCTGGTTAATTCCGATAACGAACGAGACCTT
AACCTGCTAAATAGCCAGGCCGGCTTTGGCTTCTTAGAGGGACTATGCGTCTAGCTGATG
GAAGTTTGAGGCAATAACAGGTCTGTGATGCCCTTAGATGTTCTGGGCCGCACGCGCGCT
ACACTGACAGAGCCAGCGAGACCTTGGCCGGAAGGTGGGTAATCTTGTTAAACTCTGTCG
TGCTGGGGATAGAGCATTGCAATTATTGCTCTTCAACGAGGAATTCCTAGTAAGCGTGAG
TCATCAGCTCGCGTTGATTACGTCCCTGCCCTTTGTACACACCGCCCGTCGCTACTACCG
ATTGAATGGCTTAGTGAGGCCTTCGAATTGGCTTCGAGGAGTCGGCAACGACACAAGCGG
GAAGAGCTCAAATTTAAAATCTGACGGTGCCGTCCGAGTTGTAATCTGGAGAAGCGTTTT
CTGTGCTGGACCGTGCATAAGTGTCTTGGAATAGGACGTCATAGAGGGTGAGAATCCCGT
CTTTGGCACGGACTATGTGATACGCTCTCAAAGAGTCGAGTTGTTTGGGAATGCAGCTCA
AAATGGGTGGTAAATTCCATCTAAAGCTAAATATAGGCGAGAGACCGATAGCGAACAAGT
ACCGTGAGGGAAAGATGAAAAGCACTTTGGAAAGAGAGTTAAACAGTACGTGAAATTGTT
GAAAGGGAAACGCTTGAAGTCAGTCGCGTTGTCCAGGACTCAACCTCATCTTTGGTGTAT
TAACGGGTCAACATCAATTTTGATCGGTGGACAAAGGCAGAGGGAATGTGGCGGGTGTGT
TATAGCCCTCATATACACCGGTTGGGATTGAGGACGGTAGGATGTTGACATAATGGCTTT
AAGCGACCCGTCTTGAAACACGGACCAAGGAGTCTAACATGCCTGCGAGTGTTAGGGTGT
AAACCCTTGCGCGTAATGAAAGTGGGGCACCGACGCCCGGCCTTGAGTGACGGTGCTGCG
GTAGAGCATGTATGTTGGGACCCGAAAGATGGTGAACTATGCCTGAATAGGGCGAAGCCA
GAGGAAACTCTGGTGGAGGCTCGTAGCGATTCTGACGTGCAAATCGATCGTCAAATTTGG
GTATAGGGGCGAAAGACTAATCGAACCATCTAGTAGCTGGTTCCTGCCGAAGTTTCCCTC
AGGATAGCAGAAACTCGATCAGATTTATGTGGTAAAGCGAATGATTAGAGGCCTTGGGGT
TGAAACAACCTTAACCTATTCTCAAACTTTAAATATGTAAGAACAAGCCGTCTCTTAGAG
AGTTTCTAGTGGGCCATTTTTGGTAAGCAGAACTGGCGATGCGGGATGAACCGAACGTGA
GGTTAAGGTGCCGGAATACACGCTCATCAGACACCACAAAAGGTGTTAGTTCATCTAGAC
AGCAGGACGGTGGCCATGGAAGTCGGAACCCGCTAAGGAGTGTGTAACAACTCACCTGCC
GAATGAACTAGCCCTGAAAATGGATGGCGCTCAAGCGTGTTACCCATACCTCACCGTCAG
CGTTGAAGTGACGCGCTGACGAGTAGGCAGGCGTGGAGGTGTGAAGAAGCCTTGGCAGTG
ATGCTGGGTGAAACGGCCTCTAGTGCAGATCTTGGTGGTAGTAGCAAATATTCAAGTGAG
ATCCTTGAAGACTGAAGTGGAGAAAGGTTCCATGGTAACAGCAGTTGGACATGGGTTAGT
CGATCCTAAGAGATAGGGAAGCTCCGTTTTATATCGAAAGGGAATCCGGTTAAGATTCCG
GAACCAGGATGTGGAACGGCAACGTAAATGAACTTGGAGACGCTGGCGAGGGCCCCGGGA
AGAGTTTTCTTTTCTCCTTAACAGTCTCACCCTGAAATCGGTTTGTCCGGAGCTAGGGTT
CAATGGCTGGTAGAGCTCGACGTCGAGTCCGGTGCGTTCTCGACAGTCCTTGAAAATCCA
AGGGAATGTTTCACACCTGGTCGTACTCATAACCGCAGCAGGTCTCCAAGGTGAACAGCC
TCTAGTTGATAGAACAATGTAGATAAGGGAAGTCGGCAAAATAGATCCGTAACTTCGGGA
AAAGGATTGGCTCTAAGGGTTGGGTGTTTCGGGCCTTGGGTTAGGAACTGTGCGACGGAT
GTGGAAGGCCTTGGCGGGCGTCTGGGATACAATTAACAACCAACTTAGAACTGGTACGGA
CAAGGGGAATCTGACTGTCTAATTAAAACATAGCATTACTAGGCTATTTCAATTTTACTT
TAACTAATTTAGGTTTATATTCAATTGTAGTATTATTTCTAGTAGTTGGTTTACAAATAC
AAAATTAATACCTTCAAGATGGTCCATCTTATTAGAAAGTTCTTTTGCAACAGTAAATTC
AATGGTAAGAGATCAAATAGAAATTTATTTACCATTTATTTATTCATTATTTTTTTTGTA
TTAATAGCTAATTTAGTGGGTAATATTCCTTATTCATTTACAATAACAACTTCAGTAATT
GTAACTATAGGATTATCTTTCACTATTTTAGGTGTAACAATATTAGGCACAAATTAAGAT
TCTTCTTTATTCCTTCAGGTACACCATTAGCACTAGTTCCTTTATTAGTATTAATTGAAT
TAGTATCTTATGCTGCAAGAGCATTCTCTTTAGGTATTCGATTATTCGCTAATATGTGTG
GTGGTCATACTTTACTAAAAATTCTATCAACTTTCCTATATCAAACAAGTAGTTTCTTAG
TTATCATTGTAACTTTAATACCATTTGTAATATTTATAGCATTAATA-------------
----GATCCCACCTTGCGGACAAAATCAAGCTGTATCGCGCATGGCCGCAGTCTGGAACT
TCTGTAAAGCGAAGTCAGTATGCGAGCCGGCTGTGGTCATGTCCAGCCGCAGATTCGGAA
GGAGGGCCTGAAGCTTTTCCTGCATTATAAGAAGTCCAAGGCTGACGAAAAGAGTTCAAG
GCTGCGCAGCCGGAGAASCGCCTATTCACCCCGCAGGAGGCATACAATGTATTAAAGAAA
ATCTCARACGACGACCTCACACTCCTGGGCCTTTCCGACGAGTATGCGCGGCCCGATTGG
ATGATCCTCACAGTCATGCCGGKGCCGCCGCCACCTGTCCGTCCAAGTATCGCRGTTGAC
GGCGGCGCTATGCGAAGTGAGGACGACCTAACGTACAAGCTTGGCGACATCATCAAGGCT
TCCGCTAACGTACGGCGATGCRAARAGGAAGGCGCTCCTGCCCACGTCATCACTGA
[71] Hyphodontia_spathulata_TUB_019092
TGTACTGTGAAACTGCGAATGGCTCATTAAATCAGTTATAGTTTATTTGATGGTTCATTG
CTACATGGATAACTGTGGTAATTCTAGAGCTAATACATGCAATCAGCCCCGACTTCTGGA
AGGGGTGTATTTATTAGATAAAAAGCCAACGCGGTTCGCCGCTCCTTTGGTGATTCATAA
TAACTTCTCGAATCGCATGGCCTTGCGCCGGCGATGCTTCATTCAAATATCTGCCCTATC
AACTTTCGATGGTAGGATAGAGGCCTACCATGGTTTCAACGGGTAACGGGGAATAAGGGT
TCGATTCCGGAGAGGGAGCCTGAGAAACGGCTGCCACATCCAAGGAAGGCAGCAGGCGCG
CAAATTACCCAATCCCGACACGGGGAGGTAGTGACAATAAATAACAATATATGGGTCTTA
TAATTGGAATGAGTACAATTTAAATCCCTTAACGAGGAACAATTGGAGGGCAAGTCTGGT
GCCAGCAGCCGCGGTAATTCCAGCTCCAATAGCGTATATTAAAGTTGTTGCAGTTAAAAA
GCTCGTAGTTGAACTTCAGACCTGGCCGGGTGGTCCGGCCGGGCCTTACCTCTTGGTGAG
CCATGCCCTTTACTGGAACCAGGACCTTTACCTTGAGAAAATTAGAGTGTTCAAAGCAGG
CTATGCCCGAATACATTAGCATGGAATAATAAAATAGGACGTGCGGTTCTATTTTGTTGG
TTTCTAGAGTCGCCGTAATGATTAATAGGGATAGTTGGGGGCATTAGTATTCAGTTGCTA
GAGGTGAAATTCTTGGATTTACTGAAGACTAACTACTGCGAAAGCATTTGCCAAGGATGT
TTTCATTAATCAAGAACGAAGGTTAGGGGATCGAAAACGATCAGATACCGTTGTAGTCTT
AACAGTAAACTATGCCGACTAGGGATCGGTTATGTGTCGCTCGGCACCTTACGAGAAATC
AAAGTCTTTGGGTTCTGGGGGGAGTATGGTCGCAAGGCTGAAACTTAAAGGAATTGACGG
AAGGGCACCACCAGGAGCCTGCGGCTTAATTTGACTCAACACGGGGAAACTCACCAGGTC
CAGACATAACTAGGATTGACAGATTGATAGCTCTTTCTTGATTTTATGGGTGGTGGTGCA
TGGCCGTTCTTAGTTGGTGGAGTGATTTGTCTGGTTAATTCCGATAACGAACGAGACCTT
AACCTGCTAAATAGTCAGGCCGACTTTGGCTTCTTAGAGGGACTATGCGTTTAGCTGATG
GAAGTTTGAGGCAATAACAGGTCTGTGATGCCCTTAGATGTTCTGGGCCGCACGCGCGCT
ACACTGACAGAGCCAGCGAGCCCTTGGCCGGAAGGGTGGTAATCTTGTGAAACTCTGTCG
TGCTGGGGATAGAGCATTGCAATTATTGCTCTTCAACGAGGAATTCCTAGTAAGCGTGAG
TCATCAGCTCGCGTTGATTACGTCCCTGCCCTTTGTACACACCGCCCGTCGCTACTACCG
ATTGAATGGCTTAGTGAGGCCTCCGGATTGGCGTTGGGGAGCCGGCAACGGCACCAGCGG
GAAAAGCTCAAATTTAAAATCTGGCGGCGTCGTCCGAGTTGTAATCTGGAGAAGCATTTT
CTGTGTCGGACCGTGCACAAGTTTCCTGGAACGGAATGTCATAGAGGGTGAGAATCCCGT
CCATGGCACGGATCATGTGATATGCTCTCGAAGAGTCGAGTTGTTTGGGAATGCAGCTCA
AAATGGGTGGTAAATTCCATCTAAAGCTAAATATTGGCGAGAGACCGATAGCGAACAAGT
ACCGTGAGGGAAAGATGAAAAGCACTTTGGAAAGAGAGTTAAACAGTACGTGAAATTGTT
GAAAGGGAAACGCTTGGAGTCAGTCGCGTTGGCCAGGATTCAGTCGCTGGAGTGGATTAT
GAACGGGTCAACATCGATTTCGAACGGTGGATAAAGGGGAGAGAAAGGTGGCGGGTGTGT
TATAGTCTTCGCATACACCGGCCGGGATCGAGGAGCTTAGGATGTTGGCATAATGGCTTT
AAGCGACCCGTCTTGAAACACGGACCAAGGAGTCTAACATGCTCGCGAGTGTTAGGGTGA
AAACCCTTGCGCGTAATGAAAGTGGGGCACCGACGCCCGGCCTTGAGTGACGGTGCTGCG
GTGGAGCGCGTATGTTGGGACCCGAAAGATGGTGAACTATGCCTGAATAGGGCGAAGCCA
GAGGAAACTCTGGTGGAGGCTCGTAGCGATTCTGACGTGCAAATCGATCGTCAAATTTGG
GTATAGGGGCGAAAGACTAATCGAACCATCTAGTAGCTGGTTCCTGCCGAAGTTTCCCTC
AGGATAGCAGAAACTCGATCAGATTTATGTGGTAAAGCGAATGATTAGAGGCCTTGGGGT
TGAAACAACCTTAACCTATTCTCAAACTTTAAATATGTAAGAACGGACCGTCTCTTAGAG
AGTTTCTAGTGGGCCATTTTTGGTAAGCAGAACTGGCGATGCGGGATGAACCGAACGCGA
GGTTAAGGTGCCGGAATGCACGCTCATCAGACACCACAAAAGGTGTTAGTTCATCTAGAC
AGCAGGACGGTGGCCATGGAAGTCGGAATCCGCTAAGGAGTGTGTAACAACTCACCTGCC
GAATGAACTAGCCCTGAAAATGGATGGCGCTCAAGCGTGCTACCCATACCTCGCCGTCAG
CGTTGAAGTGACGCGTTGACGAGTAGGCAGGCGTGGAGGTGTGAAGAAGCCTTGGCAGCG
ATGCTGGGTGAAACGGCCTCTAGTGCAGATCTTGGTGGTAGTAGCAAATATTCAAGTGAG
AACCTTGAAGACTGAAGTGGAGAAAGGTTCCATGATAACAGCAGTTGGACATGGGTTAGT
CGATCCTAAGAGATAGGGAAGCTCCGTTTCATATCGAAAGGGAATCCGGTTAAGATTCCG
GAACCAGGAGTTGGGACGGCAACGTAAATGAACTTGGAGACGCTGGCAGGGGCCCCGGGA
AGAGTTTTCTTTTCTCCTTAACCGCCTCACCCTGAAATCGGTTTGTCCGGAGCTAGGGTT
CAATGGCGGGTAGAGCTCGACGTCGGGTCCGGTGCGTCCTTGACAGTCCTTGAAAATCCA
AGGGAACGTCTCTCACCTGGTCGTACTCATAACCGCAGCAGGTCTCCAAGGTGAACAGCC
TCTAGTTGATAGAACAATGTAGATAAGGGAAGTCGGCAAAATAGATCCGTAACTTCGGGA
AAAGGATTGGCTCTAAGGGTTGGGTGCGTCGGGCCTTGGGTCTGGGGCTGCTTGACGGAA
GTGGACGACCTAGGCGGGTGTCCGGCGCACGCTTAACAACCAACTTAGAACTGGTACGGA
CAAGGGGAATCTGACTGTCTAATTAAAACATAG---TTTTTGGTTACTTAAATTTTACAT
TAACTAATTTAGCATTATATTCGATTATAGTATTATTTTTAGTTATAAGTTTACAAATTC
TAGATTAGTACCTTCTAAATGGTCTATAGCTTTAGAAAGTTCATTTGCTTCAGTAAATTC
AATGGTTAGAGATCAAATAGAAATATATTTACCATTAATATATTCATTATTTTTTTTATA
TTAATAGCTAATTTAACAGGTAATGTACCTTATTCATATACTATAACAACTTCTATTATA
GTAACATTAAGTTTATCATTCACTATATTAGGTGTGACTATATTAGGCATAAAATAAGAT
TCTACTTTATTCCTAGTGGTACACCTTTAGCTTTAGTTCCATTATTAGTTTTAATTGAAT
TATTAAGTTACAGTGCACGAGCTTTTAGTTTAGGTATTCGATTATTTGCTAATATGACAG
CTGGTCATACTTTATTAAAAATATTATCAACATTCTTATTACAAAGTGCTAGTGTATTAG
TAGCTATATTAACTTTAATTCCATTTGCTATATTTATGGCTCTAATTGGATTAGAATTAG
CTGTGATCTCGCATTGCGGACAAGATTCGTTTGTTCCGCGCATGGCAGCTGTGTGGAATT
ACTGCAAGGCGAAGAAAGTGTGCGAGGCGGCTGCGGGCATGTTCAGCCACAGGTCCGGAG
GGAGGGCCTTAAGCTGTTCTTGCAATACAAGGGTGCCAAGAACGACGATGAGAGTTCAAG
TCGGCTCAGCCTGACAAGCGCTTGTTCACCCCGCTCGAGGTGTACAATGTGCTGAAGAAA
ATCACCGATGACGACCTTCTTCTGCTGGGGTTGTCAGAGGAGTACGCCAGGCCCGATTGG
ATGATTCTGACTGTCCTGCCCGTCCCGCCACCACCTGTACGGCCGAGTATAGCTGTCGAT
GGAGGAGCGATGAGGAGCGAAGACGATTTGACGTACAAGCTGGGGGACATCATCAAAGCA
TCTGCAAATGTG--------------------------------------------
[72] Stephanospora_caroticolor_TUB_019072
TGTACTGTGAAACTGCGAATGGCTCATTAAATCAGTTATAGTTTATTTGATGTTACATTG
CTACATGGATAACTGTGGTAATTCTAGAGCTAATACATGCAATCAGCCCCGACTTCCGGG
AGGGGTGTATTTATTAGATAAAAAACCAACGCGGCTCGCCGCTCTTTTGGTGATTCATAA
TAACTTTTCGAATCGCATGGCCTTGTGCTGGCGATGCTTCATTCAAATATCTGCCCTATC
AACTTTCGATGGTAGGATAGAGGCCTACCATGGTTTCAACGGGTAACGGGGAATAAGGGT
TCGATTCCGGAGAGGGAGCCTGAGAAACGGCTACCACATCCAAGGAAGGCAGCAGGCGCG
CAAATTACCCAATCCCGACACGGGGAGGTAGTGACAATAAATAACAATGCATGGGTCTTG
CAATTGGAATGAGTACAATTTAAATCCCTTAACGAGGAACAATTGGAGGGCAAGTCTGGT
GCCAGCAGCCGCGGTAATTCCAGCTCCAATAGCGTATATTAAAGTTGTTGCAGTTAAAAA
GCTCGTAGTTGAACTTCAGACTTGGCTGGGTGGTCCGGCTGGGTCTTACCTCTTGGTGAA
CCGTGCCCTTTACTGGAACCAGGACTTTTACCTTGAGAAAATTAGAGTGTTCAAAGCAGG
CTATGCCTGAATACATTAGCATGGAATAATAAAATAGGACGTGCGGTTCTATTTTGTTGG
TTTCTAGAGTCGCCGTAATGATTAATAGGGATAGTTGGGGGCATTGGTATTGAGTCGCTA
GAGGTGAAATTCTTGGATTGACTCAAGACCAACAACTGCGAAAGCATTTGCCAAGGATGT
TTTCATTAATCAAGAACGAAGGTTAGGGGATCGAAAACGATCAGATACCGTTGTAGTCTT
AACAGTAAACTATGCCGACTAGGGATCGGTTATGTGTCGCTCGGCACCTTACGAGAAATC
AAAGTCTTTGGGTTCTGGGGGGAGTATGGTCGCAAGGCTGAAACTTAAAGGAATTGACGG
AAGGGCACCACCAGGAGCCTGCGGCTTAATTTGACTCAACACGGGGAAACTCACCAGGTC
CAGACATAACTAGGATTGACAGATTGATAGCTCTTTCATGATTTTATGGGTGGTGGTGCA
TGGCCGTTCTTAGTTGGTGGAGTGATTTGTCTGGTTAATTCCGATAACGAACGAGACCTT
AACCTGCTAAATAGCCAGGCCGTCTTTGGCTTCTTAGAGGGACTGTGTGTCTAACTGACG
GAAGTTTGAGGCAATAACAGGTCTGTGATGCCCTTAGATGTTCTGGGCCGCACGCGCGCT
ACACTGACAGAGCCAGCGAGACCTTGGCCGGAAGGTGGGTAATCTTGTGAAACTCTGTCG
TGCTGGGGATAGAGCATTGCAATTATTGCTCTTCAACGAGGAATACCTAGTAAGCGTGAG
TCATCAGCTCGCGTTGATTACGTCCCTGCCCTTTGTACACACCGCCCGTCGCTACTACCG
ATTGAATGGCTTAGTGAGGTCTTCGGATTGGCTTTGGGAAGCCGGAAACGGCATCAGAGG
GAAAAGCTCAAATTTGAAATCTGGCGGTGCCGTCCGAGTTGTAATTTAGAGAAGTATTAC
CCGCGCTGGACCGTGTACAAGTCTCCTCGAACGGAGCATCATAGAGGGTGAGAATCCCGT
ATATGACATGGACTATGTGGTGTGCTCTCGACGAGTCGAGTTGTTTGGGAATGCAGCTCT
AAATGGGTGGTAAATTCCATCTAAAGCTAAATATAGGCGAGAGACCGATAGTGAACAAGT
ACCGTGAGGGAAAGATGAAAAGAACTTTGGAAAGAGAGTTAAACAGTACGTGAAATTGTT
GAAAGGGAAACGCTTGAAGTCAGTCATGTCTCTCAGAGATCAACCTGGTGCTTGGTGCAG
GGATGGGTCAGCATCAATTTTGACCGGGGGAAAAAGTCTGTGGGGATGTGGCTGGTGTGT
TATAACCTGCATATACCTCGGTTGGGATTGAGGAGCTTAGGATGCTGGCATAATGTCTTC
AATCGACCCGTCTTGAAACACGGACCAAGGAGTCTAACATGCCCGCGAGTGTTTGGGTGA
AAACCCAAGCGCATAATGAAAGTGGGGCATCGACGCCCGGATCAGAGGGACGATTCCGAG
GTAGAGCGTGCACGTTGGGACCCGAAAGATGGTGAACTATGCCTGAATAGGGTGAAGCCA
GAGGAAACTCTGGTGGAGGCTCGTAGCGATTCTGACGTGCAAATCGATCGTCGAATTTGG
GTATAGGGGCGAAAGACTAATCGAACCATCTAGTAGCTGGTTCCTGCCGAAGTTTCCCTC
AGGATAGCAGAAACTCAGTCAGATTTATGTGGTAAAGCGAATGATTAGAGGCCTTGGGGT
TGAAACAACCTTAACCTATTCTCAAACTTTAAATATGTAAGAACGAGCCGTCACTTGAAG
AGTTTCTAGTGGGCCATTTTTGGTAAGCAGAACTGGCGATGCGGGATGAACCGAACGCGA
GGTTAAGGTGCCGGAATATACGCTCATCAGACACCACAAAAGGTGTTAGTTCATCTAGAC
AGCAGGACGGTGGCCATGGAAGTCGGAATCCGCTAAGGAGTGTGTAACAACTCACCTGCC
GAATGAACTAGCCCTGAAAATGGATGGCGCTCAAGCGTGTTACCCATACCTCGCCGTCAG
CGTTAAAGTGATGCGCTGACGAGTAGGCAGGCGTGGAGGTGTGCAGAAGCCTTGGCAGCG
ATGCTGGGTGGAACAGCCTCTAGTGCAGATCTTGGTGGTAGTAGCAAATATTCAAGTGAG
AACCTTGAAGACTGAAGTGGAGAAAGGTTCCATGGTAACAGCAGTTGGACATGGGTCAGT
CGATCCTAAGAGATAGGGAAGCTCCGTTTCATATCGAAAGGGAATCTGGTTAATATTCCA
GAACCAGGATGCAGAACGGCAACGTAAATGAACTTGGAGACGTCGGCGAGAGCCCTGGGA
AGAGTTATCTTTTCTCCTTAACGGTCTAACCTTGAAATCGGTTTGTCCGGAGCTAAGGTT
CAATGGCCGGTAGAGCTCGACGTCGGGTCCGGTGCGTTCTCGACGATCCTTGAAAATCCA
AGGGAATGTTTTGCGCCTGGTCGTACTCATAACCGCAGCAGGTCTCCAAGGTGAACAGCC
TCTAGTTGATAGAACAATGTAGATAAGGGAAGTCGGCAAAATAGATCCGTAACTTCGGGA
AAAGGATTGGCTCTAAGGATTGGGTGCATCGGGCCTCGGAGCTTGGACTGCTTGATGGAC
GTGGATGACCTTGGCGGGCGTCTGGTGTACAATTAACAATTGACTTAGAACTGGTACGGA
CAAGGGGAATCTGACTGTCTAATTAAAACATAGCATTATTCGGTTACTTTAATTTATCAA
TAACAAATTTAGCATTATATTCAGGACTAGTATTATTATTAGTTACTGGATTACAGATAG
TAAATTAGTACCTTCTAAATGGTCAATTTCTTTAGAAAGTTCATTTGCAAGTATCAATTC
TATGGTTAAAGATCAAATAGAGATTTATTTACCATTTATCTATTCTTTATTCTTTTTATT
TTAATAGGTAATTTAATAGGTAATGTTCCTTATTCATATTCTATCACATCAAGTGCTGTT
GTATGTTTAGGTTTAAGTGTAACAATCTTCGGTGTAACAATCTTATCCACAAAATGAGAT
TCTTCTTTATTCCTTCAGGTACACCATTATCTTTAGTTCCTTTATTAGTATTAATTGAAG
TTGTTTCTTATTTAGCAAGAGCTGCTAGTTTAGGAGTGCGATTATTCAGTAATATTGTAG
CTGGACACACATTACTTAAAATTTTATCAACATTCCTATATAAATCAGGTAGCTTAATAG
TAGCTGTTTTAACTTTAATTCCTTTCTCAATTTTCCTAGGTTTAATTGGACTAGAATTAG
CAGTGATCCACAATTGCGGATAAAATCCGCCACATTCGAGGATGGCTGTCGTTTGGGGGC
ACTGCAAGGCAAAGATGGTTTGCGAACCGGTTGCGGACATATCCAACCACAGATCCGTAA
GGAAGGCCTGAAACTTTTCCTTCAATACAAAAAGTCCAAGGATGACGATGAGAAATGAAA
TCGGCACAGCCTGAAAARAGGCTTATCATGCCTTCAGAAGTCTACACYGYCTTCAAGAAG
RTGTCCAACACAGATCTCCATCTACTTGGACTTTCCGAGGAGTATGCTCGACCCGAGTGG
ATGATAYTAACTGTCATGCCTGTTCCCCCTCCTCCCGTTCGTCCCAGCATAGCTGTTGAT
GGCGGTGCCATGCGTAGTGAAGACGATCTAACCTACAAACTTGGTGAAATTATCAAAGCR
TCTGCRAGCGTTCGGAGATGTGAAACAGAAGGTGCACCTGCCCATGTGATC-----
[73] Neolentinus_lepideus_TUB_020305
TGTACTGTGAAACTGCGAATGGCTCATTAAATCAGTTATAGTTTATTTGATGGTACCTTG
CTACATGGATAACTGTGGTAATTCTAGAGCTAATACATGCATCAAGCCCCGACTTCTGGA
AGGGGTGTATTTATTAGATAAAAAACCAACGCGGTTCGCCGCTCCCTTGGTGATTCATAA
TAACTTGTCGAATCGCATGGCCTTGTGCCGGCGATGCTTCATTCAAATATCTGCCCTATC
AACTTTCGATGGTAGGATAGTGGCCTACCATGGTTTCAACGGGTAACGGGGAATAAGGGT
TCGATTCCGGAGAGGGAGCCTGAGAAACGGCTACCACATCCAAGGAAGGCAGCAGGCGCG
CAAATTACCCAATCCCGACACGGGGAGGTAGTGACAATAAATAACAATATACGGGTCTTA
TAATTGGAATGAGTACAATTTAAATCCCTTAACGAGGAACAATTGGAGGGCAAGTCTGGT
GCCAGCAGCCGCGGTAATTCCAGCTCCAATAGCGTATATTAAAGTTGTTGCAGTTAAAAA
GCCCGTAGTTGAACTTCAGACCTGGCTGGGCGGTCTGGCCGGGTCTTACCTCGTGGTGAG
CCATGCCCTTCACTGGAACCATGACTTTTACCTTGAGAAAATTAGAGTGTTCAAAGCAGG
CTATGCCCGAATACATTAGCATGGAATAATAAAATAGGATGTGCGGTTCTATTTTGTTGG
TTTCTAGAGTCGCCGTAATGATTAATAGGGATAGTTGGGGGCATTAGTATTCAGTCGCTA
GAGGTGAAATTCTTGGATTGACTGAAGACTAACTACTGCGAAAGCATTTGCCAAGGATGT
TTTCATTAATCAAGGACGAAGGTTAGGGGATCGAAAACGATCAGATACCGTTGTAGTCTT
AACAGTAAACTATGCCGACTAGGGATCGGTCATGTGTCGCTCGGCACCTTACGAGAAATC
AAAGTCTTTGGGTTCTGGGGGGAGTATGGTCGCAAGGCTGAAACTTAAAGGAATTGACGG
AAGGGCACCACCAGGAGCCTGCGGCTTAATTTGACTCAACACGGGGAAACTCACCAGGTC
CAGACATAACTAGGATTGACAGATTGATAGCTCTTTCATGATTTTATGGGTGGTGGTGCA
TGGCCGTTCTTAGTTGGTGGAGTGATTTGTCTGGTTAATTCCGATAACGAACGAGACCTT
AACCTGCTAAATAGCCAGGCCGGCTTTGGCTTCTTAGAGGGACTGTGCGTCTAGCTGACG
GAAGTTTGAGGCAATAACAGGTCTGTGATGCCCTTAGATGTTCTGGGCCGCACGCGCGCT
ACACTGACAGAGCCAGCGAGACCTTGGCCGGAAGGTGGGTAATCTTGTGAAACTCTGTCG
TGCTGGGGATAGAGCATTGCAATTATTGCTCTTCAACGAGGAATTCCTAGTAAGCGTGAG
TCATCAGCTCGCGTTGATTACGTCCCTGCCCTTTGTACACACCGCCCGTCGCTACTACCG
ATTGAATGGCTTAGTGAGGTCTTCGGATTGGCTTCGGGGAGCCGGCAACGGCACCAGCGG
GAAGAGCTCAAATTTAAAATCTGGCGGTGCCGTCCGAGTTGTATTCTGGAGAAGTGCTTT
CCGCGCTGGACCGTGTATAAGTCTCTTGGAACAGAGCGTCATAGAGGGTGAGAATCCCGT
CTTTGACACGGACTATGTGATGCGCTCTCAAAGAGTCGAGTTGTTTGGGAATGCAGCTCA
AAATGGGTGGTAAATTCCATCTAAAGCTAAATATTGGCGAGAGACCGATAGCGAACAAGT
ACCGTGAGGGAAAGATGAAAAGCACTTTGGAAAGAGAGTTAAACAGTACGTGAAATTGTT
GAAAGGGAAACGCTTGAAGTCAGTCGCGTTAGCCGGAACTCAGCCTTGCGCTTGGTGTAT
TGACGGGCCAGCATCGATTTTGACCGCTGGATAAGGGCTAGGGGAATGTGGCGGGTGTGT
TATAGTCTTCGTATACAGTGGTCGGGATCGAGGAGTTTAGGATGCTGGCGTAATGGCTTT
AAACGACCCGTCTTGAAACACGGACCAAGGAGTCTAACATGCCTGCGAGTGTTTGGGTGA
AAACCCGGGCGCGTAATGAAAGTGGGGCATCGACGCCCGGACCTGAGTGACGGATCTGCG
GTAGAGCATGTATGTTGGGACCCGAAAGATGGTGAACTATGCCTGAATAGGGTGAAGCCA
GAGGAAACTCTGGTGGAGGCTCGTAGCGATTCTGACGTGCAAATCGATCGTCAAATTTGG
GTATAGGGGCGAAAGACTAATCGAACCATCTAGTAGCTGGTTCCTGCCGAAGTTTCCCTC
AGGATAGCAGAAACTCGATCAGATTTATGTGGTAAAGCGAATGATTAGAGGCCTTGGGGT
TGAAACAACCTTAACCTATTCTCAAACTTTAAATATGTAAGAACGAGCCGTCACTTGAAG
AGTTTCTAGTGGGCCATTTTTGGTAAGCAGAACTGGCGATGCGGGATGAACCGAACGCGA
GGTTAAGGTGCCGGAATGCACGCTCATCAGACACCACAAAAGGTGTTAGTTCATCTAGAC
AGCAGGACGGTGGCCATGGAAGTCGGAATCCGCTAAGGAGTGTGTAACAACTCACCTGCC
GAATGAACTAGCCCTGAAAATGGATGGCGCTCAAGCGTGCTACCCATACCTCGCCGTCAG
CGTTGAAGTGAAGCGCTGACGAGTAGGCAGGCGTGGAGGTGTGAAGAAGCCTTGGCAGTG
ATGCTGGGTGAAACGGCCTCTAGTGCAGATCTTGGTGGTAGTAGCAAATATTCAAGTGAG
AACCTTGAAGACTGAAGTGGAGAAAGGTTCCATGGTAACAGCAGTTGGACATGGGTTAGT
CGATCCTAAGAGATAGGGAAGCTCCGTTTCATATCGAAAGGGAATCCGGTTAAGATTCCG
GAACCAGGATGTGGAACGGCAACGTAAATGAACTTGGAGACGCTGGCGAGGGCCCCGGGA
AGAGTTATCTTTTCTCCTTAACAGTCTCACCCTGAAATCGATTTGTTCGGAGCTAGGGTT
CAATGGCTGGTAGAGCCCGACGTCGGGTCCGGTGCGTTCTCGACAGCCCTTGAAAATCCA
AGGGAATGTTTCACACCTGGTCGTACTCATAACCGCAGCAGGTCTCCAAGGTGAACAGCC
TCTAGTTGATAGAACAATGTAGATAAGGGAAGTCGGCAAAATAGATCCGTAACTTCGGGA
TAAGGATTGGCTCTAACGGTTGGGTGCATAGGGCCTTGGGGCTGGGACTGCTAGACGGAC
GTGGATGGTCTTGGCGGGCGTCCTGTGCACGCTTAACAACCAAGTTAGAACTGGTACGGA
CAAGGGGAATCTGACTGTCTAATTAAAACATAGCAT--------------AATTTAACAA
TAACAAATTTATCCTTATATAGCATTTTTACCTTTTTAATTATTCTGTTAATCCAGATAC
AAGATTAATACCTTCTAGA--TTCTATAGCATTAGAAAGTTTATTTGCTACTTTAAACTC
TATGGTTCGAGAACAAATAGAAATTTTTTTCCCATTTATTTACTCTTTATTTATTTCATT
TTAGTAGCTAATTTAATAGGTACTGTACCTTACTCATTTACGATAAATACTAGTGTAGTT
GTAACTATAGGGTTAAGTTTTACAATACTAGGAGTGACAATTATGGCCATAAATTAAATT
TCCTATTCGTACCTAATGGTACTCCCTTAGTATTAGTACCTTTATTAGTATTAATAGAAA
TGGTTTCTTATTTAGCAAGAGCTTTTTCTTTAGGTATAAGATTATTTGCTAATATGTGTG
CTGGACATACTCTATTAAAAATCTTATCTACTTTTTTATATAAATCACATAGCTTATTAA
TTTTCATAGTTACTTTAATACCCTTTGCCATTTTCCTTGCAATA--TGGATTAGAATTAG
CAGTGACCCGAGCTTGCGGACAAGATCAGGCATGTGCGCGCATGGCGATTGTATGGTCTT
ATTGCAAGAGCAAAATGATTTGCGAGGCGGTTGCGGACACCAACAACCCTTAGTCCGAAA
AGAGGGGCTGAAACTGTTCCTGCAGTATAAGAAGTCGAAAGATGACGACGAGAGATGAAG
TCCCTTCAACCGGACAAGAGGCTATTCCCCGCGTCTGAGGTGTACACGACGTTCAAGAAG
ATGTCTGACTCTGATCTGAACCTCCTTGGTCTTTCGGATGAGTATGCGCGTCCAGAATGG
ATGATTCTTACCGTCATGCCCGTTCCACCACCCCCCGTACGCCCGAGTATTGCTGTCGAT
GGCGGTACGATGCGCAGTGAAGATGATTTGACTTATAAGTTGGGTGAGATCATCAAGGCG
TCTGCGAATGTTCGGCGGTGTGAGCAGGAGGGCGCCCCGGCTCATGTCATTACAGA
[74] Clavulinopsis_fusiformis_TUB_019060
TGTACTGTGAAACTGCGAATGGCTCATTAAATCAGTTATAGTTTATTTGATGATACCTTA
CTACATGGATAACTGTGGTAATTCTAGAGCTAATACATGCATTTGGCCCCGACTTCTGGA
AGGGGTGTATTTATTAGATAAAAAACCAACGCGGCTTGCCGCTCCCTTGGTGATTCATAA
TAACTTGTCGAATCGTATGGCCTTGCGCCGACGATGCATCATTCAAATATCTGCCCTATC
AACTTTCGATGGTAGGATAGTGGCCTACCATGGTTTCAACGGGTAACGGGGAATAAGGGT
TCGATTCCGGAGAGGGAGCCTGAGAAACGGCTACCACATCCAAGGAAGGCAGCAGGCGCG
CAAATTACCCAATCCCGACACGGGGAGGTAGTGACAATAAATAACAATATACGGGTCTTA
TAATTGGAATGAGTACAATTTAAATCTCTTAACGAGGAACAATTGGAGGGCAAGTCTGGT
GCCAGCAGCCGCGGTAATTCCAGCTCCAATAGCGTATATTAAAGTTGTTGCAGTTAAAAA
GCTCGTAGTTGAACTTCAGATTTGGTCGGGTGGTCCGGCTGGGTCTTGTCTCTTGGTGAA
CGGTGCCCTTTATTGAAACCAGGACTTTTACCTTGAGAAAATTAGAGTGTTCAAAGCAGG
CAATGCCTGAATACATTAGCATGGAATAATAGAATAGGACGTGTGGTTCTATTTTGTTGG
TTTCTAGAATCGCCGTAATGATTAATAGGGATAGTTGGGGGCATTGGTATTCAGTCGCTA
GAGGTGAAATTCTTGGATTGACTGAAGACCGACTACTGCGAAAGCATTTGCCAAGGATGT
TTTCATTAATCAAGAACGAAGGTTAGGGGATCGAAAACGATCAGATACCGTTGTAGTCTT
AACAGTAAACTATGCCGACTAGGGATCGGTGATGTGTTGCTCGGCACCTTACGAGAAATC
AAAGTCTTTGGGTTCTGGGGGGAGTATGGTCGCAAGGCTGAAACTTAAAGGAATTGACGG
AAGGGCACCACCAGGAGCCTGCGGCTTAATTTGACTCAACACGGGGAAACTCACCAGGTC
CAGACATAACTAGGATTGACAGATTGATAGCTCTTTCATGATTTTATGGGTGGTGGTGCA
TGGCCGTTCTTAGTTGGTGGAGTGATTTGTCTGGTTAATTCCGATAACGAACGAGACCTT
AACCTGCTAAATAGTCAGGTCGGCTTTGACTTCTTAGAGGGACTGTGCGTCTAGCTGACG
GAAGTTTGAGGCAATAACAGGTCTGTGATGCCCTTAGATGTTCTGGGCCGCACGCGCGCT
ACACTGACAGAGCCAGCGAGTCCTTGTCCGGAAGGTGGGTAATCTTGTGAAACTCTGTCG
TGCTGGGGATAGAGCATTGCAATTATTGCTCTTCAACGAGGAATTCCTAGTAAGCGTGAG
TCATCAGCTCGCGTTGATTACGTCCCTGCCCTTTGTACACACCGCCCGTCGCTACTACCG
ATTGAATGGCTTAGTGAGGTCTCCGGATTGGCTTTGGAGAGCCGGAAACGGCACTAGAGG
GAAGAGCTCAAATTTGAAATCTGGCGGTGCCGTCCGAGTTGTAGTTTAGAGAAGTGCTAT
CCGCGCTGGCCTGTGCATAAGTTTCTTGGAAAAGAACATCATAGAGGGTGACAATCCCGT
CTTTGGCACGGACTATGTGATGTGCTCTCGACGAGTCGAGTTGTTTGGGAATGCAGCTCT
AAATGGGTGGTAAATTCCATCTAAAGCTAAATATTGGCGAGAGACCGATAGCGAACAAGT
ACCGTGAGGGAAAGATGAAAAGAACTTTGAAAAGAGAGTTAAACAGTACGTGAAATTGTT
GAAAGGGAAACGCTTGAAGTCAGTCGCGTCCTCTAGTGATCAAGTTGATGTTGACCGTAT
GGATGGGTCAGCATCAATTTTGATTGCTGGATAAAGGCCTTGGGAATGTAGCGGATGTGT
TATAGACCACTGATACAGTGGTTGGGATTGAGGAACTTAGGATGCTGGCATAATGGCTTT
AATCGACCCGTCTTGAAACACGGACCAAGGAGTCTAACATGCCTGCGAGTATTTGGGTGA
AAACCCATATGCGCAATGAAAGTGGAGCATCGACGCCCGGACCTGAGTGAGGGATCTGCG
GTAGAGCATGCATGTTGGGACCCGAAAGATGGTGAACTATGCCTGAATAGGGTGAAGCCA
GAGGAAACTCTGGTGGAAGCTCGTAGCGATTCTGACGTGCAAATCGATCGTCGAATTTGG
GTATAGGGGCGAAAGACTAATCGAACCATCTAGTAGCTGGTTCCCGCCGAAGTTTCCCTC
AGGATAGCAGAAACTCTATCAGATTTATGTGGTAAAGCGAATGATTAGAGGCCTTGGGGT
TGAAACAACCTTAACCTATTCTCAAACTTTAAATATGTAAGAACGAGCTGTTTCTTGAAG
AGTTTCTAGTGGGCCATTTTTGGTAAGCAGAACTGGCGATGCGGGATGAACCGAACGTGA
AGTTAAGGTGCCGGAATCTACGCTCATCAGACACCACAAAAGGTGTTAGTTCATCTAGAC
AGCAGGACGGTGGCCATGGAAGTCGGAATCCGCTAAGGAGTGTGTAACAACTCACCTGCC
GAATGAACTAGCCCTGAAAATGGATGGCGCTTAAGCGTAGTACCCATACTTCACCGTTAA
TGTAGTAGCGACACATTAACGAGTAGGCGGGCGTGGAGATGCATAGAAGCCTTGGCAGCA
ATGCTGGGTGGAGCGGTCTCTAGTGCAGATCTTGGTGGTAGTAGCAAATATTCAAGTGAG
ATCCTTGAAGACTGAAGTGGAGAAAGGTTCCATGGTAACAGCAGTTGGACATGGGTCAGT
CGATCCTAAGAGATAGGGAAACTCCGTTTTATATCGAAAGGGAATCCGGTTAATATTCCG
GAACCAGAATGTAGAGCGGCAACGCAAATGAACTTGGAGACGCTGGCAGGGGCCCCGGGA
AGAGTTATCTTTTCTCCTTAACGGTCTTACCTTGAAATCAGATTGTCTGGAGCTAAGGTT
ATATGGCTGGTAGAGCTCAACGTTGGGTCCGGTGCGTTCCTGACAGCCCTTGAAAATCCA
AGGGAATGTTTTGCATCTGGTCGTACTCATAACCGCAGCAGGTCTCCAAGGTGAACAGCC
TCTAGTTGATAGAACAATGTAGATAAGGGAAGTCGGCAAATTAGATCCGTAACTTCGGGA
AAAGGATTGGCTCTAAGGGTTGGGTGTGTCGGGCCTTGGGGTTGGGACTGCGCGGCGGAT
GTGGATGTCCTTGGCGYGCTTCCGGCACACAATTAACAACCGACTTAGAACTGGTACGGA
CAAGGGGAATCTGACTGTCTAATTAAAACATAGC--TTTTTGGTTATTTAAATATTACTT
TAACAAATTTTGCTTTATATTCAATAATAACATTATTTTTAATTTTAGCATTACAGAAAA
TAAATTATTACCTTCTAAA--TTCTATTTCTTTAGAAGCTTTATTTGCTACAATTAATTC
TATGGTTAGAGATCAATTAGAAAGCTATTTACCTTTCATTTATTCTTTATTTTCTTCATT
TTAATAGCTAATTTAATAGGATTAGTACCATATAATTTCACTATTACAAGTTCTATTATA
TTATGTATTGGATTCTCTTTCACTATATTTGGTGTAACAATTTTATCCATGGATTACATT
TTTATTTTGTTCCTTCTGGAACACCTATAGCTTTAGTTCCATTATTAATCCTTATTGAAG
TTGTAAGTTATGGAGCAAGAGCATTTAGTTTAGGAATTCGATTATTTGCTAATATGTGTG
CTGGTCATTCTCTATTAAAAATATTATCTACTTTCTTATATCAAAGTAGTAGTTTAATAA
TTGCTATTTTAACTTTAATACCTTTTGCTATTTTTATTGCATTAATAGGATTAGAACTTG
CAGTGACCCCAATTTGCGGACAAGATCCGCCATGTACGCGTATGGCCGTCGTTTGGTCAC
ATTGCAAGACGAAGATGCTTTGTGAGCCGGTTGCGGACATATACAGCCGCTTATCAGGAA
GGAGGGGTTGAAGCTTTTTGTACAGTACAAGAAAACAAAAGATGACGACGAGAGATAAAG
TCTCTTCAGCCGGACAAGAGAGTATTTCCTCCACTCGAA---------------------
------------------------------------------------------------
------------------------------------------------------------
------------------------------------------------------------
--------------------------------------------------------
[75] Amylostereum_chailletii_TUB_019075
TGTACTGTGAAACTGCGAATGGCTCATTAAATCAGTTATAGTTTATTTGATGGTACCTTG
CTACATGGATAACTGTGGTAATTCTAGAGCTAATACATGCAATCAGCCCCGACTTCTGGA
AGGGGTGTATTTATTAGATAAAAAACCAACGCGGCTCGCCGCTCCATTGGTGATTCATAA
TAACTTCTCGAATCGCATGGCCTTGTGCCGGCGATGCTTCATTCAAATATCTGCCCTATC
AACTTTCGATGGTAGGATAGAGGCCTACCATGGTTTCAACGGGTAACGGGGAATAAGGGT
TCGATTCCGGAGAGGGAGCCTGAGAAACGGCTACCACATCCAAGGAAGGCAGCAGGCGCG
CAAATTACCCAATCCCGACACGGGGAGGTAGTGACAATAAATAACAATATATGGGTCTTA
TAATTGGAATGAGTACAATTTAAATCCCTTAACGAGGAACAATTGGAGGGCAAGTCTGGT
GCCAGCAGCCGCGGTAATTCCAGCTCCAATAGCGTATATTAAAGTTGTTGCAGTTAAAAA
GCTCGTAGTTGAACTTCAGACCTGGCTTGGCGGTCCAGCTGGGCCTTACCTCTTGGTGAG
CCATGCTCTTTACTGGAACCAGGACTTTTACCTTGAGAAAATTAGAGTGTTCAAAGCAGG
CTACGCCCGAATACATTAGCATGGAATAATAGAATAGGACGTGCGGTTCTATTTTGTTGG
TTTCTAGAGTCGCCGTAATGATTAATAGGGATAGTTGGGGGCATTTGTATTGCGTTGCTA
GAGGTGAAATTCTTGGATTTACGCAAGACAAACTACTGCGAAAGCATTTGCCAAGGATGT
TTTCATTAATCAAGAACGAAGGTTAGGGGATCGAAAACGATCAGATACCGTTGTAGTCTT
AACAGTAAACTATGCCGACTAGGGATCGGTTATGTGTCGTTCGGCACCTTACGAGAAATC
AAAGTCTTTGGGTTCTGGGGGGAGTATGGTCGCAAGGCTGAAACTTAAAGGAATTGACGG
AAGGGCACCACCAGGAGCCTGCGGCTTAATTTGACTCAACACGGGGAAACTCACCAGGTC
CAGACATGACTAGGATTGACAGATTGATAGCTCTTTCTTGATTTTATGGGTGGTGGTGCA
TGGCCGTTCTTAGTTGGTGGAGTGATTTGTCTGGTTAATTCCGATAACGAACGAGACCTT
AACCTGCTAAATAGCCTGGCCGGCTTTGGCTTCTTAGAGGGACTGTGCGTCTAGCTGACG
GAAGTTTGAGGCAATAACAGGTCTGTGATGCCCTTAGATGTTCTGGGCCGCACGCGCGCT
ACACTGACAGAGCCAGCGAGTCCTTGGCCGGAAGGTGGGTAATCTTGTGAAACTCTGTCG
TGCTGGGGATAGAGCATTGCAATTATTGCTCTTCAACGAGGAATTCCTAGTAAGCGTGAG
TCATCAGCTCGCGTTGATTACGTCCCTGCCCTTTGTACACACCGCCCGTCGCTACTACCG
ATTGAATGGCTTAGTGAGACCTCCGGATTGGCTTTGGGGAGTCGGCAACGACACCAGCGG
GAAAAGCTCAAATTTAAAATCTGGC-GTGGCGTCCGAGTTGTAGTTTAGAGAAGCGTTTT
CCGCGCCGGACCGTGTACAAGTCTCCTGGAACGGAGCGTCATAGAGGGTGAGAATCCCGT
CTTTGACACGGACTATGTGATGCGCTCTCAAAGAGTCGAGTTGTTTGGGAATGCAGCTCA
AAATGGGTGGTGAATTCCATCTAAAGCTAAATATTGGCGAGAGACCGATAGCGAACAAGT
ACCGTGAGGGAAAGATGAAAAGCACTTTGGAAAGAGAGTTAAACAGTACGTGAAATTGTT
GAAAGGGAAACGCTTGAAGTCAGTCGCGTTCGCCGGGACTCAGCCTTGGGCTCGGTGTAT
GTACGGGCCAGCATCACTTTTGATCGTCGGAAAAGGGCGGGGGAAAGGTGGCGGGTGTGT
TATAGTCCTCGTATACGATGGTTGGGAGTGAGGAGCTTAGGATGCTGGCGTAATGGCTTT
AAACGACCCGTCTTGAAACACGGACCAAGGAGTCTAACATGCCCGCGAGTGTTCGGGTGA
AAACCCGTGCGCGTAATGAAAGTGGGGCACCGACGCCCGGACCAGAGTGACGGTTCTGCG
GTAGAGCGTGTATGTTGGGACCCGAAAGATGGTGAACTATGCCTGAATAGGGTGAAGCCA
GAGGAAACTCTGGTGGAGGCTCGTAGCGATTCTGACGTGCAAATCGATCGTCAAATTTGG
GTATAGGGGCGAAAGACTAATCGAACCATCTAGTAGCTGGTTCCTGCCGAAGTTTCCCTC
AGGATAGCAGAAACTCAGTCAGATTTATGTGGTAAAGCGAATGATTAGAGGCCTTGGGGT
TGAAACAACCTTAACCTATTCTCAAACTTTAAATATGTAAGATCGAGCCGTCTCTTGAAG
AGTTTCTAGTGGGCCATTTTTGGTAAGCAGAACTGGCGATGCGGGATGAACCGAACGCGA
GGTTAAGGTGCCGGAATTCACGCTCATCAGACACCACAAAAGGTGTTAGTTCATCTAGAC
AGCAGGACGGTGGCCATGGAAGTCGGAATCCGMTAAGGAGTGTGTAACAACTCACCTGCC
GAATGAACTAGCCCTGAAAATGGATGGCGCTCAAGCGTGATACCCATACCTCGCCGTCGG
CGTTGAAGTGACGCGCCGACGAGTAGGCAGGCGTGGAGGTGTGAAGAAGCCTTGGCAGTG
ATGCTGGGTGAAACGGCCTCTAGTGCAGATCTTGGTGGTAGTAGCAAATATTCAAGTGAG
AACCTTGAAGACTGAAGTGGAGAAAGGTTCCATGGTAACAGCAGTTGGACATGGGTTAGT
CGATCCTAAGAGATAGGGAAGCTCCGTTTCATATCGAAAGGGAATCCGGTTAAGATTCCG
GAACCAGGATGTGGAACGGCAACGTAAATGAACTTGGAGACGCTGGCAAGGGCCCCGGGA
AGAGTTCTCTTTTCTCCTTAACCGCTTCCCCCTGAAATCGGTTTGTCCGGAGCTAGGGGT
CGATGGCGGGTAGAGCGCAACGTTGCGTCCGGTGCGTTCTTGACAGCCCTTGAAAATCCA
AGGGAATGTTTCACACCTGGTCGTACTCATAACCGCAGCAGGTCTCCAAGGTGAACAGCC
TCTAGTTGATAGAACAATGTAGATAAGGGAAGTCGGCAAAATAGATCCGTAACTTCGGGA
AAAGGATTGGCTCTAAGGGTTGGGTACGTCGGGCCTTGGAGCTGGGACTGCCTTACGGAC
GTGGATGGCCTTGGCGGGCGTCTGGCGTACGCTTAACAACCGACTTAGAACTGGTACGGA
CAAGGGGAATCTGACTGTCTAATTAAAACATAGCATTATTTGGTTATTTAAATTTAACCT
TAAGTAATTTAGGATTATATTCTTTATTAGTATTAATTTTAATAATAGGAATACAGATAG
TAAATTAATACCATCAAAA--TTCTATAGCTTTAGAAAGTATTTTTACTACAATAAACAC
TATGGTTAGAGAACAATTAGAAATTTATTTACCATTTATTTATTCTTTATTTTTTTCATA
TTAATAGCGAATTTATTAGGTAATATACCTTATTCATATACAATAACTACATCTGTAATA
GTAACTATTGGTTTATCCTTTACTATTCTTGGAGTGACAATTTTAGGCATAAATTACATT
TCTATTTTGTTCCATCTGGTACACCTTTAGCTTTAGTTCCTTTATTAGTTTTAATTGAAA
CAGTATCTTATTTAGCTAGAGCTTTATCATTAGGAATCCGATTATTTGCAAATATGTGTG
CAGGACATACCTTACTAAAAATTTTATCTACTTTCTTATATCAAAATAGTAGTATAATTA
TTGCTATATTTACTTTAATACCATTTACTTTATTTGTAGCATTATGTGGATTAGAAATAG
CAGTGACCCCAGCTTGCAGACAAGATTCGGCACGTTCGAGAATGGCCATTGTCTGGGCCC
ATTGTAAAGGCAAGACCGTCTGCGAACCGGCTGTGGACATCTTCAACCCGTTATCCGCAA
GGAGGGCCTCAAGCTTTTCCTGCAGTACAAAAAATCTAAAGACGAGGATGAGATGGCAAG
AACATGGAACCCACAAAGCGACTATTCATGCCCACAGAGGTGTACACGACCCTCAAGAAG
ATCTCCGACGCTGATCTCCATCTCCTCGGACTATCYGACGAGTACGCTCGACCGGAATGG
ATGATCCTGACTGTCATGCCCGTACCCCCGCCCCCCGTCCGCCCAAGTATTGCTGTTGAC
GGTGGCGCTATGCGGAGTGAAGACGACTTGACTTACAAGCTGGGCGAGATTATCAAGGCG
TCGGCAAACGTGCGCAAGAGCGAGCAGGAAGGCTCCCCAGCGCACATTATCACGGA
[76] Steccherinum_ochraceum_TUB_019082
TGTACTGTGAAACTGCGAATGGCTCATTAAATCAGTTATAGTTTATTTGATGGTGCTTTG
CTACATGGATAACTGTGGTAATTCTAGAGCTAATACATGCAATCAGCCCCGACTTCTGGA
AGGGGTGTATTTATTAGATAAAAAACCAACGCGGTTCGCCGCTCCATTGGTGATTCATAA
TAACTTCTCGAATCGCATGGCCTTGTGCCGGCGATGCTTCATTCAAATATCTGCCCTATC
AACTTTCGATGGTAGGATAGAGGCCTACCATGGTTTCAACGGGTAACGGGGAATAAGGGT
TCGATTCCGGAGAGGGAGCCTGAGAAACGGCTACCACATCCAAGGAAGGCAGCAGGCGCG
CAAATTACCCAATCCCGACACGGGGAGGTAGTGACAATAAATAACAATATACGGGTCTTA
TAATTGGAATGAGTACAATTTAAATCCCTTAACGAGGAACAATTGGAGGGCAAGTCTGGT
GCCAGCAGCCGCGGTAATTCCAGCTCCAATAGCGTATATTAAAGTTGTTGCAGTTAAAAA
GCTCGTAGTTGAACTTCAGACCTGGCTGGGCGGTCTGGCTGGGTCTTACTTCTTGGTGAG
CCATGCCCTTCACTGGAACCAGGACTTTTACCTTGAGAAAATTAGAGTGTTCAAAGCAGG
CTATGCCCGAATACATTAGCATGGAATAATAAAATAGGACGTGCGGTTCTATTTTGTTGG
TTTCTAGAGTCGCCGTAATGATTAATAGGGATAGTTGGGGGCATTAGTATTCAGTTGCTA
GAGGTGAAATTCTTGGATTTACTGAAGACTAACTACTGCGAAAGCATTTGCCAAGGATGT
TTTCATTAATCAAGAACGAAGGTTAGGGGATCGAAAACGATCAGATACCGTTGTAGTCTT
AACAGTAAACTATGCCGACTAGGGATCGGTTATGTGTCGCTCGGCACCTTACGAGAAATC
AAAGTCTTTGGGTTCTGGGGGGAGTATGGTCGCAAGGCTGAAACTTAAAGGAATTGACGG
AAGGGCACCACCAGGAGCCTGCGGCTTAATTTGACTCAACACGGGGAAACTCACCAGGTC
CAGACATGACTAGGATTGACAGATTGATAGCTCTTTCATGATTTTATGGGTGGTGGTGCA
TGGCCGTTCTTAGTTGGTGGAGTGATTTGTCTGGTTAATTCCGATAACGAACGAGACCTT
AACCTGCTAAATAGCCCAGCCGGCTTTGGCTTCTTAGAGGGACTGTGCGTCTAGCAGACG
GAAGTTTGAGGCAATAACAGGTCTGTGATGCCCTTAGATGTTCTGGGCCGCACGCGCGCT
ACACTGACAGAGCCAGCGAGACCTTGGCCGGAAGGTGGGTAATCTTGTGAAACTCTGTCG
TGCTGGGGATAGAGCATTGCAATTATTGCTCTTCAACGAGGAATTCCTAGTAAGCGTGAG
TCATCAGCTCGCGTTGATTACGTCCCTGCCCTTTGTACACACCGCCCGTCGCTACTACCG
ATTGAATGGCTTAGTGAGGTCTTGGGATTGGCTTCGGGGAGCCGGCAACGGCACCAGCGG
GAAAAGCTCAAATTTAAAATCTGGCAG-GCTGTCCGAGTTGTAGTCTGGAGAAGCGTTTT
CTGTGCTGGACCGTGTACAAGTCTCTTGGAATAGAGCGTCATAGAGGGTGAGAATCCCGT
CTTTGACACGGACTGTGTGATGCGCTCTCAAAGAGTCGAGTTGTTTGGGAATGCAGCTCA
AAATGGGTGGTAAATTCCATCTAAAGCTAAATATTGGCGAGAGACCGATAGCGAACAAGT
ACCGTGAGGGAAAGATGAAAAGCACTTTGGAAAGAGAGTTAAACAGTACGTGAAATTGTT
GAAAGGGAAACGATTGAAGTCAGTCGCGTCTTCTAGAACTCAGCCTGGTGCTTGGTGCAT
TGACGGGCCAGCATCAGTTTCGATCGCTGGATAAAGGCTTTGGGAATGTGGCGGGTGTGT
TATAGCCCTCACATACAGCGGTTGGGACTGAGGAGCTTAGGATGCTGGCGTAATGGCTTT
AAACGACCCGTCTTGAAACACGGACCAAGGAGTCTAACATGCCTGCGAGTGTTTGGGTGT
AAACCCGAGCGCGTAATGAAAGTGGAGCACCGACGCCCGGACCAGAGTGACGGATCCGCG
GTAGAGCATGTATGTTGGGACCCGAAAGATGGTGAACTATGCCTGAATAGGGTGAAGCCA
GAGGAAACTCTGGTGGAGGCTCGTAGCGATTCTGACGTGCAAATCGATCGTCGAATTTGG
GTATAGGGGCGAAAGACTAATCGAACCATCTAGTAGCTGGTTCCTGCCGAAGTTTCCCTC
AGGATAGCAGAAACTCAGTCAGATTTATGTGGTAAAGCGAATGATTAGAGGCCTTGGGGT
TGAAACAACCTTAACCTATTCTCAAACTTTAAATATGTAAGAACGAGCCGTCACTTAAAG
AGTTTCTAGTGGGCCATTTTTGGTAAGCAGAACTGGCGATGCGGGATGAACCGAACGCGA
GGTTAAGGTGCCGGAATATACGCTCATCAGACACCACAAAAGGTGTTAGTTCATCTAGAC
AGCAGGACGGTGGCCATGGAAGTCGGAATCCGCTAAGGAGTGTGTAACAACTCACCTGCC
GAATGAACTAGCCCTGAAAATGGATGGCGCTCAAGCGTGTTACCCATACCTCGCCGTCAG
TGTTGAAGTGACACACTGACGAGTAGGCAGGCGTGGAGGTGTGAAGAAGCCTAGGCAGTG
ATGCTGGGTGAAACAGCCTCTAGTGCAGATCTTGGTGGTAGTAGCAAATATTCAAGTGAG
AACCTTGAAGACTGAAGTGGAGAAAGGTTCCATGGTAACAGCAGTTGGACATGGGTCAGT
CGATCCTAAGAGATAGGGAAGCTCCGTTTCATATCGAAAGGGAATCCGGTTAAAATTCCG
GAACCAGGATGTGGGACGGCAACGTAAATGAACTTGGAGACACTGGCAGGGGCCCCGGGA
AGAGTTATCTTTTCTCCTTAACAGTCTCACCCTGAAATCGGTTTGTCCGGAGCTAGGGTT
CAATGGCTGGTAGAGCTCAACGTTGGGTCCGGTGCGTTCCTGACAGTCCTTGAAAATCCA
AGGGAATGTTTCACACCTGGTCGTACTCATAACCGCAGCAGGTCTCCAAGGTGAACAGCC
TCTAGTTGATAGAACAATGTAGATAAGGGAAGTCGGCAAAATAGATCCGTAACTTCGGGA
AAAGGATTGGCTCTAAGGGTTGGGTATATCGGGCCTTGGGACTGGGACTGTTGGACGGAC
GTGGATGGYCTTGGCGGGCGTCCGGTATGCGTTTAACAACCGACTTAGAACTGGTACGGA
CAAGGGGAATCTGACTGTCTAATTAAAACATAGCATTCTTTGGATATTTAAATTTAACTA
TAACTAATTTAGCTTTATATTCAGTATTAGTTACATCAATAATTGTAGCAATACAGAAAG
TAAATTAGTACCCTCTAAATGGTCAATAGCTTTAGAAAGTTTATTTGCAAGTATAGGTTC
AATGGTAAGAGAACAATTAGAAGTTTATTTCCCATTTATCTATTCATTATTCTTTTTATC
TTAATTGCTAATTTATGTGGAAATGTTCCATATTCATTCACAATAACTACAAGTATAATG
GTTTCTATTGGTTTATCTTTCACTATATTAGGTGTAACTATCTTAGGCATAAATTACATT
TCTATTTCGTTCCTTCAGGTACACCTTTAGCTTTAGTACCATTATTAGTTTTAATTGAAA
TGGTTTCATACTTAGCTAGAGCTTTCTCTTTAGGAATAAGATTATTTGCTAATGTAGTTG
CTGGACATACTTTAATGAAAATATTAGCAACTTTCTTATACCAATCAGCTGGAATTATTA
TGTTTGTATTAACTTTAATACCTTTTGTTTTATTCTTAGCTATTATGGGATTAGAAATTG
CTGTGATCCCAATTTGCAGACCGGATTCGGCATGTTCGCGAATGCAGGTGGTTTGGAACT
TCTGCAAGAGCAAGATGGTGTGTGAGCCGGCTGTGGCGCTGCTCAGCCCTTGGTTCGGAA
GGAGGGCCTCAAGCTTTTCGTACAGTACAAGAGATCGAAGGATGAGGACGAGAGTCGAAG
TCCTTACAACCCGATAAGCGTCTGTTTCCCCCTCACGAGGTTTATACCGCCCTGAAGAAG
ATCTCGGATTCGGATCTTCACCTTCTCGGCCTCTCCGACGAGTACGCCCGTCCGGAGTGG
ATGATTCTGACCGTGATGCCGGTACCACCTCCTCCAGTCCGMCCAAGTATCGCAGTCGAT
GGTGGCGCAATGCGTAGTGAGGACGATTTGACGTACAAGCTTGGCGACATTATCAAAGCT
TCGGCGAATGTTCGTCGCTGTGAACAGGAAGGAGCTCCAGCGCACGTCATCACAGA
[77] Cytidia_salicina_TUB_019089
TGTACTGTGAAACTGCGAATGGCTCATTAAATCAGTTATAGTTTATTTGATGGTACCTTG
CTACATGGATAACTGTGGTAATTCTAGAGCTAATACATGCAATCAGCCCCGACTTCCGGA
AGGGGTGTATTTATTAGATAAAAAACCAACGCGGTTCGCCGCTCCCTTGGTGATTCATAA
TAACTTCTCGAATCGCATGGCCTTGTGCCGGCGATGCTTCATTCAAATATCTGCCCTATC
AACTTTCGATGGTAGGATAGGGGCCTACCATGGTTTCAACGGGTAACGGGGAATAAGGGT
TCGATTCCGGAGAGGGAGCCTGAGAAACGGCTACCACATCCAAGGAAGGCAGCAGGCGCG
CAAATTACCCAATCCCGACACGGGGAGGTAGTGACAATAAATAACGATATACGGGTCTTA
TAATTGGAATGAGTACAATTTAAATCCCTTAACGAGGAACAATTGGAGGGCAAGTCTGGT
GCCAGCAGCCGCGGTAATTCCAGCTCCAATAGCGTATATTAAAGTTGTTGCAGTTAAAAA
GCCCGTAGTTGAACTTCAGACCTGGCCGGGCGGTCCGGCCGGGCCTTACCTCTTGGTGAG
CCATGCCCTTTACTGGAACCAGGACTTTTACCTTGAGAAAATTAGAGTGTTCAAAGCAGG
CTATGCCCGAATACATTAGCATGGAATAATAGAATAGGACGTGCGGTTCTATTTTGTTGG
TTTCTAGAGTCGCCGTAATGATTAATAGGGATAGTTGGGGGCATTAGTATTCCGTTGCTA
GAGGTGAAATTCTTGGATTTACGGAAGACTAACTACTGCGAAAGCATTTGCCAAGGATGT
TTTCATTAATCAAGGACGAAGGTTAGGGGATCGAAAACGATCAGATACCGTTGTAGTCTT
AACAGTAAACTATGCCGACTAGGGATCGGTTATGTGTCGCTCGGCACCTTACGAGAAATC
AAAGTCTTTGGGTTCTGGGGGGAGTATGGTCGCAAGGCTGAAACTTAAAGGAATTGACGG
AAGGGCACCACCAGGAGCCTGCGGCTTAATTTGACTCAACACGGGGAAACTCACCAGGTC
CAGACATAACTAGGATTGACAGATTGATAGCTCTTTCATGATTTTATGGGTGGTGGTGCA
TGGCCGTTCTTAGTTGGTGGAGTGATTTGTCTGGTTAATTCCGATAACGAACGAGACCTT
AACCTGCTAAATAGACAGGCCGGCTTTGTCTTCTTAGAGGGACTGTGCGTCTAGCCGACG
GAAGTTTGAGGCAATAACAGGTCTGTGATGCCCTTAGATGTTCTGGGCCGCACGCGCGCT
ACACTGACAGAGCCAGCGAGACCTTGGCCGGAAGGTGGGTAATCTTGTGAAACTCTGTCG
TGCTGGGGATAGAGCATTGCAATTATTGCTCTTCAACGAGGAATTCCTAGTAAGCGTGAG
TCATCAGCTCGCGTTGATTACGTCCCTGCCCTTTGTACACACCGCCCGTCGCTACTACCG
ATTGAATGGCTTAGTGAGGTCTTGGGATTGGCTTCGGGGAGCCGGCAACGGCACCAGCGG
GAAAAGCTCAAATTTAAAATCTGGCGGTGCCGTCCGAGTTGTAATCTAGAGAAGTGTCTT
CCGCGCCGGACCGTGTACAAGTTTCTTGGAACAGAACATCATAGAGGGTGAGAATCCCGT
CTTTGACACGGACTGTGTGATGCGCTCTCAAAGAGTCGCGTTGTTTGGGAATGCAGCGCA
AAATGGGTGGTAAATTCCATCTAAAGCTAAATATTGGCGAGAGACCGATAGCGAACAAGT
ACCGTGAGGGAAAGATGAAAAGCACTTTGGAAAGAGAGTTAAACAGTACGTGAAATTGTT
GAAAGGGAAACGATTGAAGTCAGTCGCGTCTGGCGGAACTCAGCCTTGTGCTTGGTGCAT
TGACGGGCCAGCATCGATTTCGGTCGTCGGATAAAGTGTAGGGGAATGTGGCGGATGTGT
TATAGCCCTCGCATACGACGGCTGGGATCGAGGAGCTYAGGATGCTGGCGTAATGGCTTT
AAACGACCCGTCTTGAAACACGGACCAAGGAGTCTAACATGCCCGCGAGTGTTTGGGTGA
AAACCCATGCGCGTAATGAAAGTAGAGCATCGACGCCCGGTCTTGAGCGACGGATCTGAG
GTAGAGCGTGTATGTTGGGACCCGAAAGATGGTGAACTATGCCTGAATAGGGTGAAGCCA
GAGGAAACTCTGGTGGAGGCTCGTAGCGATTCTGACGTGCAAATCGATCGTCAAATTTGG
GTATAGGGGCGAAAGACTAATCGAACCATCTAGTAGCTGGTTCCTGCCGAAGTTTCCCTC
AGGATAGCAGAAACTCGATCAGATTTATGTGGTAAAGCGAATGATTAGAGGTCTTGGGGT
TGAAACAACCTTAACCTATTCTCAAACTTTAAATATGTAAGAACGAGCCGTCTCTTAGAG
AGTTTCTAGTGGGCCATTTTTGGTAAGCAGAACTGGCGATGCGGGATGAACCGATCGCGG
AGTTAAGGTGCCGGAATGCACGCTCATCAGACACCACAAAAGGTGTTAGTTCATCTAGAC
AGCAGGACGGTGGCCATGGAAGTCGGAATCCGCTAAGGAGTGTGTAACAACTCACCTGCC
GAATGAACTAGCCCTGAAAATGGATGGCGCTCAAGCGTGCTACCCATACTCCGCCGTCAG
CGTTGAAGTGACGCGCTGACGAGTAGGCAGGCGTGGAGGTGTGAAGAAGCCTTGGCAGTG
ATGCTGGGTGAAACGGCCTCTAGTGCAGATCTTGGTGGTAGTAGCAAATATTCAAGTGAG
AACCTTGAAGACTGAAGTGGAGAAAGGTTCCATGGTAACAGCAGTTGGACATGGGTTAGT
CGATCCTAAGAGATAGGGAAGCTCCGTTTTATATCGAAAGGGAATCCGGTTAAGATTCCG
GAACCAGGATGCAGGACGGCAACGTAAATGAACTTGGAGACGCTGGCGGGGGCCCCGGGA
AGAGTTATCTTTTCTCCTTAACAGTCTCACCCTGAAATCGGATTGTCCGGAGCTAGGGTT
CAATGGCTGGTAGAGCCCGACGTCGGGTCCGGTGCGTCCTCGACAGTCCTTGAAAATCCA
AGGGAACGTTTTGCGCCTGGTCGTACTCATAACCGCAGCAGGTCTCCAAGGTGAACAGCC
TCTAGTTGATAGAACAATGTAGATAAGGGAAGTCGGCAAAATAGATCCGTAACTTCGGGA
AAAGGATTGGCTCTTAGGCTTGGGTACGTCGGGCCTTGGGACGGGGACTGTCGGACGGAC
GTGGACGGTCTTGGCGGGCGTCCGGCGTACGCTTAACAAGCAACTAAGAACTGGTACGGA
CAAGGGGAATCTGACTGTCTAATTAAAACATAGCATTTTTTGGGTTTTTAAATTTAACAA
TAACAAACTTATCTTTATATTCTGTTTTAGTTTTATTTTTAATATTATCTTTACAGATTC
TAAATTATTACCTTCAAAATGGTCTATAGCTTTAGAAAGTTCTTTTGCAAGTATAAATTC
AATGGTAAAAGAACAAATTGAAAGCTATTTACCTTTTATTTATGCATTATTTTTTTCATC
TTATTTGGGAACTTAATAGGTAATATTCCATTTAGTTTTGCTATTACAAGTTCAGCTATT
GTGTCTATTGGTTTAAGTTTTACTATTTTTGGTGTAACAATATTAAGCATAAAGTAAGAT
TTTATTTTATACCTTCCGGTACTCCTTTAGCTTTAGTACCTTTATTAGTATTAATTGAAA
TGATCTCATATTTAGCTAGAGCTGTTAGTTTAGGATTGCGACTTTTTGCTAATATTGTAG
CAGGTCATACTTTAATGAAAATTTTAAGTACTTTCTTATATCAAAATAGTAGTTTAATAG
TTGCAGTAGTAACTTTAATTCCATTTACTTTATTTATAATGATAATGGTTTTAGAAGTAG
CTGTGAGCCAAACTTGCTGCGAAAATCCGCCATGTTCGCGCATGGCTGTCGTTTGGGCGC
ATTGCAAGACCAAAATGACATGCGAGGCGGTTGCGGTCATGCACAGCCGGTCATACGCAA
GGAGGGTCTCAAACTCTTCGTGCAGTACAAAAAGAGCAAGGACGACGATGAGACATGAAA
TCCCTGCAGCCTGACAAGCGGTTGTTCACCGCGTCGGAGGTCTACACGACATTTAAGAAG
ATGATAGACTCCGACCTCCACCTTCTCGGTCTCTCGGAAGAGTACGCGCGCCCCGAATGG
ATGATCCTCACCGTCCTGCCCGTGCCGCCGCCGCCCGTGCGTCCCAGCATCGCCGTCGAC
GGCGGCACGATGCGGAGCGAGGACGATCTGACGTACAAGCTCGGCGACATCATCAAGGCG
TCCGCGAGCGTGCGGCGGAACGAGCAGGAGGGCGCGCCC-----------------
[78] Multiclavula_mucida_TUB_011734
TGTACTGTGAAACTGCGAATGGCTCATTAAATCAGTTATAGTTTATTTGATGGTACCTTG
CTACATGGATAACTGTGGTAATTCTAGAGCTAATACATGCTAAAAGCCCCGACTTCTGGA
AGGGGTGTATTTATTAGATAAAAAACCAACGCGGTTCGCCGCTCCTTTGGTGATTCATAA
TAACTTCTCGAATCGCATGGCCTTGTGCCGGCGATGCTTCATTCAAATATCTGCCCTATC
AACTTTCGATGGTAGGATAGAGGCCTACCATGGTTTCAACGGGTAACGGGGAATAAGGGT
TCGATTCCGGAGAGGGAGCCTGAGAAACGGCTACCACATCCAAGGAAGGCAGCAGGCGCG
CAAATTACCCAATCCCGACACGGGGAGGTAGTGACAATAAATAACAATATATGGGTCTTA
TAATTGGAATGAGTACAATTTAAATCCCTTAACGAGGAACAATTGGAGGGCAAGTCTGGT
GCCAGCAGCCGCGGTAATTCCAGCTCCAATAGCGTATATTAAAGTTGTTGCAGTTAAAAA
GCTCGTAGTTGAACTTCAGCGTTGGCTGGGCGGTCTGGCTGATGCTTACCTTCTGGTGAG
CTATGTCGTTTATTCGAACCAGGACTTTTACTTTGAGAAAATTAGAGTGTTCAAAGCAGG
CAATGCCCGAATACATTAGCATGGAATAATGGAATAGGACGTGCGGTTCTATTTTGTTGG
TTTCTAGAGTCGCCGTAATGATTAATAGGGACAGTTGGGGGCATTAGTATTGAGTTGCTA
GAGGTGAAATTCTTGGATTTACTCAAGACTAACTACTGCGAAAGCATTTGCCAAGGATGT
TTTCATTAATCAAGAACGAAGGTTAGGGGATCGAAAACGATCAGATACCGTTGTAGTCTT
AACAGTAAACTATGCCGACTAGGGATCGGTTATGTGTCGCTCGGCACCTTACGAGAAATC
AAAGTCTTTGGGTTCTGGGGGGAGTATGGTCGCAAGGCTGAAACTTAAAGGAATTGACGG
AAGGGCACCACCAGGAGCCTGCGGCTTAATTTGACTCAACACGGGGAAACTCACCAGGTC
CAGACATAGCTAGGATTGACAGATTGATAGCTCTTTCTTGATTCTATGGGTGGTGGTGCA
TGGCCGTTCTTAGTTGGTGGAGTGATTTGTCTGGTTAATTCCGATAACGAACGAGACCTT
AACCTGCTAAATAGTCCGGCCGGCTTTGACTTCTTAGAGGGACTGTGCGTCTAGCTGACG
GAAGTTTGAGGCAATAACAGGTCTGTGATGCCCTTAGATGTTCTGGGCCGCACGCGCGCT
ACACTGACAGGGCCAGCGAGTCCTTGTCCGAAAGGTGGGTAATCTTGTGAAACCTTGTCG
TGCTGGGGATAGAGCATTGCAATTATTGCTCTTCAACGAGGAATACCTAGTAAGCGCAAG
TCATCAGCTTGCGTTGATTACGTCCCTGCCCTTTGTACACACCGCCCGTCGCTACTACCG
ATTGAATGGCTTAGTGAGGTCTCTGGATTGGCTTTGGGGAGCCGGCAACGGCACTAGCGG
GATGAGCTCAAATTTAAAATCTGGCAGTATTGTCCGAGTTGTAATCTAGAGAAGCGTTTT
CCGTGTTGGACTGTGTACAAGTTTCCTGGAACGGAACATCAGAGAGGGTGAGAATCCCGT
CCTTGACACAGACTCTGTGATGCGCTCTCGACGAGTCGAGTTGTTTGGGAATGCAGCTCA
AAATGGGAGGTAAATTCCTTCTAAAGCTAAATATTGGCGAGAGACCGATAGCGAACAAGT
ACCGTGAGGGAAAGATGAAAAGCACTTTGGAAAGAGAGTTAAACAGTACGTGAAATTGTT
AAAAGGGAAACGCTTGAAGTCAGTCACGTCTGCTTGGACTCAGCCTTGTGCATGGTGCAT
AGACGGGCCAGCGTCCATGTTGACTGCTGGAAAAGGATCAAAGGAATGTGGCGGGAGTGT
TATAGCCTTCGTATACAGCGGATGATATGGAGTGGGTGCTTGTGCTGGCATAATGGCTTT
AAACKACCCGTCTTGAAACACGGACCAAGGAGTCTAACATGTCTGCGAGTGTTTGGGTGA
AAACCCGAGCGCGTAATGAAAGTGAGGCACCGGCGCCCCGAGCTGAGCGACGCATCGGAG
GTAGAGCATATATGTTGGGACCCGAAAGATGGTGAACTATGCCTGAATAGGGCGAAGCCA
GAGGAAACTCTGGTGGAGGCTCGTAGCGATTCTGACGTGCAAATCGATCGTCAAATTTGG
GTATAGGGGCGAAAGACTAATCGAACCATCTAGTAGCTGGTTCCTGCCGAAGTTTCCCTC
AGGATAGCAGAAACTCGATCAGTTTTATGTGGTAAAGCGAATGATTAGAGACCTTGGGGA
TGAAACATCCTTAATCTATTCTCAAACTTTAAATATGTAAGCTCAGGATGCTTGCTTAAG
AGTTTCTAGTGGGCCATTTTTGGTAAGCAGAACTGGCGATGCGGGATGAACCGAACGCGA
GGTTAAGGTGCCGGAATACACGCTCATCAGACACCACAAAAGGTGTTAGTTCATCTAGAC
AGCAGGACGGTGGCCATGGAAGTCGGAATCCGCTAAGGAGTGTGTAACAACTCACCTGCC
GAATGAACTAGCCCTGAAAATGGATGGCGCTCAAGCGTGTTACCCATACCTCGCCGTCAA
CACTTGTTGTG---GTTGACGAGTAGGCAGGCGTGGAGGTGTGAATAAGCCTTGGAAGTG
ATTCTGGGTGGAACGGCCTCTAGTGCAGATCTTGGTGGTAGTAGCAAATATTCAAGTGAG
AACCTTGAAGACTGAAGTGGAGAAAGGTTCCATGGTAACAGCAGTTGGACATGGGTTAGT
CGATCCTAAGAGATAGGGAAGCTCCGTTTTATATCGAAAGGGAATCCGGTTAAGATTCCG
GAACCAGAATGGGGAACGGCAACGTAAACGAAGTTGGAGACGCTGGCGAGGGCCCCGGGA
AGAGTTCTCTTTTCTCCTTAACAGTCTCACCCTGAAATCGATTTATTCGGAGATAGGGTT
CAATGGCTGGTAGAGCCCGACGTCGGGTCCGGTGCGTCCTCGACAGTCCTTGAAAATCCT
ACGGAGTGTTTCCCATCTGGTCGTACTCATAACCGCAGCAGGTCTCCAAGGTGAACAGCC
TCTAGTTGATAGAACAATGTAGATAAGGGAAGTCGGCAAAATAGATCCGTAACTTCGGGA
AAAGGATTGGCTCTAAGGGTTGGGTGCGTCGGGCCTTGGGACTGGGACTACCGGACGGAT
GTGAATGGTCTTGGCGGGCGTCTGGCGCACGCTTAACAACCGACTTAGAACTGGTACGGA
CAAGGGGAATCTGACTGTCTAATTAAAACATAGCATTACTAGGTTCTTTTAATCTTTCTT
TAACAAATCTAGGTTTATATAGTTTATTAACTTTTTCATTAGTACTAGGATTACAAATTT
TAAATTAGTGCCTTCAAAA--TTCATTATTATTAGAAAGTCTATATGCTAGCTTATTAAA
TTTAGTTAGATCTCAAATAGAAAACTATTTTCCTTTCATTTATTCTTTATTTATTTTATA
TTAATTAGTAACTTAATAGCAAATATTCCTTATAACTATGCTATTTCTACTTCTATTATA
ACTTCTTTAGGTTATAGTGTAGCTATATTTGGAACAACTGTATTATCCACAAAGTTCATT
TCAGCTTTGTTCCTAATGGGACTCCATTAGGTTTAGTACCTGCATTA-GTTTGATTGAAA
CTATTTCGTATTTAGCTAGAGGATTATCTTTAGGGGTGCGACTTTTTTCTAATTTAGTAG
CAGGTCACACACTTCTAAAAATATTATCTGGACTATTAGCAACAACATCTGGAATAATTG
TAGCTACTATAACCCTTGTGCCGTTTACAATATTTGTAGCTTTAGTAGGTTTAGAAATAG
CCGTGACGTGGCATTGTCGAGAAGATCAAGCATGTCAAAGGATGGCTCGAGTGCATGAGC
ATTGCAAGAACAAGAATGTTTGCGATGCGGATGTGGACATGCTCAGCCTCTCATACGCAA
GGAGGGTCTCAAACTCTTCACTGTCTACAAAAAGCTCAAGGACGACGAAGAGAGGTCCGA
ATGCAGCTTCCCGACAAGCGACTGTATACTGCAAGTGAGGTCTACAATACCTTGCGCAAG
ATAACCGATCGGCATCTCGAGCTGCTCGGCTTGTCTGTCGAGTATGCGAGACCCGAGTGG
ATGATCCTCACCGTATTACCTGTCCCACCGCCACCTGTTCGGCCC---------------
------------------------------------------------------------
--------------------------------------------------------
[79] Pseudotomentella_mucidula_TUB_019099
TGTACTGTGAAACTGCGAATGGCTCATTAAATCAGTTATAGTTTATTTGATGGTACCTTG
CTACATGGATAACTGTGGTAAATCTAGAGCTAATACATGCAATCAGCCCTGACTTCCGGA
AGGGGTGTATTTATTAGATAAAAAACCAATGCGGTTCGCCGCTCCATTGGTGATTCATAA
TAACTTCTCGAATCGCACGGCCTTGTGCTGGYGATGCTTCATTCAAATATCTGCCCTATC
AACTTTCGATGGTAGGATAGTGGCCTACCATGGTTTCAACGGGTAACGGGGAATAAGGGT
TCGATTCCGGAGAGGGAGCCTGAGAAACGGCTACCACATCCAAGGAAGGCAGCAGGCGCG
CAAATTACCCAATCCCGACACGGGGAGGTAGTGACAATAAATAACAATATACGGGTCTTA
TAATTGGAATGAGTACAATTTAAATCCCTTAACGAGGAACAATTGGAGGGCAAGTCTGGT
GCCAGCAGCCGCGGTAATTCCAGCTCCAATAGCGTATATTAAAGTTGTTGCAGTTAAAAA
GCTCGTAGTTGAACTTCAGACCTGGCCGGATGGTCTGGCTGGGCCTTACCTCTTGGTGAG
CCATGCTCTTTACTGGAACCAGGACTTTTACCTTGAGAAAATTAGAGTGTTCAAAGCAGG
CTATGCCCGAATACATTAGCATGGAATAATAAAATAGGACGTGCGGTTCTATTTTGTTGG
TTTCTAGAGTCGCCGTAATGATTAATAGGGATAGTTGGGGGCATTAGTATTCAGTTGCTA
GAGGTGAAATTCTTGGATTTACTGAAGACTAACTATTGCGAAAGCATTTGCCAAGGATGT
TTTCATTAATCAAGAACGAAGGTTAGGGGATCGAAAACGATCAGATACCGTTGTAGTCTT
AACAGTAAACTATGCCGACTAGGGATCGGTTATGTGTCGCTCGGCACCTTACGAGAAATC
AAAGTCTTTGGGTTCTGGGGGGAGTATGGTCGCAAGGCTGAAACTTAAAGGAATTGACGG
AAGGGCACCACCAGGAGCCTGCGGCTTAATTTGACTCAACACGGGGAAACTCACCAGGTC
CAGACATGACTAGGATTGACAGATTGATAGCTCTTTCATGATTTTATGGGTGGTGGTGCA
TGGCCGTTCTTAGTTGGTGGAGTGATTTGTCTGGTTAATTCCGATAACGAACGAGACCTT
ATCCTGCTAAATAGCCAGGCCGGCTTTGGCTTCTTAGAGGGACTGCGCGTCTAGCCCGCG
GAAGTTTGAGGCAATAACAGGTCTGTGATGCCCTTAGATGTTCTGGGCCGCACGCGCGCT
ACACTGACAGAGCCAGCGAGTCCTTGACCGGAAGGTGGGTAATCTTGTGAAACTCTGTCG
TGCTGGGGATAGAGCATTGCAATTATTGCTCTTCAACGAGGAATTCCTAGTAAGCGTGAG
TCATCAGCTCGCGTTGATTACGTCCCTGCCCTTTGTACACACCGCCCGTCGCTACTACCG
ATTGAATGGCTTAGTGAGGTCTTCGGATTGGCTTCGGGGAGCCGGAAACGGCATCAGCGG
GAAAAGCTCAAATTTAAAATCTGGCGTTGTCGTCCGAGTTGTAGTCTGGAGAAGTGTTTT
CCGCGCTGGACCGTGTACAAGTCCCTTGGAACAGGGCGTCATAGAGGGTGAGAATCCCGT
CTTTGACATGGACTATGTGATGCGCTCTCAAAGAGTCGAGTTGTTTGGGAATGCAGCTCA
AAATGGGTGGTAAATTCCATCTAAAGCTAAATACAGGCGAGAGACCGATAGCGAACAAGT
ACCGTGAGGGAAAGATGAAAAGCACTTTGGAAAGAGAGTTAAACAGTACGTGAAATTGCT
GAAAGGGAAACGCTTGAAGTCAGTCGCATCTGCTAGGACTCAGCCTTGTGCTTGGTGTAT
TGATGGGCCAGCATCGATTTTGACCGTTGGAAAAAGATGGAGGGAATGTGGCGGGTGTGT
TATAGACCTCGCATACAACGGTTTGGATCGAGGAGCTTAGGATGCTGGCGTAATGGCTTT
AAGCGACCCGTCTTGAAACACGGACCAAGGAGTCTAACATGCCTGCGAGTGTTTGGGTGA
AAACCCGAGCGCGTAATGAAAGTGGGGCATCGACGCCCGGACTTGAGAGACGGTTCCGCG
GTAGAGCATGTATGTTGGGACCCGAAAGATGGTGAACTATGCCTGAATAGGGTGAAGCCA
GAGGAAACTCTGGTGGAGGCTCGTAGCGATTCTGACGTGCAAATCGATCGTCAAATTTGG
GTATAGGGGCGAAAGACTAATCGAACCATCTAGTAGCTGGTTCCTGCCGAAGTTTCCCTC
AGGATAGCAGAAACTCGATCAGATTTATGTGGTAAAGCGAATGATTAGAGGCCTTGGGGT
TGAAACAACCTTAACCTATTCTCAAACTTTAAATATGTAAGAACAAGCCGTCACTTGAAG
AGTTTCTAGTGGGCCATTTTTGGTAAGCAGAACTGGCGATGCGGGATGAACCGAACGTGA
GGTTAAGGTGCCGGAATACACGCTCATCAGACACCACAAAAGGTGTTAGTTCATCTAGAC
AGCAGGACGGTGGCCATGGAAGTCGGAATCCGCTAAGGAGTGTGTAACAACTCACCTGCC
GAATGAACTAGCCCTGAAAATGGATGGCGCTCAAGCGTGTTACCCATACCTCACCATCAG
TGTTAAAGTGATGCATTGATGAGTAGGCAGGCGTGGAGGTGTGAAGAAGCCTAGGCAGTG
ATGCTGGGTGAAACAGCCTCTAGTGCAGATCTTGGTGGTAGTAGCAAATATTCAAGTGAG
AACCTTGAAGACTGAAGTGGAGAAAGGTTCCATGGTAACAGCAGTTGGACATGGGTTAGT
CGATCCTAAGAGATAGGGAAGCTCCGTTTCATATCGAAAGGGAATCCGGTTAAGATTCCG
GAACCAGGATGTGGGACGGCAACGTAAATGAACTTGGAGACGCTGGCAAGGGCCCTGGGA
AGAGTTTTCTTTTCTCCTTAACAGTCTCACCTTGAAATCGGATTGTCCGGAGCTAAGGTT
TAATGGCTGGTAGAGCCCGACGTCGGGTCCGGTGCGTTCTTGACAGCCCTTGAAAATCCA
AGGGAACGCCTCACGCCTGGTCGTACTCATAACCGCAGCAGGTCTCCAAGGTGAACAGCC
TCTAGTTGATAGAACAATGTAGATAAGGGAAGTCGGCAAAATAGATCCGTAACTTCGGGA
AAAGGATTGGCTCTAAGGGTTGGGTATATCGGGCCTTAGAGCTGGGACTGTTAGATGGAT
GTGGATGGCTTTGGCGGGCGTCCGGTATACGCTTAACAACCGACTTAGAACTGGTACGGA
CAAGGGGAATCTGACTGTCTAATTAAAACATAGCATTCTTTGGTTATTTAAATATTACTT
TAACAAATTTAGGTTTCTATTCTCTATTTGTTTTATTTTTAATAATAGGCCTACAGAAAT
AAAATTATTACCTTCAAAATGGTCAATAGGATTAGAAAGTATCTTTGCAAGTATAAACTC
AATGGTTAGAGAACAATTAGAAATATACTTACCATTTATTTATGCTTTATTCTTTTTATT
TTAATAGCAAATTTAACTGGTAATGTTCCTTATTCTTACACTGTTACAACATCATTAGTA
GTAACAATAGGTCTATCTTTTACTATCTTAGGAGTTACTATATTAGGCATAAATTACATT
TTTATTTTGTTCCTTCTGGTACTCCTTTAGCTTTAGTACCTTTATTAGTTTTAATCGAAT
TGATAAGTTATTTAGCTAGAGCTTTCTCTTTAGGTCTACGATTATTTGCTAATATGGTTG
CCGGTCATACACTATTAAAAATATTATCTACTTTTTTATATCAAAGTAGTAGTATCATAG
TAGCAGTATTAACCTTAATACCTTTCTCTATTTTCCTGGCACTAATTGGTTTAGAATTAG
CTGTGACCCTAACTTGCAGCAAAAATCCGTCATGTTCGCGAATGGCAATTGTGTGGTCTT
TTTGTAAGTCGAAAACTACATGCGAGGCGGATGTGGTGCAGTTCAACCTCAAATCCGGAA
AGAGGGTCTCAAGTTGTTTGTCCAGTACAAGAAATCAAAGGATGACGATGAGAAATAAAA
TCCCTGCAACCAGACAAACGCCTGTTCCCACCTTCAGAGGTTTACGCCGTGTTGAGGAAG
ATTTCAGATTCGGATTTGCATCTTCTAGGGCTTTCCGACGAGTATGCCCGACCTGAATGG
ATGATTTTGACTGTCATGCCCGTTCCTCCCCCGCCTGTCAGACCCAGTATCGCAGTCGAT
GGAGGGACAATGAGGAGTGAGGATGATCTGACGTACAAGCTTGGTGACATAATCAAGGCC
TCTGCTAATGTGCGGCGGTGTGAACAAGAAGGTGCCCCCGCTCATGTTATCACTGA
[80] Thelephora_caryophyllea_TUB_019100
----CTGTGAAACTGCGAATGGCTCATTAAATCAGTTATAGTTTATTTGATGGTACCTTG
CTACATGGATAACTGTGGTAATTCTAGAGCTAATACATGCAATCAGCCCCGACTTCTGGA
AGGGGTGTATTTATTAGATAAAAAACCAACGCGGTTCGCCGCTCCCTTGGTGATTCATAA
TAACTCCTCGAATCGCATGGCCTTGTGCTGGCGATGCTTCATTCAAATATCTGCCCTATC
AACTTTCGATGGTAGGATAGAGGCCTACCATGGTTTCAACGGGTAACGGGGAATAAGGGT
TCGATTCCGGAGAGGGAGCCTGAGAAACGGCTACCACATCCAAGGAAGGCAGCAGGCGCG
CAAATTACCCAATCCCGACACGGGGAGGTAGTGACAATAAATAACAACGTATGGGTCCTA
CGATTGGAATGAGTACAATTTAAATCCCTTAACGAGGAACAATTGGAGGGCAAGTCTGGT
GCCAGCAGCCGCGGTAATTCCAGCTCCAATAGCGTATATTAAAGTTGTTGCAGTTAAAAA
GCTCGTAGTTGAACTTCAGACCTGGCTGGATGGTCTGGCTGGGCCTTACCTCTTGGTGAG
CCATGCCCTTCACTGGAACCAGGACTTTTACCTTGAGAAAATTAGAGTGTTCAAAGCAGG
CCATGCCCGAATACATTAGCATGGAATAATAAAATAGGACGTGCGGTTCTATTTTGTTGG
TTTCTAGAGTCGCCGTAATGATTAATAGGGATAGTTGGGGGCATTAGTATTCAGTTGCTA
GAGGTGAAATTCTTGGATTTACTGAAGACTAACTACTGCGAAAGCATTTGCCAAGGATGT
TTTCATTAATCAAGAACGAAGGTTAGGGGATCGAAAACGATCAGATACCGTTGTAGTCTT
AACAGTAAACTATGCCGACTAGGGATCGGTTATGTGTCGCTCGGCACCTTACGAGAAATC
AAAGTCTTTGGGTTCTGGGGGGAGTATGGTCGCAAGGCTGAAACTTAAAGGAATTGACGG
AAGGGCACCACCAGGAGCCTGCGGCTTAATTTGACTCAACACGGGGAAACTCACCAGGTC
CAGACATGACTAGGATTGACAGATTGATAGCTCTTTCATGATTTTATGGGTGGTGGTGCA
TGGCCGTTCTTAGTTGGTGGAGTGATTTGTCTGGTTAATTCCGATAACGAACGAGACCTT
ATCCTGCTAAATAGCTAGGCCGGCTTTGGCTTCTTAGAGGGACTGCGCGTCTAGCCCGCG
GAAGTTTGAGGCAATAACAGGTCTGTGATGCCCTTAGATGTTCTGGGCCGCACGCGCGCT
ACACTGACAGAGCCAGCGAGACCTTGGCCGGAAGGTGGGTAATCTTGTGAAACTCTGTCG
TGCTGGGGATAGAGCATTGCAATTATTGCTCTTCAACGAGGAATTCCTAGTAAGCGTGAG
TCATCAGCTCGCGTTGATTACGTCCCTGCCCTTTGTACACACCGCCCGTCGCTACTACCG
ATTGAATGGCTTAGTGAGGTCTTCGGATTGGCTTCGGAGGGCCGGCAACGGCCCAAGCGG
GAAGAGCTCAAATTTAAAATCTGGTGTGGCCGTCCGAGTTGTAGTCTGGAGAAGCGTCTT
CCGTGTTGGACCGTGTATAAGTCTCTTGGAACAGGGCGTCATAGAGGGTGAGAATCCCGT
CTTTGACACGGACTATGTGATGCGCTCTCAAAGAGTCGAGTTGTTTGGGAATGCAGCTCA
AAATGGGTGGTAAATTCCATCTAAAGCTAAATATAGGCGAGAGACCGATAGCGAACAAGT
ACCGTGAGGGAAAGATGAAAAGCACTTTGGAAAGAGAGTTAAACAGTACGTGAAATTGCT
GAAAGGGAAACGCTTGAAGTCAGTCATGTCTGCCAGGACTCAGCCTTGTGCTTGGTGTAT
GGATGGGCCAACATCAATTTTGACCGTTGGAGAAAGGCTTTGGGAATGTGGCGGGTGTGT
TATAGCCCTTGTATACAACGGTTGGGATTGAGGAGCTTAGGATGTTGGCATAATGGCTTT
AAGCGACCCGTCTTGAAACACGGACCAAGGAGTCTAACATGCCTGCGAGTGTTTGGGTGA
AAACCCATGTGCGTAATGAAAGTGGAGCATCAGCGCCTGGACTTGAGAGACGGTTCTACG
GTAGAGCATGTGTGTTGGGACCCGAAAGATGGTGAACTATGCCTGAATAGGGTGAAGCCA
GAGGAAACTCTGGTGGAGGCTCGTAGCGATTCTGACGTGCAAATCGATCGTCAAATTTGG
GTATAGGGGCGAAAGACTAATCGAACCATCTAGTAGCTGGTTCCTGCCGAAGTTTCCCTC
AGGATAGCAGAAACTCGATCAGATTTATGTGGTAAAGCGAATGATTAGAGGCCTTGGGGT
TGAAACAACCTTAACCTATTCTCAAACTTTAAATATGTAAGAACAAGCCGTCACTTTGAG
AGTTTCTAGTGGGCCATTTTTGGTAAGCAGAACTGGCGATGCGGGATGAACCGAACGTGA
GGTTAAGGTGCCGGAATGCACGCTCATCAGACACCACAAAAGGTGTTAGTTCATCTAGAC
AGCAGGACGGTGGCCATGGAAGTCGGAATCCGCTAAGGAGTGTGTAACAACTCACCTGCC
GAATGAACTAGCCCTGAAAATGGATGGCGCTCAAGCGTGCTACCCATACCTCACCGTCAG
CGTTGAAGTGATGCGCTGACGAGTAGGCAGGCGTGGAGGTGTGAAGAAGCCTAGGCAGTG
ATGCTGGGTGAAACAGCCTCTAGTGCAGATCTTGGTGGTAGTAGCAAATATTCAAGTGAG
AACCTTGAAGACTGAAGTGGAGAAAGGTTCCATGGTAACAGCAGTTGGACATGGGTTAGT
CGATCCTAAGAGATAGGGAAGCTCCGTTTCATATCGAAAGGGAATCCGGTTAAGATTCCG
GAACCAGGATATGGGACGGCAACGTAAATGAACTTGGAGACGCTGGCGAGGGCCCCGGGA
AGAGTTTTCTTTTCTCCTTAACAGCCTCACCCTGAAATCGGATTGTCCGGAGATAGGGTT
TAATGGTTGGTAGAGCTCAACGTTGGGTCCGGTGCGTTCTCGACAGTCCTTGAAAATCCA
AGGGAACGCTTCATACCTGGTCGTACTCATAACCGCAGCAGGTCTCCTAGGTGAACAGCC
TCTAGTTGATAGAACAATGTAGATAAGGGAAGTCGGCAAAATAGATCCGTAACTTCGGGA
AAAGGATTGGCTCTAAGGCTTGGGTACGTTGGGCTGGGTAGCTAGGACTGCTGGGTGGAC
GTGGATGGCTTCGGCGGGCGTCCGGCGTGCACTTAACAAGCGACTTAGAACTGGTACGGA
CAAGGGGAATCTGACTGTCTAATTAAAACATAGCATTTTTTGGTTATTTAAATATAACTT
TAACTAATTTAGGTTTTTATTCCCTTTTTGTATTATTTTTAATAATAGGAATACAGAAAC
AAAATTATTACCAAATAAATGGTCAATAGGTTTAGAAAGTATATTTGCAAGTGTAAATGC
TATGGTTAGAGAACAATTAGAAATTTATTTACCTTTTATTTATTCATTATTCTTTTTATA
TTAATAGCAAATTTAACAGGTAATGTTCCTTATTCATATACTGTAACAACTTCTATTATT
GTTACAATTGGTTTATCATTTACTATTCTTGGTGTGACTATTTTAGGCATAAATTACATT
TCTATTTTGTACCATCTGGTACACCATTAGCATTAGTGCCTTTATTAGTATTAATTGAAA
CAGTAAGTTATTTAGCTAGAGCATTTTCTTTAGGAATAAGATTATTTGCTAATATGCTGG
CAGGCCATACTTTACTAAAAATAGTATCTACTTTTTTATATCAAAATGCTGGAATAGTAG
CAGCTATATTTACAATAATACCATTTACTATCTTTGTAGGATTAATTGGATTAGAATTAG
CCGTGATCCCAATTTGCGGATCGTATCCGCCATGTCCGAGGATGGCCGTTGTGTGGTCGT
TCTGTAAGACCAAGATGGTTTGCGAGGCGGCTGTGGTGGTGTACAACCTACGATCCGTAA
AGAAGGGTTGAAATTGTTCGTGCAGTACAAGAAGCCAAAGGATGACGACGAGAAATGAAA
TCGCTTCAACCGGATAAGCGGCTGTTTTCTCCATCGGAGGTGTATGCCGTCCTTCGTAAA
ATATCTGACACAGATCTTCACCTACTTGGTTTATCCGACGAATACGCTCGCCCAGAGTGG
ATGATTCTCACAGTTATGCCCGTCCCACCCCCACCCGTTCGTCCTAGTATCGCCGTCGAT
GGCGGGACAATGCGAAGTGAGGATGATCTGACATACAAACTCGGAGATATCATCAAAGCA
TCCGCGAACGTGCGGAGATGCGAACAGGAAGGAGCTCCTGCACATGTTATCACGGA
[81] Pseudohydnum_gelatinosum_TUB_019106
CATACTGTGAAACTGCGAATGGCTCATTAAATCAGTTATAGTTTATTTGATGGTACCTTG
CTACATGGATAACTGTGGTAATTCTAGAGCTAATACATGCAACAAGCCCCGACTCTCGGA
AGGGGTGTATTTATTAGATAAAAAGCCAACGCGGTTCGCCGCTCCCTTGGTGATTCATAA
TAACTTCTCGAATCGTATGGCCTTGCGCCGGCGATGCTTCATTCAAATATCTGCCCTATC
AACTTTCGATGGTAGGATAGAGGCCTACCATGGTTTCAACGGGTAACGGGGAATAAGGGT
TCGATTCCGGAGAGGGAGCCTGAGAAACGGCTACCACATCCAAGGAAGGCAGCAGGCGCG
CAAATTACCCAATCCCGACACGGGGAGGTAGTGACAATAAATAACAATACATGGGTCTTG
TAATTGGAATGAGTACAATTTAAATCCCTTAACGAGGAACAATTGGAGGGCAAGTCTGGT
GCCAGCAGCCGCGGTAATTCCAGCTCCAATAGCGTATATTAAAGTTGTTGCAGTTAAAAA
GCTCGTAGTTGAACTTCGGACCTGGCCGGGCGGTCCGGCTGAGTCTTACCTCTTGGTGAG
CCATGCCCTTCATTGGAACCAGGACTTTTACCTTGAGAAAATTAGAGTGTTCAAAGCAGG
CTACGCCCGAATACGTTAGCATGGAATAATAAAATAGGACGTGCGGTTCTATTTTGTTGG
TTTCTAGAGTCGCCGTAATGATTAATAGGGACAGTCGGGGGCATTAGTATTGAGTTGCTA
GAGGTGAAATTCTTGGATTTACTCAAGACTAACTTCTGCGAAAGCATTTGCCAAGGATGT
TTTCATTGATAAAGAACGAAGGTTAGGGGATCGAAAACGATCAGATACCGTTGTAGTCTT
AACAGTAAACTATGCCGACTAGGGATCGGTTATGTGTCGCTCGGCACCTTACGAGAAATC
AAAGTCTTTGGGTTCTGGGGGGAGTATGGTCGCAAGGCTGAAACTTAAAGGAATTGACGG
AAGGGCACCACCAGGAGCCTGCGGCTTAATTTGACTCAACACGGGGAAACTCACCAGGTC
CAGACATGACTAGGATTGACAGATTGATAGCTCTTTCTTGATTTTATGGGTGGTGGTGCA
TGGCCGTTCTTAGTTGGTGGAGTGATTTGTCTGGTTAATTCCGATAACGAACGAGACCTT
AACCTGCTAAATAGCCCGGCCGGCTTTGGCTTCTTAGAGGGACTATGCGTCTAGCCGATG
GAAGTTTGAGGCAATAACAGGTCTGTGATGCCCTTAGATGTTCTGGGCCGCACGCGCGCT
ACACTGACAGAGCCAGCGAGACCTTGGCCGGAAGGTGGGTAATCTTGTGAAACTCTGTCG
TGCTGGGGATAGAGCATTGCAATTATTGCTCTTCAACGAGGAATTCCTAGTAAGCGTGAG
TCATCAGCTCGCGTTGATTACGTCCCTGCCCTTTGTACACACCGCCCGTCGCTACTACCG
ATTGAATGGCTTAGTGAGGTCTCCGGATCGGCTCCGGGAAGCCGGCAACGGCATCAGCGG
GAAAAGCTCAAATTTGAAATCTGGCGGTGCCGTCCGAGTTGTAGTCTAGAGAGGTGTCTT
CTGCGTCGGACCATGCACAAGTCCCTTGGAACAGGGCGTCATAGAGGGTGAGAATCCCGT
CCGTGGCATGGACTCTGTGATGCGCCTTCGAAGAGTCGAGTTGTTTGGGAATGCAGCTCA
AAATGGGTGGTAAATTCCATCTAAAGCTAAATACAGGCGAGAGACCGATAGCGAACAAGT
ACCGTGAGGGAAAGATGAAAAGCACTTTGGAAAGAGAGTTAAACAGTACGTGAAATTGTT
GAAAGGGAAACGCTTGGAGTCAGTCGCGTTTGCCGGGACTCAGCCTTGTGCTTGGTGCAT
ACACGGGCCAGCATCGATTTTGATCGCCGGAAAAAGGCTTGGGGAAGGTGGCGGGTGTGT
TATAGCCCTTGTATACGGTGGTTGGGATTGAGGAGCTTAGGATGCTGGCGTAATGGCTTT
AAACGACCCGTCTTGAAACACGGACCAAGGAGTCTAACATGCCTGCGAGTGTTTGGGTGA
AAACCCAGGCGCGTAATGAAAGTGAGGCACCGACGCCCGATCCTGACTGATGGATTTGAG
GTAGAGCATGTATGTTGGGACCCGAAAGATGGTGAACTATGCCTGAATAGGGCGAAGCCA
GAGGAAACTCTGGTGGAGGCTCGTAGCGATTCTGACGTGCAAATCGATCGTCAAATTTGG
GTATAGGGGCGAAAGACTAATCGAACCATCTAGTAGCTGGTTCCTGCCGAAGTTTCCCTC
AGGATAGCAGAAACTCGATCAGTTTTATGTGGTAAAGCGAATGATTAGAGGCCTTGGGGT
TGAAACAACCTTAACCTATTCTCAAACTTTAAATATGTAAGATCGGGCCGTCTCTTGAAG
AGTTTCTAGTGGGCCATTTTTGGTAAGCAGAACTGGCGATGCGGGATGAACCGATCGCGA
GGTTAAGGTGCCGGAATGCACGCTCATCAGACACCACAAAAGGTGTTAGTTCATCTAGAC
AGCAGGACGGTGGCCATGGAAGTCGGAACCCGCTAAGGAGTGTGTAACAACTCACCTGCC
GAATGAACTAGCCCTGAAAATGGATGGCGCTCAAGCGTGCTACCCATACCTCGCCGTCAG
CGTTGAAGTGACGCGCTGACGAGTAGGCAGGCGTGGAGGTGTGAAGAAGCCTTGGCAGCG
ATGCTGGGTGAAACGGCCTCTAGTGCAGATCTTGGTGGTAGTAGCAAATATTCAAGTGAG
AACCTTGAAGACTGAAGTGGAGAAAGGTTCCATGGTAACAGCAGTTGGACATGGGTTAGT
CGATCCTAAGAGATAGGGAAGCTCCGTTTCATATCGAAAGGGAATCCGGTTAAGATTCCG
GAACCAGGATGCGGAACGGCAACGTAAATGAACTTGGAGACGCTGGTCGGAGCCCTGGGA
AGAGTTTTCTTTTCTCCTTAACAAGCTCACCCTGAAATCGATTTACTCGGAGCTAGGGTT
TAATGCTTGGTAGAGCTCGGCGCCGGGTCCGGTGCGTTCCGAACAGTCCGTGAAAATCCA
AGGGAATGTTTCGTACCTGGTCGTACTCATAACCGCAGCAGGTCTCCAAGGTGAACAGCC
TCTAGTTGATAGAACAATGTAGATAAGGGAAGTCGGCAAAATAGATCCGTAACTTCGGGA
AAAGGATTGGCTCTAAGGGTTGGGTGCGTCGGGCCTTGGAGCTGGGACTGTGGGATGGAC
GTCGACGGCCTTGGCGGGCGTCCGGCGTACGCTTAACAACCAACTTAGAACTGGTACGGA
CAAGGGGAATCTGACTGTCTAATTAAAACATAGCATTTTTTGGTTTCCTAACTATTGCAT
TAACTAATTTATCTTTATATACTATAATAGTATTGAATATTGTTATTGGATTACAGATAA
TAAAATAATACCATCCAAATGGTCTATAGCCTTAGAAAGTACATTTACAACAGTATCTTC
AATTGTAAAAGATCAAATAGAAAAATATTTACCTTTTATTTATTCATTATTTTTTTTATT
TTAATTGCTAATTTAATTGGTAATGTTCCTTATAACTATACGATAACTACCTCATTAATT
CTATCTATTGGTTTAAGTTTTACCATATTTGGAGTGACTTTAATCGGAAAGCATTAGCAT
TTACATTTGTACCGGATGGTACACCATTACAACTAGTACCTTTACTTTCTTCTATTGAAT
TAGTTAGTTATTCAGCAAGAGCTTTCTCTCTAGGAATTAGACTTTTTGCTAACTTAGTTG
CTGGTCATTCTTTATTAAAAATACTAAGTACATTTTTATTAAAAAATAGTGAATTGTTTA
TTGCTATAATAGCATTAGTACCTTTTTCTATTTTTGTTGCTTTATCTGTTTTAGAATTAT
CTGTGACCCCAACTTGCGGACAAGATCCGCCACGTTCGCGCATGGCTATCGTTTGGGCCC
ATTGCAAATCGAAAATGGTCTGCGAGCCGGTTGCGGTCACATTCAGCCACTCATCCGGAA
GGAAGGCCTCAAGTTCTTCTTGGTCTACAAGAAGACGCGGGACGAGGAAGAGATGTCAAG
ATCAGTCAGCAGGATAAACGGCCATACTCCGCGTCCGAAGCCTATACAACCCTGAAAAAG
ATCGGCGACAGCGATCTGACTCTCCTCGGCCTTTCCGAGGCGTATGCACGCCCTGATTGG
ATGATCCTCACGGTCCTTCCTGTCCCGCCTCCACCCGTCCGTCCGAGCATCGCTGTCGAC
GGCGGTACTATGCGCAGCGAAGATGATTTGACGTACAAGCTTGGCGACATCCTGAAAGCA
AGCGCCAATGTCCGTCGTTGCGAGCAGGAAGGTGCTCCCGCGCACGTCATC-----
[82] Exidia_recisa_TUB_019105
TATACTGTGAAACTGCGAATGGCTCATTAAATCAGTTATAGTTTATTTGATGGTACCTTG
CTACATGGATAACTGTGGTAATTCTAGAGCTAATACATGCATCAAGCCCCGACTTCTGGA
AGGGGTGTATTTATTAGATAAAAAACCAACGCGGTTCGCCGCTCCCTTGGTGATTCATAA
TAACTTCTCGAATCGCATGGCCTTGCGCCGGCGATGCTTCATTCAAATATCTGCCCTATC
AACTTTCGATGGTAGGATAGAGGCCTACCATGGTTTCAACGGGTAACGGGGAATAAGGGT
TCGATTCCGGAGAGGGAGCCTGAGAAACGGCTACCACATCCAAGGAAGGCAGCAGGCGCG
CAAATTACCCAATCCCGACACGGGGAGGTAGTGACAATAAATAACAATATATGGGTCTTA
TAATTGGAATGAGTACAATTTAAATCCCTTAACGAGGAACAATTGGAGGGCAAGTCTGGT
GCCAGCAGCCGCGGTAATTCCAGCTCCAATAGCGTATATTAAAGTTGTTGCAGTTAAAAA
GCTCGTAGTTGAACTTCAGACCTGGCCGGGCGGTCCGGCTGGGCCTTACCTCTTGGTGAG
CCATGCCCTTTACTGGAACCAGGACTTTTACCTTGAGAAAATTAGAGTGTTCAAAGCAGG
CTATGCCTGAATACGTTAGCATGGAATAATAAAATAGGACGTGCGGTTCTATTTTGTTGG
TTTCTAGAGTCGCCGTAATGATTAATAGGGATAGTTGGGGGCATTCGTATTCCGTTGCTA
GAGGTGAAATTCTTGGATTTACGGAAGACGAACTTCTGCGAAAGCATTTGCCAAGGATGT
TTTCATTAATCAAGAACGAAGGTTAGGGGATCGAAAACGATCAGATACCGTTGTAGTCTT
AACAGTAAACTATGCCGACTAGGGATCGGTTATGTGTCGTTCGGCACCTTACGAGAAATC
AAAGTCTTTGGGTTCTGGGGGGAGTATGGTCGCAAGGCTGAAACTTAAAGGAATTGACGG
AAGGGCACCACCAGGAGCCTGCGGCTTAATTTGACTCAACACGGGGAAACTCACCAGGTC
CAGACATGACTAGGATTGACAGATTGATAGCTCTTTCTTGATTTTATGGGTGGTGGTGCA
TGGCCGTTCTTAGTTGGTGGAGTGATTTGTCTGGTTAATTCCGATAACGAACGAGACCTT
AACCTGCTAAATAGCCAGGCCGTCTTCGGCTTCTTAGAGGGACTATGCGTCTAGCTGATG
GAAGTTTGAGGCAATAACAGGTCTGTGATGCCCTTAGATGTTCTGGGCCGCACGCGCGCT
ACACTGACAGAGCCAGCGAGACCTTGGCCGGAAGGTGGGTAATCTTGTGAAACTCTGTCG
TGCTGGGGATAGAGCATTGCAATTATTGCTCTTCAACGAGGAATTCCTAGTAAGCGTGAG
TCATCAGCTCGCGTTGATTACGTCCCTGCCCTTTGTACACACCGCCCGTCGCTACTACCG
ATTGAATGGCTTAGTGAGGTCTCCGGATTGACTTCGGGGAGCCGGCAACGGCACCAGCGG
GATGAGCTCAAATTTGAAATCTGGCGGTGCCGTCCGAGTTGTAATCTATAGAGGTGTTTT
CCGTGCCGGACCGTGTACAAGTCCCTTGGAACAGGGCGTCATAGAGGGTGAGAATCCCGT
CCATGACACGGACTATGTGATACACCTTCAAAGAGTCGAGTTGTTTGGGAATGCAGCTCA
AAATGGGTGGTAAATTCCATCTAAAGCTAAATACAGGCGAGAGACCGATAGCGAACAAGT
ACCGTGAGGGAAAGATGAAAAGAACTTTGGAAAGAGAGTTAAACAGTACGTGAAATTGTT
GAAAGGGAAACGATTGGAGTCAGTCGCGTTTGCCAGGACTCAGCCTTGTGCTCGGTGCAT
GAATGGGCCAGCATCTATTTTGGACGCCGGAAAAGGGCGGGAGGAATGTGGC-GCTGTGT
TATAGCCTTCGTACACGGTGTCTGGGATAGAGGAGCTTAGGATGCTGGCGTAATGGCTTT
AAACGACCCGTCTTGAAACACGGACCAAGGAGTCTAACATGCCTGCGAGTGTTTGGGTGA
AAACTCAGGCGCGTAATGAAAGTGAGGCACCGACGCCCGATCCTGACYGACGGATTTGAG
GCAGAGCATGTATGTTGGGACCCGAAAGATGGTGAACTATGCCTGAATAGGGTGAAGCCA
GAGGAAACTCTGGTGGAGGCTCGTAGCGATTCTGACGTGCAAATCGATCGTCAAATTTGG
GTATAGGGGCGAAAGACTAATCGAACCATCTAGTAGCTGGTTCCTGCCGAAGTTTCCCTC
AGGATAGCAGAAACTCAATCAGTTTTATGTGGTAAAGCGAATGATTAGAGGCCTTGGGGT
TGAAACAACCTTAACCTATTCTCAAACTTTAAATATGTAAGATCGGGCCGTCACTTAAAG
AGTTTCTAGTGGGCCATTTTTGGTAAGCAGAACTGGCGATGCGGGATGAACCGATCGCGR
GGTTAAGGTGCCGGAATACACGCTCATCAGACACCACAAAAGGTGTTAGTTCATCTAGAC
AGCAGGACGGTGGCCATGGAAGTCGGAATCCGCTAAGGAGTGTGTAACAACTCACCTGCC
GAATGAACTAGCCCTGAAAATGGATGGCGCTCAAGCGTGTTACCCATACCYCGCCGTCAG
CGTTGAAGTAAYGCGCTGACGAGTAGGCAGGCGTGGAGGTGTGAAGAAGCCTTGGGAGTG
ATCCTGGGTGAAACGGCCTCTAGTGCAGATCTTGGTGGTAGTAGCAAATATTCAAGTGAG
AACCTTGAAGACTGAAGTGGAGAAAGGTTCCATGGTAACAGCAGTTGGACATGGGTTAGT
CGATCCTAAGAGATAGGGAAGCTCCGTTTCATATCGAAAGGGAATCCAGTTAAGATTCTG
GAACCAGGATGTAGAACGGCAACGTAAATGAACTTGGAGACGCTGGCAGGGGCCCCGGGA
AGAGTTTTCTTTTCTCCTTAACAGTCTCACCCTGAAATCATATTGTATGGAGCTAGGGTT
CAATGGCTGGTAGAGCTCGGCGCCGGGTCCGGTGCGTTCCTGACAGTCCTTGAAAATCCA
AGGGAATGTTTTACACCTGGTCGTACTCATAACCGCAGCAGGTCTCCAAGGTGAACAGCC
TCTAGTTGATAGAACAATGTAGATAAGGGAAGTCGGCAAAATAGATCCGTAACTTCGGGA
AAAGGATTGGCTCTAAGGCTTGGGTACGTCGGGGCTTGGGGATGGAACTGCAGGATGGAT
GTGGATGGCCTTGTCTTGCGTCCGGCGTGCGCTTAACAAGCAACTTAGAACTGGTACGGA
CAAGGGGAATCTGACTGTCTAATTAAAACATAGCATTTTTAGGGTATTTTACTTTAACAA
TTACAAATCTTGCCCTTTATTCTATTATAGTCTTAATTATAACTGTAGGACTACAGAAAG
TAAATTAATTCCCTCTAAATGGTCAATAGCTTTAGAAAGTTTATATTCTACAATATCTTC
TATTGTAAAAGATCAAATAGAACGTTATTTTCCTTTTATTTATTCATTATTTTTTTTATT
TTAATTGCTAATTTAATAGGTAATGTACCTTATTCATACTCTGTTACTACTTCAATTATT
GTAACAATGAGTTTTAGTCTAACTATATTTGGAGTAACTATTTTAGGAAAAAAATTGAAT
TTTCATTTGTGCCAGAAGGTACTCCATTAGCCTTAACACCCGTTTTATCTCTAATTGAAT
TAATTAGTTATTCTGCTAGGGCTTTTAGTTTAGGTATACGATTATTCGCCAACATGGTAG
CTGGACATGCTCTATTAAAAATATTAAGTACTTTCTTACTAAAAAGTGAAAACTTATTTA
TTGCAGTTGGTGCTCTAGTTCCTTTTTCAATATTCTGTGCTTTATCAGTTTTAGAGTTGG
CAGTGACGTCAACTTGCCGACAAGGTCCGCCACGTGCGCGAATGGCTATCGTGTGGGCGC
ATTGCAAGACCAAGATGGTCTGTGACGCGGGTGTGGGCACGTCCAGCCGCTCATCCGGAA
AGAAGGCTTGAAGCTCTTCTTGGTTTACAAGAAATCGAAAGACGAGGATGAGATGTGAAG
CTGAACCAGCAGGACAAGCGGCTATTCCCTCCCGCCGACGTCTACAACACGCTGAAAAAG
ATACCTGATAGCGACCTTGCGCTTCTTGGGTTGTCTGAGGCTTACGCGCGTCCTGACTGG
ATGATCTTGACGGTTCTGCCTGTCCCGCCGCCGCCCGTTCGTCCAAGTATAGCAGTGGAC
GGCGGCGCCATGCGCAGCGAGGATGATCTGACGTACAAATTGGGTGACATTCTCAAAGCG
AGCATGGCTGTACGGAGATGCGAGCAGGAAGGCGCGCCTGCCCATGTTATCTCGGA
[83] Tremiscus_helvelloides_TUB_019107
TATACTGTGAAACTGCGAATGGCTCATTAAATCAGTTATAGTTTATTTGATGATACCTTG
CTACATGGATAACTGTGGTAATTCTAGAGCTAATACATGCATCAAGCCCCGACTTCTGGA
AGGGGTGTATTTATTAGATAAAAAGCCAACGCGGTTCGCCGCTCCCTTGGTGATTCATAA
TAACTTCTCGAATCGCATGGCCTTGCGCCGGCGATGCTTCATTCAAATATCTGCCCTATC
AACTTTCGATGGTAGGATAGAGGCCTACCATGGTTTCAACGGGTAACGGGGAATAAGGGT
TCGATTCCGGAGAGGGAGCCTGAGAAACGGCTACCACATCCAAGGAAGGCAGCAGGCGCG
CAAATTACCCAATCCCGACACGGGGAGGTAGTGACAATAAATAACAATATATGGGTCTTA
TAATTGGAATGAGTACAATTTAAATCCCTTAACGAGGAACAATTGGAGGGCAAGTCTGGT
GCCAGCAGCCGCGGTAATTCCAGCTCCAATAGCGTATATTAAAGTTGTTGCAGTTAAAAA
GCTCGTAGTTGAACTTCAGACCTGGCCGGGCGGTCCGGCTGGGTCTTACCTCTTGGTGAG
CCATGCCCTTTGTTGGAACCAGGACTTTTACCTTGAGAAAATTAGAGTGTTCAAAGCAGG
CTATGCCTGAATACGTTAGCATGGAATAATAAAATAGGACGTGCGGTTCTATTTTGTTGG
TTTCTAGAGTCGCCGTAATGATTAATAGGGATAGTTGGGGGCATTTGTATTCGGTTGCTA
GAGGTGAAATTCTTGGATTTACCGAAGACAAACTTCTGCGAAAGCATTTGCCAAGGATGT
TTTCATTAATCAAGAACGAAGGTTAGGGGATCGAAAACGATCAGATACCGTTGTAGTCTT
AACAGTAAACTATGCCGACTAGGGATCGGTTATGTGTCGCTCGGCACCTTACGAGAAATC
AAAGTCTTTGGGTTCTGGGGGGAGTATGGTCGCAAGGCTGAAACTTAAAGGAATTGACGG
AAGGGCACCACCAGGAGCCTGCGGCTTAATTTGACTCAACACGGGGAAACTCACCAGGTC
CAGACATGACTAGGATTGACAGATTGATAGCTCTTTCTTGATTTTATGGGTGGTGGTGCA
TGGCCGTTCTTAGTTGGTGGAGTGATTTGTCTGGTTAATTCCGATAACGAACGAGACCTT
AACCTGCTAAATAGCCAGGCCGGCTTTGGCTTCTTAGAGGGACTATGCGTCTAGCCGATG
GAAGTTTGAGGCAATAACAGGTCTGTGATGCCCTTAGATGTTCTGGGCCGCACGCGCGCT
ACACTGACAGAGCCAGCGAGACCTTGGCCGGAAGGTGGGTAATCTTGTGAAACTCTGTCG
TGCTGGGGATAGAGCATTGCAATTATTGCTCTTCAACGAGGAATTCCTAGTAAGCGTGAG
TCATCAGCTCGCGTTGATTACGTCCCTGCCCTTTGTACACACCGCCCGTCGCTACTACCG
ATTGAATGGCTTAGTGAGGTCTCCGGATTGGCTCCGGGGAGCCGGCAACGGCACCAGAGG
GAAGAGCTCAAATTTGAAATCTGGCGGTGCCGTCCGAGTTGTAGTTTAGAGAGGTGTTAT
CCGTGGCGGACCGTGTACAAGTCCCTTGGAACGGGGCGTCATAGAGGGTGAGAATCCCGT
CCATGACACGGACTATGTGATGCGCCTTCAAAGAGTCGAGTTGTTTGGGAATGCAGCTCA
AAATGGGTGGTAAATTCCATCTAAAGCTAAATACAGGCGAGAGACCGATAGCGAACAAGT
ACCGTGAGGGAAAGATGAAAAGCACTTTGGAAAGAGAGTTAAACAGTACGTGAAATTGTT
GAAAGGGAAACGCTTGAAGTCAGTCGCGTCTGCCGGGACTCAGCCTTGTGCTTGGTGCAR
YGAYGGGCCAGCATCAATTTTGGCTGTCGGAYAAAGGYGGGGGGAAGGTGGCGGGTGTGT
TATAGCCCTTGTATACGTCGGCTGGGATTGAGGAGCTTAGGATGCTGGCGTAATGGCTTT
AAACGACCCGTCTTGAAACACGGACCAAGGAGTCTAACATGCCTGCGAGTGTTTGGGTGA
AAACCCAGGCGCGTAATGAAAGTGAGGCACCGACGCCCGACCCTGACCGACGGGTTTGAG
GTGGAGCATGTATGTTGGGACCCGAAAGATGGTGAACTATGCCTGAATAGGGCGAAGCCA
GAGGAAACTCTGGTGGAGGCTCGTAGCGATTCTGACGTGCAAATCGATCGTCAAATTTGG
GTATAGGGGCGAAAGACTAATCGAACCATCTAGTAGCTGGTTCCTGCCGAAGTTTCCCTC
AGGATAGCAGAAACTCGATCAGTTTTATGTGGTAAAGCGAATGATTAGAGGCCTTGGGGA
TGAAACATCCTTAACCTATTCTCAAACTTTAAATATGTAAGATCGGACCGTCTCTTGAAG
AGTTTCTAGTGGGCCATTTTTGGTAAGCAGAACTGGCGATGCGGGATGAACCGATCGCGA
GGTTAAGGTGCCGGAATACACGCTCATCAGACACCACAAAAGGTGTTAGTTCATCTAGAC
AGCAGGACGGTGGCCATGGAAGTCGGAACCCGCTAAGGAGTGTGTAACAACTCACCTGCC
GAATGAACTAGCCCTGAAAATGGATGGCGCTCAAGCGTGTTACCCATACCTCGCCGTCAG
CGTTGAAGTGACGCGCTGACGAGTAGGCAGGCGTGGGGGTGTGAAGAAGCCTTGGCAGTG
ATGCTGGGTGAAACGGCCCCTAGTGCAGATCTTGGTGGTAGTAGCAAATATTCAAGTGAG
AACCTTGAAGACTGAAGTGGAGAAAGGTTCCATGGTAACAGCAGTTGGACATGGGTTAGT
CGATCCTAAGAGATAGGGAAGCTCCGTTTCATATCGAAAGGGAATCCGGTTAAGATTCCG
GAACCAGGATGCAGAACGGCAACGTAAATGAACTTGGAGACGCTGGCGAGGGCCCTGGGA
AGAGTTATCTTTTCTCCTTAACCGTCTAACCCTGAAATCGGATTGTCCGGAGCTAGGGTT
CAATGGCGGGTAGAGCCTGTCGACAGGTCCGGTGCGTCCTCGACAGCCCTTGAAAATCCA
AGGGAATGTTTTGCGCCTGGTCGTACTCATAACCGCAGCAGGTCTCCAAGGTGAACAGCC
TCTAGTTGATAGAACAATGTAGATAAGGGAAGTCGGCAAAATAGATCCGTAACTTCGGGA
AAAGGATTGGCTCTAAGGGTTGGGTGCGTCGGGCCTTGGAGTTGGGACTGCGGGATGGAC
ATGGATGGCCTTGGCGGGCGTCCGGCGCACGCTTAACAACCGACTTAGAACTGGTACGGA
CGAGGGGAATCTGACTGTCTAATTAAAACATAGCAT------------------------
------------------------------------------------------------
------------------------------------------------------------
------------------------------------------------------------
------------------------------------------------------------
------------------------------------------------------------
------------------------------------------------------------
------------------------------------------------------------
------------------------------------------------------------
------------------------------------------------------------
----GATCTCAATTTGCGGACAAGATTCGTCACATTCGCGCATGTCGGCCGTATGGGCTC
ATTGTAAGGGCAAGATGATCTGCGAGCCGGTTGCGGCCACATCCAGCCCAACATCCGCAA
GGAAGGGCTCAAGCTCTTCTTGGTATATAAGAAGTCGCGCGACGAGGAGGAGAGGTCAAA
TTGACGCAACAAGACAAACGACTATATTCTGCGCATGAAGTCCACAACACCCTCAAAAAG
ATCTCCGAAGGCGACCTCACTCTCCTTGGCCTGTCAGAAACCTATGCYCGCCCCGATTGG
ATGATCCTCACTGTGCTCCCGGTCCCCCCACCGCCCGTACGACCAAGTATATCGGTTGAC
GGTGGCGCCATGCGCAGCGAGGACGACCTGACATATAAGCTCGGCGACATCCTGAAAACC
AGCGCAAGCGTTCGACGGTGCGAGCAGGAGGGCGCGCCGGCYCACGTCATCACGGA
[84] Merulius_tremellosus_TUB_019094
TGTACTGTGAAACTGCGAATGGCTCATTAAATCAGTTATAGTTTATTTGATGGTGCTTTG
CTACATGGATAACTGTGGTAATTCTAGAGCTAATACATGCAATCAGCCCCGACTTCTGGA
AGGGGTGTATTTATTAGATAAAAAACCAACGCGGTTCGCCGCTCCCTTGGTGATTCATAA
TAACTTCTCGAATCGCATGGCCTTGTGCCGGCGATGCTTCATTCAAATATCTGCCCTATC
AACTTTCGATGGTAGGATAGAGGCCTACCATGGTTTCAACGGGTAACGGGGAATAAGGGT
TCGATTCCGGAGAGGGAGCCTGAGAAACGGCTACCACATCCAAGGAAGGCAGCAGGCGCG
CAAATTACCCAATCCCGACACGGGGAGGTAGTGACAATAAATAACAATATACGGGTCTTA
TAATTGGAATGAGTACAATTTAAATCTCTTAACGAGGAACAATTGGAGGGCAAGTCTGGT
GCCAGCAGCCGCGGTAATTCCAGCTCCAATAGCGTATATTAAAGTTGTTGCAGTTAAAAA
GCTCGTAGTTGAACTTCAGACCTGGCTGGGTGGTCTGGCTGGGTCTTACCTCTTGGTGAG
CCATGCCCTTTACTGGAACCAGGACTTTTACCTTGAGAAAATTAGAGTGTTCAAAGCAGG
CTACGCCCGAATACATTAGCATGGAATAATAAAATAGGACGTGCGGTTCTATTTTGTTGG
TTTCTAGAGTCGCCGTAATGATTAATAGGGATAGTTGGGGGCATTAGTATTCCGTTGCTA
GAGGTGAAATTCTTGGATTTACGGAAGACTAACTACTGCGAAAGCATTTGCCAAGGATGT
TTTCATTAATCAAGAACGAAGGTTAGGGGATCGAAAACGATCAGATACCGTTGTAGTCTT
AACAGTAAACTATGCCGACTAGGGATCGGTGATGTGTCGCTCGGCACCTTACGAGAAATC
AAAGTCTTTGGGTTCTGGGGGGAGTATGGTCGCAAGGCTGAAACTTAAAGGAATTGACGG
AAGGGCACCACCAGGAGCCTGCGGCTTAATTTGACTCAACACGGGGAAACTCACCAGGTC
CAGACATGACTAGGATTGACAGATTGATAGCTCTTTCATGATTTTATGGGTGGTGGTGCA
TGGCCGTTCTTAGTTGGTGGAGTGATTTGTCTGGTTAATTCCGATAACGAACGAGACCTT
AACCTGCTAAATAGCCAGGCCGGCTTTGGCTTCTTAGAGGGACTGTGCGTCTAGCAGACG
GAAGTTTGAGGCAATAACAGGTCTGTGATGCCCTTAGATGTTCTGGGCCGCACGCGCGCT
ACACTGACAGAGCCAGCGAGCCCTTGGCCGGAAGGTGGGTAATCTTGTGAAACTCTGTCG
TGCTGGGGATAGAGCATTGCAATTATTGCTCTTCAACGAGGAATACCTAGTAAGCGTGAG
TCATCAGCTCGCGTTGATTACGTCCCTGCCCTTTGTACACACCGCCCGTCGCTACTACCG
ATTGAATGGCTTAGTGAGGTCTTGGGATTGGCTTCGGGGAGCCGGCAACGGCACCAGCGG
GAAAAGCTCAAATTTAAAATCTGGCGGTGCCGTCCGAGTTGTAGTCTGGAGAAGCGTCTT
CCGCGTCGGACCGTGTACAAGTCTCTTGGAACAGAGCGTCATAGAGGGTGAGAATCCCGT
CTTTGACACGGACTATGTGATGCGCTCTCAAAGAGTCGAGTTGTTTGGGAATGCAGCTCA
AAATGGGTGGTAAATTCCATCTAAAGCTAAATATTGGCGAGAGACCGATAGCGAACAAGT
ACCGTGAGGGAAAGATGAAAAGCACTTTGGAAAGAGAGTTAAACAGTACGTGAAATTGCT
GAAAGGGAAACGATTGAAGTCAGTCGCGTCGTTCAGAACTCAACCTTGGGCTCGGTGCAT
TGACGGGCCAGCATCAGTTTTGACTGTCGGAAAAAGGTCTTCGGAATGTGGCGGGTGTGT
TATAGCCGTCGTATACGACGGTCGGGACTGAGGAGCTTAGGATGCTGGCGTAATGGCTTT
AAACGACCCGTCTTGAAACACGGACCAAGGAGTCTAACATGCATGCGAGTGTTTGGGTGA
AAACCCGAGCGCGTAATGAAAGTGGAGCACCGACGCCCATACCAGAGTGACGGATATGCG
GTAGAGCATGTATGTTGGGACCCGAAAGATGGTGAACTATGCCTGAATAGGGTGAAGCCA
GAGGAAACTCTGGTGGAGGCTCGTAGCGATTCTGACGTGCAAATCGATCGTCAAATTTGG
GTATAGGGGCGAAAGACTAATCGAACCATCTAGTAGCTGGTTCCTGCCGAAGTTTCCCTC
AGGATAGCAGAAACTCGATCAGATTTATGTGGTAAAGCGAATGATTAGAGGCCTTGGGGT
TGAAACAACCTTAACCTATTCTCAAACTTTAAATATGTAAGAACGAGCCGTCACTTAAAG
AGTTTCTAGTGGGCCATTTTTGGTAAGCAGAACTGGCGATGCGGGATGAACCGAACGTGA
GGTTAAGGTGCCGGAATACACGCTCATCAGACACCACAAAAGGTGTTAGTTCATCTAGAC
AGCAGGACGGTGGCCATGGAAGTCGGAATCCGCTAAGGAGTGTGTAACAACTCACCTGCC
GAATGAACTAGCCCTGAAAATGGATGGCGCTCAAGCGTGTTACCCATACCTCACCGTCAG
CGTTGAAGTGACGCGTTGACGAGTAGGCAGGCGTGGAGGTGTGAAGAAGCCTAGGCAGCG
ATGCTGGGTGAAACGGCCTCTAGTGCAGATCTTGGTGGTAGTAGCAAATATTCAAGTGAG
AACCTTGAAGACTGAAGTGGAGAAAGGTTCCATGGTAACAGCAGTTGGACATGGGTCAGT
CGATCCTAAGAGATAGGGAAGCTCCGTTTCATATCGAAAGGGAATCCGGTTAAAATTCCG
GAACCAGGATGTGGGACGGCAACGTAAATGAACTTGGAGACGTCGGCGAGGGCCCCGGGA
AGAGTTATCTTTTCTCCTTAACAGTCTCACCCTGAAATCGGATTGTCCGGAGCTAGGGTT
CAATGGCTGGTAGAGCTCAACGTTGGGTCCGGTGCGTTCTCGACGACCCTTGAAAATCCA
AGGGAACGTTTCACGCCTGGTCGTACTCATAACCGCAGCAGGTCTCCAAGGTGAACAGCC
TCTAGTTGATAGAACAATGTAGATAAGGGAAGTCGGCAAAATAGATCCGTAACTTCGGGA
AAAGGATTGGCTCTAAGGGTTGGGTACGTCGGGCCTTGGGACTTGGACTGTGGGACGGAC
GTGGAGGGCTTTGGCGGGCGTCCGGCGTACGCTTAACAACCGACTTAGAACTGGTACGGA
CAAGGGGAATCTGACTGTCTAATTAAAACATAGCATTTTTAGGTTATTTTAACTTAACTT
TGACTAATTTAGCTTTATATTCAATATTAGTTATTTTTTTTATTATCACTTTACAAATAA
TAAATTAGTACCATCTAAATGGTCAATAGCTTTAGAAAGTTTATTTGCAAGTATCAGTTC
AATGGTTAGAGAACAATTAGAAATGTATTTACCTTTAATATATTCTTTATTTTGTTTATT
TTAATAGCTAATTTATTTGGTTCTGTGCCTTATAGTTTTACAATTACAACTTCTGCTATT
GTTGCAATAGGATTAAGTTTTACTATTTGGGGTGTAACTATTTTAAGCATAAATTACATT
TCTACTTTATTCCTTCAGGAACACCTCTTGCATTAATTCCTTTATTAGTTTTAATTGAAG
TTATTTCATATATGGCTAGAGCAGCTAGTTTAGGTTTAAGACTATTTGCTAACTTAGTGG
CTGGTCATACTCTAATGAAAATATTAGCTACTTTCTTATATAAAGGTGGAGGTTTATTAA
TAGCAATATTAACTTTAGTTCCATTTACAATCTTTTTAGCTATTATGGGATTAGAATTAG
CTGTGACCCTGCCTTGCAGATAAAATTAGGCATGTTCGCGGATGCAAGTTGTCTGGAACT
TCTGCAAGAGCAAAATGATTTGCGAACCGGCTGCGGTGCCGCACAGCCGCAAATCAGGAA
AGAAGGTCTTAAGCTTTTCGTCCAGTACAAACGTTCGAAAGACGAGGATGAGAGGTAAAG
ACGCTGCAGCCTGACAAGAGGCTATTTCCACCACATGAGGTGTACACGGCTCTGAAGAAG
ATTACTGATGCCGACCTGCATCTCCTCGGTCTTTCCGATGAATACGCTCGTCCAGAATGG
ATGATCCTCACCGTTCTACCTGTCCCCCCTCCGCCAGTACGTCCAAGTATAGCCGTCGAC
GGAGGCACCATGCGGAGCGAGGATGATCTGACGTACAAGTTGGGAGACATCATCAAGGCG
TCTGCGAGTGTCAGACGGTGCGAGCAAGAGGGTGCTCCGTCTCACGTCATCACGGA
[85] Hyphodontia_nespori_TUB_019091
-GTACTGTGAAACTGCGGATGGCTCATTAAATCAGTTATAGTTTATTTGATGGTCAATTG
CTACATGGATAACTGTGGTAATTCTAGAGCTAATACATGCAATCAGCCCCGACTTCTGGG
AGGGGTGTATTTATTAGATAAAAAACCAACGCGGTTCGCCGCTCCTTTGGTGATTCATAA
TAACTTTTCGAATCGCATGGCCTTGTGCCGGCGATGCTTCATTCAAATATCTGCCCTATC
AACTTTCGATGGTAGGATAGAGGCCTACCATGGTATCTACGGGTAACGGGGAATAAGGGT
TCGATTCCGGAGAGGGAGCCTGAGAAACGGCTACCACACCTACGGGAGGCAGCAGGCGCG
CAAATTACCCAATCCCGACACGGGGAGGTAGTGACAATAAATAACAATGTATGGGTCTTA
CAATTGGAATGAGTACAATTTAAATCTCTTAACGAGAAACAATTGGAGGGCAAGTCTGGT
GCCAGCAGCCGCGGTAATTCCAGCTCCAATAGCGTATATTAAAGTTGTTGCAGTTAAAAC
GCTCGTAGTTGAACTTCAGGCTCGGTGGGATGGTCTTGCTGGGTCTTACCTCTTGGTGAG
CCATGTCCTTCACTGGAACCAGGACTTTTACCTTGAGAAAATCAGAGTGTTCAAAGCAGG
CTATGCCCGAATGCATTAGCAGGGAATAATAAAATAGGACGTGTGGTTCTATTTTGTTGG
TTTCTAGAATCGCCGTAATGATTAATAGGGACAGTTGGGGGCATTAGTATTCAGTTGCTA
GAGGTGAAATTCTTGGATTTACTGAAGACTAACTATTGCGAAAGCATTTGCCAAGGATGT
TTTCATTAATCAAGAACGAAGGTTAGGGGATCGAAAACGATCAGATACCGTTGTAGTCTT
AACAGTAAACTATGCCGACTAGGGATCGGTTATGTGTCGCTCGGCACCTTACGAGAAATC
AAAGTCTTTGGGTTCTGGGGGGAGTATGGTCGCAAGGCTGAAACTTAAAGGAATTGACGG
AAGGGCACCACCAGGAGCCTGCGGCTTAATTTGACTCAACACGGGGAAACTCACCAGGTC
CAGACATGAGAAGGATTGACAGATTGATAGCTCTTTCTTGATTTTATGGGTGGTGGTGCA
TGGCCGTTCTTAGTTGGTGGAGTGATTTGTCTGGTTAATTCCGATAACGAACGAGACCTT
AACCTGCTAACTAGCCAGGCCGGCTTCGGCTTCTTAGAGGGACTATGCGTATAGCTGATG
GAAGTTTGAGGCAATAACAGGTCTGTGATGCCCTTAGATGTTCTGGGCCGCACGCGCGCT
ACACTGACAGAGCCAGCGAGTCCTTCACCGAAAGGTGGGTAATCTTGTGAAACTCTGTCG
TGCTGGGGATAGAGCATTGCAATTATTGCTCTTCAACGAGGAATCCCTTGTAAGCGTGAG
TCATCAGCTCGCGTTGAATACGTCCCTGCCCTTTGTACACACCGCCCGTCGCTACTACCG
ATTGAATGTGTTAGTGAGACCTCGGGATTGGCTTCGAGGAGCCGGCAACGGCACTAGCGG
GAAAAGCTCAAATTTAAAATCTGGCG--CAAGCCCGAGTTGTAATCTGGAGAAGCATTTT
CTGTGTCGGACCGTGTACAAGTCTCTTGGAACAGAGCGTCATAGAGGGTGAGAATCCCGT
CCATGACACGGACTATGTGATATGCTCTCGAAGAGTCGAGTTGTTTGGGAATGCAGCTCA
AAATGGGTGGTAAATTCCATCTAAAGCTAAATATTGGCGAGAGACCGATAGCGAACAAGT
ACCGTGAGGGAAAGATGAAAAGCACTTTGGAAAGAGAGTTAAACAGTACGTGAAATTGTT
GAAAGGGAAACGCTTGAAGTCAGTCGCGTTGTCTGGAACTCAGCCTTGTGCATGGTGTAT
TAACGGGTCAACATCAATTTTGGTTGGTGGATAAAGGTAGAGGGAATGTGGCGGATGTGT
TATAGCCCCTGCATACACTGACTGGGATTGAGGTGCTTAGGATGTTGGCATAATGGCTTT
AATCGACCCGTCTTGAAACACGGACCAAGGAGTCTAACATGCCTGCGAGTGTTAGGGTGA
AAACCCTTGCGCATAATGAAAGTGGGGCACCGACGCCCGGCCCTGACTGACGGTGCTGCG
GTAGAGCATGTATGTTGGGACCCGAAAGATGGTGAACTATGCCTGAATAGGGTGAAGCCA
GGGGAAACTCTGGTGGAGGCTCGTAGCGATTCTGACGTGCAAATCGATCGTCAAATTTGG
GTATAGGGGCGAAAGACTAATCGAACCATCTAGTAGCTGGTTCCTGCCGAAGTTTCCCTC
AGGATAGCAGAAACTCAATCAGATTTATGTGGTAAAGCGAATGATTAGAGGCCTTGGGGT
TGAAACAACCTTAACCTATTCTCAAACTTTAAATATGTAAGAACAAGCCGTCTCTTAGAG
AGTTTCTAGTGGGCCATTTTTGGTAAGCAGAACTGGCGATGCGGGATGAACCGAACGTGA
GGTTAAGGTGCCGGAATGCACGCTCATCAGACACCACAAAAGGTGTTAGTTCATTTAGAC
AGCAGGACGGTGGCCATGGAAGTCGGAATCCGCTAAGGAGTGTGTAACAACTCACCTGCC
GAATGAACTAGCCCTGAAAATGGATGGCGCTCAAGCGTGCTACCCATACCTCACCGTCAG
CGTTGAAGTGACGCGCTGACGAGTAGGCAGGCGTGGAGGTGTGAAGAAGCTTTGGCAGTA
ATGCTGAGTGAAACGGCCTCTAGTGCAGATCTTGGTGGTAGTAGCAAATATTCAAGTGAG
ATCCTTGAAGACTGAAGTGGAGAAAGGTTCCATGTGAACAGCAGTTGGACATGGGTTAGT
CGATCCTAAGAGATAGGGAAGCTCCGTTTCATATCGAAAGGGAATCAGGTTAAGATTCCT
GAACCAGGATGTGGGACGGCAACGTAAATGAACTTGGAGACGCTGGCGGGAGCCCCGGGA
AGAGTTTTCTTTTCTCCTTAACAGTCTCACCCTGAAATCGGTTTGTCCGGAGCTAGGGTT
CAATGGCTGGTAGAGCTCAACGTTGAGTCCGGTGCGCTCTTGACAGTCCTTGAAAATCCA
AGGGAACGTTTCACACCTGGTCGTACTCATAACCGCAGCAGGTCTCCAAGGTGAACAGCC
TCTAGTTGATAGAACAATGTAGATAAGGGAAGTCGGCAAAATAGATCCGTAACTTCGGGA
AAAGGATTGGCTCTAAGGGTTGGGTACTTTGGGCCTCGAGTTTGGAACTGCCTTACGGAT
GTGGACGGTCTTGGCGGGYGTCCGATGTACGATTAACAACCGACTTAGAACTGGTACGGA
CAAGGGGAATCTGACTGTCTAATTAAAACATAGCATTTTTCGGTTATTTAAATTTAACTT
TAACTAACTTAGCTTTATATTCTATTATAGTTTTATTTTTAGTAATCTCTTTACAAATTC
TAGATTAGTACCATCTAAATGGTCTATAGCATTAGAAAGCTCATTTGCTAGTGTAAATTC
AATGGTTAGAGATCAAATAGAAGTATATTTACCTTTTATCTATGCTTTATTTTTTTTATT
TTAATCGCTAACTTAACTGGTAATGTACCTTATTCATATACAATTACTACAAGTATTATA
GTGACACTAAGTTTATCATTTACTATCTTAGGTGTAACAATACTAGGCATAAAATTAAAT
TCTATTTTATACCTAGTGGTACACCTTTAGCCTTAGTACCTTTATTAGTATTAATTGAAT
TATTAAGTTATAGTGCACGTGCATTTAGTTTAGGTATCCGATTATTTGCTAATATGACAG
CTGGTCATACTTTATTAAAAATATTATCAACATTCTTATTTCAAAGTGCTAGTGTAATCA
TATTTGTATTAACTTTAATTCCTTTTGCTATCTTTATGGCATTAATAGGATTAGAATTAG
CAGTGATCCCGCATTGCGAAAAAGATTCGCGACAATCGCGCTTGGCCGCGGTTTGGGCTT
ACTGCAAGGGCAAGACAATATGTGAAGCGGTTGCGGGCATGTTCAGCCACAGATCAGGAA
GGAAAGTCTGAAGCTTTTCCTTCAGTACAAGAAGTCGAAGAACGATGAGGAGAGTTCAAG
GCAGCTCACCCGGAGAAACGTCTATTCTCACCACAGGAGGTCTACAACGTACTCAGAAAG
ATCACTGAGGACGATCTGGCTTTATTGGGATTRTCGGAGGAGTATGCGCGTCCGGAGTGG
ATGATCATGACTGTTATGCCTGTGCCA---------------------------------
------------------------------------------------------------
--------------------------------------------------------
[86] Physisporinus_vitreus_TUB_019087
TGTACTGTGAAACTGCGAATGGCTCATTAAATCAGTTATAGTTTATTTGATGGTGCTTTG
CTACATGGATAACTGTGGTAATTCTAGAGCTAATACATGCAATCAGCCCCGACTTCTGGA
AGGGGTGTATTTATTAGATAAAAAGCCAACGCGGTTCGCCGCTCCCTTGGTGATTCATAA
TAACTTGTCGAATCGCATGGCCTTGYGCCGGCGATGCTTCATTCAAATATCTGCCCTATC
AACTTTCGATGGTAGGATAGAGGCCTACCATGGTTTCAACGGGTAACGGGGAATAAGGGT
TCGATTCCGGAGAGGGAGCCTGAGAAACGGCTACCACATCCAAGGAAGGCAGCAGGCGCG
CAAATTACCCAATCCCGACACGGGGAGGTAGTGACAATAAATAACAATATATGGGTCTTA
TAATTGGAATGAGTACAATTTAAATCCCTTAACGAGGAACAATTGGAGGGCAAGTCTGGT
GCCAGCAGCCGCGGTAATTCCAGCTCCAATAGCGTATATTAAAGTTGTTGCAGTTAAAAA
GCTCGTAGTTGAACTTCAGACCTGGCCGGGCGGTCCGGCTGGGCCTTACCTCTTGGTGAT
CCATGCCCTTCATTGGAACCAGGACTTTTACCTTGAGAAAATTAGAGTGTTCAAAGCAGG
CTGTGCCCGAATACATTAGCATGGAATAATAAAATAGGACGTGCGGTTCTATTTTGTTGG
TTTCTAGAGTCGCCGTAATGATTAATAGGGACAGTTGGGGGCATTAGTATTCAGTCGTCA
GAGGTGAAATTCTTGGATTGACTGAAGACTAACTTCTGCGAAAGCATTTGCCAAGGATGT
TTTCATTAATCAAGAACGAAGGTTAGGGGATCGAAAACGATCAGATACCGTTGTAGTCTT
AACAGTAAACTATGCCGACTAGGGATCGGTAATGTGTCGCTCGGCACCTTACGAGAAATC
AAAGTCTTTGGGTTCTGGGGGGAGTATGGTCGCAAGGCTGAAACTTAAAGGAATTGACGG
AAGGGCACCACCAGGAGCCTGCGGCTTAATTTGACTCAACACGGGGAAACTCACCAGGTC
CAGACATAACTAGGATTGACAGATTGATAGCTCTTTCTTGATTTTATGGGTGGTGGTGCA
TGGCCGTTCTTAGTTGGTGGAGTGATTTGTCTGGTTAATTCCGATAACGAACGAGACCTT
AACCTGCTAAATAGCCAGGCTGGCTTTGGCTTCTTAGAGGGACTATGCGTCTAGCCGATG
GAAGTTTGAGGCAATAACAGGTCTGTGATGCCCTTAGATGTTCTGGGCCGCACGCGCGCT
ACACTGACAGAGCCAGCGAGACCTTGGCCGGAAGGTGGGTAATCTTGTGAAACTCTGTCG
TGCTGGGGATAGAGCATTGCAATTATTGCTCTTCAACGAGGAATTCCTAGTAAGCGTGAG
TCATCAGCTCGCGTTGATTACGTCCCTGCCCTTTGTACACACCGCCCGTCGCTACTACCG
ATTGAATGGCTTAGTGAGGCCTCCGGATTGATGTCGAAGAGCCGGAAACGGCACTAGCGG
GAAAAGCTCAAATTTAAAATCTGGCGGTACCGTCCGAGTTGTAATCTGGAGAAGCGTTTT
CCGTGTTGGACCGTGTACAAGTCCCTTGGAACGGGGCGTCATAGAGGGTGAGAATCCCGT
CCATGGCACGGACTATGTGATACGCTCTCGAAGAGTCGAGTTGTTTGGGAATGCAGCTCA
AAATGGGTGGTAAATTCCATCTAAAGCTAAATATTGGCGAGAGACCGATAGCGAACAAGT
ACCGTGAGGGAAAGATGAAAAGCACTTTGGAAAGAGAGTTAAACAGTACGTGAAATTGTT
GAAAGGGAAACGCTTGGAGTCAGTCGCGTCTGTCGAGACTCAGCCTYGGGCTTGGTGTAC
TGACGGGCCAACATCGATTTCGAACGGCGGATAAAGGTCTGGGGAAGGTGGCGGGTGTGT
TATAGCCCCCGTATACGTCGTCTGGGATCGAGGAGCTTAGGATGTTGGCGTAATGGCTTT
AAGCGACCCGTCTTGAAACACGGACCAAGGAGTCTAACATGCCCGCGAGTGTTAGGGTGA
AAACCCTTGCGCGYAATGAAAGTGGGGCACCGACGCCCGGCCCTGAGTGACGGTGCTGCG
GTAGAGCGTGTATGTTGGGACCCGAAAGATGGTGAACTATGCCTGAATAGGGCGAAGCCA
GAGGAAACTCTGGTGGAGGCTCGTAGCGATTCTGACGTGCAAATCGATCGTCAAATTTGG
GTATAGGGGCGAAAGACTAATCGAACCATCTAGTAGCTGGTTCCTGCCGAAGTTTCCCTC
AGGATAGCAGAAACTCGATCAGATTTATGTGGTAAAGCGAATGATTAGAGGCCTTGGGGT
TGAAACAACCTTAACCTATTCTCAAACTTTAAATATGTAAGAACGGGCCGTCTCTTGAAG
AGTTTCTAGTGGGCCATTTTTGGTAAGCAGAACTGGCGATGCGGGATGAACCGAACGCGA
GGTTAAGGTGCCGGAATGCACGCTCATCAGACACCACAAAAGGTGTTAGTTCATCTAGAC
AGCAGGACGGTGGCCATGGAAGTCGGAATCCGCTAAGGAGTGTGTAACAACTCACCTGCC
GAATGAACTAGCCCTGAAAATGGATGGCGCTCAAGCGTGCTACCCATACCTCGCCGTCAG
CGTTGAAGTGACGCGCTGACGAGTAGGCAGGCGTGGAGGTGTGAAGAAGCCTTGGCAGCG
ATGCTGGGTGAAACGGCCTCTAGTGCAGATCTTGGTGGTAGTAGCAAATATTCAAGTGAG
AACCTTGAAGACTGAAGTGGAGAAAGGTTCCATGGTAACAGCAGTTGGACATGGGTCAGT
CGATCCTAAGAGATAGGGAAGCTCCGTTTCATATCGAAAGGGAATCCGGTTAAAATTCCG
GAACCAGGATGTGGGACGGCAACGTAAATGAACTTGGAGACGCTGGCGAGGGCCCCGGGA
AGAGTTTTCTTTTCTCCTTAACAGTCTCACCCTGAAATCGGATTGTCCGGAGCTAGGGTT
CAATGGCTGGTAGAGCTCGACGTCGGGTCCGGTGCGTCCTCGACAGTCCTTGAAAATCCA
AGGGAACGTTTCACGCCTGGTCGTACTCATAACCGCAGCAGGTCTCCAAGGTGAACAGCC
TCTAGTTGATAGAACAATGTAGATAAGGGAAGTCGGCAAAATAGATCCGTAACTTCGGGA
AAAGGATTGGCTCTAAGGGTTGGGTGTGTCGGGCCTCGGATCTGAGACTGTCTGACGGAC
GCGGACGGCCTTGGCGGGCGTCCGGCGCACGCTTAACAACCAACTTAGAACTGGTACGGA
CAAGGGGAATCTGACTGTCTAATTAAAACATAGCATTATTCGGATATTTAAATTTTACAA
TAACTAATTTAGCTTTATATTCAATATTAGTATTAATTTTAGTAATAAGTTTACAAATAG
TAAATTAATACCAAGTAAATGGTCTATAGCTTTAGAAAGTTCATATGCCAGTATAAATTC
TATGGTTAGAGATCAAATAGAAATTTATTTACCATTTATTTATTCTTTATTTTTTTTATA
TTAATAGCTAATTTAACAGGTAATGTTCCTTATTCATATACAATAACAACATCAATTATA
GTAACTCTTAGTTTATCTTTTACAATATTAGGAGTAACTATTTTAGGCATAAAGTAAGAT
TCTATTTTATCCCAAGTGGAACACCTTTAGCTTTAGTACCTTTATTAGTATTAATTGAAT
TATTAAGTTATAGTGCTCGTGCATTTAGTTTAGGTATTCGATTATTTGCTAATATGACAG
CTGGGCATACTTTATTAAAAATATTAAGTACCTTTTTATTACAAAGTGCAAGTATAATTG
TAGCTGTATTAACTTTAATACCTTTTGCAATATTCATGGCTTTAATTGGTTTAGAATTAG
CTGTGACGTCGCATTGCGGATAAAATTCGTCTACATCGCGGATGGCTGCGGTATGGAGTT
ATTGCAAAGGAAAGACAGTTTGCGAGGCGGATGCGGTCATCCGCAGCCACAGATACGAAA
GGAAGGGTTGAAGCTGTTCTTGCAGTACAAGAAGTCCAAGAATGAAGACGAGAGTTCAAG
GCGGCACAGCCGGAYAAGCGATTGTTCACACCTCAGGAAGTGTATAACGTCTTGAAAAAG
ATTCCCGACGATGATCTTGCGCTCTTGGGACTCTCTGAGGAGTATGCGCGTCCGGACTGG
ATGATCCTTACCGTGATGCCTGTTCCTCCGCCTCCCGTTCGACCCAGTATATCCGTTGAT
GGTGGTGCGATGCGAAGCGAAGATGACTTGACGTATAAGCTCGGAGAGATCATCAAAGCT
TCCGCCAACCTTCGAAGATGCGAAGAGGAGGGAGCGCCAGCTCACATCATGTCTGA
[87] Trechispora_farinacea_TUB_011825
TATACTGTGAAACTGCGAATGGCTCATTAAATCAGTTATAGTTTATTTGATGGTACCTTG
CTACATGGATAACTGTGGTAATTCTAGAGCTAATACATGCGTCAAGCCCCGACTCCTGGA
AGGGGTGTATTTATTAGATAAAAAACCAACGCGGTTCGCCGCTCCCTTGGTGATTCATAA
TAACTTCTCGAATCGCATGGCCTTGTGCCGGCGATGCTTCATTCAAATATCTGCCCTATC
AACTTTCGATGGTAGGATAGAGGCCTACCATGGTTTTGACGGGTAACGGGGAATAAGGGT
TCGATTCCGGAGAGGGAGCCTGAGAAACGGCTACCACATCTACGGAAGGCAGCAGGCGCG
CAAATTACCCAATCCCGACACGGGGAGGTAGTGACAATAAATAACAATACATGGGTCCTG
TAATTGGAATGAGTACAATTTAAATACCTTAACGAGGAACAATTGGAGGGCAAGTCTGGT
GCCAGCAGCCGCGGTAATTCCAGCTCCAATAGCGTATATTAAAGTTGTTGCAGTTAAAAA
GCCCGTAGTCGAACTTCAGACCTGGCCGGGCGGTCTGGCTGGGCCTTACCTCTTGGTGAG
CCATGCCCTTCACTGGAACCAGGACTTTTACCTTGAGAAAATTAGAGTGTTCAAAGCAGG
CTATGCCCGAATACATTAGCATGGAATAATAGAATAGGACGTGCGGTTCTATTTTGTTGG
TTTCTAGAGTCGCCGTAATGATTAATAGGGACAGTCGGGGGCATTGGTATTCAGGCGCTA
GAGGTGAAATTCTTGGATTGCCTGAAGACTAACTACTGCGAAAGCATTTGCCAAGGATGT
TTTCATTGATCAAGGACGAAGGTTAGGGGCTCGAAAACGATCAGATACCGTTGTAGTCTT
AACAGTAAACTATGCCGACTAGGGATCGGTGATGTGTCGCTCGGCACCTTACGAGAAATC
AAAGTCTTTGGGTTCTGGGGGGAGTATGGTCGCAAGGCTGAAACTTAAAGGAATTGACGG
AAGGGCACCACCAGGAGCCTGCGGCTTAATTTGACTCAACACGGGGAAACTCACCAGGTC
CAGACATGACTAGGATTGACAGATTGATAGCTCTTTCATGATCTCATGGGTGGTGGTGCA
TGGCCGTTCTTAGTTGGTGGAGTGATTTGTCTGGTTAATTCCGATAACGAACGAGACCTT
AACCTGCTAAATAGCCAGGCCGGCTTTGGCTTCTTAGAGGGACTGTGCGTCTAGCCGACG
GAAGTTTGAGGCAATAACAGGTCTGTGATGCCCTTAGATGTTCTGGGCCGCACGCGCGCT
ACACTGACAGAGCCAGCGAGTCCTTGGCCGGAAGGCGGGTAATCTTGTGAAACTCTGTCG
TGCTGGGGATAGAGCATTGCAATTATTGCTCTTCAACGAGGAATTCCTAGTAAGCGCAAG
TCATCAGCTTGCGTTGATTACGTCCCTGCCCTTTGTACACACCGCCCGTCGCTACTACCG
ATTGAATGGCTTAGTGAGGCCTCCGGATCGCGCCTGCGGAGCGGGAAACCGCACCAGCGG
GAAAAGCTCAAATTTGAAATCTGGCGGCGCCGTCCGAGTTGTATTCTGGAGAAGCGTCTT
CCGTGCCGGACCGTGTACAAGTCCCTTGGAACAGGGCGTCGTAGAGGGTGAGAATCCCGT
CTTTGACACGGACCCTGTGATGCGCTCTCGAAGAGTCGAGTTGTTTGGGAATGCAGCTCA
AAATGGGTGGTAAATTCCATCTAAAGCTAAATATTGGCGAGAGACCGATAGCGAACAAGT
ACCGTGAGGGAAAGATGAAAAGCACTTTGGAAAGAGAGTAAAACAGTACGTGAAATTGTT
GAAAGGGAAACGCTTGAAGTCAGTCGCGTCTGCCGGAACTCAGCCTTGTGCTTGGTGCAC
TGACGGGCCAGCATCGGTTTTGGGCGGCGGACACTGGCGAGGGGAAGGTGGCGGCTGTGT
TATAGCCCTCGCAAACGTCGTCTGGGACCGAGGAGCCTGGGATGCTGGCGTAATGGCTTT
AAGCGACCCGTCTTGAAACACGGACCAAGGAGTGCTACGTGCTCGCGAGTGTTTGGGTGA
AAACCCGGACGCGCAATGAAAGTGGGGCAACGACGCCCGAGCCTGACGGAAGGCCTTGCG
GTAGAGCGAGTGCGTTGCGACCCGAAAGATGGTGAACTATTCCTGAGGAGGGCGAAGCCA
GAGGAAACTCTGGTGGAGGCTCGTAGCGGTTCTGACGTGCAAATCGATCGCAGGACTTGG
GTATAGGGGCGAAAGACTAATCGAACCATCTAGTAGCTGGTTCCTGCCGAAGTTTCCCTC
AGGATAGCAGAAGCTCAATCAGATTTATGTGGTAAAGCGAATGATTAGAGGCCTTGGGGT
TGAAACAACCTTAACCTATTCTCAAACTTTAAATATGTAAGGACGAGCCGTCTCTTGAAG
AGCTTCTAGTGGGCCATTTTTGGTAAGCAGAACTGGCGATGCGGGATGAACCGATCGCGA
GGTTAAGGTGCCGGAATGCACGCTCATCAGACACCACAAAAGGTGTTAGTTCATCTAGAC
AGCAGGACGGTGGCCATGGAAGTCGGAACCCGCTAAGGAGTGTGTAACAACTCACCTGCC
GAATGAACTAGCCCTGAAAATGGATGGCGCTCAAGCGTGCTACCCATACCTCGCCGTCGG
CGTTGAAGTGACGCGCCGACGAGTAGGCAGGCGTGGGGGTGTGAAGAAGCCTAGGCAGTG
ATGCTGGGTGAAACGGCCCCTAGTGCAGATCTTGGTGGTAGTAGCAAATATTCAAGTGAG
ATCCTTGAAGACTGAAGTGGAGAAAGGTTCCATGGTAACAGCAGTTGGACATGGGTCAGT
CGATCCTAAGAGATAGGGAAGCTCCGTTTCATATCGAAAGGGAATCCGGTTAAAATTCCG
GAACTCGGATGTGGGACGGCAACGTAAATGAACTTGGAGACGCCGGCTCAGACCTTCGAC
AGAGTTCTCTGTTCTGTTTAACAGCCTCGCCCTGGAATCGGCTTGCCCGGAGATAGGGTT
CAATGGCTGGTAGAGCCCGACGTCGGGTCGGATGCGTCTGAGACGGCCCGTGAAAATCCA
AGGGAACGTCTCACACCGAGTCGTACTCATAACCGCAGCAGGTCTCCAAGGTGAACAGCC
TCTAGTTGATAGAACAATGTAGATAAGGGAAGTCGGCAAAATAGATCCGTAACTTCGGGA
AAAGGATTGGCTCTAAGGGTTGGGTGCGTCGGGCCTTGGGTCGGGAGCTGTCTGGTGGAT
GTGGACGGCCTTGGCGGGCGTCCGGCGCACGCTTAACAACCGACTTAGAACTGGTACGGA
CAAGGGGAATCTGACTGTCTAATTAAAACATAGCATTATTAGGTCATCTTAATTTAGCTT
TTACCAATTTATCATTATATACACTATTAGTTTTAAGTATATTAATAGGATTTCAGATGT
AAAATTAGTTCCATCTAAA--TTCAATTGTACTTGAAAGTACATATGTAAGTATATTAAC
TATGGTTAGAGAACAAATAGAAGAGTATTTTCCTTTAGTATATTCTGTTTTTTTTTTATT
ATTATCGCTAATTTAACTGGGAATGTTCCTTACAATTTTACTATTGGTACTTCTATTATT
GTATCATTAGGAATAAGTATAACTGTTTTCGCTGTAACTGTAATAGGCATAAATTAACTT
TTTTTTTCATACCTGCTGGTACTCCTTTACTTCTTACTCCTATTTTAACTTTAATTGAAT
TAGTTAGTTATTTTGCTAGAGCTTTCTCATTAGGTGTTCGATTATTGGCTAACCTATGTG
CTGGGCATGCACTATTAAAGATACTATCAACATTCCTTTCTCAAACAAGTAGTGTAATAG
TAGCTGTATTAGCCTTAATACCTTTTACTATATTTGTAGCTATAATTGGTTTAGAATTGG
CAGTGATCCCAATTTGCCGACAGGATAAAACATATCCGCGCATGGCAGCCGTGTGGAATT
TCTGCAAAAGTAAGACAGTCTGTGAGCCGGTTGTGGGCATATTCAGCCGACAGTCAGAAA
GGAGGGGTTGAAACTTTTTCTGAATTACAAAAAACTCAAAGATGAGGACGACAGGACAAG
GGAGGACAGCCCGAGAAGCGTCTGTTCCCGGCTTCTGAGGTGTACAACGTCCTGCGCAAA
ATTTCAGACGAAGATCTTCAGACTCTTGGTCTGTCAGAACAGTATGCTCGACCGGATTGG
ATGATTCTTACTGTACTACCTGTTCCACCTCCTGCTGTAAGGCCCAGCATTGCTGTGGAC
GGGGGGGTGATGCGAAGCGAGGATGATCTTACCTATAAATTATTTGAAATCATCAAAGCC
TCGGCAAACGTACGCAGATGTGAGCAGGAGGGATCGCCAGCTCATATTGTTGCCGA
[88] Phanerochaete_sordida_TUB_019095
TGTACTGTGAAACTGCGAATGGCTCATTAAATCAGTTATAGTTTATTTGATGGTGCTTTG
CTACATGGATAACTGTGGTAATTCTAGAGCTAATACATGCAATCAGCCCCGACTTCTGGA
AGGGGTGTATTTATTAGATAAAAAACCAACGCGGTTCGCCGCTCCATTGGTGATTCATAA
TAACTTCTCGAATCGCATGGCCTTGTGCCGGCGATGCTTCATTCAAATATCTGCCCTATC
AACTTTCGATGGTAGGATAGAGGCCTACCATGGTTTCAACGGGTAACGGGGAATAAGGGT
TCGATTCCGGAGAGGGAGCCTGAGAAACGGCTACCACATCCAAGGAAGGCAGCAGGCGCG
CAAATTACCCAATCCCGACACGGGGAGGTAGTGACAATAAATAACAATATACGGGTCTTA
TAATTGGAATGAGTACAATTTAAATCTCTTAACGAGGAACAATTGGAGGGCAAGTCTGGT
GCCAGCAGCCGCGGTAATTCCAGCTCCAATAGCGTATATTAAAGTTGTTGCAGTTAAAAA
GCTCGTAGTTGAACTTCAGGCCTGGCTGGGCGGTCTGGCTGGGTCTTACCTCTTGGTGAG
CCATGCCCTTCACTGGAACCAGGACTTTTACCTTGAGAAAATTAGAGTGTTCAAAGCAGG
CTATGCCCGAATACATTAGCATGGAATAATAAAATAGGACGTGCGGTTCTATTTTGTTGG
TTTCTAGAGTCGCCGTAATGATTAATAGGGATAGTTGGGGGCATTAGTATTCCGTTGCTA
GAGGTGAAATTCTTGGATTTACGGAAGACTAACTACTGCGAAAGCATTTGCCAAGGATGT
TTTCATTAATCAAGAACGAAGGTTAGGGGATCGAAAACGATCAGATACCGTTGTAGTCTT
AACAGTAAACTATGCCGACTAGGGATCGGTGATGTGTCGCTCGGCACCTTACGAGAAATC
AAAGTCTTTGGGTTCTGGGGGGAGTATGGTCGCAAGGCTGAAACTTAAAGGAATTGACGG
AAGGGCACCACCAGGAGCCTGCGGCTTAATTTGACTCAACACGGGGAAACTCACCAGGTC
CAGACATGACTAGGATTGACAGATTGATAGCTCTTTCATGATTTTATGGGTGGTGGTGCA
TGGCCGTTCTTAGTTGGTGGAGTGATTTGTCTGGTTAATTCCGATAACGAACGAGACCTT
AACCTGCTAAATAGCCAGGCCGGCTTTGGCTTCTTAGAGGGACTGTGCGTCTAGCAGACG
GAAGTTTGAGGCAATAACAGGTCTGTGATGCCCTTAGATGTTCTGGGCCGCACGCGCGCT
ACACTGACAGAGCCAGCGAGTCCTTGGCCGGAAGGTGGGTAATCTTGTGAAACTCTGTCG
TGCTGGGGATAGAGCATTGCAATTATTGCTCTTCAACGAGGAATACCTAGTAAGCGTGAG
TCATCAGCTCGCGTTGATTACGTCCCTGCCCTTTGTACACACCGCCCGTCGCTACTACCG
ATTGAATGGCTTAGTGAGGCCTTGGGATTGGCTTCGGGGAGCCGGCAACGGCACCAGCGG
GAAAAGCTCAAATTTAAAATCTGATAGTGCTGTCCGAGTTGTAATCTGGAGAAGCGTCTT
CCGCGCTGGACCGTGTAAAAGTCTCCTGGAACGGAGCGTCATAGAGGGTGAGAATCCCGT
CTTTGACACGGACTATGTGATGCGCTCTCAAAGAGTCGAGTTGTTTGGGAATGCAGCTCA
AAATGGGTGGTAAACTCCATCTAAAGCTAAATATTGGCGAGAGACCGATAGCGAACAAGT
ACCGTGAGGGAAAGATGAAAAGCACTTTGGAAAGAGAGTTAAACAGTACGTGAAATTGCT
GAAAGGGAAACGCTTGAAGTCAGTCGCGTTTGCTAGGACTCAGCCTTGGGCTTGGTGCAT
AGACGGGCCAGCATCACTTTTGGCTGCGGGAAAAAGGTCAGAGGAATGTGGCGGGTGTGT
TATAGCCTCTGTATACCGTGGCTGGGAGTGAGGAGCTTAGGATGCTGGCGTAATGGCTTT
AAACGACCCGTCTTGAAACACGGACCAAGGAGTCTAACATGCCTGCGAGTGTTTGGGTGA
AAACCCGAGCGCGTAATGAAAGTGGGGCACCGACGCCCGGACCAGAGGGACGGATCTGCG
GTAGAGCATGTATGTTGGGACCCGAAAGATGGTGAACTATGCCTGAATAGGGTGAAGCCA
GAGGAAACTCTGGTGGAGGCTCGTAGCGATTCTGACGTGCAAATCGATCGTCAAATTTGG
GTATAGGGGCGAAAGACTAATCGAACCATCTAGTAGCTGGTTCCTGCCGAAGTTTCCCTC
AGGATAGCAGAAACTCGATCAGATTTATGTGGTAAAGCGAATGATTAGAGGCCTTGGGGT
TGAAACAACCTTAACCTATTCTCAAACTTTAAATATGTAAGAACAACCCGTCACTTGAAG
AGTTTCTAGTGGGCCATTTTTGGTAAGCAGAACTGGCGATGCGGGATGAACCGAACGCGA
GGTTAAGGTGCCGGAATACACGCTCATCAGACACCACAAAAGGTGTTAGTTCATCTAGAC
AGCAGGACGGTGGCCATGGAAGTCGGAACCCGCTAAGGAGTGTGTAACAACTCACCTGCC
GAATGAACTAGCCCTGAAAATGGATGGCGCTCAAGCGTGTTACCCATACCTCGCCGTCAG
CGTTGAAGTGACGCGTTGACGAGTAGGCAGGCGTGGAGGTGTGAAGAAGCCTAGGCAGTG
ATGCTGGGTGAAACAGCCTCTAGTGCAGATCTTGGTGGTAGTAGCAAATATTCAAGTGAG
AACCTTGAAGACTGAAGTGGAGAAAGGTTCCATGGTAACAGCAGTTGGACATGGGTCAGT
CGATCCTAAGAGATAGGGAAGCTCCGTTTCATATCGAAAGGGAATCCGGTTAAAATTCCG
GAACCAGGATGTGGAACGGCAACGTAAATGAACTTGGAGACGTCGGCAGGGGCCCCGGGA
AGAGTTATCTTTTCTCCTTAACCGTCTCACCCTGAAATCGGATTGTCCGGAGCTAGGGTT
CAATGACGGGTAGAGCTCAACGTTGGGTCCGGTGCGTTCCTGACGATCCTTGAAAATCCA
AGGGAATGTTTCACGCCTGGTCGTACTCATAACCGCAGCAGGTCTCCAAGGTGAACAGCC
TCTAGTTGATAGAACAATGTAGATAAGGGAAGTCGGCAAAATAGATCCGTAACTTCGGGA
AAAGGATTGGCTCTAAGGGTTGGGTACGTCGGGCCTTGGGGCTGGGACTGTTGGACGGAC
GTGGATGGCCTTGGCGGGCGTCCGGCGTACGCTTAACAACCAACTTAGAACTGGTACGGA
CAAGGGGAATCTGACTGTCTAATTAAAACATAGCATTTTTTGGGTTTTTCCACTTAAATT
TAACTAATTTAGCTTTATATTCTATATTAGTTTTAGCTATAATTATAAGCATACAGAAAA
TAAATTAGTTCCATCTAAATGGTCAATAGCATTAGAAAGCATCTATGCAAGCATAAATTC
AATGGTAAGAGAACAATTAGAAGTATATTATCCATTTATATATTCATTATTTTTTTTATT
TTAACTGCTAATTTATGTGGTAACGTTCCTTATTCTTTCACAATAACAACTTCAATTATG
GTTTCAATAGGTCTATCCTTTACAATACTTGCTGTAACTATTTTAGGCATAATGTCAGCT
TCTATTTTGTACCATCAGGTACCCCACTTGCTCTAGTTCCTTTATTAGTATTAATTGAAA
TGGTCTCATATTTAGCTAGAGCTTTCTCATTAGGTATAAGACTTTTTGCTAATGTAGTAG
CTGGTCATACTTTAATGAAAATATTAGCAACATTCTTATATAAATCGGCAGGTTTTGTTG
TGTTTATTGTAACTATAATTCCATTTGGTTTATTCTTAGCAATAATGGGACTAGAATTAG
CCGTGATCCGACCTTGCAGACCGGATACGGCACGTTCGCGTATGCAGGTGGTGTGGAATT
ACTGCAAGGGCAAGATGATCTGCGAACCGGCTGCGGTGCTGCACAGCCGCAGGTTCGGAA
AGAGGGTCTCAAGCTCTTCGTCCAGTACAAGCGCTCGAAGGATGAGGACGAGAGGCGAAG
[truncated: 105,003 more chars]
