# Supplementary material for: Divergence Times and Phylogenetic Patterns of Sebacinales, a Highly Diverse and Widespread Fungal Lineage
Source: PLoS One. 2016 Mar 3;11(3):e0149531. doi: 10.1371/journal.pone.0149531 (PMC4795679; doi:10.1371/journal.pone.0149531)
Supplement: S4 Data — (TXT) [file pone.0149531.s008.txt]

###########################
##########expo452##########
###########################

<?xml version="1.0" standalone="yes"?>

<!-- Generated by BEAUTi v1.8.0                                              -->
<!--       by Alexei J. Drummond, Andrew Rambaut and Marc A. Suchard         -->
<!--       Department of Computer Science, University of Auckland and        -->
<!--       Institute of Evolutionary Biology, University of Edinburgh        -->
<!--       David Geffen School of Medicine, University of California, Los Angeles-->
<!--       http://beast.bio.ed.ac.uk/                                        -->
<beast>

	<!-- The list of taxa to be analysed (can also include dates/ages).          -->
	<!-- ntax=111                                                                -->
	<taxa id="taxa">
		<taxon id="Ustilago_maydis_TUB_019110"/>
		<taxon id="Geastrum_sessile_TUB_020313"/>
		<taxon id="Plicaturopsis_crispa_TUB_020294"/>
		<taxon id="Microbotryum_saponariae_TUB_019112"/>
		<taxon id="Phlebia_radiata_TUB_020308"/>
		<taxon id="Amphinema_byssoides_TUB_020296"/>
		<taxon id="Phellinus_igniarus_TUB_020298"/>
		<taxon id="Myxarium_grilletii_RoKi_218"/>
		<taxon id="Trametes_gibbosa_TUB_020303"/>
		<taxon id="Polyporus_umbellatus_TUB_020301"/>
		<taxon id="Hymenochaete_rubiginosa_TUB_020297"/>
		<taxon id="Sarcodon_imbricatus_TUB_020311"/>
		<taxon id="Hygrocybe_conica_TUB_020293"/>
		<taxon id="Auricularia_auricula_judae_TUB_020318"/>
		<taxon id="Hydnellum_peckii_TUB_020310"/>
		<taxon id="Sebacina_incrustans_TUB_020316"/>
		<taxon id="Basidiodendron_grandinioides_TUB_020319"/>
		<taxon id="Botryobasidium_subcoronatum_TUB_011733"/>
		<taxon id="Sparassis_crispa_TUB_020302"/>
		<taxon id="Inonotus_hispidus_TUB_019061"/>
		<taxon id="Hapalopilus_nidulans_TUB_020299"/>
		<taxon id="Albatrellus_ovinus_TUB_020309"/>
		<taxon id="Boletus_edulis_TUB_020295"/>
		<taxon id="Craterocolla_cerasi_TUB_020315"/>
		<taxon id="Phallus_impudicus_TUB_020314"/>
		<taxon id="Clavariadelphus_ligula_TUB_0203012"/>
		<taxon id="Laetiporus_sulphureus_TUB_020300"/>
		<taxon id="Gloeophyllum_sepiarium_TUB_020304"/>
		<taxon id="Serendipita_vermifera_CBS57283"/>
		<taxon id="Pleurocybella_porrigens_TUB_012154"/>
		<taxon id="Pholiota_flammans_TUB_011573"/>
		<taxon id="Cortinarius_violaceus_TUB_011561"/>
		<taxon id="Rickenella_fibula_G702b"/>
		<taxon id="Hygrophoropsis_aurantiaca_GLM_45936"/>
		<taxon id="Tapinella_panuoides_G480A"/>
		<taxon id="Bondarzewia_guaitecasensis_TUB_019076"/>
		<taxon id="Lepiota_xanthophylla_TUB_011553"/>
		<taxon id="Hygrophorus_chrysodon_TUB_011570"/>
		<taxon id="Calocera_viscosa_TUB_020317"/>
		<taxon id="Dacryopinax_cf_spathularia_TUB_019097"/>
		<taxon id="Ceratobasidium_cornigerum_MAFF_237401"/>
		<taxon id="Piriformospora_indica_DSM_11827"/>
		<taxon id="Arrhenia_auriscalpium_TUB_011588"/>
		<taxon id="Gloeocantharellus_purpurascens_TUB_019102"/>
		<taxon id="Crepidotus_mollis_TUB_011566"/>
		<taxon id="Byssomerulius_corium_TUB_020306"/>
		<taxon id="Physisporinus_sanguinolentus_TUB_019086"/>
		<taxon id="Athelia_epiphylla_TUB_019073"/>
		<taxon id="Tricholomopsis_rutilans_TUB_011582"/>
		<taxon id="Agaricus_bisporus_TUB_011586"/>
		<taxon id="Coprinus_comatus_GLM_45914"/>
		<taxon id="Tremella_mesenterica_TUB_019108"/>
		<taxon id="Dictyonema_pavonium_TUB_019085"/>
		<taxon id="Cyphellostereum_laeve_TUB_019077"/>
		<taxon id="Pleurotopsis_longinqua_TUB_019065"/>
		<taxon id="Chroogomphus_rutilans_TUB_019070"/>
		<taxon id="Clavulina_cristata_TUB_019098"/>
		<taxon id="Phlebiopsis_gigantea_TUB_019080"/>
		<taxon id="Trichaptum_abietinum_TUB_019088"/>
		<taxon id="Gomphidius_roseus_TUB_019071"/>
		<taxon id="Russula_ochroleuca_TUB_019081"/>
		<taxon id="Lactarius_glyciosmus_TUB_019079"/>
		<taxon id="Gomphus_clavatus_TUB_019103"/>
		<taxon id="Clathrus_archeri_TUB_019101"/>
		<taxon id="Tylospora_fibrillosa_TUB_019074"/>
		<taxon id="Lindtneria_trachyspora_TUB_019093"/>
		<taxon id="Phlebiella_vaga_TUB_019096"/>
		<taxon id="Corticium_roseum_TUB_020307"/>
		<taxon id="Ceriporia_reticulata_TUB_019084"/>
		<taxon id="Hyphoderma_praetermissum_TUB_019090"/>
		<taxon id="Hyphodontia_spathulata_TUB_019092"/>
		<taxon id="Stephanospora_caroticolor_TUB_019072"/>
		<taxon id="Neolentinus_lepideus_TUB_020305"/>
		<taxon id="Clavulinopsis_fusiformis_TUB_019060"/>
		<taxon id="Amylostereum_chailletii_TUB_019075"/>
		<taxon id="Steccherinum_ochraceum_TUB_019082"/>
		<taxon id="Cytidia_salicina_TUB_019089"/>
		<taxon id="Multiclavula_mucida_TUB_011734"/>
		<taxon id="Pseudotomentella_mucidula_TUB_019099"/>
		<taxon id="Thelephora_caryophyllea_TUB_019100"/>
		<taxon id="Pseudohydnum_gelatinosum_TUB_019106"/>
		<taxon id="Exidia_recisa_TUB_019105"/>
		<taxon id="Tremiscus_helvelloides_TUB_019107"/>
		<taxon id="Merulius_tremellosus_TUB_019094"/>
		<taxon id="Hyphodontia_nespori_TUB_019091"/>
		<taxon id="Physisporinus_vitreus_TUB_019087"/>
		<taxon id="Trechispora_farinacea_TUB_011825"/>
		<taxon id="Phanerochaete_sordida_TUB_019095"/>
		<taxon id="Serpula_himantioides_TUB_019064"/>
		<taxon id="Podoserpula_sp_TUB_011646"/>
		<taxon id="Ramaria_stricta_TUB_019104"/>
		<taxon id="Resupinatus_applicatus_TUB_019067"/>
		<taxon id="Chrysomphalina_aurantiaca_TUB_019058"/>
		<taxon id="Ramariopsis_tenuiramosa_TUB_019066"/>
		<taxon id="Colacogloea_peniophorae_TUB_020324"/>
		<taxon id="Agaricostilbum_pulcherrinum_TUB_020329"/>
		<taxon id="Cystofilobasidium_capitatum_TUB_020320"/>
		<taxon id="Bartheletia_paradoxa_RB_3118"/>
		<taxon id="Tilletia_olida_RB_2063"/>
		<taxon id="Exobasidium_vaccinii_TUB_019109"/>
		<taxon id="Wallemia_sebi_CBS_120010"/>
		<taxon id="Macrolepiota_procera_TUB_019063"/>
		<taxon id="Tephrocybe_rancida_TUB_019068"/>
		<taxon id="Leucocoprinus_birnbaumii_TUB_019062"/>
		<taxon id="Termitomyces_poonensis_CBS_20090"/>
		<taxon id="Infundibura_adhaerens_TUB_020326"/>
		<taxon id="Helicogloea_sp_TUB_020325"/>
		<taxon id="Uleiella_chilensis_TUB_020322"/>
		<taxon id="Saccharomyces_cerevisae_TUB_019113"/>
		<taxon id="Candida_sake_TUB_020328"/>
		<taxon id="Taphrina_populina_TUB_020327"/>
	</taxa>
	<taxa id="Geastrales">
		<taxon idref="Clathrus_archeri_TUB_019101"/>
		<taxon idref="Clavariadelphus_ligula_TUB_0203012"/>
		<taxon idref="Geastrum_sessile_TUB_020313"/>
		<taxon idref="Gloeocantharellus_purpurascens_TUB_019102"/>
		<taxon idref="Gomphus_clavatus_TUB_019103"/>
		<taxon idref="Phallus_impudicus_TUB_020314"/>
		<taxon idref="Ramaria_stricta_TUB_019104"/>
	</taxa>
	<taxa id="fungal_comb">
		<taxon idref="Tephrocybe_rancida_TUB_019068"/>
		<taxon idref="Termitomyces_poonensis_CBS_20090"/>
	</taxa>
	<taxa id="rootAge">
		<taxon idref="Agaricostilbum_pulcherrinum_TUB_020329"/>
		<taxon idref="Agaricus_bisporus_TUB_011586"/>
		<taxon idref="Albatrellus_ovinus_TUB_020309"/>
		<taxon idref="Amphinema_byssoides_TUB_020296"/>
		<taxon idref="Amylostereum_chailletii_TUB_019075"/>
		<taxon idref="Arrhenia_auriscalpium_TUB_011588"/>
		<taxon idref="Athelia_epiphylla_TUB_019073"/>
		<taxon idref="Auricularia_auricula_judae_TUB_020318"/>
		<taxon idref="Bartheletia_paradoxa_RB_3118"/>
		<taxon idref="Basidiodendron_grandinioides_TUB_020319"/>
		<taxon idref="Boletus_edulis_TUB_020295"/>
		<taxon idref="Bondarzewia_guaitecasensis_TUB_019076"/>
		<taxon idref="Botryobasidium_subcoronatum_TUB_011733"/>
		<taxon idref="Byssomerulius_corium_TUB_020306"/>
		<taxon idref="Calocera_viscosa_TUB_020317"/>
		<taxon idref="Candida_sake_TUB_020328"/>
		<taxon idref="Ceratobasidium_cornigerum_MAFF_237401"/>
		<taxon idref="Ceriporia_reticulata_TUB_019084"/>
		<taxon idref="Chroogomphus_rutilans_TUB_019070"/>
		<taxon idref="Chrysomphalina_aurantiaca_TUB_019058"/>
		<taxon idref="Clathrus_archeri_TUB_019101"/>
		<taxon idref="Clavariadelphus_ligula_TUB_0203012"/>
		<taxon idref="Clavulina_cristata_TUB_019098"/>
		<taxon idref="Clavulinopsis_fusiformis_TUB_019060"/>
		<taxon idref="Colacogloea_peniophorae_TUB_020324"/>
		<taxon idref="Coprinus_comatus_GLM_45914"/>
		<taxon idref="Corticium_roseum_TUB_020307"/>
		<taxon idref="Cortinarius_violaceus_TUB_011561"/>
		<taxon idref="Craterocolla_cerasi_TUB_020315"/>
		<taxon idref="Crepidotus_mollis_TUB_011566"/>
		<taxon idref="Cyphellostereum_laeve_TUB_019077"/>
		<taxon idref="Cystofilobasidium_capitatum_TUB_020320"/>
		<taxon idref="Cytidia_salicina_TUB_019089"/>
		<taxon idref="Dacryopinax_cf_spathularia_TUB_019097"/>
		<taxon idref="Dictyonema_pavonium_TUB_019085"/>
		<taxon idref="Exidia_recisa_TUB_019105"/>
		<taxon idref="Exobasidium_vaccinii_TUB_019109"/>
		<taxon idref="Geastrum_sessile_TUB_020313"/>
		<taxon idref="Gloeocantharellus_purpurascens_TUB_019102"/>
		<taxon idref="Gloeophyllum_sepiarium_TUB_020304"/>
		<taxon idref="Gomphidius_roseus_TUB_019071"/>
		<taxon idref="Gomphus_clavatus_TUB_019103"/>
		<taxon idref="Hapalopilus_nidulans_TUB_020299"/>
		<taxon idref="Helicogloea_sp_TUB_020325"/>
		<taxon idref="Hydnellum_peckii_TUB_020310"/>
		<taxon idref="Hygrocybe_conica_TUB_020293"/>
		<taxon idref="Hygrophoropsis_aurantiaca_GLM_45936"/>
		<taxon idref="Hygrophorus_chrysodon_TUB_011570"/>
		<taxon idref="Hymenochaete_rubiginosa_TUB_020297"/>
		<taxon idref="Hyphoderma_praetermissum_TUB_019090"/>
		<taxon idref="Hyphodontia_nespori_TUB_019091"/>
		<taxon idref="Hyphodontia_spathulata_TUB_019092"/>
		<taxon idref="Infundibura_adhaerens_TUB_020326"/>
		<taxon idref="Inonotus_hispidus_TUB_019061"/>
		<taxon idref="Lactarius_glyciosmus_TUB_019079"/>
		<taxon idref="Laetiporus_sulphureus_TUB_020300"/>
		<taxon idref="Lepiota_xanthophylla_TUB_011553"/>
		<taxon idref="Leucocoprinus_birnbaumii_TUB_019062"/>
		<taxon idref="Lindtneria_trachyspora_TUB_019093"/>
		<taxon idref="Macrolepiota_procera_TUB_019063"/>
		<taxon idref="Merulius_tremellosus_TUB_019094"/>
		<taxon idref="Microbotryum_saponariae_TUB_019112"/>
		<taxon idref="Multiclavula_mucida_TUB_011734"/>
		<taxon idref="Myxarium_grilletii_RoKi_218"/>
		<taxon idref="Neolentinus_lepideus_TUB_020305"/>
		<taxon idref="Phallus_impudicus_TUB_020314"/>
		<taxon idref="Phanerochaete_sordida_TUB_019095"/>
		<taxon idref="Phellinus_igniarus_TUB_020298"/>
		<taxon idref="Phlebia_radiata_TUB_020308"/>
		<taxon idref="Phlebiella_vaga_TUB_019096"/>
		<taxon idref="Phlebiopsis_gigantea_TUB_019080"/>
		<taxon idref="Pholiota_flammans_TUB_011573"/>
		<taxon idref="Physisporinus_sanguinolentus_TUB_019086"/>
		<taxon idref="Physisporinus_vitreus_TUB_019087"/>
		<taxon idref="Piriformospora_indica_DSM_11827"/>
		<taxon idref="Pleurocybella_porrigens_TUB_012154"/>
		<taxon idref="Pleurotopsis_longinqua_TUB_019065"/>
		<taxon idref="Plicaturopsis_crispa_TUB_020294"/>
		<taxon idref="Podoserpula_sp_TUB_011646"/>
		<taxon idref="Polyporus_umbellatus_TUB_020301"/>
		<taxon idref="Pseudohydnum_gelatinosum_TUB_019106"/>
		<taxon idref="Pseudotomentella_mucidula_TUB_019099"/>
		<taxon idref="Ramaria_stricta_TUB_019104"/>
		<taxon idref="Ramariopsis_tenuiramosa_TUB_019066"/>
		<taxon idref="Resupinatus_applicatus_TUB_019067"/>
		<taxon idref="Rickenella_fibula_G702b"/>
		<taxon idref="Russula_ochroleuca_TUB_019081"/>
		<taxon idref="Saccharomyces_cerevisae_TUB_019113"/>
		<taxon idref="Sarcodon_imbricatus_TUB_020311"/>
		<taxon idref="Sebacina_incrustans_TUB_020316"/>
		<taxon idref="Serendipita_vermifera_CBS57283"/>
		<taxon idref="Serpula_himantioides_TUB_019064"/>
		<taxon idref="Sparassis_crispa_TUB_020302"/>
		<taxon idref="Steccherinum_ochraceum_TUB_019082"/>
		<taxon idref="Stephanospora_caroticolor_TUB_019072"/>
		<taxon idref="Taphrina_populina_TUB_020327"/>
		<taxon idref="Tapinella_panuoides_G480A"/>
		<taxon idref="Tephrocybe_rancida_TUB_019068"/>
		<taxon idref="Termitomyces_poonensis_CBS_20090"/>
		<taxon idref="Thelephora_caryophyllea_TUB_019100"/>
		<taxon idref="Tilletia_olida_RB_2063"/>
		<taxon idref="Trametes_gibbosa_TUB_020303"/>
		<taxon idref="Trechispora_farinacea_TUB_011825"/>
		<taxon idref="Tremella_mesenterica_TUB_019108"/>
		<taxon idref="Tremiscus_helvelloides_TUB_019107"/>
		<taxon idref="Trichaptum_abietinum_TUB_019088"/>
		<taxon idref="Tricholomopsis_rutilans_TUB_011582"/>
		<taxon idref="Tylospora_fibrillosa_TUB_019074"/>
		<taxon idref="Uleiella_chilensis_TUB_020322"/>
		<taxon idref="Ustilago_maydis_TUB_019110"/>
		<taxon idref="Wallemia_sebi_CBS_120010"/>
	</taxa>
	<taxa id="Archeaomarasmius">
		<taxon idref="Agaricus_bisporus_TUB_011586"/>
		<taxon idref="Arrhenia_auriscalpium_TUB_011588"/>
		<taxon idref="Chrysomphalina_aurantiaca_TUB_019058"/>
		<taxon idref="Clavulinopsis_fusiformis_TUB_019060"/>
		<taxon idref="Coprinus_comatus_GLM_45914"/>
		<taxon idref="Cortinarius_violaceus_TUB_011561"/>
		<taxon idref="Crepidotus_mollis_TUB_011566"/>
		<taxon idref="Cyphellostereum_laeve_TUB_019077"/>
		<taxon idref="Dictyonema_pavonium_TUB_019085"/>
		<taxon idref="Hygrocybe_conica_TUB_020293"/>
		<taxon idref="Hygrophorus_chrysodon_TUB_011570"/>
		<taxon idref="Lepiota_xanthophylla_TUB_011553"/>
		<taxon idref="Leucocoprinus_birnbaumii_TUB_019062"/>
		<taxon idref="Lindtneria_trachyspora_TUB_019093"/>
		<taxon idref="Macrolepiota_procera_TUB_019063"/>
		<taxon idref="Pholiota_flammans_TUB_011573"/>
		<taxon idref="Pleurocybella_porrigens_TUB_012154"/>
		<taxon idref="Pleurotopsis_longinqua_TUB_019065"/>
		<taxon idref="Plicaturopsis_crispa_TUB_020294"/>
		<taxon idref="Podoserpula_sp_TUB_011646"/>
		<taxon idref="Ramariopsis_tenuiramosa_TUB_019066"/>
		<taxon idref="Resupinatus_applicatus_TUB_019067"/>
		<taxon idref="Stephanospora_caroticolor_TUB_019072"/>
		<taxon idref="Tephrocybe_rancida_TUB_019068"/>
		<taxon idref="Termitomyces_poonensis_CBS_20090"/>
		<taxon idref="Tricholomopsis_rutilans_TUB_011582"/>
	</taxa>

	<!-- The sequence alignment (each sequence refers to a taxon above).         -->
	<!-- ntax=111 nchar=1555                                                     -->
	<alignment id="alignment1" dataType="nucleotide">
		<sequence>
			<taxon idref="Ustilago_maydis_TUB_019110"/>
			TATACTGTGAAACTGCGAATGGCTCATTAAATCAGTTATAGTTTATTTGAT-GTTTCTTGCTACATGGATAACTGTGGTAATTCTAGAGCTAATACATGCGTAAAAGCCCCGACTTCGGAAGGGGTGTATTTATTAGATAAAAACCAT------CCTCCTCGGAGTTTGGCGATTCATAATAACTTCTCGAATCGCACGGCCTTGTGCTGGCGATGCTTCATTCAAATATCTGCCCTATCAACTGTCGATGGTAGGATAGAGGCCTACCATGGTTGCAACGGGTAACGGGGAATAAGGGTTCGATTCCGGAGAGGGAGCCTGAGAAACGGCTACCACATCCAAGGAAGGCAGCAGGCGCGCAAATTACCCAATCCCGACACGGGGAGGTAGTGACAATAAATAACAATGCATGGGTCTTGTAATTGGAATGAGTACAATTTAAATCCCTTAACGAGGAACGATTGGAGGGCAAGTCTGGTGCCAGCAGCCGCGGTAATTCCAGCTCCAATAGCGTATATTAAAGTTGTTGCAGTTAAAAAGCTCGTAGTTGAAGTTTGGTCTCGGACGCTGGGTCTGTCCGAGACTTCCTTCCTGGTGAACCGCCTTC--------AACCAGGACCATTACTTTGAAAAAATTAGAGTGTTCAAAGCAGGCTAGGCCCGAATATATTAGCATGGAATAACAGAATAGGACGTGCGGTTCTATTTTGTTGGTTTCTAGAACTGCCGTAATGATTAAAAGGGACAGCCGGGGGCATTAGTATTTGCACGCTAGAGGTGAAATTCTTGGATTGTGCAAAGACTTCCTACTGCGAAAGCATTTGCCAAGAATGTTTTCATTAATCAAGAACGAAGGTTAGGGTATCGAAAACGATTAGATACCGTTGTAGTCTTAACAGTAAACTATGCCGACTCCGAATCGGCACTGGCTCGATCGGCGCGGTACGAGAAATCAAAGTTTTTGGGTTCTGGGGGGAGTATGGTCGCAAGGCTGAAACTTAAAGAAATTGACGGAAGGGCACCACCAGGAGCCTGCGGCTTAATTTGACTCAACACGGGAAAACTCACCGGGTCCGGACATAGTAAGGATTGACAGATTGATGGCGCTTTCATGATTCTATGGGTGGTGGTGCATGGCCGTTCTTAGTTGGTGGAGTGATTTGTCTGGTTAATTCCGATAACGAACGAGACCTTGACCTGCTAAATAGACGGGTTGACAATGTCTTCTTAGAGGGACAATCCGTCTAGGTGATGGAGGCAAAAGGCAATAACAGGTCTGTGATGCCCTTAGATGTTCCGGGCTGCACGCGCGCTACACTGACAGAGACAACGAGCCCTTGTCCGAAATGTGGGTAAACTTGTGAAACTTTGTCGTGCTGGGGATGGAGCTTTGTAATTTTTGCTCTTCAACGAGGAATTCCTAGTAAGCGCAAGTCATCAGCTTGCGTTGACTACGTCCCTGCCCTTTGTACACACCGCCCGTCGCTACTACCGATTGAATGGCTTAGTGAGGACTTGGGAGAGACATCGGGGAGCCAGCGATGGCACC
		</sequence>
		<sequence>
			<taxon idref="Geastrum_sessile_TUB_020313"/>
			TGTACTGTGAAACTGCGAATGGCTCATTAAATCAGTTATAGTTTATTTGATGGTACCTTGCTACATGGATAACTGTGGTAATTCTAGAGCTAATACATGCGTCAAGCCGCGACTTCTGGAAGCGGTGTATTTATTAGATAAAAAACCAATGCGGTTCGCCGCTCCCTTGGTGATTCATAATAACTTCTCGAATCGCATGGCCTTGCGCCGGCGATGCTTCATTCAAATATCTGCCCTATCAAGTTTAGATGGTAGGATAGAGGCCTACCATGCTTTCAACGGGTAACGGGGAATAAGGGTTCGATTCCGGAGAGGGAGCCTGAGAAACGGCTACCACATCCAAGGAAGGCAGCAGGCGCGCAAATTACCCAATCCCGACACGGGGAGGTAGTGACAATAAATAACAATATGCGGGTCCCATAATTGGAATGAGTACAATTTAAATCCCTTAACGAGGAACAATTGGAGGGCAAGTCTGGTGCCAGCAGCCGCGGTAATTCCAGCTCCAATAGCGTATATTAAAGTTGTTGCCGTTAAAAAGCTCGTAGTTGAACTTT-CATGGGCTCACGCGGTCTGGGCTCGTGCTCCTGGGTGGTGAGCCATGTCGTTTACTCGAACCACCTCTGTTACCTTGAGAAAATTAGAGTGTTCAAAGCAGGCTATGCCCGAATACATTAGCATGGAATAACGAAATAGGACGTGCGGTTCTATTTTGTTGGTTTCTAGAGTCGCCGTAATGATTAATAGGGATAGTTGGGGGCATTAGTATTCAGTTGCTAGAGGTGAAATTCTTGGATTTACTGAAGACTAACTACTGCGAAAGCATTTGCCAAGGATGTTTTCATTAATCAAGAACGAAGGTTAGGGGATCGAAAACGATCAGATACCGTTGTAGTCTTAACAGTAAACTATGCCGACTAGGGATCGGTTATGTGTCGTTCGGCACCTTACGAGAAATCAAAGTCTTTGGGTTCGGGGGGGAGTATGGTCGCAAGGCTGAAACTTAAAGGAATTGACGGAAGGGCACCACCAGGAGCCTGCGGCTTAATTTGACTCAACACGGGGAAACTCACCAGGTCCAGACATAACTAGGATTGACAGATTGATAGCTCTTTCTTGATTTTATGGGTGGTGGTGCATGGCCGTTCTTAGTTGGTGGAGTGATTTGTCTGGTTAATTCCGATAACGAACGAGACCTTCACGTGCTAAATAGCCTCACCGACCTTGGCTTCTTAGACGGACTATGCGACTAGCTGATGGAAGTTGGAGGCAATAACAGGTCTGTGATGCCCTTAGATGTTCTGGGCCGCACGCGCGCTACACTGACAGAGCCAGCGAGACCTTGGCCGGAAGGTGGGTAATCTTGTGAAACTCTGTCGTGCTGGGGATAGAGCATTGCAATTATTGCTCTTCAACGAGGAATTCCTAGTAGGCGTGAGTCATCAGCTCGCGTCGATTACGTCCCTGCCCTTTGTACACACCGCCCGTCGCTACTACCGATTGAACGGCTTAGTGAGGTCTTCGGATTGCCTTTGGGGAGCCGGAAACGGCACC
		</sequence>
		<sequence>
			<taxon idref="Plicaturopsis_crispa_TUB_020294"/>
			-ATACTGTGAAACTGCGAATGGCTCATTAAATCAGTTATAGTTTATTTGATGGTACCTTGCTACATGGATAACTGTGGTAATTCTAGAGCTAATACATGCATCAAGCCCCGACTTCCGGAAGGGGTGTATTTATTAGATAAAAAACCAACGCGGCTCGCCGCTCCTTTGGTGATTCATAATAACTTCTCGAATCGCATGGCCTTGCGCCGGCGATGCTTCATTCAAATATCTGCCCTATCAACTTTCGATGGTAGGATAGAGGCCTACCATGGTTTCAACGGGTAACGGGGAATAAGGGTTCGATTCCGGAGAGGGAGCCTGAGAAACGGCTACCACATCCAAGGAAGGCAGCAGGCGCGCAAATTACCCAATCCCGACACGGGGAGGTAGTGACAATAAATAACAATATACGGGTCTTATAATTGGAATGAGTACAATTTAAATCCCTTAACGAGGAACAATTGGAGGGCAAGTCTGGTGCCAGCAGCCGCGGTAATTCCAGCTCCAATAGCGTATATTAAAGTTGTTGCAGTTAAAAAGCTCGTAGTTGAACTTCAGACCTGGCCGGGTGGTCCGGCCGGGCCTTACCTCTTGGTGAACCGTGTCCTTCATTGGAACCAGGACTTTTACCTTGAGAAAATTAGAGTGTTCAAAGCAGGCTATGCCCGAATACATTAGCATGGAATAATAGAATAGGACGCGCGGTTCTATTTTGTTGGTTTCTAGAGTCGCCGTAATGATTAATAGGGACAGTTGGGGGCATTGGTATTCAGTCGCTAGAGGTGAAATTCTTGGATTGACTGAAGACCGACTATTGCGAAAGCATTTGCCAAGGATGTTTTCATTAATCAAGAACGAAGGTTAGGGGATCGAAAACGATCAGATACCGTTGTAGTCTTAACAGTAAACTATGCCGACTAGGGATCGGTTATGTGTCGCTCGGCACCTTTCGAGAAATCAAAGTCTTTGGGTTCTGGGGGGAGTATGGTCGCAAGGCTGAAACTTAAAGGAATTGACGGAAGGGCACCACCAGGAGCCTGCGGCTTAATTTGACTCAACACGGGGAAACTCACCAGGTCCAGACATAACTAGGATTGACAGATTGATAGCTCTTTCATGATTTTATGGGTGGTGGTGCATGGCCGTTCTTAGTTGGTGGAGTGATTTGTCTGGTTAATTCCGATAACGAACGAGACCTTAACCTGCTAAATAGACAGGCCGGCTTTGTCTTCTTAGAGGGACTGTGCGTCTAGCCGACGGAAGTTTGAGGCAATAACAGGTCTGTGATGCCCTTAGATGTTCTGGGCCGCACGCGCGCTACACTGACAGGTCCAGCGAGACCTTGGCCGAAAGGCGGGTAATCTTGTGAAACCCTGTCGTGCTGGGGATAGAGCATTGCAATTATTGCTCTTCAACGAGGAATACCTAGTAAGCGCAAGTCATCAGCTTGCGTTGATTACGTCCCTGCCCTTTGTACACACCGCCCGTCGCTACTACCGATTGAATGGCTTAGTGAGGTCTCCGGATTGGCTTCGGGGAGCCGGCAACGGCACT
		</sequence>
		<sequence>
			<taxon idref="Microbotryum_saponariae_TUB_019112"/>
			TAAACGGTGAAACTGCGAATGGCTCATTAAATCAGCTATAGTTTATTTGATGGTACCTTACTACATGGATAACTGTGGTAATTCTAGAGCTAATACATGCTGAAAATCCCGACTCCTGGAAGGGATGTATTTATTAGATCCAAAACCAATG---GCCTCGGTCTGTTTGGTGAATCATGATAACTGCTCGAATCGCATGGCCTTGCGCCGGCGATGCTTCATTCAAATATCTGCCCTATCAACTTTCGATGGTAGGATAGAGGCCTACCATGGTGATGACGGGTAACGGGGAATAAGGGTTCGATTCCGGAGAGAGGGCCTGAGAAACGGCCCTCAGGTCTAAGGAACGCAGCAGGCGCGCAAATTATCCCCTGGCAACACGCCGAGATAGTGACAATAAATAACAATGCACGGGTCTTGCAATTGGAATGAGTACAATTTAAATCCCTTAACGAGGATCCATTGGAGGGCAAGTCTGGTGCCAGCAGCCGCGGTAATTCCAGCTCCAATAGCGTATATTAAAGTTGTTGCCGTTAAAAAGCTCGTAGTCGAACTTCGGTCCCTGTAAGCCGGTCCTGCGGGGACTTACCTCCTGGTGAACCATGTCCTTTACTGGAACCAGGACGTTTACTTTGAAAAAATTAGAGTGTTCAAAGCAGGCTACGCCCGAATACATTAGCATGGAATAATAGAATAGGACGCGCGTTCCCATTTTGTTGGTTTCTGAGATCGCCGTAATGATTAATAGGGATAGTTGGGGGCATTTGTATTCCGTCGTCAGAGGTGAAATTCTTGGATTGCCGGAAGACAAACTACTGCGAAAGCATTTGCCAAGGATGTTTTCATTGATCAAGAACGAAGGAAGGGGGATCGAAAACGATCAGATACCGTTGTAGTCTCTTCTGTAAACTATGCCAATT-----------------------------------------------------------------------------------------------------------------------------------------------------------------------------------------------------------------------------------------------------------------------------------------------------------------------------------------------------------------------------------------------------------------------------------------------------------------------------------------------------------------------------------------------------------------------------------------------------------------------------------------------------------
		</sequence>
		<sequence>
			<taxon idref="Phlebia_radiata_TUB_020308"/>
			TGTACTGTGAAACTGCGAATGGCTCATTAAATCAGTTATAGTTTATTTGATGGTGCTTTGCTACATGGATAACTGTGGTAATTCTAGAGCTAATACATGCAATCAGCCCCGACTTCTGGAAGGGGTGTATTTATTAGATAAAAAACCAACGCGGTTCGCCGCTCCCTTGGTGATTCATAATAACTTCTCGAATCGCACGGCCTTGTGCCGGCGATGCTTCATTCAAATATCTGCCCTATCAACTTTCGATGGTAGGATAGAGGCCTACCATGGTTTCAACGGGTAACGGGGAATAAGGGTTCGATTCCGGAGAGGGAGCCTGAGAAACGGCTACCACATCCAAGGAAGGCAGCAGGCGCGCAAATTACCCAATCCCGACACGGGGAGGTAGTGACAATAAATAACAATATACGGGTCTTATAATTGGAATGAGTACAATTTAAATCTCTTAACGAGGAACAATTGGAGGGCAAGTCTGGTGCCAGCAGCCGCGGTAATTCCAGCTCCAATAGCGTATATTAAAGTTGTTGCAGTTAAAAAGCTCGTAGTTGAACTTCAGATCTGGCTGAGCGGTCTGGCTGGGTCTTACCTCTTGGTGAGCCATGCTCTTCATTGGAACCAGGACGTTTACCTTGAGAAAATTAGAGTGTTCAAAGCAGGCTATGCCCGAATACATTAGCATGGAATAATAAAATAGGACGTGCGGTTCTATTTTGTTGGTTTCTAGAGTCGCCGTAATGATTAATAGGGATAGTTGGGGGCATTAGTATTCCGTTGCTAGAGGTGAAATTCTTGGATTTACGGAAGACTAACTACTGCGAAAGCATTTGCCAAGGATGTTTTCATTAATCAAGAACGAAGGTTAGGGGATCGAAAACGATCAGATACCGTTGTAGTCTTAACAGTAAACTATGCCGACTAGGGATCGGTGATGTGTCGCTCGGCACCTTACGAGAAATCAAAGTCTTTGGGTTCTGGGGGGAGTATGGTCGCAAGGCTGAAACTTAAAGGAATTGACGGAAGGGCACCACCAGGAGCCTGCGGCTTAATTTGACTCAACACGGGGAAACTCACCAGGTCCAGACATGACTAGGATTGACAGATTGATAGCTCTTTCATGATTTTATGGGTGGTGGTGCATGGCCGTTCTTAGTTGGTGGAGTGATTTGTCTGGTTAATTCCGATAACGAACGAGACCTTAACCTGCTAAATAGCCAGGCCGGCTTTGGCTTCTTAGAGGGACTGTGCGTCTAGCAGACGGAAGTTTGAGGCAATAACAGGTCTGTGATGCCCTTAGATGTTCTGGGCCGCACGCGCGCTACACTGACAGAGCCAGCGAGTCCTTGGCCGGAAGGTGGGTAATCTTGTGAAACTCTGTCGTGCTGGGGATAGAGCATTGCAATTATTGCTCTTCAACGAGGAATACCTAGTAAGCGTGAGTCATCAGCTCGCGTTGATTACGTCCCTGCCCTTTGTACACACCGCCCGTCGCTACTACCGATTGAATGGCTTAGTGAGGTCTTGGGATTGGCGTCGAGGAGCCGGCAACGGCACC
		</sequence>
		<sequence>
			<taxon idref="Amphinema_byssoides_TUB_020296"/>
			TGTACTGTGAAACTGCGAATGGCTCATTAAATCAGTTATAGTTTATTTGATGGTATCTTGCTACATGGATAACTGTGGTAATTCTAGAGCTAATACATGCAATCAGCCCCGACTTCCGGGAGGGGTGTATTTATTAGATAAAAAACCAACGCGGTTCGCCGCTCCCTTGGTGATTCATAATAACTTGTCGAATCGCATGGCCTTGTGCCGGCGATGCTTCATTCAAATATCTGCCCTATCAACTTTCGATGGTAGGATAGAGGCCTACCATGGTTTCAACGGGTAACGGGGAATAAGGGTTCGATTCCGGAGAGGGAGCCTGAGAAACGGCTACCACATCCAAGGAAGGCAGCAGGCGCGCAAATTACCCAATCCCGACACGGGGAGGTAGTGACAATAAATAACAATATACGGGTCTTATAATTGGAATGAGTACAATTTAAATCCCTTAACGAGGAACAATTGGAGGGCAAGTCTGGTGCCAGCAGCCGCGGTAATTCCAGCTCCAATAGCGTATATTAAAGTTGTTGCAGTTAAAAAGCTCGTAGTTGAACTTCGGGCCTGGCTGGGTGGTCCGGCCGGGCCTTACCTCTTGGTGAGCCGTGCCCTTCACTGGAACCAGGACTTTTACCTTGAGAAAATTAGAGTGTTCAAAGCAGGCTATGCCCGAATACATTAGCATGGAATAATGAAATAGGACGCGCGGTTCTATTTTGTTGGTTTCTAGAGTCGCCGTAATGATTAATAGGGACAGTTGGGGGCATTAGTATTCGGTTGCTAGAGGTGAAATTCTTGGATTTACCGAAGACTAACTATTGCGAAAGCATTTGCCAAGGATGTTTTCATTAATCAAGAACGAAGGTTAGGGGATCGAAAACGATCAGATACCGTTGTAGTCTTAACAGTAAACTATGCCGACTAGGGATCGGTGATGTGTCGCTCGGCACCTTACGAGAAATCAAAGTCTTTGGGTTCTGGGGGGAGTATGGTCGCAAGGCTGAAACTTAAAGGAATTGACGGAAGGGCACCACCAGGAGCCTGCGGCTTAATTTGACTCAACACGGGGAAACTCACCAGGTCCAGACATGACTAGGATTGACAGATTGATAGCTCTTTCATGATTTTATGGGTGGTGGTGCATGGCCGTTCTTAGTTGGTGGAGTGATTTGTCTGGTTAATTCCGATAACGAACGAGACCTTAACCTGCTAAATAGCCAGGCCGGCTTTGGCTTCTTAGAGGGACTGTGCATCTAGCCGACGGAAGTTTGAGGCAATAACAGGTCTGTGATGCCCTTAGATGTTCTGGGCCGCACGCGCGCTACACTGACAGAGCCAGCGAGTCCTTGTCCGGAAGGTGGGTAATCTTGTGAAACTCTGTCGTGCTGGGGATAGAGCATTGCAATTATTGCTCTTCAACGAGGAATTCCTAGTAAGCGTGAGTCATCAGCTCGCGTTGATTACGTCCCTGCCCTTTGTACACACCGCCCGTCGCTACTACCGATTGAATGGCTTAGTGAGGTCTCCGGATTGGCTTTGGGGAGCCGGCGACGGCACC
		</sequence>
		<sequence>
			<taxon idref="Phellinus_igniarus_TUB_020298"/>
			-GTACTGTGAAACTGCGAATGGCTCATTAAATCAGTTATAGTTTATTTGATGGTACATTGCTACATGGATAACTGTGGTAATTCTAGAGCTAATACATGCAATCAGCCCCGACTTCTGGGAGGGGTGTATTTATTAGATAAAAAACCAACGCGGTTCGCCGCTCCGTTGGTGATTCATGATAACTTCTCGAATCGCACGGCCTTGTGCCGGCGATGCTTCATTCAAATATCTGCCCTATCAACTTTCGATGGTAGGATAGTGGCCTACCATGGTTTCAACGGGTAACGGGGAATAAGGGTTCGATTCCGGAGAGGGAGCCTGAGAAACGGCTACCACATCCAAGGAAGGCAGCAGGCGCGCAAATTACCCAATCCCGACACGGGGAGGTAGTGACAATAAATAACAATATATGGGTCTTATAATTGGAATGAGTACAATTTAAATCCCTTAACGAGGAACAATTGGAGGGCAAGTCTGGTGCCAGCAGCCGCGGTAATTCCAGCTCCAATAGCGTATATTAAAGTTGCTGCAGTTAAAAAGCTCGTAGTTGAACTTCAGGCCTTGCCGGGCGGTCCGGCGGGGCCTTACCTCTTGGTGAACCATGCCCTTCACTGGAACCAGGACTTTTACCTTGAGAAAATTAGAGTGTTCAAAGCAGGCTATGCCCGAATACATTAGCATGGAATAATAAAATAGGACGTGCGGTTCTATTTTGTTGGTTTCTAGGATCGCCGTAATGATTAATAGGGACAGTTGGGGGCATTAGTATTCAGTTGCTAGAGGTGAAATTCTTGGATTTACTGAAGACTAACTATTGCGAAAGCATTTGCCAAGGATGTTTTCATTAATCAAGAACGAAGGTTAGGGGATCGAAAACGATCAGATACCGTTGTAGTCTTAACAGTAAACTATGCCGACTAGGGATCGGAAATGTGTCGCTCGGCACCTTACGAGAAATCAAAGTCTTTGGGTTCTGGGGGGAGTATGGTCGCAAGGCTGAAACTTAAAGGAATTGACGGAAGGGCACCACCAGGAGCCTGCGGCTTAATTTGACTCAACACGGGGAAACTCACCAGGTCCAGACATAACTAGGATTGACAGATTGATAGCTCTTTCTTGATTTTATGGGTGGTGGTGCATGGCCGTTCTTAGTTGGTGGAGTGATTTGTCTGGTTAATTCCGATAACGAACGAGACCTTAACCTGCTAAATAGCCAGGCCGGCTTTGGCTTCTTAGAGGGACTGTACATCTAGTCGACGGAAGTTTGAGGCAATAACAGGTCTGTGATGCCCTTAGATGTTCTGGGCCGCACGCGCGCTACACTGACAGAGCCAGCGAGTCCTTGGCCGGAAGGTGGGTAATCTTGTGAAACTCTGTCGTGCTGGGGATAGAGCATTGCAATTATTGCTCTTCAACGAGGAATTCCTAGTAAGCGTGAGTCATCAGCTCGCGTTGATTACGTCCCTGCCCTTTGTACACACCGCCCGTCGCTACTACCGATTGAATGGCTTAGTGAGGCCTTCGGATTGGCTTTGGGGAGCCGGCAACGGCACC
		</sequence>
		<sequence>
			<taxon idref="Myxarium_grilletii_RoKi_218"/>
			TATACTGTGAAACTGCGAATGGCTCATTAAATCAGTTATAGTTTATTTGATGTTAAATTGCTACATGGATAACTGTGGTAATTCTAGAGCTAATACATGCACAAAGCCCCAACTTCTGGAAGGGGTGTATTTATTAGATAAAAAACCAACGCGGCTCGCCGCTCGTTTGGTGATTCATAATAACTTCTCGAATCGCATGGCCTTGCGCCGGCGATGCTTCATTCAAATATCTGCCCTATCAACTTTCGATGGTAGGATAGAGGCCTACCATGGTGGTAACGGGTAACGGGGAATAAGGGTTCGATTCCGGAGAGGGAGCCTGAGAAACGGCTACCACATCCAAGGAAGGCAGCAGGCGCGCAAATTACCCAATCCCGACACGGGGAGGTAGTGACAATAAATAACAATATATGGGTCTTATAATTGGAATGAGTACAATTTAAATCCCTTAACGAGGAACAATTGGAGGGCAAGTCTGGTGCCAGCAGCCGCGGTAATTCCAGCTCCAATAGCGTATATTAAAGTTGTTGCAGTTAAAAAGCTCGTAGTTGAACTTCAGGTCTGGCTGGTCGGTCCGGCTGGGTCTTACCTCTTGGTGAGGCATGCCCTTTACTGGAACCAGGACTTTTACCTTGAGAAAATTAGAGTGTTCAAAGCAGGCTTTGCCCGAATATATTAGCATGGAATAATAAAATAGGACGTGCGGTTCTATTTTGTTGGTTTCTAGAGTCGCCGTAATGATTAATAGGGACAGTTGGGGACATTCGTATTGCATTGCTAGAGGTGAAATTCTTGGATTTATGCAAGACGAACTTCTGCGAAAGCATTTGTCAAGGATGTTTTCATTAATCAAGAACGAAGGTTAGGGGATCGAAAACGATCAGATACCGTTGTAGTCTTAACAGTAAACTATGCCGACTAGGGATCGGTCATGTGTCGCTCGGCACCTTACGAGAAATCAAAGTCTTTGGGTTCTGGGGGGAGTATGGTCGCAAGGCTGAAACTTAAAGGAATTGACGGAAGGGCACCACCAGGAGCCTGCGGCTTAATTTGACTCAACACGGGGAAACTCACCAGGTCCAGACATGGCTAGGATTGACAGATTGATAGCTCTTTCTTGATTCTATGGGTGGTGGTGCATGGCCGTTCTTAGTTGGTGGAGTGATTTGTCTGGTTAATTCCGATAACGAACGAGACCTTAACCTGCTAAATAGCCAGGCCGGCTTTGGCTTCTTAGAGGGACTATGTGTCTAACTGATGGAAGTYTGAGGCAATAACAGGTCTGTGATGCCCTTAGATGTTCTGGGCCGCACGCGCGCTACACTGACAGAGCCAGCGAGACCTTGGCCGGAAGGCGGGTAATCTTGTGAAACTCTGTCGTGCTGGGGATAGAGCATTGCAATTATTGCTCTTCAACGAGGAATGCCTAGTAAGCGTGAGTCATCAGCTCGCGTTGATTACGTCCCTGCCCTTTGTACACACCGCCCGTCGCTACTACCGATTGAATGGCTTAGTGAGGTCTTCGGATTGGCTTCGGGGAGCCGGCAACGGCACC
		</sequence>
		<sequence>
			<taxon idref="Trametes_gibbosa_TUB_020303"/>
			TGTACTGTGAAACTGCGAATGGCTCATTAAATCAGTTATAGTTTATTTGATGGTACCTTGCTACATGGATAACTGTGGTAATTCTAGAGCTAATACATGCAATCAGCCCCGACTTCTGGGAGGGGTGTATTTATTAGATAAAAAACCAACGCGGTTCGCCGCTCCATTGGTGATTCATAATAACTTCTCGAATCGCATGGCCTTGTGCCGGCGATGCTTCATTCAAATATCTGCCCTATCAACTTTCGATGGTAGGATAGAGGCCTACCATGGTTTCAACGGGTAACGGGGAATAAGGGTTCGATTCCGGAGAGGGAGCCTGAGAAACGGCTACCACATCCAAGGAAGGCAGCAGGCGCGCAAATTACCCAATCCCGACACGGGGAGGTAGTGACAATAAATAACAATATGCGGGTCTCATAATTGGAATGAGTACAATTTAAATCTCTTAACGAGGAACAATTGGAGGGCAAGTCTGGTGCCAGCAGCCGCGGTAATTCCAGCTCCAATAGCGTATATTAAAGTTGTTGCAGTTAAAAAGCTCGTAGTTGAACTTCAGACCTGGCCGGGCGGTCCGGCTGGGTCTTACCTCTTGGTGAGCCATGTCCTTCATTGGAACCAGGACTTTTACCTTGAGAAAATTAGAGTGTTCAAAGCAGGCTATGCCCGAATACATTAGCATGGAATAATAAAATAGGACGTGCGGTTCTATTTTGTTGGTTTCTAGAGTCGCCGTAATGATTAATAGGGATAGTTGGGGGCATTAGTATTCAGTTGCTAGAGGTGAAATTCTTGGATTTACTGAAGACTAACTACTGCGAAAGCATTTGCCAAGGATGTTTTCATTAATCAAGAACGAAGGTTAGGGGATCGAAAACGATCAGATACCGTTGTAGTCTTAACAGTAAACTATGCCGACTAGGGATCGGTTATGTGTCGCTCGGCACCTTACGAGAAATCAAAGTCTTTGGGTTCTGGGGGGAGTATGGTCGCAAGGCTGAAACTTAAAGGAATTGACGGAAGGGCACCACCAGGAGCCTGCGGCTTAATTTGACTCAACACGGGGAAACTCACCAGGTCCAGACATGACTAGGATTGACAGATTGATAGCTCTTTCATGATTTTATGGGTGGTGGTGCATGGCCGTTCTTAGTTGGTGGAGTGATTTGTCTGGTTAATTCCGATAACGAACGAGACCTTAACCTGCTTAATAGCCAGGCCGGCTTTGGCTTCTTAGAGGGACTGTGCGTCTAGCAGACGGAAGTTTGAGGCAATAACAGGTCTGTGATGCCCTTAGATGTTCTGGGCCGCACGCGCGCTACACTGACAGAGCCAGCGAGACCTTGGCCGGAAGGTGGGTAATCTTGTGAAACTCTGTCGTGCTGGGGATAGAGCATTGCAATTATTGCTCTTCAACGAGGAATTCCTAGTAAGCGTGAGTCATCAGCTCGCGTTGATTACGTCCCTGCCCTTTGTACACACCGCCCGTCGCTACTACCGATTGAATGGCTTAGTGAGGTCTTGGGATTGGCTTCGGGGAGCCGGCAACGGCACC
		</sequence>
		<sequence>
			<taxon idref="Polyporus_umbellatus_TUB_020301"/>
			TGTACTGTGAAACTGCGAATGGCTCATTAAATCAGTTATAGTTTATTTGATGGTCCCTTGCTACATGGATAACTGTGGTAATTCTAGAGCTAATACATGCAATCAGCCCCGACTTCTGGAAGGGGTGTATTTATTAGATAAAAAACCAACGCGGTTCGCCGCTCCATTGGTGATTCATAATAACTTTTCGAATCGCACGGCCTTGTGCTGGCGATGCTTCATTCAAATATCTGCCCTATCAACTTTCGATGGTAGGATAGAGGCCTACCATGGTTTCAACGGGTAACGGGGAATAAGGGTTCGATTCCGGAGAGGGAGCCTGAGAAACGGCTACCACATCCAAGGAAGGCAGCAGGCGCGCAAATTACCCAATCCCGACACGGGGAGGTAGTGACAATAAATAACAATATGCGGGTCTCATAATTGGAATGAGTACAATTTATATCCCTTAACGAGGAACAATTGGAGGGCAAGTCTGGTGCCAGCAGCCGCGGTAATTCCAGCTCCAATAGCGTATATTAAAGTTGTTGCAGTTAAAAAGCTCGTAGTTGAACTTCAGGCCTGGCCGGGTGGTCTGGCTGGGTCTTACCTCTTGGTGAGCCATGCCCTTCACTGGAACCAGGACTTTTACCTTGAGAAAATTAGAGTGTTCAAAGCAGGCTATGCCCGAATACATTAGCATGGAATAATAAAATAGGATGTGCGGTTCTATTTTGTTGGTTTCTAGAGTCGCCGTAATGATTAATAGGGATAGTTGGGGGCATTAGTATTCAGTTGCTAGAGGTGAAATTCTTGGATTTACTGAAGACTAACTACTGCGAAAGCATTTGCCAAGGATGTTTTCATTAATCAAGAACGAAGGTTAGGGGATCGAAAACGATCAGATACCGTTGTAGTCTTAACAGTAAACTATGCCGACTAGGGATCGGTCATGTATCGCTCGGCACCTTACGAGAAATCAAAGTCTTTGGGTTCTGGGGAGAGTATGGTCGCAAGGCTGAAACTTAAAGGAATTGACGGAAGGGCACCACCAGGAGCCTGCGGCTTAATTTGACTCAACACGGGGAAACTCACCAGGTCCAGACATGACTAGGATTGACAGATTGATAGCTCTTTCATGATTTTATGGGTGGTGGTGCATGGCCGTTCTTAGTTGGTGGAGTGATTTGTCTGGTTAATTCCGATAACGAACGAGACCTTAACCTGCTTAATAGCCAGGCTGGCTTTGGCTTCTTAGAGGGACTGTGCGTCTAGCAGACGGAAGTTTGAGGCAATAACAGGTCTGTGATGCCCTTAGATGTTCTGGGCCGCACGCGCGCTACACTGACAGAGCCAACGAGTCCTTGGCCGGAAGGTGGGTAATCTTGTGAAACTCTGTCGTGCTGGGGATAGAGCATTGCAATTATTGCTCTTCAACGAGGAATTCCTAGTAAGCGTGAGTCATCAGCTCGCGTTGATTACGTCCCTGCCCTTTGTACACACCGCCCGTCGCTACTACCGATTGAATGGCTTAGTGAGGTCTTGGGATTGGCTTTGGGGAGCCGGCAACGGCACT
		</sequence>
		<sequence>
			<taxon idref="Hymenochaete_rubiginosa_TUB_020297"/>
			TGTACTGTGAAACTGCGAATGGCTCATTAAATCAGTTATAGTTTATTTGATGGTACCTTGCTACATGGATAACTGTGGTAATTCTAGAGCTAATACATGCAATCAGCCCCGACTCACGG-AGGGGTGTATTTATTAGATAAAAAACCAATGCGGTTCGCCGCTC-CTTGGTGATTCATAATAACTGTTCGAATCGCATGGCCTTGCGCCGGCGATGCTTCATTCAAATATCTGCCCTATCAACTTTCGATGGTAGGATAGTGGCCTACCATGGTTTCAACGGGTAACGGGGAATAAGGGTTCGATTCCGGAGAGGGAGCCTGAGAAACGGCTACCACATCCAAGGAAGGCAGCAGGCGCGCAAATTACCCAATCCCGACACGGGGAGGTAGTGACAATAAATAACAATATATGGGTCTTATAATTGGAATGAGTACAATTTAAATCCCTTAACGAGGAACAATTGGAGGGCAAGTCTGGTGCCAGCAGCCGCGGTAATTCCAGCTCCAATAGCGTATATTAAAGTTGTTGCAGTTAAAAAGCTCGTAGTTGAAGTTCAGGCCTGGCCGGGCGGTCTGGCTGGGTCTTACCTCTCGGTGAGCCATGCCCTTCACTGGAACCGAGACTTTTACCTTGAGAAAATTAGAGTGTTCAAAGCAGGCTATGCCCGAATACATTAGCATGGAATAATAAAATAGGACGGTCGGACCTATTTTGTTGGTTTCTAGAACCGCCGTAATGATTAATAGGGATAGTTGGGGGCATTCGTATTCAGTCGCTAGAGGTGAAATTCTTGGATTGACTGAAGACGAACTACTGCGAAAGCATTTGCCAAGGATGTTTTCATTAATCAAGAACGAAGGTTAGGGGATCGAAAACGATTAGATACCGTTGTAGTCTTAACAGTAAACTATGCCGACTAGGGATCGGTCATGTGTCGCTCGGCACCTTACGAGAAATCAAAGTCTTTGGGTTCTGGGGGGAGTATGGTCGCAAGGCTGAAACTTAAAGGAATTGACGGAAGGGCACCACCAGGAGCCTGCGGCTTAATTTGACTCAACACGGGGAAACTCACCAGGTCCAGACATAACTAGGATTGACAGATTGATAGCTCTTTCTTGATTTTATGGGTGGTGGTGCATGGCCGTTCTTAGTTGGTGGAGTGATTTGTCTGGTTAATTCCGATAACGAACGAGACCTTAACCTGCTAAATAGCCCGTCCGGCGCTGGCTTCTTAGAGGGACTGTGCGTTTAGCTGACGGAAGTTTGAGGCAATAACAGGTCTGTGATGCCCTTAGATGTTCTGGGCCGCACGCGCGCTACACTGACAGAGCCAGCGAGTCCTTGGCCGAAAGGTGGGTAATCTTGTGAAACTCTGTCGTGCTGGGGATAGAGCATTGCAATTATTGCTCTTCAACGAGGAATTCCTAGTAAGCGTGAGTCATCAGCTCGCGTTGATTACGTCCCTGCCCTTTGTACACACCGCCCGTCGCTACTACCGATTGAATGGCTTAGTGAGGCCTCCGGATTGGCTTTGAGGAGCCGGCAACGGCACC
		</sequence>
		<sequence>
			<taxon idref="Sarcodon_imbricatus_TUB_020311"/>
			TATACTGTGAAACTGCGAATGGCTCATTAAATCAGTTATAGTTTATTTGATGGTACCTTGCTACATGGATAACTGTGGTAATTCTAGAGSTAATACATGCAATAAGCCCCGACTTCTGGAAGGGGTGTATTTATTAGATAAAAAACCAACGCGGTTCGCCGCTCCATTGGTGATTCATAATAACTTCTCGAATCGCATGGCCTTGTGCTGGCGATGCTTCATTCAAATATCTGCCCTATCAACTTTCGATGGTAGGATAGAGGCCTACCATGGTTTCAACGGGTAACGGGGAATAAGGGTTCGATTCCGGAGAGGGAGCCTGAGAAACGGCTACCACATCCAAGGAAGGCAGCAGGCGCGCAAATTACCCAATCCCGACACGGGGAGGTAGTGACAATAAATAACAATATACGGGTCTTATAATTGGAATGAGTACAATTTAAATCCCTTAACGAGGAACAATTGGAGGGCAAGTCTGGTGCCAGCAGCCGCGGTAATTCCAGCTCCAATAGCGTATATTAAAGTTGTTGCAGTTAAAAAGCTCGTAGTTGAACTTCAGATCTGGCCGGATGGTCTGGCTGGGCCTTACCTCTTGGTGAGCCATGTCCTTCACTGGAACCAGGACTTTTACCTTGAGAAAATTAGAGTGTTCAAAGCAGGCTACGCCCGAATACATTAGCATGGAATAATAAAATAGGACGTGCGGTTCTATTTTGTTGGTTTCTAGAGTCGCCGTAATGATTAATAGGGATAGTTGGGGGCATTAGTATTCAGTTGCTAGAGGTGAAATTCTTGGATTTACTGAAGACTAACTACTGCGAAAGCATTTGCCAAGGATGTTTTCATTAATCAAGAACGAAGGTTAGGGGATCGAAAACGATCAGATACCGTTGTAGTCTTAACAGTAAACTATGCCGACTAGGGATCGGTTATGTGTCGCTCGGCACCTTACGAGAAATCAAAGTCTTTGGGTTCTGGGGGGAGTATGGTCGCAAGGCTGAAACTTAAAGGAATTGACGGAAGGGCACCACCAGGAGCCTGCGGCTTAATTTGACTCAACACGGGGAAACTCACCAGGTCCAGACATGACTAGGATTGACAGATTGATAGCTCTTTCATGATTTTATGGGTGGTGGTGCATGGCCGTTCTTAGTTGGTGGAGTGATTTGTCTGGTTAATTCCGATAACGAACGAGACCTTATCCTGCTAAATAGCCAGGCCGGCTTTGGCTTCTTAGAGGGACTGCGCGTCTAGCCCGCGGAAGTTTGAGGCAATAACAGGTCTGTGATGCCCTTAGATGTTCTGGGCCGCACGCGCGCTACACTGACAGAGCCAGCGAGACCTTGGCCGGAAGGTGGGTAATCTTGTGAAACTCTGTCGTGCTGGGGATAGAGCATTGCAATTATTGCTCTTCAACGAGGAATTCCTAGTAAGCGTGAGTCATCAGCTCGCGTTGATTACGTCCCTGCCCTTTGTACACACCGCCCGTCGCTACTACCGATTGAATGGCTTGGTGAGATCTTCGGATTGGCTTCGGGGAGCCGGCAACGGCACC
		</sequence>
		<sequence>
			<taxon idref="Hygrocybe_conica_TUB_020293"/>
			TGTACTGTGAAACTGCGAATGGCTCATTAAATCAGTTATAGTTTATTTGATGGTGTCTTGCTACATGGATAACTGTGGTAATTCTAGAGCTAATACATGCGACAAGCCCCGACTTTTGGAAGGGGTGTATTTATTAGATAAAAAACCAACGCGGCTCGCCGCTTGCTTGGTGATTCATAATAACTTGTCGAATCGCATGGCCTTGTGCCGGTGATGCTTCATTCAAATATCTGCCCTATCAACTTTCGATGGTAGGATAGAGGCCTACCATGGTTTCAACGGGTAACGGGGAATAAGGGTTCGATTCCGGAGAGGGAGCCTGAGAAACGGCTACCACATCCAAGGAAGGCAGCAGGCGCGCAAATTACCCAATCCCGACACGGGGAGGTAGTGACAATAAATAACAATATATGGGTCATATAATTGCAATGAGTACAATTTAAATCCCTTAACGAGGATCAATTGGAGGGCAAGTCTGGTGCCAGCAGCCGCGGTAATTCCAGCTCCAATAGCGTATATTAAAGTTGTTGCAGTTAAAAAGCTCGTAGTTGAACTTCAGACCTGGCCAGGTGGTCCGGCCAGGCCTTACCTCTTGGTGAACCGTGCCCTTTATTGGAACTAGGACGATTACCTTGAGAAAATTAGAGTGTTCAAAGCAGGCTATGCCTGAATACATTAGCATGGAATAACAAAGTAGGACGTGCGGTTCTATTTTGTTGGTTTCTAGAGTCGCCGTAATGATTAATAGGGATAGTTGGGGGCATTGGTATTGAGTCGCTAGAGGTGAAATTCTTGGATTGACTCAAGACCGACTATTGCGAAAGCATTTGCCAAGGATGTTTTCATTAATCAAGAACGAAGGTTAGGGGATCGAAAACGATCAGATACCGTTGTAGTCTTAACAGTAAACTATGCCGACTAGGGATCGGTGATGTGTCGCTCGGCACCTTGCGAGAAATCAAAGTCTTTGGGTTCTGGGGGGAGTATGGTCGCAAGGCTGAAACTTAAAGGAATTGACGGAAGGGCACCACCAGGAGCCTGCGGCTTAATTTGACTCAACACGGGGAAACTCACCAGGTCCAGACATGACGAGGATTGACAGATTGATAGCTCTTTCATGATTTCATGGGTGGTGGTGCATGGCCGTTCTTAGTTGGTGGAGTGATTTGTCTGGTTAATTCCGATAACGAACGAGACCTTTTCCTGCTAAATAGCCAGGCCGGCTTCGGCTTCTTAGAGGGACTGTGCGTCTAGCTGACGGAAGTTTGAGGCAATAACAGGTCTGTGATGCCCTTAGATGTTCTGGGCCGCACGCGCGCTACACTGACAGAGCCAGCGAGTCCTTGGCCGGAAGGTGGGTAATCTTGTGAAACTCTGTCGTGCTGGGGATAGAGCATTGCAATTATTGCTCTTCAACGAGGAATTCCTAGTAAGCGTGAGTCATCAGCTCGCGTTGATTACGTCCCTGCCCTTTGTACACACCGCCCGTCGCTACTACCGATTGAATGGCTTAGTGAGGTCTCCGGATTGGCTTTGGGGAACCGGCAACGGCACC
		</sequence>
		<sequence>
			<taxon idref="Auricularia_auricula_judae_TUB_020318"/>
			TATACTGTGAAACTGCGAATGGCTCATTAAATCAGTTATAGTTTATTTGATGGTACCTTGCTACATGGATAACTGTGGTAATTCTAGAGCTAATACATGCATCAAGCCCCGACTTCYGGAAGGGGTGTATTTATTAGATAAAAAACCAACGCGGTTCGCCGCTCCCTTGGTGATTCATAATAACTTCTCGAATCGCATGGCCTTGCGCCGGCGATGCTTCATTCAAATATCTGCCCTATCAACTTTCGATGGTAGGATAGAGGCCTACCATGGTTTCAACGGGTAACGGGGAATAAGGGTTCGATTCCGGAGAGGGAGCCTGAGAAACGGCTACCACATCCAAGGAAGGCAGCAGGCGCGCAAATTACCCAATCCCGACACGGGGAGGTAGTGACAATAAATAACAATATATGGGTCTTATAATTGGAATGAGTACAATTTAAATCCCTTAACGAGGAACAATTGGAGGGCAAGTCTGGTGCCAGCAGCCGCGGTAATTCCAGCTCCAATAGCGTATATTAAAGTTGTTGCAGTTAAAAAGCTCGTAGTTGAACTTCAGACCTGGCCGGGCGGTCCGGCTGGGCCTTACCTCTTGGTGAGCCATGCCCTTTACTGGAACCAGGACTTTTACCTTGAGAAAATTAGAGTGTTCAAAGCAGGCTATGCCTGAATACGTTAGCATGGAATAATAAAATAGGACGTGCGGTTCTATTTTGTTGGTTTCTAGAGTCGCCGTAATGATTAATAGGGATAGTTGGGGGCATTCGTATTGCGTTGCTAGAGGTGAAATTCTTGGATTTACGCAAGACGAACTTCTGCGAAAGCATTTGCCAAGGATGTTTTCATTAATCAAGAACGAAGGTTAGGGGATCGAAAACGATCAGATACCGTTGTAGTCTTAACAGTAAACTATGCCGACTAGGGATCGGTTATGTGTCGCTCGGCACCTTACGAGAAATCAAAGTCTTTGGGTTCTGGGGGGAGTATGGTCGCAAGGCTGAAACTTAAAGGAATTGACGGAAGGGCACCACCAGGAGCCTGCGGCTTAATTTGACTCAACACGGGGAAACTCACCAGGTCCAGACATGACTAGGATTGACAGATTGATAGCTCTTTCTTGATTTTATGGGTGGTGGTGCATGGCCGTTCTTAGTTGGTGGAGTGATTTGTCTGGTTAATTCCGATAACGAACGAGACCTTAACCTGCTAAATAGCCAGGCCGGCTTCGGCTTCTTAGAGGGACTATGCGTCTAGCTGATGGAAGTTTGAGGCAATAACAGGTCTGTGATGCCCTTAGATGTTCTGGGCCGCACGCGCGCTACACTGACAGAGCCAGCGAGACCTTGGCCGGAAGGTGGGTAATCTTGTGAAACTCTGTCGTGCTGGGGATAGAGCATTGCAATTATTGCTCTTCAACGAGGAATTCCTAGTAGGCGTGAGTCATCAGCTCGCGTCGATTACGTCCCTGCCCTTTGTACACACCGCCCGTCGCTACTACCGATTGAATGGCTTAGTGAGGTCTCCGGATCGGCAGCGGGGAGCCGGCAACGGCA--
		</sequence>
		<sequence>
			<taxon idref="Hydnellum_peckii_TUB_020310"/>
			TATACCGTGAAACTGCGAATGGCTCATTAAATCAGTTATAGTTTATTTGATGGTACCTTGCTACATGGATAACTGTGGTAATTCTAGAGCTAATACATGCAATAAGCCCCGACTTCCGGAAGGGGTGTATTTATTAGATAAAAAACCAACGCGGTTCGCCGCTCCTTTGGTGATTCATAATAACTTCTCGAATCGCACGGCCTTGTGCTGGCGATGCTTCATTCAAATATCTGCCCTATCAACTTTCGATGGTAGGATAGTGGCCTACCATGGTTTCAACGGGTAACGGGGAATTAGGGTTCGATTCCGGAGAGGGAGCCTGAGAAACGGCTACCACATCCAAGGAAGGCAGCAGGCGCGCAAATTACCCAATCCCGACACGGGGAGGTAGTGACAATAAATAACAATATACGGGTCTTATAATTGGAATGAGTACAATTTAAATCCCTTAACGAGGAACAATTGGAGGGCAAGTCTGGTGCCAGCAGCCGCGGTAATTCCAGCTCCAATAGCGTATATTAAAGTTGTTGCAGTTAAAAAGCTCGTAGTTGAACTTCAGACCTGGCCGGATGGTCTGGCCGGGCCTTACCTCTTGGTGAGCCATGTCCTTCACTGGAACCAGGACTTTTACCTTGAGAAAATTAGAGTGTTCAAAGCAGGCTACGCCCGAATACATTAGCATGGAATAATAAAATAGGACGTGCGGTTCTATTTTGTTGGTTTCTAGAGTCGCCGTAATGATTAATAGGGATAGTTGGGGGCATTAGTATTCAGTTGCTAGAGGTGAAATTCTTGGATTTACTGAAGACTAACTACTGCGAAAGCATTTGCCAAGGATGTTTTCATTAATCAAGAACGAAGGTTAGGGGATCGAAAACGATCAGATACCGTTGTAGTCTTAACAGTAAACTATGCCGACTAGGGATCGGTTATGTGGCGCTCGGCACCTTACGAGAAATCAAAGTCTTTGGGTTCTGGGGGGAGTATGGTCGCAAGGCTGAAACTTAAAGGAATTGACGGAAGGGCACCACCAGGAGCCTGCGGCTTAATTTGACTCAACACGGGGAAACTCACCAGGTCCAGACATGACTAGGATTGACAGATTGATAGCTCTTTCATGATTTTATGGGTGGTGGTGCATGGCCGTTCTTAGTTGGTGGAGTGATTTGTCTGGTTAATTCCGATAACGAACGAGACCTTATCCTGCTAAATAGCCAGGCCGGCTTTGGCTTCTTAGAGGGACTGCGCGTCTAGCCCGCGGAAGTTTGAGGCAATAACAGGTCTGTGATGCCCTTAGATGTTCTGGGCCGCACGCGCGCTACACTGACAGAGCCAGCGAGACCTTGGCCGGAAGGTGGGTAATCTTGTGAAACTCTGTCGTGCTGGGGATAGAGCATTGCAATTATTGCTCTTCAACGAGGAATTCCTAGTAAGCGTGAGTCATCAGCTCGCGTTGATTACGTCCCTGCCCTTTGTACACACCGCCCGTCGCTACTACCGATTGAATGGCTTAGTGAGATCTTCGGATCGGCTTCGGGGAGCCGGCAACGGCATC
		</sequence>
		<sequence>
			<taxon idref="Sebacina_incrustans_TUB_020316"/>
			TGTACGGTGAAACTGCGAATGGCTCATTAAATCAGTTATAGTTTATTTGATGATACCTTGCTACATGGATAACTGTGGTAATTCTAGAGCTAATACATGCGCTAAGCCCCGACTTCCGGAAGGGGTGTATTTATTAGATAAAAAACCAACGCGGTTCGCCGCTCCCTTGGTGATTCATAATAACTCCTCGAATCGCATGGCCTTGTGCCGGCGATGCTTCATTCAAATATCTGCCCTATCAACTTTCGATGGTAGGATAGAGGCCTACCATGGTTTCAACGGGTAACGGGGAATAAGGGTTCGATTCCGGAGAGGGAGCCTGAGAAACGGCTACCACATCCAAGGAAGGCAGCAGGCGCGCAAATTACCCAATCCCGACACGGGGAGGTAGTGACAATAAATAACAATATATGGGTCCTATAATTGGAATGAGTACAATTTAAATCCCTTAACGAGGAACAATTGGAGGGCAAGTCTGGTGCCAGCAGCCGCGGTAATTCCAGCTCCAATAGCGTATATTAAAGTTGTTGCAGTTAAAAAGCTCGTAGTTGAACTTCGAACGTGGCTGGGCGGTCCGGCCGTGTTCTCTTTCTTGGTGAGCCATGCCCTTCACTGGAACCAGGACGTTTACCTTGAGAAAATTAGAGTGTTCAAAGCAGGCTACGCCCGAATACATTAGCATGGCATAATAAAATAGGAC-TGGGGTTCTATTTTGTTGGTTTCTAGAGCCGCAGTAATGATTAATAGGGATAGTTGGGGGCATTAGTATTCCGTTGCTAGAGGTGAAATTCTTGGATTTACGGAAGACTAACTTCTGCGAAAGCATTTGCCAAGGATGTTTTCATTAATCAAGAACGAAGGTTAGGGGATCGAAAACGATCAGATACCGTTGTAGTCTTAACAGTAAACTATGCCGACTAGGGATCGGTCATGTGTCGCTCGGCACCTTACGAGAAATCAAAGTCTTTGGGTTCTGGGGGGAGTATGGTCGCAAGGCTGAAACTTAAAGGAATTGACGGAAGGGCACCACCAGGAGCCTGCGGCTTAATTTGACTCAACACGGGGAAACTCACCAGGTCCAGACATAACTAGGATTGACAGATTGATAGCTCTTTCTTGATTTTATGGGTGGTGGTGCATGGCCGTTCTTAGTTGGTGGAGTGATTTGTCTGGTTAATTCCGATAACGAACGAGACCTTAACCTGCTAAATAGCCAAGCCGTCTTTGGCTTCTTAGAGGGACTGTGGATCTACCTGACGGAAGTTTGAGGCAATAACAGGTCTGTGATGCCCTTAGATGTTCTGGGCCGCACGCGCGCTACACTGACAGAGCCAGCGAGACCTTGGCCGGAAGGCGGGTAATCTTGTGAAACTTTGTCGTGCTGGGGATAGAGCATTGCAATTATTGCTCTTCAACGAGGAATGCCTAGTAGGCGCAAGTCATCAGCTTGCGTCGATTACGTCCCTGCCCTTTGTACACACCGCCCGTCGCTACTACCGATTGAATGGCTTAGTGAGGTCTCCGGATTGGCTTCGAGGACCCGGCAACGGGACT
		</sequence>
		<sequence>
			<taxon idref="Basidiodendron_grandinioides_TUB_020319"/>
			TGTACGGTGAAACTGCGAATGGCTCATTAAATCAGTTATAGTTTATTTGATGGTACCCTGCTACATGGATAACTGTGGTAATTCTAGAGCTAATACATGCATCAAGCCCCGACTCCTGGAAGGGGTGTATTTATTAGATAAAAAACCAGCGCGGTTCGCCGCTCCCTTGGTGATTCATAATAACTTCTCGAATCGCACGGCCTTGCGCCGGCGATGCTTCATTCAAATATCTGCCCTATCAACTTTCGATGGTAGGATAGAGGCCTACCATGGTTTCAACGGGTAACGGGGAATAAGGGTTCGATTCCGGAGAGGGAGCCTGAGAAACGGCTACCACATCCAAGGAAGGCAGCAGGCGCGCAAATTACCCAATCCCGACACGGGGAGGTAGTGACAATAAATAACAATATATGGGTCTTATAATTGTAATGAGTACAATTTAAATCCCTTAACGAGGAACAATTGGAGGGCAAGTCTGGTGCCAGCAGCCGCGGTAATTCCAGCTCCAATAGCGTATATTAAAGTTGTTGCAGTTAAAAAGCTCGTAGTTGAACTTCAGACTCGGCAAGGCGGTCCGGCTGGGTCTTACCTCTTGGTGAGCCATGCCCTTCGCTGGAACCAGGACTGTTACCTTGAGAAAATTAGAGTGTTCAAAGCAGGCTACGCCTGAATACGTTAGCATGGAATAATAGAATAGGACGTGCGGTTCTATTTTGTTGGTTTCTAGAGTCGCCGTAATGATTAATAGGGACAGTTGGGGGCATTAGTATTCCGTTGCTAGAGGTGAAATTCTTGGATTTACGGAAGACTAACTACTGCGAAAGCATTTGCCAAGGATGTTTTCATTAATCAAGAACGAAGGTCAGGGGATCGAAAACGATCAGATACCGTTGTAGTCTTGACAGTAAACTATGCCGACTAGGGATCGGTGATGTGTCGCTCGGCACCTTACGAGAAATCAAAGTCTTTGGGTTCTGGGGGGAGTATGGTCGCAAGGCTGAAACTTAAAGGAATTGACGGAAGGGCACCACCAGGAGCCTGCGGCTTAATTTGACTCAACACGGGGAAACTCACCAGGTCCAGACATGACTAGGATTGACAGATTGATAGCTCTTTCTTGATTTTATGGGTGGTGGTGCATGGCCGTTCTTAGTTGGTGGAGTGATTTGTCTGGTTAATTCCGATAACGAACGAGACCTTAACCTGCTAAATAGCCAGGCCGGCTTTGGCTTCTTAGAGGGACTATGCGTCTAGCTGATGGAAGTTTGAGGCAATAACAGGTCTGTGATGCCCTTAGATGTTCTGGGCCGCACGCGCGCTACACTGACAGAGCCAGCGAGGCCTTGGCCGGAAGGTGGGTAATCTTGTGAAACTCTGTCGTGCTGGGGATAGAGCATTGCAATTATTGCTCTTCAACGAGGAATTCCTAGTAGGCGTGAGTCATCAGCTCGCGTCGATTACGTCCCTGCCCTTTGTACACACCGCCCGTCGCTACTACCGATTGAATGGCTTAGTGAGGTCTCCGGATCGGTGTCAGGGAGCCGGAA--------
		</sequence>
		<sequence>
			<taxon idref="Botryobasidium_subcoronatum_TUB_011733"/>
			TGTACTGTGAAACTGCGAATGGCTCATTAAATCAGTTATAGTTTATTTGATGGTCCCTTGCTACATGGATAACTGTGGTAATTCTAGAGCTAATACATGCACAAAGCCCCGACTTCCGGAAGGGGTGTATTTATTAGATAAAAAACCAACGCGGTTCGCCGCTCCCTTGGTGATTCATAATAACTTCTCGAATCGCATGGCCTTGTGCCGGCGATGCTTCATTCAAATATCTGCCCTATCAACTTTCGATGGTAGGATAGAGGCCTACCATGGTTTCAACGGGTAACGGGGAATAAGGGTTCGATTCCGGAGAGGGAGCCTGAGAAACGGCTACCACATCCAAGGAAGGCAGCAGGCGCGCAAATTACCCAATCCCGACACGGGGAGGTAGTGACAATAAATATCAATATACGGGTCTTATAATTGGAATGAGTACAATTTAAATCCCTTAACGAGGAACAATTGGAGGGCAAGTCTGGTGCCAGCAGCCGCGGTAATTCCAGCTCCAATAGCGTATATTAAAGTTGTTGCAGTTAAAAAGCTCGTAGTTGAACTTCAGACCTGGCCGGGCGGTCCGGCCGGGCCTTACCTCTTGGTGAGCCATGCCCTTYGCTGGAACCAGGACATTTACCTTGAGAAAATTAGAGTGTTCAAAGCAGGCATCGCCCGAATACATTAGCATGGAATAATAGAATAGGACGTGCGGTTCTATTTTGTTGGTTTCTAGAGTCGCCGTAATGATTAATAGGGACAGTTGGGGACATTAGTATTCAGTCGCTAGAGGTGAAATTCTTGGATTGACTGAAGACTAACTTCTGCGAAAGCATTTGTCAAGGATGTTTTCATTAATCAAGAACGAAGGTTAGGGGATCGAAAACGATCAGATACCGTTGTAGTCTTAACAGTAAACGATGCCGACTAGGGATCGGTTATGTGCGGCTCGGCACCTTACGAGAAATCAAAGTCTTTGGGTTCTGGGGGGAGTATGGTCGCAAGGCTGAAACTTAAAGGAATTGACGGAAGGGCACCACCAGGAGCCTGCGGCTTAATTTGACTCAACACGGGGAAACTCACCAGGTCCAGACATAACTAGGATTGACAGATTGATAGCTCTTTCATGATCTTATGGGTGGTGGTGCATGGCCGTTCTTAGTTGGTGGAGTGATTTGTCTGGTTAATTCCGATAACGAACGAGACCTTAACCTGCTAAATAGCCAGGCCGGCTTTGGCTTCTTAGAGGGACTGTGCGTCTAGCCGACGGAAGTTTGAGGCAATAACAGGTCTGTGATGCCCTTAGATGTTCTGGGCCGCACGCGCGCTACACTGACAGGGCCAGCGAGACCTTGGCCGGAAGGTGGGTAATCTTGTGAAACCCTGTCGTGCTGGGGATAGAGCATTGCAATTATTGCTCTTCAACGAGGAATTCCTAGTAAGCGTGAGTCATCAGCTCGCGTTGATTACGTCCCTGCCCTTTGTACACACCGCCCGTCGCTACTACCGATTGAATGGCTTAGTGAGGTCTCCGGATTGGCGTCGAGGATCCGGCGACGGAACC
		</sequence>
		<sequence>
			<taxon idref="Sparassis_crispa_TUB_020302"/>
			TGTACGGTGAAACTGCGAATGGCTCATTAAATCAGTTATAGTTTATTTGATGGTACCTTGCTACATGGATAACTGTGGTAATTCTAGAGCTAATACATGCGATCAGCCCCGACTCCTGGAAGGGGTGTATTTATTAGATAAAAAACCAACGCGGTCCGCCGCTCCTTTGGTGATTCATAATAACTCGTCGAATCGCAAGGCCTTGTGCCGGCGATGCTTCATTCAAATATCTGCCCTATCAACTTTCGATGGTAGGATAGAGGCCTACCATGGTTTTAACGGGTAACGGGGAATAAGGGTTCGATTCCGGAGAGGGAGCCTGAGAAACGGCTACCACATCCAAGGAAGGCAGCAGGCGCGCAAATTACCCAATCCCGACACGGGGAGGTAGTGACAATAAATAACGATATACGGGTCTTATAATTGGAATGAGTACAATTTAAATCCCTTAGCGAGGAACGATTGGAGGGCAAGTCTGGTGCCAGCAGCCGCGGTAATTCCAGCTCCAATAGCGTATATTAAAGTTGTTGCAGTTAAAAAGCTCGTAGTTGAACTTCAGACTCGGCCGCGCGGTCCGGTTGGGTCTTACCTCTCGGTGAACCATGCCCTTTGTTGGAACCGAGACTGTTACCTTGAGAAAATTAGAGTGTTCAAAGCGGGCTATGCTCGGATACATTAGCATGGAATAATRAAATAGGACGCGCGTTTCTATTTTGTTGGTTTTTAGGATCGCCGTAATGATTAATAGGGACGGTTGGGGGCATTAGTATTCGGTCGCTAGAGGTGAAATTCTTGGATCGACCGAAGACTGACTACTGCGAAAGCATTTGCCAAGGACGTTTTCATTAATCAAGAACGAAGGTTAGGGGATCGAAAACGATCAGATACCGTTGTAGTCTTAACAGTAAACTATGCCGACTAGGGATCGGTGATGTGTCGCTCGGGACCTTACGAGAAATTAAAGTCTTTGGGTTCTGGGGGGAGTATGGTCGCAAGGCTGAAACTTAAAGGAATTGACGGAAGGGCACCACCAGGAGCCTGCGGCTTAATTTGACTCAACACGGGGAAACTCACCAGGTCCAGACATGACTAGGATTGACAGATTGATAGCTCTTTCATGATTTTATGGGTGGTGGTGCATGGCCGTTCTTAGTTGGTGGAGTGATTTGTCAGGTTAATTCCGATAACGAACGAGACCTTAACCTGCTTAATAGTGAGGCCGGCTTTGACTTCTTAGAGGGACTGTGCGTCTAGCAGACGGAAGTTTGAGGCAATAACAGGTCTGTGATGCCCTTAGATGTTCTGGGCCGCACGCGCGCTACACTGACGGGGTCAGCGAGTCCTTGGCCGAAAGGCGGGTAATCTTGTGAAACCCCGTCGTGCTGGGGATAGAGCATTGCAATTTTCGCTCTTCAACGAGGAATACCTAGTAAGCGCGAGTCATCAGCTCGCGTTGATTACGTCCCTGCCCTTTGTACACACCGCCCGTCGCTACTACCGATTGAATGGCTTAGTGAGGTCTTGGGATCGGCTTCGGGGAGCGGGCGACCGCATC
		</sequence>
		<sequence>
			<taxon idref="Inonotus_hispidus_TUB_019061"/>
			TGTACTGTGAAACTGCGAATGGCTCATTAAATCAGTTATAGTTTATTTGATGGTACATTGCTACATGGATAACTGTGGTAATTCTAGAGCTAATACATGCAATCAGCCCCGACTTCTGGGAGGGGTGTATTTATTAGATAAAAAACCAACGCGGTTCGCCGCTCCGTTGGTGATTCATAGTAACTTTTCGAATCGCATGGCCTTGTGCCGGCGATGCTTCATTCAAATATCTGCCCTATCAACTTTCGATGGTAGGATAGTGGCCTACCATGGTTTCAACGGGTAACGGGGAATAAGGGTTCGATTCCGGAGAGGGAGCCTGAGAAACGGCTACCACATCCAAGGAAGGCAGCAGGCGCGCAAATTACCCAATCCCGATACGGGGAGGTAGTGACAATAAATAACAATATATGGGTCTTATAATTGGAATGAGTACAATTTAAATCCCTTAGCGAGGAACAATTGGAGGGCAAGTCTGGTGCCAGCAGCCGCGGTAATTCCAGCTCCAATAGCGTATATTAAAGTTGTTGCAGTTAAAAAGCTCGTAGTTGAACTTCAGGCCTGGCCGGGCGGTCTGGCCGGGCCTTACCTCTTGGTGAACCATGCCCTTYGTTGGAACCAGGACTTTTACCTTGAGAAAATTAGAGTGTTCAAAGCAGGCTATGCCTGAATACATTAGCATGGAATAATAAAATAGGACGTGCGATTCTATTTTGTTGGTTTCTAGGATTGCCGTAATGATTAATAGGGATAGTTGGGGGCATTAGTATTCCGTTGCTAGAGGTGAAATTCTTGGATTTACGGAAGACTAACTATTGCGAAAGCATTTGCCAAGGATGTTTTCATTAATCAAGAACGAAGGTTAGGGGATCGAAAACGATTAGATACCGTTGTAGTCTTAACAGTAAACTATGCCGACTAGGGATCGGTGATGCGTCGCTCGGCACCTTACGAGAAATCAAAGTTTTTGGGTTCTGGGGGGAGTATGGTCGCAAGGCTGAAACTTAAAGGAATTGACGGAAGGGCACCACCAGGAGCCTGCGGCTTAATTTGACTCAACACGGGGAAACTCACCAGGTCCAGACATGACTAGGATTGACAGATTGATAGCTCTTTCTTGATTTTATGGGTGGTGGTGCATGGCCGTTCTTAGTTGGTGGAGTGATTTGTCTGGTTAATTCCGATAACGAACGAGACCTTAACCTGCTAAATAGCCCGGCCGGCTTTGGCTTCTTAGAGGGACTGTGCGTTTAGCCGACGGAAGTTTGAGGCAATAACAGGTCTGTGATGCCCTTAGATGTTCTGGGCCGCACGCGCGCTACACTGACAGAGCCAGCGAGTCCTTGACCGGAAGGTGGGTAATCTTGTGAAACTCTGTCGTGCTGGGGATAGAGCATTGCAATTATTGCTCTTCAACGAGGAATTCCTAGTAAGCGTGAGTCATCAGCTCGCGTTGATTACGTCCCTGCCCTTTGTACACACCGCCCGTCGCTACTACCGATTGAATGGCTTAGTGAGGCCTTCGGATCGATTCCGGGGAGCCGGCAACGGCACC
		</sequence>
		<sequence>
			<taxon idref="Hapalopilus_nidulans_TUB_020299"/>
			TGTACTGTGAAACTGCGAATGGCTCATTAAATCAGTTATAGTTTATTTGATGGTGCTTTGCTACATGGATAACTGTGGTAATTCTAGAGCTAATACATGCAATCAGCCCCGACTTAC-GAAGGGGTGTATTTATTAGATAAAAAACCAACGCGGTTCGCCGCTCCCTTGGTGATTCATAATAACTTCTCGAATCGCATGGCCTTGTGCCGGCGATGCTTCATTCAAATATCTGCCCTATCAACTTTCGATGGTAGGATAGAGGCCTACCATGGTTTTAACGGGTAACGGGGAATAAGGGTTCGATTCCGGAGAGGGAGCCTGAGAAACGGCTACCACATCCAAGGAAGGCAGCAGGCGCGCAAATTACCCAATCCCGACACGGGGAGGTAGTGACAATAAATAACAATATACGGGTCTTATAATTGGAATGAGTACAATTTAAATCTCTTAACGAGGAACAATTGGAGGGCAAGTCTGGTGCCAGCAGCCGCGGTAATTCCAGCTCCAATAGCGTATATTAAAGTTGTTGCAGTTAAAAAGCTCGTAGTTGAACTTCAGGCCTGGCCGGGCGGTCTGGCTGGGTCTTACCTCTTGGTGAGCCATGCCCTTTACTGGAACCAGGATTTTTACCTTGAGAAAATTAGAGTGTTCAAAGCAGGCTATGCCCGAATACATTAGCATGGAATAATAAAATAGGACGTGCGGTTCTATTTTGTTGGTTTCTAGAGTCGCCGTAATGATTAATAGGGATAGTTGGGGGCATTAGTATTCCGTTGCTAGAGGTGAAATTCTTGGATTTACGGAAGACTAACTATTGCGAAAGCATTTGCCAAGGATGTTTTCATTAATCAAGAACGAAGGTTAGGGGATCGAAAACGATCAGATACCGTTGTAGTCTTAACAGTAAACTATGCCGACTAGGGATCGGTGATGTGTCGCTCGGCACCTTACGAGAAATCAAAGTCTTTGGGTTCTGGGGGGAGTATGGTCGCAAGGCTGAAACTTAAAGGAATTGACGGAAGGGCACCACCAGGAGCCTGCGGCTTAATTTGACTCAACACGGGGAAACTCACCAGGTCCAGACATGACTAGGATTGACAGATTGATAGCTCTTTCATGATTTTATGGGTGGTGGTGCATGGCCGTTCTTAGTTGGTGGAGTGATTTGTCTGGTTAATTCCGATAACGAACGAGACCTTAACCTGCTAAATAGCCAGGCCGGCTTTGGCTTCTTAGAGGGACTGTGCGTCTAGCAGACGGAAGTTTGAGGCAATAACAGGTCTGTGATGCCCTTAGATGTTCTGGGCCGCACGCGCGCTACACTGACAGAGCCAACGAGTCCTTGGCCGGAAGGTGGGTAATCTTGTGAAACTCTGTCGTGCTGGGGATAGAGCATTGCAATTATTGCTCTTCAACGAGGAATACCTAGTAAGCGTGAGTCATCAGCTCGCGTTGATTACGTCCCTGCCCTTTGTACACACCGCCCGTCGCTACTACCGATTGAATGGCTTAGTGAGGCCTTGGGATTGGCGATGAGGAGCCGGCAACGGCACC
		</sequence>
		<sequence>
			<taxon idref="Albatrellus_ovinus_TUB_020309"/>
			TGTACTGTGAAACTGCGAATGGCTCATTAAATCAGTTATAGTTTATTTGATGGTACCTTGCTACATGGATAACTGTGGTAATTCTAGAGCTAATACATGCAATCAGCCCCGACTTCCGGGAGGGGTGTATTTATTAGATAAAAAACCAACGCGGCTCGCCGCTCCTTTGGTGATTCATAATAACTCGTCGAATCGCATGGCCTTGTGCCGGCGATGCTTCATTCAAATATCTGCCCTATCAACTTTCGATGGTAGGATAGAGGCCTACCATGGTTTCAACGGGTAACGGGGAATAAGGGTTCGATTCCGGAGAGGGAGCCTGAGAAACGGCTACCACATCCAAGGAAGGCAGCAGGCGCGCAAATTACCCAATCCCGACACGGGGAGGTAGTGACAATAAATAACAATATATGGGTCTTATAATTGGAATGAGTACAATTTAAATCCCTTAACGAGGAACGATTGGAGGGCAAGTCTGGTGCCAGCAGCCGCGGTAATTCCAGCTCCAATAGCGTATATTAAAGTTGTTGCAGTTAAAAAGCTCGTAGTTGAACTTCAGACCTGGCCGGGTGGTCTGGCCGGGCCTTACCTCTTGGTGAGCCATGCCCTTCGCTGGAACCAGGACCTTTACCTTGAGAAAATTAGAGTGTTCAAAGCAGGCTATGCCCGAATACATTAGCATGGAATAATAGAATAGGACGCGCGGTTCTATTTTGTTGGTTTCTAGAGTCGCCGTAATGATTGATAGGGATAGTTGGGGGCATTAGTATTGCGTTGCTAGAGGTGAAATTCTTGGATTTACGCAAGACTAACTACTGCGAAAGCATTTGCCAAGGATGTTTTCATTAATCAAGAACGAAGGTTAGGGGATCGAAAACGATCAGATACCGTTGTAGTCTTAACAGTAAACTATGCCGACTAGGGATCGGTCATGTGTCGCTCGGCACCTTACGAGAAATCAAAGTCTTTGGGTTCTGGGGGGAGTATGGTCGCAAGGCTGAAACTTAAAGGAATTGACGGAAGGGCACCACCAGGAGCCTGCGGCTTAATTTGACTCAACACGGGGAAACTCACCAGGTCCAGACATGACTAGGATTGACAGATTGATAGCTCTTTCTTGATTTTATGGGTGGTGGTGCATGGCCGTTCTTAGTTGGTGGAGTGATTTGTCTGGTTAATTCCGATAACGAACGAGACCTTAACCTGCTAAATAGCCCGATCGGCTTTGGCTTCTTAGAGGGACTGTGCGTCTAGCCGACGGAAGTTTGAGGCAATAACAGGTCTGTGATGCCCTTAGATGTTCTGGGCCGCACGCGCGCTACACTGACGGAGCCAGCGAGACCTTGGCCGAAAGGTGGGTAATCTTGTGAAACTCCGTCGTGCTGGGGATAGAGCATTGCAATTATCGCTCTTCAACGAGGAATTCCTAGTAAGCGTGAGTCATCAGCTCGCGTTGATTACGTCCCTGCCCTTTGTACACACCGCCCGTCGCTACTACCGATTGAATGGCTTAGTGAGACCTCCGGATTGGCTTTGAGGAGCCGGCGACGGCACC
		</sequence>
		<sequence>
			<taxon idref="Boletus_edulis_TUB_020295"/>
			CGTACTGTGAAACTGCGAATGGCTCATTAAATCAGTTATAGTTTATTTGATGATGACTTGCTACATGGATAACTGTGGTAATTCTAGAGCTAATACATGCAACAAGCCCCGACTTCCGGAAGGGGCGTATTTATTAGATAAAAAACCAACGCGGCTCGCCGCTCTCTTGGTGATTCATAATAACTGCTCGAATCGCATGGCCTCGTGCCGGCGATGCATCATTCAAATATCTGCCCTATCAACTTTCGATGGTAGGATAGAGGCCTACCATGGTTTCGACGGGTAACGGGGAATAAGGGTTCGATTCCGGAGAGGGAGCCTGAGAAACGGCTACCACATCCAAGGAAGGCAGCAGGCGCGCAAATTACCCAATCCCAATTCGGGGAGGTAGTGACAATAAATAACGATATACGGGTCTTATAATTGGAATGAGTACAATTTAAATCTCTTAACGAGGAACAATTGGAGGGCAAGTCTGGTGCCAGCAGCCGCGGTAATTCCAGCTCCAATAGCGTATATTAAAGTTGTTGCAGTTAAAAAGCTCGTAGTTGAACTTTGGGCCTGGACGGAGGGTCCGGCCGGGCCTTTCCTCTTGGTGAACCGTGTCCTTCGCTGGAACCAGGACGTTTACCTTGAGAAAATTAGAGTGTTCAAAGCAGGCTTCGCCCGAATACATTAGCATGGAATAATGAAATAGGACGTGCGGTTCTATTTCGTTGGTTTCTAGAGTCGCCGTAATGATTAATAGGGACGGTCGGGGGCATTAGTATTCGGTCGCTAGAGGTGAAATTCTTGGATCGACCGAAGACTAACTACTGCGAAAGCATTTGCCAAGGATGTTTTCATTAATCAAGAACGAAGGTTAGGGGATCGAAAACGATCAGATACCGTTGTAGTCTTAACAGTAAACTATGCCGACCAGGGATCGGTGATGTGTCGCTCGGCACCTTACGAGAAATCAAAGTCTTTGGGTTCTGGGGGGAGTATGGTCGCAAGGCTGAAACTTAAAGGAATTGACGGAAGGGCACCACCAGGAGCCTGCGGCTTAATTTGACTCAACACGGGGAAACTCACCAGGTCCAGACATGACAAGGATTGACAGATTGATAGCTCTTTCATGATTTCATGGGTGGTGGTGCATGGCCGTTCTTAGTTGGTGGAGCGATTTGTCTGGTTAATTCCGATAACGAACGAGACCTTAACCTGCTAAATAGCCAGGTCGGCTTTGGCTTCTTAGAGGGACTGTGCGTCTAGTCGACGGAAGTTTGAGGCAATAACAGGTCTGTGATGCCCTTAGATGTTCTGGGCCGCACGCGCGCTACACTGACAGAGCCAGCGAGTCCTTGACCGGAAGGTGGGTAATCTTGTGAAACTCTGTCGTGCTGGGGATAGAGCATTGCAATTATCGCTCTTCAACGAGGAATTCCTAGTAAGCGTGAGTCATCAGCTCGCGTTGATTACGTCCCTGCCCTTTGTACACACCGCCCGTCGCTACTACCGATCGAATGGCTTAGTGAGGTCTTCGGATCGGCCTCGGGGAGCCGGCGACGGCACC
		</sequence>
		<sequence>
			<taxon idref="Craterocolla_cerasi_TUB_020315"/>
			TATACAGTGAAACTGCGAATGGCTCATTAAATCAGTTATAGTTTATTTGATGATACCTTGCTACATGGATAACTGTGGTAATTCTAGAGCTAATACATGCGTTAAGCCCCGACTCTCGGAAGGGGTGTATTTATTAGATAAAAAACCAACGCGGTTCGCCGCTCCCTTGGTGATTCATAATAACTTCTCGAATCGCATGGCCTTGTGCCGGCGATGCTTCATTCAAATATCTGCCCTATCAACTTTCGATGGTAGGATAGAGGCCTACCATGGTTTCAACGGGTAACGGGGAATAAGGGTTCGATTCCGGAGAGGGAGCCTGAGAAACGGCTACCACATCCAAGGAAGGCAGCAGGCGCGCAAATTACCCAATCCCGACACGGGGAGGTAGTGACAATAAATAACAATATATGGGTCTTATAATTGGAATGAGTACAATTTAAATCCCTTAACGAGGAACAATTGGAGGGCAAGTCTGGTGCCAGCAGCCGCGGTAATTCCAGCTCCAATAGCGTATATTAAAGTTGTTGCAGTTAAAAAGCTCGTAGTTGAACTTCAGGCCTGGTCGGGCGGTCCGGCCGGGCCTTACTTCTTGGTGAGCCATGCCCTTTACTGGAACCAGGACTTTTACCTTGAGAAAATTAGAGTGTTCAAAGCAGGCTACGCCCGAATACATTAGCATGGCATAATAAAATAGGACGTGCGGTTCTATTTTGTTGGTTTCTAGAGTCGCCGTAATGATTAATAGGGATAGTTGGGGGCATTAGTATTCCGTTGCTAGAGGTGAAATTCTTGGATTTACGGAAGACTAACTTCTGCGAAAGCATTTGCCAAGGATGTTTTCATTAATCAAGAACGAAGGTTAGGGGATCGAAAACGATCAGATACCGTTGTAGTCTTAACAGTAAACTATGCCGACTAGGGATCGGTCATGTGTCGCTCGGCACCTTACGAGAAATCAAAGTCTTTGGGTTCTGGGGGGAGTATGGTCGCAAGGCTGAAACTTAAAGGAATTGACGGAAGGGCACCACCAGGAGCCTGCGGCTTAATTTGACTCAACACGGGGAAACTCACCAGGTCCAGACATAACTAGGATTGACAGATTGATAGCTCTTTCTTGATTTTATGGGTGGTGGTGCATGGCCGTTCTTAGTTGGTGGAGTGATTTGTCTGGTTAATTCCGATAACGAACGAGACCTTAACCTGCTAAATAGCCAGGCCGTCTTTGGCTTCTTAGAGGGACTGTGGATCTACCTGACGGAAGTTTGAGGCAATAACAGGTCTGTGATGCCCTTAGATGTTCTGGGCCGCACGCGCGCTACACTGACAGAGCCAGCGAGACCTTGGCCGGAAGGCGGGTAATCTTGTGAAACTTTGTCGTGCTGGGGATAGAGCATTGCAATTATTGCTCTTCAACGAGGAATGCCTAGTAAGCGCAAGTCATCAGCTTGCGTTGATTACGTCCCTGCCCTTTGTACACACCGCCCGTCGCTACTACCGATTGAATGGCTTAGTGAGGTCTTCGGATTGGCTTTGAGGACCCGGCAACGGGACC
		</sequence>
		<sequence>
			<taxon idref="Phallus_impudicus_TUB_020314"/>
			TGTACTGTGAAACTGCGAATGGCTCATTAAATCAGTTATAGTTTATTTGATGGTACTTTGCTACATGGATAACTGTGGTAATTCTAGAGCTAATACATGCGTCAAGCCGCGACTTTTGGAAGCGGTGTATTTATTAGATAAAAAACCAACGCGGTCCGCCGCTCCTTTGGTGATTCATAATAACTTGTCGAATCGCACGGCCTTGCGCCGGCGATGCTTCATTCAAATATCTGCCCTATCAAGTTTAGATGGTAGGATAGAGGCCTACCATGCTTTCAACGGGTAACGGGGAATAAGGGTTCGATTCCGGAGAGGGAGCCTGAGAAACGGCTACCACATCCAAGGAAGGCAGCAGGCGCGCAAATTACCCAATCCCGACACGGGGAGGTAGTGACAATAAATAACAATACTCGGGTCTAGTAATTGGAATGAGTACAATTTAAATCCCTTAACGAGGAACAATTGGAGGGCAAGTCTGGTGCCAGCAGCCGCGGTAATTCCAGCTCCAATAGCGTATATTAAAGTTGTTGCCGTTAAAAAGCTCGTAGTTGAATTTC-CGCGGACTCGCGGGGTCCGGGTCCGCGTTCCCTGGCGGTGAGCGATGTCGTTTGCTCGAACCGCCTCTGTTACCTTGAGAAAATTAGAGTGTTCAAAGCAGGCGATGCCCGAATACGTTAGCATGGAATAACGAAATAGGACGCGCGGTTCTATTTTGTTGGTTTCTAGAGTCGCCGTAATGATTAATAGGGATAGTTGGGGGCATTAGTATTCAGTTGCTAGAGGTGAAATTCTTGGATTTACTGAAGACTAACTACTGCGAAAGCATTTGCCAAGGATGTTTTCATTAATCAAGAACGAAGGTTAGGGGATCGAAAACGATCAGATACCGTTGTAGTCTTAACAGTAAACTATGCCGACTGGGGATAGGCGATGTGTCGCTCGGCACCCTACGAGAAATCAAAGTCTTTGGGTTCGGGGGGGAGTATGGTCGCAAGGCTGAAACTTAAAGGAATTGACGGAAGGGCACCACCAGGAGCCTGCGGCTTAATTTGACTCAACACGGGGAAACTCACCAGGTCCAGACATGACTAGGATTGACAGATTGATAGCTCTTTCTTGATTTTATGGGTGGTGGTGCATGGCCGTTCTTAGTTGGTGGAGTGATTTGTCTGGTTAATTCCGATAACGAACGAGACCTTCACGTGCTAAATAGCCGGTCGGGCCAAGGCTTCTTAGACGGACTATGCGTCTAGCCGATGGAAGTTGGAGGCAATAACAGGTCTGTGATGCCCTTAGATGTTCTGGGCCGCACGCGCGCTACACTGACAGGGCCAGCGAGACCTTGGCCGGAAGGTGGGTAATCTTGTGAAACCCTGTCGTGCTGGGGATAGAGCATTGCAATTATCGCTCTTCAACGAGGAATTCCTAGTAGGCGTGAGTCATCAGCTCGCGTCGATTACGTCCCTGCCCTTTGTACACACCGCCCGTCGCTACTACCGATTGAACGGCTTAGTGAGGTCTTCGGATTGGCTTTGGGGAGCCGGCGACGGCGCC
		</sequence>
		<sequence>
			<taxon idref="Clavariadelphus_ligula_TUB_0203012"/>
			TGTACTGTGAAACTGCGAATGGCTCATTAAATCAGTTATAGTTTATTTGATGGTACCTTGCTACATGGATAACTGTGGTAATTCTAGAGCTAATACATGCGTCAAGCCCCGACTTCTGGAAGGGGTGTATTTATTAGATAAAAAACCAACGCGGTTCGCCGCTCCCTTGGTGATTCATAATAACTTCTCGAATCGCATGGCCTTGTGCCGGCGATGCTTCATTCAAATATCTGCCCTATCAAGTTTAGATGGTAGGATAGAGGCCTACCATGCTTTCAACGGGTAACGGGGAATAAGGGTTCGATTCCGGAGAGGGAGCCTGAGAAACGGCTACCACATCCAAGGAAGGCAGCAGGCGCGCAAATTACCCAATCCCGACACGGGGAGGTAGTGACAATAAATAACAATATGTGGGTCCCATAATTGGAATGAGTACAATTTAAATCCCTTAACGAGGAACCATTGGAGGGCAAGTCTGGTGCCAGCAGCCGCGGTAATTCCAGCTCCAATAGCGTATATTAAAGTTGTTGCCGTTAAAAAGCTCGTAGTTGAACTTC-CACGGACCCATGCGGTCTGGGTCCGTGTTCCTTGGTGGTGAGCGATGCCGTTCGTTCGAACCACCTCTGTTACCTTGAGAAAATTAGAGTGTTCAAAGCAGGCTATGCCCGAATACATTAGCATGGAATAACGAAATAGGACGTGCGGTTCTATTTTGTTGGTTTCTAGAGTCGCCGTAATGATTAATAGGGATAGTTGGGGGCATTAGTATTCAGTTGCTAGAGGTGAAATTCTTGGATTTACTGAAGACTAACTACTGCGAAAGCATTTGCCAAGGATGTTTTCATTAATCAAGAACGAAGGTTAGGGGATCGAAAACGATCAGATACCGTTGTAGTCTTAACAGTAAACTATGCCGACTAGGGATCGGTGATGTGTCGCTCGGCACCTTACGAGAAATCAAAGTCTTTGGGTTCGGGGGGGAGTATGGTCGCAAGGCTGAAACTTAAAGGAATTGACGGAAGGGCACCACCAGGAGCCTGCGGCTTAATTTGACTCAACACGGGGAAACTCACCAGGTCCAGACATAACTAGGATTGACAGATTGATAGCTCTTTCTTGATTTTATGGGTGGTGGTGCATGGCCGTTCTTAGTTGGTGGAGTGATTTGTCTGGTTAATTCCGATAACGAACGAGACCTTCCCGTGCTAAATAGCCCGGCCGGCTTTGGCTTCTTAGACGGACTATGCGTTTAGCTGATGGAAGTTGGAGGCAATAACAGGTCTGTGATGCCCTTAGATGTTCTGGGCCGCACGCGCGCTACACTGACAGAGCCAGCGAGACCTTGGCCGGAAGGTGGGTAATCTTGTGAAACTCTGTCGTGCTGGGGATAGAGCATTGCAATTATTGCTCTTCAACGAGGAATTCCTAGTAGGCGTGAGTCATCAGCTCGCGTCGATTACGTCCCTGCCCTTTGTACACACCGCCCGTCGCTACTACCGATTGAACGGCTTAGTGAGGTCTTCGGATTGGCTTCGGGGAGCCGGCAACGGCACC
		</sequence>
		<sequence>
			<taxon idref="Laetiporus_sulphureus_TUB_020300"/>
			TGTACTGTGAAACTGCGAATGGCTCATTAAATCAGTTATAGTTTATTTGATGGTACATTGCTACATGGATAACTGTGGTAATTCTAGAGCTAATACATGCGATCAGCCCCGACTTCTGGAAGGGGTGTATTTATTAGATAAAAAACCAACGCGGTTCGCCGCTCGCTTGGTGATTCATAATAACTTGTCGAATCGCAGGGCCTTGTGCCGGCGATGCTTCATTCAAATATCTGCCCTATCAACTTTCGATGGTAGGATAGAGGCCTACCATGGTTTTAACGGGTAACGGGGAATAAGGGTTCGATTCCGGAGAGGGAGCCTGAGAAACGGCTACCACATCCAAGGAAGGCAGCAGGCGCGCAAATTACCCAATCCCGACACGGGGAGGTAGTGACAATAAATAACAATATACGGGTCTTATAATTGGAATGAGTACAATTTAAATCCCTTAACGAGGAACAATTGGAGGGCAAGTCTGGTGCCAGCAGCCGCGGTAATTCCAGCTCCAATAGCGTATATTAAAGTTGTTGCAGTTAAAACGCTCGTAGTTGAACTTCAGACCTGGCCGGGCGGTCCGGCCGGGTCTTACCTCTTGGTGAACCATGCCCTTCGCTGGAACCAGGACGTTTACCTTGAGAAAATTAGAGTGTTCAAAGCAGGCTGTGCCCGAATACATTAGCATGGAATAATAAAATAGGACGTGCGGTTCTATTTTGTTGGTTTCTAGAGTCGCCGTAATGATTAATAGGGACAGTTGGGGGCATCAGTATGGGGCTGCTAGAGGTGAAATTCTTGGATCAGCCTCAGACTAACTACTGCGAAAGCATTTGCCAAGGATGTTTTCATTAATCAAGAACGAAGGTTAGGGGATCGAAAACGATCAGATACCGTTGTAGTCCTAACAGTAAACTATGCCGACTAGGGATCGGTGATGTGTCGCTCGGCACCTTACGAGAAATCAAAGTCTTTGGGTTCTGGGGGGAGTATGGTCGCAAGGCTGAAACTTAAAGGAATTGACGGAAGGGCACCACCAGGAGCCTGCGGCTTAATTTGACTCAACACGGGGAAACTCACCAGGTCCAGACATGACTAGGATTGACAGATTGATAGCTCTTTCATGATTTTATGGGTGGTGGTGCATGGCCGTTCTTAGTTGGTGGAGTGATTTGTCTGGTTAATTCCGATAACGAACGAGACCTTACCCTGCTTAATAACCAGGCCGGCTTTGGGTTCTAAGAGGGACTGTGCGTCTAGCAGACGGAAGTTTGAGGCAATAACAGGTCTGTGATGCCCTTAGATGTTCTGGGCCGCACGCGCGCTACACTGACAGAGCCAGCGAGTCCTTGGCCGGAAGGTGGGTAATCTTGTGAAACTCTGTCGTGCTGGGGATAGAGCATTGCAATTATTGCTCTTCAACGAGGAATACCTAGTAAGCGTGAGTCATCAGCTCGCGTTGATTACGTCCCTGCCCTTTGTACACACCGCCCGTCGCTACTACCGATTGAATGGCTTAGTGAGGTCTTGGGATTGGCTTTGGGGAGCCGGAAACGGCACC
		</sequence>
		<sequence>
			<taxon idref="Gloeophyllum_sepiarium_TUB_020304"/>
			TGTACTGYGAAACTGCGAATGGCTCATTAAATCAGTTATAGTTTATTTGATGGTACCTTGCTACATGGATAACTGTGGTAATTCTAGAGCTAATACATGCATCAAGCCCCGACTTCTGGAAGGGGTGTATTTATTAGATAAAAAACCAACGCGGTTCGCCGCTCCCTTGGTGATTCATAATAACTTCTCGAATCGCATGGCCTTGTGCCGGCGATGCTTCATTCAAATATCTGCCCTATCAACTTTCGATGGTAGGATAGTGGCCTACCATGGTTTCAACGGGTAACGGGGAATAAGGGTTCGATTCCGGAGAGGGAGCCTGAGAAACGGCTACCACATCCAAGGAAGGCAGCAGGCGCGCAAATTACCCAATCCCGACACGGGGAGGTAGTGACAATAAATAACAATATACGGGTCTTATAATTGGAATGAGTACAATTTAAATCCCTTAACGAGGAACAATTGGAGGGCAAGTCTGGTGCCAGCAGCCGCGGTAATTCCAGCTCCAATAGCGTATATTAAAGTTGTTGCAGTTAAAAAGCCCGTAGTTGAACTTCAGACCTGGCTGGGCGGTCTGGCCGGGTCTTACCTCTTGGTGAGCCATGCCCTTYACTGGAACCAGGACTTTTACCTTGAGAAAATTAGAGTGTTCAAAGCAGGCTATGCCCGAATACATTAGCATGGAATAATAAAATAGGACGTGCGGTTCTATTTTGTTGGTTTCTAGAATCGCCGTAATGATTAATAGGGATAGTTGGGGGCATTAGTATTCAGTTGCTAGAGGTGAAATTCTTGGATTTACTGAAGACTAACTACTGCGAAAGCATTTGCCAAGGATGTTTTCATTAATCAAGGACGAAGGTTAGGGGATCGAAAACGATCAGATACCGTTGTAGTCTTAACAGTAAACTATGCCGACTAGGGATCGGTTATGTGTCGCTCGGCACCTTACGAGAAATCAAAGTCTTTGGGTTCTGGGGGGAGTATGGTCGCAAGGCTGAAACTTAAAGGAATTGACGGAAGGGCACCACCAGGAGCCTGCGGCTTAATTTGACTCAACACGGGGAAACTCACCAGGTCCAGACATAACTAGGATTGACAGATTGATAGCTCTTTCATGATTTTATGGGTGGTGGTGCATGGCCGTTCTTAGTTGGTGGAGTGATTTGTCTGGTTAATTCCGATAACGAACGAGACCTTAACCTGCTAAATAGCCAGGCCGGCTTTGGCTTCTTAGAGGGACTGTGCGTCTAGCTGACGGAAGTTTGAGGCAATAACAGGTCTGTGATGCCCTTAGATGTTCTGGGCCGCACGCGCGCTACACTGACAGAGCCAGCGAGACCTTGGCCGGAAGGTGGGTAATCTTGTGAAACTCTGTCGTGCTGGGGATAGAGCATTGCAATTATTGCTCTTCAACGAGGAATTCCTAGTAAGCGTGAGTCATCAGCTCGCGTTGATTACGTCCCTGCCCTTTGTACACACCGCCCGTCGCTACTACCGATTGAATGGCTTAGTGAGGTCTTCGGATTGGCTTCGGGGAGCCGGCAACGGCACC
		</sequence>
		<sequence>
			<taxon idref="Serendipita_vermifera_CBS57283"/>
			----CTGTGAAACTGCGAATGGCTCATTAAATCAGTTATAGTTTATTTGATGGTACCTTACTACATGGATAACTGTGGTAATTCTAGAGCTAATACATGCGTCAAGCCCCGACTCTCGGAAGGGGTGTATTTATTAGATAAAAAACCAACGCGGTTTACCGCTCCCTTGGTGATTCATAATAACTTCTCGAATCGCATGGCCTTGTGCTGGCGATGCTTCATTCAAATATCTGCCCTATCAACTTTCGATGGTAGGATAGAGGCCTACCATGGTTTCAACGGGTAACGGGGAATAAGGGTTCGATTCCGGAGAGGGAGCCTGAGAAACGGCTACCACATCCAAGGAAGGCAGCAGGCGCGCAAATTACCCAATCCCGACACGGGGAGGTAGTGACAATAAATAACAATATATGGGTCTTATAATTGGAATGAGTACAATTTAAACCCCTTAACGAGGAACAATTGGAGGGCAAGTCTGGTGCCAGCAGCCGCGGTAATTCCAGCTCCAATAGCGTATATTAAAGTTGTTGCAGTTAAAAAGCTCGTAGTTGAACTTCGGACCTGGTACGGTGGTCTGACCGGGTTCTACCTCTTGGTGAGCCATGCCCTTCACTGGAACCAGGACTTTTACCTTGAGAAAATTAGAGTGTTCAAAGCAGGCTACGCCCGAATACATTAGCATGGCATAATAAAATAGGACGTGCGGTTCTATTTTGTTGGTTTCTAGAGTCGCCGTAATGATTAATAGGGATAGTTGGGGGCATTTGTATTCCGTTGCTAGAGGTGAAATTCTTGGATTTACGGAAGACAAACTTCTGCGAAAGCATTTGCCAAGGATGTTTTCATTAATCAAGAACGAAGGTTAGGGGATCGAAAACGATCAGATACCGTTGTAGTCTTAACAGTAAACTATGCCGACTAGGGATCGGTCATGTGTCGCTCGGCACCTTACGAGAAATCAAAGTCTTTGGGTTCTGGGGGGAGTATGGTCGCAAGGCTGAAACTTAAAGGAATTGACGGAAGGGCACCACCAGGAGCCTGCGGCTTAATTTGACTCAACACGGGGAAACTCACCAGGTCCAGACATAACTAGGATTGACAGATTGATAGCTCTTTCTTGATTTTATGGGTGGTGGTGCATGGCCGTTCTTAGTTGGTGGAGTGATTTGTCTGGTTAATTCCGATAACGAACGAGACCTTAACCTGCTAAATAGCCAGACCGTCTTTGGCTTCTTAGAGGGACTGTGGATCTACCTGACGGAAGTTTGAGGCAATAACAGGTCTGTGATGCCCTTAGATGTTCTGGGCCGCACGCGCGCTACACTGACAAAGCCAGCGAGACCTTGGCCGGAAGGCGGGTAATCTTGTGAAACTTTGTCGTGCTGGGGATAGAGCATTGCAATTATTGCTCTTCAACGAGGAATGCCTAGTAAGCGCAAGTCATCAGCTTGCGTTGATTACGTCCCTGCCCTTTGTACACACCGCCCGTCGCTACTACCGATTGAATGGCTTAGTGAGGTCTTCGAATCGGCTTTTGGGACCCGGCAACGGGACT
		</sequence>
		<sequence>
			<taxon idref="Pleurocybella_porrigens_TUB_012154"/>
			TGTACTGTGAAACTGCGAATGGCTCATTAAATCAGTTATAGTTTATTTGATGGTACCTTGCTACATGGATAACTGTGGTAATTCTAGAGCTAATACATGCAATCAGCCCCGACTTCTGGAAGGGGTGTATTTATTAGATAAAAAACCAACGCGGCTCGCCGCTCCCTTGGTGATTCATAATAACTTCTCGAATCGCATGGCCTTGTGCCGGCGATGCTTCATTCAAATATCTGCCCTATCAACTTTCGATGGTAGGATAGAGGCCTACCATGGTTTCAACGGGTAACGGGGAATAAGGGTTCGATTCCGGAGAGGGAGCCTGAGAAACGGCTACCACATCCAAGGAAGGCAGCAGGCGCGCAAATTACCCAATCCCGACACGGGGAGGTAGTGACAATAAATAACAAGATATGAGTCATATCATTGGAATGAGTACAATTTAAATCTCTTAACGAGTAACAATTGGAGGGCAAGTCTGGTGCCAGCAGCCGCGGTAATTCCAGCTCCAATAGCGTATATTAAAGTTGTTGCAGTTAAAAAGCTCGTAGTTGAACTTCAGACCTGGTCGGGCGGTCCGACTGGGCCTTACCTCTTGGTGAACCGTGCCCTTTATTGGAACCAGGACTTTTACCTTGAGAAAATTAGAGTGTTCAAAGCAGGCTATGTCCGAATACATTAGCATGGAATAATAGAATAGGACGTGCGGTTCTATTTTGTTGGTTTCTAGAGTCGCCGTAATGATTAATAGGGATAGTTGGGGGCATTGGTATTGAGTCGCTAGAGGTGAAATTCTTGGATTGACTCAAGACCAACTACTGCGAAAGCATTTGCCAAGGATGTTTTCATTAATCAAGAACGAAGGTTAGGGGATCGAAAACGATCAGATACCGTTGTAGTCTTAACAGTAAACTATGCCGACTAGGGATCGGTGATGTGTCGCTCGGCACCTTACGAGAAATCAAAGTCTTTGGGTTCTGGGGGGAGTATGGTCGCAAGGCTGAAACTTAAAGGAATTGACGGAAGGGCACCACCAGGAGCCTGCGGCTTAATTTGACTCAACACGGGGAAACTCACCAGGTCCAGACATAACTAGGATTGACAGATTGATAGCTCTTTCATGATTTTATGGGTGGTGGTGCATGGCCGTTCTTAGTTGGTGGAGTGATTTGTCTGGTTAATTCCGATAACGAACGAGACCTTAACCTGCTAAATAGCCAGGCCGGCTTTGGCTTCTTAGAGGGACTGTGCTTTTAGCTGACGGAAGTTTGAGGCAATAACAGGTCTGTGATGCCCTTAGATGTTCTGGGCCGCACGCGCGCTACACTGACAGATCCAGCGAGACCTTGGCCGGAAGGTGGGTAATCTTGTGAAACTCTGTCGTGCTGGGGATAGAGCATTGCAATTATTGCTCTTCAACGAGGAATACCTAGTAAACGTGAGTCATCAGCTCGCGTTGATTACGTCCCTGCCCTTTGTACACACCGCCCGTCGCTACTACCGATTGAATGGCTTAGTGAGGTCTCCGGATTGGCTTTGGGGAGCCGGCAACGGCACT
		</sequence>
		<sequence>
			<taxon idref="Pholiota_flammans_TUB_011573"/>
			TGTACTGTGAAACTGCGAATGGCTCATTAAATCAGTTATAGTTTATTTGATGGTAACTTGCTACATGGATAACTGTGGTAATTCTAGAGCTAATACATGCAATCAGCCCCGACTTCTGGGAGGGGTGTATTTATTAGATAAAAAACCAACGCGGCTCGCCGCTCACTTGGTGATTCATAATAACTTCTCGAATCGCATGGCCTTGTGCCGGCGATGCTTCATTCAAATATCTGCCCTATCAACTTTCGATGGTAGGATAGAGGCCTACCATGGTTTTAACGGGTAACGGGGAATAAGGGTTCGATTCCGGAGAGGGAGCCTGAGAAACGGCTACCACATCCAAGGAAGGCAGCAGGCGCGCAAATTACCCAATCCCGACACGGGGAGGTAGTGACAATAAATAACAATATACGGGTCTTATAATTGGAATGAGTACAATTTAAATCCCTTAACGAGGAACAATTGGAGGGCAAGTCTGGTGCCAGCAGCCGCGGTAATTCCAGCTCCAATAGCGTATATTAAAGTTGTTGCAGTTAAAAAGCTCGTAGTTGAACTTCAGACCTGGCTGGATGGTCCGGCTGGGTCTTACCTCTTGGTGAGCCGTGCTCTTTATTGGAACCAGGATTTTTACCTTGAGAAAATTAGAGTGTTCAAAGCAGGCTATGCCTGAATACATTAGCATGGAATAATAAAATAGGACGTGCGGTTCTATTTTGTTGGTTTCTAGAGTCGCCGTAATGATTAATAGGGATAGTTGGGGGCATTGGTATTGAGTCGCTAGAGGTGAAATTCTTGGATTGACTCAAGACCAACTATTGCGAAAGCATTTGCCAAGGATGTTTTCATTAATCAAGAACGAAGGTTAGGGGATCGAAAACGATCAGATACCGTTGTAGTCTTAACAGTAAACTATGCCGACTAGGGATCGGTGATGTGTCGCTCGGCACCTTACGAGAAATCAAAGTCTTTGGGTTCTGGGGGGAGTATGGTCGCAAGGCTGAAACTTAAAGGAATTGACGGAAGGGCACCACCAGGAGCCTGCGGCTTAATTTGACTCAACACGGGGAAACTCACCAGGTCCAGACATAACTAGGATTGACAGATTGATAGCTCTTTCATGATTTTATGGGTGGTGGTGCATGGCCGTTCTTAGTTGGTGGAGTGATTTGTCTGGTTAATTCCGATAACGAACGAGACCTTAACCTGCTAAATAGCCAGGCCGGCTTTGGCTTCTTAGAGGGACTGTGCGTCTAGCTGACGGAAGTTTGAGGCAATAACAGGTCTGTGATGCCCTTAGATGTTCTGGGCCGCACGCGCGCTACACTGACAGAGCCAGCGAGTCCTTGACCGGAAGGTGGGTAATCTTGTGAAACTCTGTCGTGCTGGGGATAGAGCATTGCAATTATTGCTCTTCAACGAGGAATACCTAGTAAGCGTGAGTCATCAGCTCGCGTTGATTACGTCCCTGCCCTTTGTACACACCGCCCGTCGCTACTACCGATTGAATGGCTTAGTGAGGTCTCCGAATTGGCTTTGGGGAGCCGGCAACGGCACC
		</sequence>
		<sequence>
			<taxon idref="Cortinarius_violaceus_TUB_011561"/>
			TGTACTGTGAAACTGCGAATGGCTCATTAAATCAGTTATAGTTTATTTGATGTTAACTTGCTACATGGATAACTGTGGTAATTCTAGAGCTAATACATGCAATCAGCCCCGACTTCCGGGAGGGGTGTATTTATTAGATAAAAAACCAACGCGGCTCGCCGCTCCCTTGGTGATTCATAATAACTCGTCGAATCGCATGGCCTTGTGCTGGCGATGCTTCATTCAAATATCTGCCCTATCAACTTTCGATGGTAGGATAGAGGCCTACCATGGTTTCAACGGGTAACGGGGAATAAGGGTTCGATTCCGGAGAGGGAGCCTGAGAAACGGCTACCACATCCAAGGAAGGCAGCAGGCGCGCAAATTACCCAATCCCGACACGGGGAGGTAGTGACAATAAATAACAATATACGGGTCTTATAATTGGAATGAGTACAATTTAAATCCCTTAACGAGGAACAATTGGAGGGCAAGTCTGGTGCCAGCAGCCGCGGTAATTCCAGCTCCAATAGCGTATATTAAAGTTGTTGCAGTTAAAAAGCTCGTAGTTGAACTTCAGGCCTGGCTGGGCGGTCTGGCTGGGTCTTACCTCTTGGTGAGCTGTGCCCTTTATTGGAACCAGGACTTTTACCTTGAGAAAATTAGAGTGTTCAAAGCAGGCTATGCCCGAATACATTAGCATGGAATAATAAAATAGGACGTGCGGTTCTATTTTGTTGGTTTCTAGAGTCGCCGTAATGATTAATAGGGATAGTTGGGGGCATTGGTATTGAGTCGCTAGAGGTGAAATTCTTGGATTGACTCAAGACCAACTATTGCGAAAGCATTTGCCAAGGATGTTTTCATTAATCAAGAACGAAGGTTAGGGGATCGAAAACGATCAGATACCGTTGTAGTCTTAACAGTAAACTATGCCGACTAGGGATCGGTGATGTGTTGCTCGGCACCTTACGAGAAATCAAAGTCTTTGGGTTCTGGGGGGAGTATGGTCGCAAGGCTGAAACTTAAAGGAATTGACGGAAGGGCACCACCAGGAGCCTGCGGCTTAATTTGACTCAACACGGGGAAACTCACCAGGTCCAGACATAACTAGGATTGACAGATTGATAGCTCTTTCATGATTTTATGGGTGGTGGTGCATGGCCGTTCTTAGTTGGTGGAGTGATTTGTCTGGTTAATTCCGATAACGAACGAGACCTTAACCTGCTAAATAGCCAGGCCGGCTTTGGCTTCTTAGAGGGACTGTGCGTCTAGCTGACGGAAGTTTGAGGCAATAACAGGTCTGTGATGCCCTTAGATGTTCTGGGCCGCACGCGCGCTACACTGACAGAGCCAGCGAGACCTTGGCCGGAAGGCGGGTAATCTTGTGAAACTCTGTCGTGCTGGGGATAGAGCATTGCAATTATTGCTCTTCAACGAGGAATACCTAGTAAGCGTGAGTCATCAGCTCGCGTTGATTACGTCCCTGCCCTTTGTACACACCGCCCGTCGCTACTACCGATTGAATGGCTTAGTGAGGTCTCCGGATTGGCTTTGGCGCGCCGGCAACGGCATG
		</sequence>
		<sequence>
			<taxon idref="Rickenella_fibula_G702b"/>
			TGTACTGTGAAACTGCGAATGGCTCATTAAATCAGTTATAGTTTATTTGATGGTACTTTGCTACATGGATAACTGTGGTAATTCTAGAGCTAATACATGCAATCAGCCCCGACTTCTGGAAGGGGTGTATTTATTAGATAAAAAACCAACGCGGTTCGCCGCTCCCTTGGTGATTCATAATAACTTCTCGAATCGCATGGCCTTGCGCCGGCGATGCTTCATTCAAATATCTGCCCTATCAACTTTCGATGGTAGGATAGAGGCCTACCATGGTTTCAACGGGTAACGGGGAATAAGGGTTCGATTCCGGAGAGGGAGCCTGAGAAACGGCTACCACATCCAAGGAAGGCAGCAGGCGCGCAAATTACCCAATCCCGACACGGGGAGGTAGTGACAATAAATAACAATATATGGGCCTTATAATTGGAATGAGTACAATTTAAATCCCTTAACGAGGAACAATTGGAGGGCAAGTCTGGTGCCAGCAGCCGCGGTAATTCCAGCTCCAATAGCGTATATTAAAGTTGTTGCAGTTAAAAAGCTCGTAGTTGAACTTCAGACCTGGCTGGGCGGTCTGGCCGGGCCTTACCTCTTGGTGAGCCATGTCCTTTACTGGAACCAGGACTTTTACCTTGAGAAAATTAGAGTGTTCAAAGCAGGCTATGCCCGAATACATTAGCATGGAATAATAAAATAGGACGTGCGGTTCTATTTTGTTGGTTTCTAGAGTCGCCGTAATGATTAATAGGGATAGTTGGGGGCATTAGTATTCAGTTGCTAGAGGTGAAATTCTTGGATTTACTGAAGACTAACTTCTGCGAAAGCATTTGCCAAGGATGTTTTCATTAATCAAGAACGAAGGTTAGGGGATCGAAAACGATCAGATACCGTTGTAGTCTTAACAGTAAACTATGCCGACTAGGGATCGGTTATGTGTCGCTCGGCACCTTACGAGAAATCAAAGTCTTTGGGTTCTGGGGGGAGTATGGTCGCAAGGCTGAAACTTAAAGGAATTGACGGAAGGGCACCACCAGGAGCCTGCGGCTTAATTTGACTCAACACGGGGAAACTCACCAGGTCCAGACATAACTAGGATTGACAGATTGATAGCTCTTTCTTGATTTTATGGGTGGTGGTGCATGGCCGTTCTTAGTTGGTGGAGTGATTTGTCTGGTTAATTCCGATAACGAACGAGACCTTAACCTGCTAAATAGCCAGGCCGGCTTTGGCTTCTTAGAGGGACTGTGCGTCTAGCTGACGGAAGTTTGAGGCAATAACAGGTCTGTGATGCCCTTAGATGTTCTGGGCCGCACGCGCGCTACACTGACAGAGCCAGCGAGACCTTGGCCGGAAGGTGGGTAATCTTGTTAAACTCTGTCGTGCTGGGGATAGAGCATTGCAATTATTGCTCTTCAACGAGGAATTCCTAGTAAGCGTGAGTCATCAGCTCGCGTTGATTACGTCCCTGCCCTTTGTACACACCGCCCGTCGCTACTACCGATTGAATGGCTTAGTGAGGCCTCCGGATTGGCTTCGGGGAGCCGGAAACGGCACC
		</sequence>
		<sequence>
			<taxon idref="Hygrophoropsis_aurantiaca_GLM_45936"/>
			TGTACTGTGAAACTGCGAATGGCTCATTAAATCAGTTATAGTTTATTTGATGATATCTTGCTACATGGATAACTGTGGTAATTCTAGAGCTAATACATGCAACTAGCCCCGACTTCTGGGAGGGGTGTATTTATTAGATAAAAAACCAACGCGGCTCGCCGCTCGTTTGGTGATTCATAATAACTTCTCGAATCGCATGGCCTTGTGCCGGCGATGCTTCATTCAAATATCTGCCCTATCAACTTTCGATGGTAGGATAGAGGCCTACCATGGTTTCAACGGGTAACGGGGAATAAGGGTTCGATTCCGGAGAGGGAGCCTGAGAAACGGCTACCACATCCAAGGAAGGCAGCAGGCGCGCAAATTACCCAATCCCGACACGGGGAGGTAGTGACAATAAATAACAATATACGGGTCTTATAATTGGAATGAGTACAATTTAAATCTCTTAACGAGGAACAATTGGAGGGCAAGTCTGGTGCCAGCAGCCGCGGTAATTCCAGCTCCAATAGCGTATATTAAAGTTGTTGCAGTTAAAAAGCTCGTAGTTGAACTTTGGGCCTGGGTGGGCGGTCCGGCTGGGCCTTTCCTCTTGGTGAGCCGTGCCCTTTACTGGAACCAGGACTTTTACCTTGAGAAAATTAGAGTGTTCAAAGCAGGCGTTGCCTGAATACATTAGCATGGAATAATGAAATAGGACGCGCGGTTCTATTTTGTTGGTTTCTAGAGTCGCCGTAATGATTAATAGGGACAGTTGGGGGCATTAGTATTCAGTTGCTAGAGGTGAAATTCTTGGATTTACTGAAGACTAACTATTGCGAAAGCATTTGCCAAGGATGTTTTCATTAATCAAGAACGAAGGTTAGGGGATCGAAAACGATCAGATACCGTTGTAGTCTTAACAGTAAACTATGCCGACTAGGGATCGGTGATGTGTCGCTCGGCACCTTACGAGAAATCAAAGTCTTTGGGTTCTGGGGGGAGTATGGTCGCAAGGCTGAAACTTAAAGGAATTGACGGAAGGGCACCACCAGGAGCCTGCGGCTTAATTTGACTCAACACGGGGAAACTCACCAGGTCCAGACATGACTAGGATTGACAGATTGATAGCTCTTTCATGATTTTATGGGTGGTGGTGCATGGCCGTTCTTAGTTGGTGGAGTGATTTGTCTGGTTAATTCCGATAACGAACGAGACCTTAACCTGCTAAATAGCCAGGCCGGCTTTGGCTTCTTAGAGGGACTGTGCGTCTAGCCGACGGAAGTTTGAGGCAATAACAGGTCTGTGATGCCCTTAGATGTTCTGGGCCGCACGCGCGCTACACTGACAAAGCCAGCGAGTCCTTGACCGGAAGGTGGGTAATCTTGTGAAACTTTGTCGTGCTGGGGATAGAGCATTGCAATTATTGCTCTTCAACGAGGAATTCCTAGTAAGCGTGAGTCATCAGCTCGCGTTGATTACGTCCCTGCCCTTTGTACACACCGCCCGTCGCTACTACCGATTGAATGGCTTAGTGAGGTCTCCGGATTGGCTTCSGGGAGCCGGAAACGGCACC
		</sequence>
		<sequence>
			<taxon idref="Tapinella_panuoides_G480A"/>
			TGTACTGTGAAACTGCGAATGGCTCATTAAATCAGTTATAGTTTATTTGATGATATCTTACTACATGGATAACTGTGGTAATTCTAGAGCTAATACATGCGTTTAGCCCCGACTTCTGGGAGGGGTGTATTTATTAGATAAAAAACCAACGCGGCTCGCCGCTTCTTTGGTGATTCATAATAACTTCTCGAATCGCATGGCCTTGTGCCGGCGATGCTTCATTCAAATATCTGCCCTATCAACTTTCGATGGTAGGATAGAGGCCTACCATGGTTTCAACGGGTAACGGGGAATAAGGGTTCGATTCCGGAGAGGGAGCCTGAGAAACGGCTACCACATCCAAGGAAGGCAGCAGGCGCGCAAATTACCCAATCCCGATACGGGGAGGTAGTGACAATAAATAACAATATACGGGTCTTATAATTGGAATGAGTACAATTTAAATCTCTTAACGAGGAACAATTGGAGGGCAAGTCTGGTGCCAGCAGCCGCGGTAATTCCAGCTCCAATAGCGTATATTAAAGTTGTTGCAGTTAAAAAGCTCGTAGTTGAACTTTGGGCCTGGACGGGCGGTCCGGCTGGGCCTTTCCTCTTGGTGAACCGTGTCCTTTACTGGAACCAGGACTTTTACCTTGAGAAAATTAGAGTGTTCAAAGCAGGCTGTGCCCGTATACATTAGCATGGAATAATGAAATAGGACGTGCGGTTCTATTTTGTTGGTTTCTAGAGTCGCCGTAATGATTAATAGGGACAGTTGGGGGCATTAGTATTCAGTTGCTAGAGGTGAAATTCTTGGATTTACTGAAGACTAACTATTGCGAAAGCATTTGCCAAGGATGTTTTCATTAATCAAGAACGAAGGTTAGGGGATCGAAAACGATCAGATACCGTTGTAGTCTTAACAGTAAACTATGCCGACTAGGGATCGGTAATGTCTCGCTCGGCACCTTACGAGAAATCAAAGTCTTTGGGTTCTGGGGGGAGTATGGTCGCAAGGCTGAAACTTAAAGGAATTGACGGAAGGGCACCACCAGGAGCCTGCGGCTTAATTTGACTCAACACGGGGAAACTCACCAGGTCCAGACATGACTAGGATTGACAGATTGATAGCTCTTTCATGATTTTATGGGTGGTGGTGCATGGCCGTTCTTAGTTGGTGGAGTGATTTGTCTGGTTAATTCCGATAACGAACGAGACCTTAACCTGCTAAATAGCCAGGCCGGCTTTGGCTTCTTAGAGGGACTGTGCGTCTAGCTGACGGAAGTTTGAGGCAATAACAGGTCTGTGATGCCCTTAGATGTTCTGGGCCGCACGCGCGCTACACTGACAGAGCCAGCGAGTCCTTGGCCGGAAGGTGGGTAATCTTGTGAAACTCTGTCGTGCTGGGGATAGAGCATTGCAATTATTGCTCTTCAACGAGGAATTCCTAGTAAATGCGAGTCATCAGCTCGCGTTGATTACGTCCCTGCCCTTTGTACACACCGCCCGTCGCTACTACCGATTGAATGGCTTAGTGAGGTCTCCGGATTGGCTTCCGGGGACCGGCGACGGCATC
		</sequence>
		<sequence>
			<taxon idref="Bondarzewia_guaitecasensis_TUB_019076"/>
			TGTACTGTGAAACTGCGAATGGCTCATTAAATCAGTTATAGTTTATTTGATGGTACCTTGCTACATGGATAACTGTGGTAATTCTAGAGCTAATACATGCAATCAGCCCCGACTTCCGGGAGGGGTGTATTTATTAGATAAAAAACCAACGCGGCTCGCCGCTCCTTTGGTGATTCATAATAACTTCTCGAATCGCATGGCCTTGTGCCGGCGATGCTTCATTCAAATATCTGCCCTATCAACTTTCGATGGTAGGATAGAGGCCTACCATGGTTTCAACGGGTAACGGGGAATAAGGGTTCGATTCCGGAGAGGGAGCCTGAGAAACGGCTACCACATCCAAGGAAGGCAGCAGGCGCGCAAATTACCCAATCCCGACACGGGGAGGTAGTGACAATAAATAACAATATATGGGTCTTATAATTGGAATGAGTACAATTTAAATCCCTTAACGAGGAACAATTGGAGGGCAAGTCTGGTGCCAGCAGCCGCGGTAATTCCAGCTCCAATAGCGTATATTAAAGTTGTTGCAGTTAAAAAGCTCGTAGTTGAACTTCAGACCTGGCCGGGCGGTCTGGCTGGGCCTTACCTCTTGGTGAGCCATGCCCTTCACTGGAACCAGGACTTTTACCTTGAGAAAATTAGAGTGTTCAAAGCAGGCTATGCCCGAATACATTAGCATGGAATAATAAAATAGGACGTGCGGTTCTATTTTGTTGGTTTCTAGAGTCGCCGTAATGATTAATAGGGATAGTTGGGGGCATTAGTATTGCGTTGCTAGAGGTGAAATTCTTGGATTTACGCAAGACTAACTACTGCGAAAGCATTTGCCAAGGATGTTTTCATTAATCAAGAACGAAGGTTAGGGGATCGAAAACGATCAGATACCGTTGTAGTCTTAACAGTAAACTATGCCGACTAGGGATCGGTTATGTGTCGCTCGGCACCTTACGAGAAATCAAAGTCTTTGGGTTCTGGGGGGAGTATGGTCGCAAGGCTGAAACTTAAAGGAATTGACGGAAGGGCACCACCAGGAGCCTGCGGCTTAATTTGACTCAACACGGGGAAACTCACCAGGTCCAGACATAACTAGGATTGACAGATTGATAGCTCTTTCTTGATTTTATGGGTGGTGGTGCATGGCCGTTCTTAGTTGGTGGAGTGATTTGTCTGGTTAATTCCGATAACGAACGAGACCTTAACCTGCTAAATAGCCCGGCCGGCTTTGGCTTCTTAGAGGGACTGTGCGTCTAGCCGACGGAAGTTTGAGGCAATAACAGGTCTGTGATGCCCTTAGATGTTCTGGGCCGCACGCGCGCTACACTGACAGAGCCAGCGAGACCTTGGCCGGAAGGTGGGTAATCTTGTGAAACTCTGTCGTGCTGGGGATAGAGCATTGCAATTATTGCTCTTCAACGAGGAATTCCTAGTAAGCGTGAGTCATCAGCTCGCGTTGATTACGTCCCTGCCCTTTGTACACACCGCCCGTCGCTACTACCGATTGAATGGCTTAGTGAGACCTCCGGATTGGCTTTGGGGAGTCGGCAACGACACT
		</sequence>
		<sequence>
			<taxon idref="Lepiota_xanthophylla_TUB_011553"/>
			TGTACTGTGAAACTGCGAATGGCTCATTAAATCAGTTATAGTTTATTTGATGATACCTTGCTACATGGATAACTGTGGTAATTCTAGAGCTAATACATGCAATTAGCCCCAACTTCTGGAAGGGGTGTATTTATTAGATAAAAAACCAACGTGGTTCGCCACTCCCTTGGTGATTCATAATAACTTCTCGAATCGCATGGCCTTGTGCCGGCGATGCTTCATTCAAATATCTGCCCTATCAACTTTCGATGGTAGGATAGAGGCCTACCATGGTTTCAACGGGTAACGGGGAATAAGGGTTCGATTCCGGAGAGGGAGCCTGAGAAACGGCTACCACATCCAAGGAAGGCAGCAGGCGCGCAAATTACCCAATCCCGACACGGGGAGGTAGTGACAATAAATAACAATATACGGGTCTTATAATTGGAATGAGTACAATTTAAATCCCTTAACGAGGAACAATTGGAGGGCAAGTCTGGTGCCAGCAGCCGCGGTAATTCCAGCTCCAATAGCGTATATTAAAGTTGTTGCAGTTAAAAAGCTCGTAGTTGAACTTCAGACCTGGCTGGGCGGTCCGGCTGGGCCTTACTTCTTGGTGAGCCGTGCCCTTTATTGGAACCAGGACTTTTACCTTGAGAAAATTAGAGTGTTCAAAGCAGGCTATGCCCGAATACATTAGCATGGAATAATAAAATAGGACGTGCGGTTCTATTTTGTTGGTTTCTAGAGTCGCCGTAATGATTAATAGGGATAGTTGGGGGCATTGGTATTGAGTCGCTAGAGGTGAAATTCTTGGATTGACTCAAGACTGACTACTGCGAAAGCATTTGCCAAGGATGTTTTCATTAATCAAGAACGAAGGTTAGGGGATCGAAAACGATCAGATACCGTTGTAGTCTTAACAGTAAACTATGCCGACTAGGGATCGGTGATGTGTTGTTCGGCACCTTACGAGAAATCAAAGTCTTTGGGTTCTGGGGGGAGTATGGTCGCAAGGCTGAAACTTAAAGGAATTGACGGAAGGGCACCACCAGGAGCCTGCGGCTTAATTTGACTCAACACGGGGAAACTCACCAGGTCCAGACATAACTAGGATTGACAGATTGATAGCTCTTTCATGATTTTATGGGTGGTGGTGCATGGCCGTTCTTAGTTGGTGGAGTGATTTGTCTGGTTAATTCCGATAACGAACGAGACCTTAACCTGCTAAATAGCCAGGCCGGCTTCGGCTTCTTAGAGGGACTGTGCGTCTAGCTGACGGAAGTTTGAGGCAATAACAGGTCTGTGATGCCCTTAGATGTTCTGGGCCGCACGCGCGCTACACTGACAGAGCCAGCGAGTCCTTGGCCGGAAGGTGGGTAATCTTGTGAAACTCTGTCGTGCTGGGGATAGAGCATTGCAATTATTGCTCTTCAACGAGGAATACCTAGTAAGCGTGAGTCATCAGCTCGCGTTGATTACGTCCCTGCCCTTTGTACACACCGCCCGTCGCTACTACCGATTGAATGGCTTAGTGAGGTCTTCGGATTGGCTTTGGGGAGCCGGCAACGGCACC
		</sequence>
		<sequence>
			<taxon idref="Hygrophorus_chrysodon_TUB_011570"/>
			TGTACTGTGAAACTGCGAATGGCTCATTAAATCAGTTATAGTTTATTTGATGGTATCTTGCTACATGGATAACTGTGGTAATTCTAGAGCTAATACATGCAATCAGCCCCGACTTCAGGAAGGGGTGTATTTATTAGATAAAAAACCAACGCGGTTCGCCGCTCCCTTGGTGATTCATAATAACTTCTCGAATCGCATGGCCTTGTGCCGGTGATGCTTCATTCAAATATCTGCCCTATCAACTTTCGATGGTAGGATAGAGGCCTACCATGGTTTCAACGGGTAACGGGGAATAAGGGTTCGATTCCGGAGAGGGAGCCTGAGAAACGGCTACCACATCCAAGGAAGGCAGCAGGCGCGCAAATTACCCAATCCCGACACGGGGAGGTAGTGACAATAAATAACAATATACGGGTCTTATAATTGGAATGAGTACAATTTAAATCCCTTAACGAGGAACAATTGGAGGGCAAGTCTGGTGCCAGCAGCCGCGGTAATTCCAGCTCCAATAGCGTATATTAAAGTTGTTGCAGTTAAAAAGCTCGTAGTTGAACTTCAGACCTGGTCGGGCGGTCTGACTGGGCCTTACCTCTTGGTGAGCCGTGCCCTTTATTGGAACCAGGACTTTTACCTTGAGAAAATTAGAGTGTTCAAAGCAGGCTATGCCCGGATACATTAGCATGGAATAATAGAATAGGACGTGCGGTTCTATTTTGTTGGTTTCTAGAGTCGCCGTAATGATTAATAGGGATAGTTGGGGGCATTGGTATTGAGTCGCTAGAGGTGAAATTCTTGGATTGACTCAAGACCGACTATTGCGAAAGCATTTGCCAAGGATGTTTTCATTAATCAAGAACGAAGGTTAGGGGATCGAAAACGATCAGATACCGTTGTAGTCTTAACAGTAAACTATGCCGACTAGGGATCGGTGATGTGTCGCTCGGCACCTTACGAGAAATCAAAGTCTTTGGGTTCTGGGGGGAGTATGGTCGCAAGGCTGAAACTTAAAGGAATTGACGGAAGGGCACCACCAGGAGCCTGCGGCTTAATTTGACTCAACACGGGGAAACTCACCAGGTCCAGACATAACTAGGATTGACAGATTGATAGCTCTTTCATGATTTTATGGGTGGTGGTGCATGGCCGTTCTTAGTTGGTGGAGTGATTTGTCTGGTTAATTCCGATAACGAACGAGACCTTAACCTGCTAAATAGCCAGGCTGGCTTTGGCTTCTTAGAGGGACTGTGCGTCTAGCTGACGGAAGTTTGAGGCAATAACAGGTCTGTGATGCCCTTAGATGTTCTGGGCCGCACGCGCGCTACACTGACAGAGCCAGCGAGACCTTGGCCGGAAGGTGGGTAATCTTGTGAAACTCTGTCGTGCTGGGGATAGAGCATTGCAATTATTGCTCTTCAACGAGGAATACCTAGTAAATGCGAGTCATCAGCTCGCGTTGATTACGTCCCTGCCCTTTGTACACACCGCCCGTCGCTACTACCGATTGAATGGCTTAGTGAGGTCTCCGGATTGGCTTTAGAGAGCCGGCAACGGTACT
		</sequence>
		<sequence>
			<taxon idref="Calocera_viscosa_TUB_020317"/>
			TGTACTGTGAAACTGCGAATGGCTCATTAAATCAGTTATAGTTTATTTGATGGTACATTGCTACATGGATAACTGTGGTAATTCTAGAGCTAATACATGCTTCAAGCCCCGACTTCTGGAAGGGGTGTATTTATTAGATAAAAAACCAATGC---CTTCGGGCTTCTTGGTGATTCATAATAACTGCTCGAATCGCATGGCCTTGCGCCGGCGATGCTTCATTCAAATATCTGCCCTATCAACTTTCGATGGTAGGATAGAGGCCTACCATGGTTTCAACGGGTAACGGGGAATAAGGGTTCGATTCCGGAGAGGGAGCCTGAGAAACGGCTACCACATCCAAGGAAGGCAGCAGGCGCGCAAATTACCCAATCCCGACACGGGGAGGTAGTGACAATAAATAACAATACACGGGTCTTGTAATTGGAATGAGTACAATTTAAATCCCTTAACGAGGAACAATTGGAGGGCAAGTCTGGTGCCAGCAGCCGCGGTAATTCCAGCTCCAATAGCGTATATTAAAGTTGTTGCAGTTAAAAAGCTCGTAGTCGAACTTCGGACCCCGGGCTTCGGTCCTGCGGGGCCTTACTTCTTGGTGAGCTATGCTCTTTACTGGAACCAGGACTGTTACCTTGAGAAAATTAGAGTGTTCAAAGCAGGCTACGCCGGAATACATTAGCATGGAATAAGAGAATAGGACGTGCGTCCCTATTTTGTTGGTTTCTAGAGACGCGGTAATGATTAATAGGGACAGTTGGGGGCATTCGTATTCGGTTGCTAGAGGTGAAATTCTTGGATTTACCGAAGACGAACTTCTGCGAAAGCATTTGCCAAGGATGTTTTCATTGATCAAGAACGAAGGTTAGGGGATCGAAAACGATTAGATACCGTTGTAGTCTTAACAGTAAACTATGCCGACTAGAGATCGGTAATGACCCGTTCGGCATCTTGCGAGAAATCAAAGTCTTTGGGTTCTGGGGGGAGTATGGTCGCAAGGCTGAAACTTAAAGGAATTGACGGAAGGGCACCACCAGGAGCCTGCGGCTTAATTTGACTCAACACGGGGAAACTCACCAGGTCCAGACATAGTAAGGATTGACAGATTGATAGCTCTTTCATGATTCTGTGGGTGGTGGTGCATGGCCGTTCTTAGTTGGTGGAGTGATTTGTCTGGTTAATTCCGATAACGAACGAGACCTTAACCTGCTAAATAGCCAGGCCGGCTTTGGCTTCTTAGAGGGACTGTGCGACTAGCTGACGGAAGTTTGAGGCAATAACAGGTCTGTGATGCCCTTAGATGTTCTGGGCCGCACGCGCGCTACACTGACGGAGCCAGCGAGACCTTGGCCGGAAGGCGGGTAATCTTGTGAAACTTCGTCGTGCTGGGGATAGAGCATTGCAATTATTGCTCTTCAACGAGGAATTCCTAGTAGGCGTGAGTCATCAGCTCGCGTCGATTACGTCCCTGCCCTTTGTACACACCGCCCGTCGCTACTACCGATTGAATGGCTTAGTGAGGTCTTCGGATTGGCTCTGAGGCGCCGGCAACGGCATC
		</sequence>
		<sequence>
			<taxon idref="Dacryopinax_cf_spathularia_TUB_019097"/>
			TGTACTGTGAAACTGCGAATGGCTCATTATATCAGCTATAGTTTATTTGATGGTACCTTGCTACATGGATAACTGTGGTAATTCTAGAGCTAATACATGCTTTAAGCCCCAACTTTCGGAAGGGGTGTATTTATTAGATAAAAAACCAATGC----CTTCGGGCTCCTGGTGATTCATAATAACTTCTCGAATCGCATGGCCTTGCGCCGGCGATGCTTCATTCAAATATCTGCCCTATCAACTTTCGATGGTAGGATAGAGGCCTACCATGGTTTCAACGGGTAACGGGGAATAAGGGTTCGATTCCGGAGAGGGAGCCTGAGAAACGGCTACCACATCCAAGGAAGGCAGCAGGCGCGCAAATTACCCAATCCCGACACGGGGAGGTAGTGACAATAAATAACAATACACGGGTCTTGTAATTGGAATGAGTACAATTTAAATCCCTTAACGAGGAACAATTGGAGGGCAAGTCTGGTGCCAGCAGCCGCGGTAATTCCAGCTCCAATAGCGTATATTAAAGTTGTTGCAGTTAAAAAGCTCGTAGTCGAACTTCAGGCCTCGCCTTTCGGTCCGGCGGGGTCTTACCTCTTGGTGAGCCATGCCTTC--ATTGAACCAGGACTTTTACCTTGAGAAAATTAGAGTGTTCAAAGCAGGCTGCGCCCGAATACATTAGCATGGAATAATAGAATAGGACGTGCGTCTCTATTTTGTTGGTTTCTAGTGACGCGGTAATGATTAATAGGGACAGTTGGGGGCATTCGTATTCGGTTGCTAGAGGTGAAATTCTTGGATTTACCGAAGACGAACTTCTGCGAAAGCATTTGCCAAGGATGTTTTCATTGATCAAGAACGAAGGTTAGGGGATCGAAAACGATTAGATACCGTTGTAGTCTTAACAGTAAACTATGCCGACTAGGGATCGGTTATGACCCGTTCGGCACCTTGCGAGAAATCAAAGTCTTTGGGTTCTGGGGGGAGTATGGTCGCAAGGCTGAAACTTAAAGGAATTGACGGAAGGGCACCACCAGGAGCCTGCGGCTTAATTTGACTCAACACGGGGAAACTCACCAGGTCCAGACATAGTAAGGATTGACAGATTGATAGCTCTTTCATGATTCTGTGGGTGGTGGTGCATGGCCGTTCTTAGTTGGTGGAGTGATTTGTCTGGTTAATTCCGATAACGAACGAGACCTTAACCTGCTAAATAGCCAGGCCGGCTTTGGCTTCTTAGAGGGACTGTGCGACTAGCTGACGGAAGTTTGAGGCAATAACAGGTCTGTGATGCCCTTAGATGTTCTGGGCCGCACGCGCGCTACACTGACGGAGCCAGCGAGACCTTGGCCGGAAGGCGGGTAATCTTGTGAAACTTCGTCGTGCTGGGGATAGAGCATTGCAATTATTGCTCTTCAACGAGGAATTCCTAGTAGGCGTGAGTCATCAGCTCGCGTCGATTACGTCCCTGCCCTTTGTACACACCGCCCGTCGCTACTACCGATTGAATGGCTTAGTGAGGTCTTCGGATCGACTTCGGGGAGCCGGCAACGGCACC
		</sequence>
		<sequence>
			<taxon idref="Ceratobasidium_cornigerum_MAFF_237401"/>
			TGTACTGTGAAACTGCGAATGGCTCATTAAATCAGTTATAGTTTATTTGATGGTATCTTACTACATGGATAACTGTGGTAATTCTAGAGCTAATACATGCATCAAGCCCCGACTCAC-GAAGGGGTGTATTTATTAGATAAAAAACCAATGCGGTTCGCCGCTCCTTTGGTGATTCATAATAACTGCTCGAATCGCATGGCCTTGTGCTGGCGATGCTTCATTCAAATATCTGCCCTATCAACTTTCGATGGTAGGATAGAGGCCTACCATGGTTTCAACGGGTAACGGGGAATAAGGGTTCGATTCCGGAGAGGGAGCCTGAGAAACGGCTACCACATCCAAGGAAGGCAGCAGGCGCGCAAATTACCCAATCCCGACACGGGGAGGTAGTGACAATAAATAACAATATATGGGTCTTATAATTGGAATGAGTACAATTTAAATCCCTTAACGAGGAACAATTGGAGGGCAAGTCTGGTGCCAGCAGCCGCGGTAATTCCAGCTCCAATAGCGTATATTAAAGTTGTTGCAGTTAAAAAGCTCGTAGTTGAACTTCAGGCCTGGTCGGGCGGTCTGACTGGGTCTTACCTCTTGGTGAGCCATGCCCTTCACTGGAACCAGGACTTTTACCTTGAGAAAATTAGAGTGTTCAAAGCAGGCTATGCCCGAATACATTAGCATGGAATAATAAAATAGGACGTGCGGTTCTATTTTGTTGGTTTCTAGAGTCGCCGTAATGATTAATAGGGATAGTTGGGGGCATTTGTATTCAGTTGCTAGAGGTGAAATTCTTGGATTTACTGAAGACAAACTACTGCGAAAGCATTTGCCAAGGATGTTTTCATTAATCAAGAACGAAGGTTAGGGGATCGAAAACGATCAGATACCGTTGTAGTCTTAACAGTAAACTATGCCGACTAGGGATCGGTTATGTGTCGCTCGGCACCTTACGAGAAATCAAAGTCTTTGGGTTCTGGGGGGAGTATGGTCGCAAGGCTGAAACTTAAAGGAATTGACGGAAGGGCACCACCAGGAGCCTGCGGCTTAATTTGACTCAACACGGGGAAACTCACCAGGTCCAGACATGACTAGGATTGACAGATTGATAGCTCTTTCTTGATTTTATGGGTGGTGGTGCATGGCCGTTCTTAGTTGGTGGAGTGATTTGTCTGGTTAATTCCGATAACGAACGAGACCTTAACCTGCTAAATAGTCAGGCCGGCTTTGACTTCTTAGAGGGACTGTGCGTCTAGCTGACGGAAGTTTGAGGCAATAACAGGTCTGTGATGCCCTTAGATGTTCTGGGCCGCACGCGCGCTACACTGACAGAGCCAGCGAGACCTTGGCCGGAAGGTGGGTAATCTTGTGAAACTTTGTCGTGCTGGGGATAGAGCATTGCAATTATTGCTCTTCAACGAGGAATTCCTAGTAAGCGTGAGTCATCAGCTCGCGTTGATTACGTCCCTGCCCTTTGTACACACCGCCCGTCGCTACTACCGATTGAATGGCTTAGTGAGGTCTCCGGATTGGCTTTGGGGAGCCGGCAACGGCACT
		</sequence>
		<sequence>
			<taxon idref="Piriformospora_indica_DSM_11827"/>
			-------------TGCGAATGGCTCATTAAATCAGTTATAGTTTATTTGATGGTACCTTACTACATGGATAACTGTGGTAATTCTAGAGCTAATACATGCGTCAAGCCCCATCC-------GGGGTGTATTTATTAGATAAAAAACCAACGCGGTTTACCGTTCCCTTGGTGATTCATAATAACTTCTCGAATCGCATGGCCTTGTGCCGGCGATGCTTCATTCAAATATCTGCCCTATCAACTTTCGATGGTAGGATAGAGGCCTACCATGGTTTCAACGGGTAACGGGGAATAAGGGTTCGATTCCGGAGAGGGAGCCTGAGAAACGGCTACCACATCCAAGGAAGGCAGCAGGCGCGCAAATTACCCAATCCCGACACGGGGAGGTAGTGACAATAAATAACAATATATGGGTCTTATAATTGGAATGAGTACAATTTAAACCCCTTAACGAGGAACAATTGGAGGGCAAGTCTGGTGCCAGCAGCCGCGGTAATTCCAGCTCCAATAGCGTATATTAAAGTTGTTGCAGTTAAAAAGCTCGTAGTTGAACTTCGAACCTGGTTAGGTGGTCTGGCCGGGTTCTACCTCTTGGTGAGCCATGTCCTTCACTGGAACCAGGACTTTTACCTTGAGAAAATTAGAGTGTTCAAAGCAGGCTTTGCCCGAATACATTAGCATGGCATAATAAAATAGGACGTGCGGTTCTATTTTGTTGGTTTCTAGAGTCGCCGTAATGATTAATAGGGATAGTTGGGGGCATTTGTATTCCGTTGCTAGAGGTGAAATTCTTGGATTTACGGAAGACAAACTTCTGCGAAAGCATTTGCCAAGGATGTTTTCATTAATCAAGAACGAAGGTTAGGGGATCGAAAACGATCAGATACCGTTGTAGTCTTAACAGTAAACTATGCCGACTAGGGATCGGTTATGTGTCGCTCGGCACCTTACGAGAAATCAAAGTCTTTGGGTTCTGGGGGGAGTATGGTCGCAAGGCTGAAACTTAAAGGAATTGACGGAAGGGCACCACCAGGAGCCTGCGGCTTAATTTGACTCAACACGGGGAAACTCACCAGGTCCAGACATAACTAGGATTGACAGATTGATAGCTCTTTCTTGATTTTATGGGTGGTGGTGCATGGCCGTTCTTAGTTGGTGGAGTGATTTGTCTGGTTAATTCCGATAACGAACGAGACCTTAACCTGCTAAATAGCCAGACCGTCTTTGGCTTCTTAGAGGGACTGTGGATCTACCTGACGGAAGTTTGAGGCAATAACAGGTCTGTGATGCCCTTAGATGTTCTGGGCCGCACGCGCGCTACACTGACAAAGCCAGCGAGACCTTGGCCGGAAGGCGGGTAATCTTGTGAAACTTTGTCGTGCTGGGGATAGAGCATTGCAATTATTGCTCTTCAACGAGGAATGCCTAGTAAGCGCAAGTCATCAGCTTGCGTTGATTACGTCCCTGCCCTTTGTACACACCGCCCGTCGCTACTACCGATTGAACGGCTTAGTGAGGTCTTCGGATTGGCTTTGGGGATCCGGCAACGGAACC
		</sequence>
		<sequence>
			<taxon idref="Arrhenia_auriscalpium_TUB_011588"/>
			TGTACTGTGAAACTGCGAATGGCTCATTAAATCAGTTATAATTTATTTGATGGTACCTTGCTACATGGATAACTGTGGTAATTCTAGAGCTAATACATGCAATCAGCCCCGACTTCCGGAAGGGGTGTATTTATTAGATAAAAAACCAACGCGGTTCGCCGCTCCCTTGGTGATTCATAATAACTTCTCGAATCGCATGGCCTTGTGCTGGCGATGCTTCATTCAAATATCTGCCCTATCAACTTTCGATGGTAGGATAGAGGCCTACCATGGTTTTAACGGGTAACGGGGAATAAGGGTTCGATTCCGGAGAGGGAGCCTGAGAAACGGCTACCACATCCAAGGAAGGCAGCAGGCGCGCAAATTACCCAATCCCGACACGGGGAGGTAGTGACAATAAATAACAATATATGGGTCTTATAATTGGAATGAGTGCAATTTAAATCCCTCAACGAGGAACAATTGGAGGGCAAGTCTGGTGCCAGCAGCCGCGGTAATTCCAGCTCCAATAGCGTATATTAAAGTTGTTGCAGTTAAAAAGCTCGTAGTTGAACTTCAGACCTGGCTGGGCGGTCCGGCTGGGCCTTACCTCTTGGTGAACCGTGCCCTTTATTGGAACCAGGACTTTTACCTTGAGAAAATTAGAGTGTTCAAAGCAGGCTATGCCCGAATACATTAGCATGGAATAATAGAATAGGACGTGTGGTTCTATTTTGTTGGTTTCTAGAACTGCCGTAATGATTAATAGGGATAGTTGGGGGCATTGGTATTGAGTCGCTAGAGGTGAAATTCTTGGATTGACTCAAGACCAACTATTGCGAAAGCATTTGCCAAGGATGTTTTCATTAATCAAGAACGAAGGTTAGGGGATCGAAAACGATCAGATACCGTTGTAGTCTTAACAGTAAACTATGCCGACTAGGGATCGGTGATGTGTTGCTCGGCACCTTACGAGAAATCAAAGTCTTTGGGTTCTGGGGGGAGTATGGTCGCAAGGCTGAAACTTAAAGGAATTGACGGAAGGGCACCACCAGGAGCCTGCGGCTTAATTTGACTCAACACGGGGAAACTCACCAGGTCCAGACATAACTAGGATTGACAGATTGATAGCTCTTTCATGATTTTATGGGTGGTGGTGCATGGCCGTTCTTAGTTGGTGGAGTGATTTGTCTGGTTAATTCCGATAACGAACGAGACCTTAACCTGCTAAATAGCCAGGCCGGCTTCGGCTTCTTAGAGGGACTGTGCGTCTAGCTGACGGAAGTTTGAGGCAATAACAGGTCTGTGATGCCCTTAGATGTTCTGGGCCGCACGCGCGCTACACTGACAGGGCCAGCGAGACCTTGGCCGGAAGGTGGGTAATCTTGTGAAACCCTGTCGTGCTGGGGATAGAGCATTGCAATTATTGCTCTTCAACGAGGAATTCCTAGTAAGCGTGAGTCATCAGCTCGCGTTGATTACGTCCCTGCCCTTTGTACACACCGCCCGTCGCTACTACCGATTGAATGGCTTAGTGAGGTCTCCGGATTGGCTCTGAGGAGGCGGAAACGCCACC
		</sequence>
		<sequence>
			<taxon idref="Gloeocantharellus_purpurascens_TUB_019102"/>
			TGTACTGTGAAACTGCGAATGGCTCATTAAATCAGTTATAGTTTATTTGATGGTGCCTTGCTACATGGATAACTGTGGTAATTCTAGAGCTAATACATGCGTTAAGCCGCGACTTCTGGAAGCGGCGTATTTATTAGATAAAAAACCGACGCGGGTCCCCGCCGTTCAGGTGATTCATAATAACTTGTCGAATCGCAGGGCCTTGTGCCGGCGATGCTTCATTCAAATATCTGCCCTATCAAGTTTAGATGGTAGGATAGAGGCCTACCATGCTTTCAACGGGTAACGGGGAATAAGGGTTCGATTCCGGAGAGGGAGCCTGAGAAACGGCTACCACATCCAAGGAAGGCAGCAGGCGCGCAAATTACCCAATCCCGACACGGGGAGGTAGTGACGATAAATAACAATGTGCGGGCGTCATAATTGCGATGAGTACAATTTAAATCCCTTAACGAGGAACAATTGGAGGGCAAGTCTGGTGCCAGCAGCCGCGGTAATTCCAGCTCCAATAGCGTATATTAAAGTTGTTGCCGTTAAAAAGCTCGTAGTTGAACTTC-CATGGGCTCAGGCGGTCCGTCTGGGCCCGTGCGGATGAGCGGCTGAACCCTTGTTGATAACCGCCTCTGTTACCTTGAGAAAATTAGAGTGTTCAAAGCGGGCTTCGCCTGAATACGTTAGCATGGAATAACGAAATAGGACGTGCGGTTCTATTTTGTTGGTTTCTAGAGTCGCCGTAATGATCGATAGGGACGGTTGGGGGCATTAGTATTCGGTCGCTAGAGGTGAAATTCTTGGATCGACCGAAGACTGACTGCTGCGAAAGCGTTTGCCAAGGACGTTTTCATTAATCAAGAACGAAGGTTAGGGGATCGAAAACGATCAGATACCGTTGTAGTCTTAACAGTAAACGATGCCGACTAGGGATCGGCGATGTGTCGCTCGGCACCTTACGAGAAATCAAAGTCTTTGGGTTCGGGGGGGAGTATGGTCGCAAGGCTGAAACTTAAAGGAATTGACGGAAGGGCACCACCAGGAGCCTGCGGCTTAATTTGACTCAACACGGGGAAACTCACCAGGTCCAGACATGACTAGGATTGACAGATTGATAGCTCTTTCTTGATTTTATGGGTGGTGGTGCATGGCCGTTCTTAGTTGGTGGAGTGATTTGTCTGGTTAATTCCGATAACGAACGAGACCTTCCCGTGCTTAATAGCCCCGTCGGCTACGGCTTCTTAGACGGACTATGCGTTCAGCCGATGGAAGCCGGAGGCAATAACAGGTCTGTGATGCCCTTAGATGTTCTGGGCCGCACGCGCGCTACACTGACAGAGCCAGCGAGGCCTTGGCCGGAAGGTGGGTAATCTTGTGAAACTCTGTCGTGCTGGGGATAGAGCATTGCAATTATTGCTCTTGAACGAGGAATTCCTAGTAGGCGCGAGTCATCAGCTCGCGTCGATTACGTCCCTGCCCTTTGTACACACCGCCCGTCGCTACTACCGATTGAACGGCTTAGTGAGGTCTTCGGATCGGCTTTTGGGAGCCGGCGACGGCGCC
		</sequence>
		<sequence>
			<taxon idref="Crepidotus_mollis_TUB_011566"/>
			TGTACTGTGAAACTGCGAATGGCTCATTAAATCAGTTATAGTTTATTTGATGTTAACTTGCTACATGGATAACTGTGGTAATTCTAGAGCTAATACATGCAATCAGCCCCGACTTCCGGGAGGGGTGTATTTATTAGATAAAAAACCAACGCGGTTCGCCGCTCCCTTGGTGATTCATAATAACTTCTCGAATCGCATGGCCTTGTGCCGGCGATGCTTCATTCAAATATCTGCCCTATCAACTTTCGATGGTAGGATAGAGGCCTACCATGGTTTCAACGGGTAACGGGGAATAAGGGTTCGATTCCGGAGAGGGAGCCTGAGAAACGGCTACCACATCCAAGGAAGGCAGCAGGCGCGCAAATTACCCAATCCCGACACGGGGAGGTAGTGACAATAAATAACAATATACGGGTCTTATAATTGGAATGAGTACAATTTAAATCCCTTAACGAGGAACAATTGGAGGGCAAGTCTGGTGCCAGCAGCCGCGGTAATTCCAGCTCCAATAGCGTATATTAAAGTTGTTGCAGTTAAAAAGCTCGTAGTTGAACTTCAGACCTGGCTGGGCGGTCCGGCTGGGCCTTACCTCTTGGTGAGCCGTGTCCTTTATTGGAACCAGGACTTTTACCTTGAGAAAATTAGAGTGTTCAAAGCAGGCTATGCCCGAATACATTAGCATGGAATAATAAAATAGGACGTGCGGTTCTATTTTGTTGGTTTCTAGAGTCGCCGTAATGATTAATAGGGATAGTTGGGGGCATTGGTATTGAGTCGCTAGAGGTGAAATTCTTGGATTGACTCAAGACCAACTATTGCGAAAGCATTTGCCAAGGATGTTTTCATTAATCAAGAACGAAGGTTAGGGGATCGAAAACGATTAGATACCGTTGTAGTCTTAACAGTAAACTATGCCGACTAGGGATCGGTTATGTGTCGCTCGGCACCTTACGAGAAATCAAAGTCTTTGGGTTCTGGGGGGAGTATGGTCGCAAGGCTGAAACTTAAAGGAATTGACGGAAGGGCACCACCAGGAGCCTGCGGCTTAATTTGACTCAACACGGGGAAACTCACCAGGTCCAGACATAACTAGGATTGACAGATTGATAGCTCTTTCATGATTTTATGGGTGGTGGTGCATGGCCGTTCTTAGTTGGTGGAGTGATTTGTCTGGTTAATTCCGATAACGAACGAGACCTTAACCTGCTAAATAGCCAGGCCGGCTTTGGCTTCTTAGAGGGACTGTGCGTGTAGCTGACGGAAGTTTGAGGCAATAACAGGTCTGTGATGCCCTTAGATGTTCTGGGCCGCACGCGCGCTACACTGACAGGGCCAGCGAGACCTTGGCCGGAAGGTGGGTAATCTTGTGAAACCCTGTCGTGCTGGGGATAGAGCATTGCAATTATTGCTCTTCAACGAGGAATACCTAGTAAGCGTGAGTCATCAGCTCGCGTTGATTACGTCCCTGCCCTTTGTACACACCGCCCGTCGCTACTACCGATTGAACGGCTTAGTGAGGTCTTCGAATTGACTTTGGGAATCCGGCAACGGAATC
		</sequence>
		<sequence>
			<taxon idref="Byssomerulius_corium_TUB_020306"/>
			----------AACTGCGAATGGCTCATTAAATCAGTTATAGTTTATTTGATGGTGCTTTGCTACATGGATAACTGTGGTAATTCTAGAGCTAATACATGCAATCAGCCCCGACTTCTGGAAGGGGTGTATTTATTAGATAAAAAACCAACGCGGTTCGCCGCTCCCTTGGTGATTCATAATAACTTCTCGAATCGCATGGCCTTGTGCCGGCGATGCTTCATTCAAATATCTGCCCTATCAACTTTCGATGGTAGGATAGAGGCCTACCATGGTTTCAACGGGTAACGGGGAATAAGGGTTCGATTCCGGAGAGGGAGCCTGAGAAACGGCTACCACATCCAAGGAAGGCAGCAGGCGCGCAAATTACCCAATCCCGACACGGGGAGGTAGTGACAATAAATAACGATATATGGGTCTTATAATTGGAATGAGTACAATTTAAATCTCTTAACGAGGAACAATTGGAGGGCAAGTCTGGTGCCAGCAGCCGCGGTAATTCCAGCTCCAATAGCGTATATTAAAGTTGTTGCAGTTAAAAAGCTCGTAGTTGAACTTCAGGCCTGGCTGGGCGGTCTGGCTGGGTCTTACCTCTTGGTGAGCCATGCCCTTCACTGGAACCAGGACTTTTACCTTGAGAAAATTAGAGTGTTCAAAGCAGGCTGTGCCTGAATACATTAGCATGGAATAATAAAATAGGACGTGCGGTTCTATTTTGTTGGTTTCTAGAGTCGCCGTAATGATTAATAGGGATAGTTGGGGGCATTAGTATTCCGTTGCTAGAGGTGAAATTCTTGGATTTACGGAAGACTAACTACTGCGAAAGCATTTGCCAAGGATGTTTTCATTAATCAAGAACGAAGGTTAGGGGATCGAAAACGATCAGATACCGTTGTAGTCTTAACAGTAAACTATGCCGACTAGGGATCGGTGATGTGTCGCTCGGCACCTTACGAGAAATCAAAGTCTTTGGGTTCTGGGGGGAGTATGGTCGCAAGGCTGAAACTTAAAGGAATTGACGGAAGGGCACCACCAGGAGCCTGCGGCTTAATTTGACTCAACACGGGGAAACTCACCAGGTCCAGACATGACTAGGATTGACAGATTGATAGCTCTTTCATGATTTTATGGGTGGTGGTGCATGGCCGTTCTTAGTTGGTGGAGTGATTTGTCTGGTTAATTCCGATAACGAACGAGACCTTAACCTGCTAAATAGCCCGGCCGGCTTTGGCTTCTTAGAGGGACTGTGCGTCTAGCAGACGGAAGTTTGAGGCAATAACAGGTCTGTGATGCCCTTAGATGTTCTGGGCCGCACGCGCGCTACACTGACAGAGCCAGCGAGTCCTTGGCCGGAAGGTGGGTAATCTTGTGAAACTCTGTCGTGCTGGGGATAGAGCATTGCAATTATTGCTCTTCAACGAGGAATACCTAGTAAGCGTGAGTCATCAGCTCGCGTTGATTACGTCCCTGCCCTTTGTACACACCGCCCGTCGCTACTACCGATTGAATGGCTTAGTGAGGTCTTGGGATTGGCTTCGGGGAGCCGGCAACGGCACC
		</sequence>
		<sequence>
			<taxon idref="Physisporinus_sanguinolentus_TUB_019086"/>
			TGTACTGTGAAACTGCGAATGGCTCATTAAATCAGTTATAGTTTATTTGATGGTGCTTTGCTACATGGATAACTGTGGTAATTCTAGAGCTAATACATGCAATCAGCCCCAACTTTTGGAAGGGGTGTATTTATTAGATAAAAAACCAACGCGGTTCGCCGCTCCACTGGTGATTCATAATAACTTCTCGAATCGCATGGCCTTGCGCCGGCGATGCTTCATTCAAATATCTGCCCTATCAACTTTCGATGGTAGGATAGAGGCCTACCATGGTTTCAACGGGTAACGGGGAATAAGGGTTCGATTCCGGAGAGGGAGCCTGAGAAACGGCTACCACATCCAAGGAAGGCAGCAGGCGCGCAAATTACCCAATCCCGACACGGGGAGGTAGTGACAATAAATAACAATATATGGGTCTTATAATTGGAATGAGTACAATTTAAATCCCTTAACGAGGAACAATTGGAGGGCAAGTCTGGTGCCAGCAGCCGCGGTAATTCCAGCTCCAATAGCGTATATTAAAGTTGTTGCAGTTAAAAAGCTCGTAGTTGAACTTCAGGCCTGGCCGGGTGGTCTGGCTGGGTCTTACCTCTTGGTGAGCCATGCCCTTCACTGGAACCAGGACTTTTACCTTGAGAAAATTAGAGTGTTCAAAGCAGGCTATGCCCGAATACATTAGCATGGAATAATAAAATAGGACGTGCGGTTCTATTTTGTTGGTTTCTAGAGTCGCCGTAATGATTAATAGGGATAGTTGGGGGCATTAGTATTCAGTTGCTAGAGGTGAAATTCTTGGATTTACTGAAGACTAACTACTGCGAAAGCATTTGCCAAGGATGTTTTCATTAATCAAGAACGAAGGTTAGGGGATCGAAAACGATCAGATACCGTTGTAGTCTTAACAGTAAACTATGCCGACTAGGGATCGGTTATGTGTCGCTCGGCACCTTACGAGAAATCAAAGTCTTTGGGTTCTGGGGGGAGTATGGTCGCAAGGCTGAAACTTAAAGGAATTGACGGAAGGGCACCACCAGGAGCCTGCGGCTTAATTTGACTCAACACGGGGAAACTCACCAGGTCCAGACATGACTAGGATTGACAGATTGATAGCTCTTTCATGATTTTATGGGTGGTGGTGCATGGCCGTTCTTAGTTGGTGGAGTGATTTGTCTGGTTAATTCCGATAACGAACGAGACCTTAACCTGCTAAATAGTCAGGCCGGCTTTGACTTCTTAGAGGGACTGTGTGTCTAACAGACGGAAGTTTGAGGCAATAACAGGTCTGTGATGCCCTTAGATGTTCTGGGCCGCACGCGCGCTACACTGACAGAGCCAGCGAGACCTTGGCCGGAAGGTGGGAAATCTTGTGAAACTCTGTCGTGCTGGGGATAGAGCATTGCAATTATTGCTCTTCAACGAGGAATTCCTAGTAAGCGTGAGTCATCAGCTCGCGTTGATTACGTCCCTGCCCTTTGTACACACCGCCCGTCGCTACTACCGATTGAACGGCTTAGTGAGGTCTTGGGATTGGCGGCGGGGAGCCGGAAACGGCACC
		</sequence>
		<sequence>
			<taxon idref="Athelia_epiphylla_TUB_019073"/>
			----CTGTGAAACTGCGAATGGCTCATTAAATCAGTTATAGTTTATTTGATGGTATCTTGCTACATGGATAACTGTGGTAATTCTAGAGCTAATACATGCAATCAGCCCCGACTTCCGGAAGGGGTGTATTTATTAGATAAAAAACCAACGCGGTTCGCCGCTCCCTTGGTGATTCATAATAACTTTTCGAATCGCATGGCCTTGTGCCGGCGATGCTTCATTCAAATATCTGCCCTATCAACTTTCGATGGTAGGATAGAGGCCTACCATGGTTTCAACGGGTAACGGGGAATAAGGGTTCGATTCCGGAGAGGGAGCCTGAGAAACGGCTACCACATCCAAGGAAGGCAGCAGGCGCGCAAATTACCCAATCCCGACACGGGGAGGTAGTGACAATAAATAACAATATATGGGTCTTATAATTGGAATGAGTACAATTTAAATCCCTTAACGAGGAACAATTGGAGGGCAAGTCTGGTGCCAGCAGCCGCGGTAATTCCAGCTCCAATAGCGTATATTAAAGTTGTTGCAGTTAAAAAGCTCGTAGTTGAACTTCGGGCCTGGCCGGGCGGTCCGGCCGGGCCTTACCTCTTGGTGAGCCGTGCCCTTTACTGGAACCAGGACTTTTACCTTGAGAAAATTAGAGTGTTCAAAGCAGGCTATGCCCGAATACATTAGCATGGAATAATGAAATAGGACGTGCGGTTCTATTTTGTTGGTTTCTAGAGTCGCCGTAATGATTAATAGGGACAGTTGGGGGCATTAGTATTCAGTTGCTAGAGGTGAAATTCTTGGATTTACTGAAGACTAACTATTGCGAAAGCATTTGCCAAGGATGTTTTCATTAATCAAGAACGAAGGTTAGGGGATCGAAAACGATCAGATACCGTTGTAGTCTTAACAGTAAACTATGCCGACTAGGGATCGGTTATGTGTCGCTCGGCACCTTACGAGAAATCAAAGTCTTTGGGTTCTGGGGGGAGTATGGTCGCAAGGCTGAAACTTAAAGGAATTGACGGAAGGGCACCACCAGGAGCCTGCGGCTTAATTTGACTCAACACGGGGAAACTCACCAGGTCCAGACATGACTAGGATTGACAGATTGATAGCTCTTTCATGATTTTATGGGTGGTGGTGCATGGCCGTTCTTAGTTGGTGGAGTGATTTGTCTGGTTAATTCCGATAACGAACGAGACCTTAACCTGCTAAATAGCCAGGCCGGCTTTGGCTTCTTAGAGGGACTGTGCGTCTAGCCGACGGAAGTTTGAGGCAATAACAGGTCTGTGATGCCCTTAGATGTTCTGGGCCGCACGCGCGCTACACTGACAGAGCCAGCGAGCCCTTGGCCGGAAGGTGGGTAATCTTGTGAAACTCTGTCGTGCTGGGGATAGAGCATTGCAATTATTGCTCTTCAACGAGGAATTCCTAGTAAGCGTGAGTCATCAGCTCGCGTTGATTACGTCCCTGCCCTTTGTACACACCGCCCGTCGCTACTACCGATTGAATGGCTTAGTGAGGTCTCCGGATTGGCTTTGGGGAGCCGGCGACGGCACC
		</sequence>
		<sequence>
			<taxon idref="Tricholomopsis_rutilans_TUB_011582"/>
			-GTACTGTGAAACTGCGAATGGCTCATTAAATCAGTTATAGTTTATTTGATGGTATCTTGCTACATGGATAACTGTGGTAATTCTAGAGCTAATACATGCAACTAGCCCTGACTTCTGGAAGGGGTGTATTTATTAGATAAAAAACCAACGCGGCTCGCCGCTTCATTGGTGATTCATAATAACTTCTCGAATCGCATGGCCTTGTGCCGGCGATGCTTCATTCAAATATCTGCCCTATCAACTTTCGATGGTAGGATAGAGGCCTACCATGGTTTTAACGGGTAACGGGGAATAAGGGTTCGATTCCGGAGAGGGAGCCTGAGAAACGGCTACCACATCCAAGGAAGGCAGCAGGCGCGCAAATTACCCAATCCCGACACGGGGAGGTAGTGACAATAAATAACAATATATGGGTCTTATAATTGGAATGAGTACAATTTAAATCCCTTAATGAGGAACCATTGGAGGGCAAGTCTGGTGCCAGCAGCCGCGGTAATTCCAGCTCCAATAGCGTATATTAAAGTTGTTGCAGTTAAAAAGCTCGTAGTTGAACTTCAGACTTGGCTGGGTGGTCCGGCTGAGTCTTACCTCTTGGTGAACTGTGCCCTTTACTGGAACCAGGACTTTTACCTTGAGAAAATTAGAGTGTTCAAAGCAGGCGTTGTCTGAATACATTAGCATGGAATAATAAAATAGGACGTGCGGTTCTATTTTGTTGGTTTCTAGAGTCGCCGTAATGATTAATAGGGATAGTTGGGGGCATTGGTATTGAGTCGCTAGAGGTGAAATTCTTGGATTGACTCAAGACCAACTACTGCGAAAGCATTTGCCAAGGATGTTTTCATTAATCAAGAACGAAGGTTAGGGGATCGAAAACGATCAGATACCGTTGTAGTCTTAACAGTAAACTATGCCGACTAGGGATTGGATATGTGTTGCTCAGCACCTTACGAGAAATCAAAGTCTTTGGGTTCTGGGGGGAGTATGGTCGCAAGGCTGAAACTTAAAGGAATTGACGGAAGGGCACCACCAGGAGCCTGCGGCTTAATTTGACTCAACACGGGGAAACTCACCAGGTCCAGACATAACTAGGATTGACAGATTGATAGCTCTTTCATGATTTTATGGGTGGTGGTGCATGGCCGTTCTTAGTTGGTGGAGTGATTTGTCTGGTTAATTCCGATAACGAACGAGACCTTAACCTGCTAAATAGCCAAGCCGGCTTTGGCTTCTTAGAGGGACTGTGCTTTTAGCTGACGGAAGTTTGAGGCAATAACAGGTCTGTGATGCCCTTAGATGTTCTGGGCCGCACGCGCGCTACACTGACAGAGCCAGCGAGTCCTGGGCTGAAAAGTGGGTAATCTTGTGAAACTCTGTCGTGCTGGGGATAGAGCATTGCAATTATTGCTCTTCAACGAGGAATACCTAGTAAGCGCAAGTCATCAGCTTGCGTTGATTACGTCCCTGCCCTTTGTACACACCGCCCGTCGCTACTACCGATTGAATGGCTTAGTGAGGTCTCCGGATTGGCTTTGGGAAGCCGGAAACGGCATC
		</sequence>
		<sequence>
			<taxon idref="Agaricus_bisporus_TUB_011586"/>
			TGTACTGTGAAACTGCGAATGGCTCATTAAATCAGTTATAGTTTATTTGATGATACCTTGCTACATGGATAACTGTGGTAATTCTAGAGCTAATACATGCAATCAGCCCCGACTTCCGGAAGGGGTGTATTTATTAGATAAAAAACCAACGCGGTTCGCCGCTCCCTTGGTGATTCATAATAACTTCTCGAATCGCATGGCCTTGTGCCGGCGATGCTTCATTCAAATATCTGCCCTATCAACTTTCGATGGTAGGATAGAGGCCTACCATGGTTTCAACGGGTAACGGGGAATAAGGGTTCGATTCCGGAGAGGGAGCCTGAGAAACGGCTACCACATCCAAGGAAGGCAGCAGGCGCGCAAATTACCCAATCCCGACACGGGGAGGTAGTGACAATAAATAACAATATACGGGTCTTATAATTGGAATGAGTACAATTTAAATCCCTTAACGAGGAACAATTGGAGGGCAAGTCTGGTGCCAGCAGCCGCGGTAATTCCAGCTCCAATAGCGTATATTAAAGTTGTTGCAGTTAAAAAGCCCGTAGTTGAACTTCAGGCCTGGTGGGGTGGTCCTGCTGGGTCTTACCTCTTGGTGAGCCGTGGCCTTCACTGGAACCAGGACTTTTACCTTGAGAAAATTAGAGTGTTCAAAGCAGGCTATGCCTGAATACATTAGCATGGAATAATAAAATAGGACGTGCGGTTCTATTTTGTTGGTTTCTAGAGTCGCCGTAATGATTAATAGGGATAGTTGGGGGCATTGGTATTGAGTCGCTAGAGGTGAAATTCTTGGATTGACTCAAGACCGACTACTGCGAAAGCATTTGCCAAGGATGTTTTCATTAATCAAGGACGAAGGTTAGGGGATCGAAAACGATCAGATACCGTTGTAGTCTTAACAGTAAACTATGCCGACTAGGGATCGGTGATGTGTCGCTCGGCACCTTACGAGAAATCAAAGTTTTTGGGTTCTGGGGGGAGTATGGTCGCAAGGCTGAAACTTAAAGGAATTGACGGAAGGGCACCACCAGGAGCCTGCGGCTTAATTTGACTCAACACGGGGAAACTCACCAGGTCCAGACATAACTAGGATTGACAGATTGATAGCTCTTTCATGATTTTATGGGTGGTGGTGCATGGCCGTTCTTAGTTGGTGGAGTGATTTGTCTGGTTAATTCCGATAACGAACGAGACCTTAACCTGCTAAATAGCCAGGCCGGCTTTGGCTTCTTAGAGGGACTGTGCGTCTAGCTGACGGAAGTTTGAGGCAATAACAGGTCTGTGATGCCCTTAGATGTTCTGGGCCGCACGCGCGCTACACTGACAGAGCCAGCGAGACCTTGGCCGGAAGGTGGGTAATCTTGTGAAACTCTGTCGTGCTGGGGATAGAGCATTGCAATTATTGCTCTTCAACGAGGAATACCTAGTAAGCGTGAGTCATCAGCTCGCGTTGATTACGTCCCTGCCCTTTGTACACACCGCCCGTCGCTACTACCGATTGAATGGCTTAGTGAGGTCTCCGGATTGGCTTTGGGGAACCGGCAACGGCGCC
		</sequence>
		<sequence>
			<taxon idref="Coprinus_comatus_GLM_45914"/>
			TGTACTGTGAAACTGCGAATGGCTCATTAAATCAGTTATAGTTTATTTGATGATACCTTGCTACATGGATAACTGTGGTAATTCTAGAGCTAATACATGCAATCAGCCCCGACTTCCGGAAGGGGTGTATTTATTAGATAAAAAACCAACGCGGTTCGCCGCTCCCTTGGTGATTCATAATAACTTCTCGAATCGCATGGCCTTGTGCCGGCGATGCTTCATTCAAATATCTGCCCTATCAACTTTCGATGGTAGGATAGAGGCCTACCATGGTTTCAACGGGTAACGGGGAATAAGGGTTCGATTCCGGAGAGGGAGCCTGAGAAACGGCTACCACATCCAAGGAAGGCAGCAGGCGCGCAAATTACCCAATCCCGACACGGGGAGGTAGTGACAATAAATAACAATATATGGGTCTTATAATTGGAATGAGTACAATTTAAATCCCTTAACGAGGAACAATTGGAGGGCAAGTCTGGTGCCAGCAGCCGCGGTAATTCCAGCTCCAATAGCGTATATTAAAGTTGTTGCAGTTAAAAAGCTCGTAGTTGAACTTCAGACCTGGCTGGGCGGTCCGGCTGGGCCTTACCTCTTGGTGAGCCGTGCCCTTTATTGGAACCAGGACTTTTACCTTGAGAAAATTAGAGTGTTCAAAGCAGGCTATGCCCGAATACATTAGCATGGAATAATAAAATAGGACGTGCGGTTCTATTTTGTTGGTTTCTAGAGTCGCCGTAATGATTAATAGGGATAGTTGGGGGCATTGGTATTGAGTCGCTAGAGGTGAAATTCTTGGATTGACTCAAGACCGACTATTGCGAAAGCATTTGCCAAGGATGTTTTCATTAATCAAGAACGAAGGTTAGGGGATCGAAAACGATCAGATACCGTTGTAGTCTTAACAGTAAACTATGCCGACTAGGGATCGGTGATGTGTCGCTCGGCACCTTACGAGAAATCAAAGTCTTTGGGTTCTGGGGGGAGTATGGTCGCAAGGCTGAAACTTAAAGGAATTGACGGAAGGGCACCACCAGGAGCCTGCGGCTTAATTTGACTCAACACGGGGAAACTCACCAGGTCCAGACATAACTAGGATTGACAGATTGATAGCTCTTTCATGATTTTATGGGTGGTGGTGCATGGCCGTTCTTAGTTGGTGGAGTGATTTGTCTGGTTAATTCCGATAACGAACGAGACCTTAACCTGCTAAATAGCCAGGCCGGCTTTGGCTTCTTAGAGGGACTGTGCGTCTAGCTGACGGAAGTTTGAGGCAATAACAGGTCTGTGATGCCCTTAGATGTTCTGGGCCGCACGCGCGCTACACTGACAGAGCCAGCGAGACCTTGGCCGGAAGGTGGGTAATCTTGTGAAACTCTGTCGTGCTGGGGATAGAGCATTGCAATTATTGCTCTTCAACGAGGAATACCTAGTAAGCGTGAGTCATCAGCTCGCGTTGATTACGTCCCTGCCCTTTGTACACACCGCCCGTCGCTACTACCGATTGAATGGCTTAGTGAGGTCTCCGGATTGGCTTTGGGGAGCCGGCAACGGCACT
		</sequence>
		<sequence>
			<taxon idref="Tremella_mesenterica_TUB_019108"/>
			--TACTGTGAAACTGCGAATGGCTCATTAAATCAGTTATAGTTTATTTGATGGTATCTTGCTACATGGATAACTGTGGTAATTCTAGAGCTAATACATGCTGAAAGCCCCGACTTCCGGAAGGGGTGTATTTATTAGATAAAAAACCAATG-GGTGCAAGCCCTTTTTGGTGATTCATAATAACTTCTCGAATCGCAAGGCCTTGGGCCGGCGATGCTTCATTCAAATATCTGCCCTATCAACTTTCGATGGTAGGATAGTGGCCTACCATGGTATCAACGGGTAACGGGGAATTAGGGTTCGATTCCGGAGAGGGAGCCTGAGAAACGGCTACCACATCCAAGGAAGGCAGCAGGCGCGCAAATTACCCAATCCCGACACGGGGAGGTAGTGACAATAAATAACAATATATGGGTCTTATAATTGGAATGAGTACAATTTAAATCCCTTAACGAGGAACAACTGGAGGGCAAGTCTGGTGCCAGCAGCCGCGGTAATTCCAGCTCCAGTAGCGTATATTAAAGTTGTTGCAGTTAAAAAGCTCGTAGTCGAACTTCAGGCTCGATGGGATGGTCTCGTCGGGTCTTACCTCTTGGTGAGCTATGCCCTTCACTGGAACCAGGAATTTTACTTTGAAAAAATTAGAGTGTTCAAAGCAGGCTATGCCCGAATACATTAGCATGGAATAATAGAATAGGACGTGCGGTTCTATTTTGTTGGTTTCTAGGATCGCCGTAATGATTAATAGGGACGGTCGGGGGCATTAGTATTCCGTTGCTAGAGGTGAAATTCTTAGATTTACGGAAGACTAACTTCTGCGAAAGCATTTGCCAAGGACGTTTTCATTGATCAAGAACGAAGGTTAGGGGATCAAAAACGATTAGATACCGTTGTAGTCTTAACAGTAAACTATGCCGACTAGGGATCGGT--TGACTGGCTCGGCACCTTACGAGAAATCAAAGTCTTTGGGTTCTGGGGGGAGTATGGTCGCAAGGCTGAAACTTAAAGGAATTGACGGAAGGGCACCACCAGGAGCCTGCGGCTTAATTTGACTCAACACGGGGAAACTCACCAGGTCCAGACATAGTAAGGATTGACAGATTGATAGCTCTTTCTTGATTCTATGGGTGGTGGTGCATGGCCGTTCTTAGTTGGTGGAGTGATTTGTCTGGTTAATTCCGATAACGAACGAGACCTTAACCTGCTAAATAGTCAGGCCGGCCTTGGCTTCTTAGAGGGACTAAGCATTTAGCTGTTGGAAGTTTGAGGCAATAACAGGTCTGTGATGCCCTTAGATGTTCTGGGCCGCACGCGCGCTACACTGACTGAGCCAGCGAGACCTTGGCCGAAAGGTGGGTAATCTTGTGAAACTCAGTCGTGCTGGGGATAGAGCATTGCAATTATTGCTCTTCAACGAGGAATACCTAGTAAGCGTGAGTCATCAGCTCGCGTTGATTACGTCCCTGCCCTTTGTACACACCGCCCGTCGCTACTACCGATTGAATGGCTTAGTGAGATCTCTGGATTGGCGTCGGGAAGCCGGCAACGGCATC
		</sequence>
		<sequence>
			<taxon idref="Dictyonema_pavonium_TUB_019085"/>
			TGTACTGTGAAACTGCGAATGGCTCATTAAATCAGTTATAGTTTATTTGATGGTATCTTGCTACATGGATAACTGTGGTAATTCTAGAGCTAATACATGCGATCAGCCCCGACTTCTGGGAGGGGTGTATTTATTAGATAAAAAACCAACGCGGTTCGCCGCTCCCTTGGTGATTCATAATAACTTCTCGAATCGCACGGCCTTGCGCTGGCGATGCTTCATTCAAATATCTGCCCTATCAACTTTCGATGGTAGGATAGAGGCCTACCATGGTTTCAACGGGTAACGGGGAATAAGGGTTCGATTCCGGAGAGGGAGCCTGAGAAACGGCTACCACATCCAAGGAAGGCAGCAGGCGCGCAAATTACCCAATCCCAATTCGGGGAGGTAGTGACAATAAATAACAATATATGGGTCTTATAATTGGAATGAGTGCAATTTAAATCCCTCAACGAGGAACAATTGGAGGGCAAGTCTGGTGCCAGCAGCCGCGGTAATTCCAGCTCCAATAGCGTATATTAAAGTTGTTGCAGTTAAAAAGCTCGTAGTTGAACCTCAGACCTGGCCGGGCGGTCCGGCCGGGCCTTACCTCTTGGTGAACCGTGCCCTTTACTGGAACCAGGACTTTTACCTTGAGAAAATTAGAGTGCTCAAAGCAGGCTACGCTTGAATACATTAGCATGGAATAATAAAATAGGACGCGTGGTTCTATTTTGTTGGTTTCTAGAATCGCCGTAATGATTAATAGGGATAGTTGGGGGCATTGGTATTGAGTCGCTAGAGGTGAAATTCTTGGATTGACTCAAGACCGACTATTGCGAAAGCATTTGCCAAGGATGTTTTCATTAATCAAGAACGAAGGTTAGGGGATCGAAAACGATCAGATACCGTTGTAGTCTTAACAGTAAACTATGCCGACTAGGGATCGGTCATGTGTCGCTCGGCACCTTACGAGAAATCAAAGTCTTTGGGTTCTGGGGGGAGTATGGTCGCAAGGCTGAAACTTAAAGGAATTGACGGAAGGGCACCACCAGGAGCCTGCGGCTTAATTTGACTCAACACGGGGAAACTCACCAGGTCCAGACATAACTAGGATTGACAGATTGATAGCTCTTTCATGATCTTATGGGTGGTGGTGCATGGCCGTTCTTAGTTGGTGGAGTGATTTGTCTGGTTAATTCCGATAACGAACGAGACCTTAACCTGCTAAATAGCCAGGCCGGCTTCGGCTTCTTAGAGGGACTGTGCRTCTAGCTGACGGAAGTTTGAGGCAATAACAGGTCTGTGATGCCCTTAGATGTTCTGGGCCGCACGCGCGCTACACTGACAGGGCCAGCGAGACCTTGGCCGGAAGGTGGGTAATCTTGTGAAACCCTGTCGTGCTGGGGATAGAGCATTGCAATTATTGCTCTTCAACGAGGAATTCCTAGTAAGCGTGAGTCATCAGCTCGCGTTGATTACGTCCCTGCCCTTTGTACACACCGCCCGTCGCTACTACCGATTGAATGGCTTAGTGAGGTCTCCGGATTGGCTTTGGGGAGGCGGCAACGCCGCT
		</sequence>
		<sequence>
			<taxon idref="Cyphellostereum_laeve_TUB_019077"/>
			TGTACTGTGAAACTGCGAATGGCTCATTAAATCAGTTATAGTTTATTTGATGGTATCTTGCTACATGGATAACTGTGGTAATTCTAGAGCTAATACATGCAATCAGCCCCGACTCCTGGGAGGGGTGTATTTATTAGATAAAAAACCGACGCGGTTCGCCGCTCCCTTGGTGATTCATAATAACTTCTCGAATCGCATGGCCTCGAGCCGGCGATGCTTCATTCAAATATCTGCCCTATCAACTTTCGATGGTAGGATAGAGGCCTACCATGGTTTCAACGGGTAACGGGGAATAAGGGTTCGATTCCGGAGAGGGAGCCTGAGAAACGGCTACCACATCCAAGGAAGGCAGCAGGCGCGCAAATTACCCAATCCCAATTCGGGGAGGTAGTGACAATAAATAACAATATATGGGTCTTATAATTGGAATGAGTGCAATTTAAATCCCTCAACGAGGAACAATTGGAGGGCAAGTCTGGTGCCAGCAGCCGCGGTAATTCCAGCTCCAATAGCGTATATTAAAGTTGTTGCAGTTAAAAAGCTCGTAGTTGAACCTCAGACCTGGCTGGGCGGTCCGGCTGGGCCTTACCTCTTGGTGAACCGTGCCCTTTGCTGGAACCAGGACTTTTACCTTGAGAAAATTAGAGTGCTCAAAGCAGGCTACGCTTGAATACATTAGCATGGAATAATAGAATAGGACGCGTGGTTCTATTTTGTTGGTTTCTAGAATCGCCGTAATGATTAATAGGGATAGTTGGGGGCATTGGTATTGAGTCGCTAGAGGTGAAATTCTTGGATTGACTCAAGACCGACTATTGCGAAAGCATTTGCCAAGGATGTTTTCATTAATCAAGAACGAAGGTTAGGGGATCGAAAACGATCAGATACCGTTGTAGTCTTAACAGTAAACTATGCCGACTAGGGATCGGTTATGTGTCGCTCGGCACCTTACGAGAAATCAAAGTCTTTGGGTTCTGGGGGGAGTATGGTCGCAAGGCTGAAACTTAAAGGAATTGACGGAAGGGCACCACCAGGAGCCTGCGGCTTAATTTGACTCAACACGGGGAAACTCACCAGGTCCAGACATAACTAGGATTGACAGATTGATAGCTCTTTCATGATCTTATGGGTGGTGGTGCATGGCCGTTCTTAGTTGGTGGAGTGATTTGTCTGGTTAATTCCGATAACGAACGAGACCTTAACCTGCTAAATAGCCAGGCCGGCTTCGGCTTCTTAGAGGGACTGTGCGTCTAGCTGACGGAAGTTTGAGGCAATAACAGGTCTGTGATGCCCTTAGATGTTCTGGGCCGCACGCGCGCTACACTGACAGGGCCAGCGAGACCTTGGCCGGAAGGTGGGTAATCTTGTGAAACCCTGTCGTGCTGGGGATAGAGCATTGCAATTATTGCTCTTCAACGAGGAATTCCTAGTAAGCGTGAGTCATCAGCTCGCGTTGATTACGTCCCTGCCCTTTGTACACACCGCCCGTCGCTACTACCGATTGAATGGCTTAGTGAGGTCTCCGGATTGGCTTTGGGGAGGCGGCAACGCCGCT
		</sequence>
		<sequence>
			<taxon idref="Pleurotopsis_longinqua_TUB_019065"/>
			TGTACTGTGAAACTGCGAATGGCTCATTAAATCAGTTATAGTTTATTTGATGATACCTTGCTACATGGATAACTGTGGTAATTCTAGAGCTAATACATGCATTCAGCCCCGACTTCCGGAAGGGGTGTATTTATTAGATAAAAAACCAACGCGGCTCGCCGCTCCTTTGGTGATTCATAATAACTTCTCGAATCGTATGGCCTTGTGCCGGCGATGCTTCATTCAAATATCTGCCCTATCAACTTTCGATGGTAGGATAGAGGCCTACCATGGTTTCAACGGGTAACGGGGAATAAGGGTTCGATTCCGGAGAGGGAGCCTGAGAAACGGCTACCACATCCAAGGAAGGCAGCAGGCGCGCAAATTACCCAATCCCGACACGGGGAGGTAGTGACAATAAATAACAATATACGGGTCTTATAATTGGAATGAGTACAATTTAAATCCCTTAACGAGGAACAATTGGAGGGCAAGTCTGGTGCCAGCAGCCGCGGTAATTCCAGCTCCAATAGCGTATATTAAAGTTGTTGCAGTTAAAAAGCTCGTAGTTGAACTTCAGGCCTGGCTGGGCGGTCCGGCTGGGTCTTACCTCTTGGTGAGCCGTGCCCTTTATTGGAACCAAGACTTTTACCTTGAGAAAATTAGAGTGTTCAAAGCAGGCTATGCCTGAATACATTAGCATGGAATAATAGAATAGGACGTGCGGTTCTATTTTGTTGGTTTCTAGAGTCGCCGTAATGATTAATAGGGATAGTTGGGGGCATTGGTATTGAGTCGCTAGAGGTGAAATTCTTGGATTGACTCAAGACCGACTACTGCGAAAGCATTTGCCAAGGATGTTTTCATTAATCAAGAACGAAGGTTAGGGGATCGAAAACGATCAGATACCGTTGTAGTCTTAACAGTAAACTATGCCGACTAGGGATCGGTGATGTGTCGCTCGGCACCTTACGAGAAATCAAAGTCTTTGGGTTCTGGGGGGAGTATGGTCGCAAGGCTGAAACTTAAAGGAATTGACGGAAGGGCACCACCAGGAGCCTGCGGCTTAATTTGACTCAACACGGGGAAACTCACCAGGTCCAGACATAACTAGGATTGACAGATTGATAGCTCTTTCATGATTTTATGGGTGGTGGTGCATGGCCGTTCTTAGTTGGTGGAGTGATTTGTCTGGTTAATTCCGATAACGAACGAGACCTTAACCTGCTAAATAGCCAGGCCGGCTTTGGCTTCTTAGAGGGACTGTGCGTCTAGCTGACGGAAGTTTGAGGCAATAACAGGTCTGTGATGCCCTTAGATGTTCTGGGCCGCACGCGCGCTACACTGACAGAGCCAGCGAGACCTTGGCCGGAAGGTGGGTAATCTTGTGAAACTCTGTCGTGCTGGGGATAGAGCATTGCAATTATTGCTCTTCAACGAGGAATACCTAGTAAGCGTGAGTCATCAGCTCGCGTTGATTACGTCCCTGCCCTTTGTACACACCGCCCGTCGCTACTACCGATTGAATGGCTTAGTGAGGTCTCCGGATTGGCTTTGGGAAGCCGGAAACGGCATC
		</sequence>
		<sequence>
			<taxon idref="Chroogomphus_rutilans_TUB_019070"/>
			TATACAGTGAAACTGCGAATGGCTCATTAAATCAGTTATAGTTTATTTGATGATATCTTTCTACATGGATAACTGTGG-AAAACTAGAGCTAATACATGCAACTAGCCCCGACTTCTGGAAGGGGTGTATTTATTAGATAAAAAACCAACGCGGCTCGCCGCTCGTTTGGTGATTCATAATAACTTCTCGAATCGCATGGCCTTGCGCCGGCGATGCTTCATTCAAATATCTGCCCTATCAACTTTCGATGGTAGGATAGAGGCCTACCATGGTTTCAACGGGTAACGGGGAATAAGGGTTCGATTCCGGAGAGGGAGCCTGAGAAACGGCTACCACATCCATGGAAGGCAGCAGGCGCGCAAATTACCCAATCCCGACACGGGGAGGTAGTGACAATAAATAACAATATAAGGGTCTTATAATTGGAATGAGTACAATTCAAATCTCTTAACGAGGAACAATTGGAGGGCAAGTCTGGTGCCAGCAGCCGCGGTAATTCCAGCTCCAATAGCGTATATTAAAGTTGTTGCAGTTAAAAAGCTCGTAGTTGAACTTTGAGCTCGCCCGGGCGGTCCGGGTGGGCTTTTCCTCTTGGTGAATCGTGCCCTTCATTGGAACCAGGACTTTTACCTTGAGAAAATTAGAGTGTTCAAAGCAGGCTTTGCCCGAATACATTAGCATGGAATAATAAAATAGGACGCGCGGTTCTATTTTGTTGGTTTTTAGAGTCGCCGTAATGATTAATAGGGACAGTTGGGGGCATTAGTATTCAGTTGCTAGAGGTGAAATTCTTGGATTTACTGAAGACTAACTACTGCGAAAGCATTTGCCAAGGATGTTTTCATTAATCAAGAACGAAGGTTAGGGGATCGAAAACGATCAGATACCGTTGTAGTCTTAACAGTAAACTATGCCGACTAGGGATCGGTGATGTGTCGCTCGGCACCTTACGAGAAATCAAAGTCTTTGGGTTCTGGGGGGAGTATGGTCGCAAGGCTGAAACTTAAAGGAATTGACGGAAGGGCACCACCAGGAGCCTGCGGCTTAATTTGACTCAACACGGGGAAACTCACCAGGTCCAGACATGACTAGGATTGACAGATTGATAGCTCTTTCATGATTTTATGGGTGGTGGTGCATGGCCGTTCTTAGTTGGTGGAGTGATTTGTCTGGTTAATTCCGATAACGAACGAGACCTTGACCTGCTAAATAGCCGGGCCGGCTTTGGCTTCTTAGAGGGACTGTGCGTCTAGCCGACGGAAGTTTGAGGCAATAACAGGTCTGTGATGCCCTTAGATGTTCTGGGCCGCACGCGCGCTACACTGACAGAGCCAGCGAGTCCTTGACCGGAAGGTGGGTAATCTTGTGAAACTCTGTCGTGCTGGGGATAGAGCATTGCAATTATTGCTCTTCAACGAGGAATTCCTAGTAAACGCAAGTCATCAGCTTGCGTTGATTACGTCCCTGCCCTTTGTACACACCGCCCGTCGCTACTACCGATTGAATGGCTTAGTGAGGTCTCCGGATCGGCTTTGGGGAGCCGGCAACGGCACC
		</sequence>
		<sequence>
			<taxon idref="Clavulina_cristata_TUB_019098"/>
			TATACTGTGAAACTGCGAATGGCTCATTAAATCAGTTATAGTTTATTTGATGGTACCTTACTACATGGATAACTGTGGTAATTCTAGAGCTAATACATGCTTCAAGCCCCGACTTCTGGAAGGGGTGTATTTATTAGATAAAAAACCAATGCGGTTCGCCGCTCTCTTGGTGATTCATAATAACTTCTCGAATCGCATGGCCTTGTGCCGGTGATGCTTCATTCAAATATCTGCCCTATCAACTTTCGATGGTAGGATAGAGGCCTACCATGGTTTCAACGGGTAACGGGGAATAAGGGTTCGATTCCGGAGAGGGAGCCTGAGAAACGGCTACCACATCCAAGGAAGGCAGCAGGCGCGCAAATTACCCAATCCCGACACGGGGAGGTAGTGACAATAAATAACAATATATGGGTCTTATAATTGGAATGAGTACAACTTAAATCCCTTAACGAGGAACAATTGGAGGGCAAGTCTGGTGCCAGCAGCCGCGGTAATTCCAGCTCCAATAGCGTATATTAAAGTTGTTGCAGTTAAAAAGCTCGTAGTTGAACTTCAGCCCTGGCCGGGCGGTCTGGCTGAGGCTTACCTTCTGGTGAGCCATGCCGTTTATTCGAACCAGGACTTTTACCTTGAGAAAATTAGAGTGTTCAAAGCAGGCAATGCCCGAATACATTAGCATGGCATAATGGAATAGGACGTGCGGTTCTATTTTGTTGGTTTCTAGAGTCGCCGTAATGATTAATAGGGACAGTTGGGGGCATTAGTATTGAGTTGCTAGAGGTGAAATTCTTGGATTTACTCAAGACTAACTATTGCGAAAGCATTTGCCAAGGATGTTTTCATTAATCAAGAACGAAGGTTAGGGGATCGAAAACGATCAGATACCGTTGTAGTCTTAACAGTAAACTATGCCGACTAGGGATCGGTTATGTGTTGCTCGGCACCTTACGAGAAATCAAAGTCTTTGGGTTCTGGGGGGAGTATGGTCGCAAGGCTGAAACTTAAAGGAATTGACGGAAGGGCACCACCAGGAGCCTGCGGCTTAATTTGACTCAACACGGGGAAACTCACCAGGTCCAGACATAACTAGGATTGACAGATTGATAGCTCTTTCATGATTTTATGGGTGGTGGTGCATGGCCGTTCTTAGTTGGTGGAGTGATTTGTCTGGTTAATTCCGATAACGAACGAGACCTTAACCTGCTAAATAGACAGGCCGGCTTTGTCTTCTTAGAGGGACTGTGTGTCTAACTGACGGAAGTTTGAGGCAATAACAGGTCTGTGATGCCCTTAGATGTTCTGGGCCGCACGCGCGCTACACTGACAGAGCCAGCGAGACCTTGACTGAAAAGTGGGTAATCTTGTGAAACTTTGTCGTGCTGGGGATAGAGCATTGCAATTATTGCTCTTCAACGAGGAATACCTAGTAAGCGCAAGTCATCAGCTTGCGTTGATTACGTCCCTGCCCTTTGTACACACCGCCCGTCGCTACTACCGATTGAATGGCTTAGTGAGGTCTCTGGATTGGCGCTGAGGAGCCGGCAACGGCACC
		</sequence>
		<sequence>
			<taxon idref="Phlebiopsis_gigantea_TUB_019080"/>
			TGTACTGTGAAACTGCGAATGGCTCATTAAATCAGTTATAGTTTATTTGATGGTGCTTTGCTACATGGATAACTGTGGTAATTCTAGAGCTAATACATGCAATCAGCCCCGACTTCTGGAAGGGGTGTATTTATTAGATAAAAAACCAACGCGGTTCGCCGCTCCCTTGGTGATTCATAATAACTTCTCGAATCGCATGGCCTTGTGCCGGCGATGCTTCATTCAAATATCTGCCCTATCAACTTTCGATGGTAGGATAGAGGCCTACCATGGTTTCAACGGGTAACGGGGAATAAGGGTTCGATTCCGGAGAGGGAGCCTGAGAAACGGCTACCACATCCAAGGAAGGCAGCAGGCGCGCAAATTACCCAATCCCGACACGGGGAGGTAGTGACAATAAATAACAATATACGGGTCTTATAATTGGAATGAGTACAATTTAAATCTCTTAACGAGGAACAATTGGAGGGCAAGTCTGGTGCCAGCAGCCGCGGTAATTCCAGCTCCAATAGCGTATATTAAAGTTGTTGCAGTTAAAAAGCTCGTAGTTGAACTTCAGGCCTGGCCGGGCGGTCTGGCTGGGTCTTACCTCTTGGTGAGCCATGCCCTTCATTGGAACCAGGACTTTTACCTTGAGAAAATTAGAGTGTTCAAAGCAGGCTATGCCCGAATACATTAGCATGGAATAATAAAATAGGACGTGCGGTTCTATTTTGTTGGTTTCTAGAGTCGCCGTAATGATTAATAGGGATAGTTGGGGGCATTAGTATTCCGTTGCTAGAGGTGAAATTCTTGGATTTACGGAAGACTAACTACTGCGAAAGCATTTGCCAAGGATGTTTTCATTAATCAAGAACGAAGGTTAGGGGATCGAAAACGATCAGATACCGTTGTAGTCTTAACAGTAAACTATGCCGACTAGGGATCGGTTATGTGTCGCTCGGCACCTTACGAGAAATCAAAGTCTTTGGGTTCTGGGGGGAGTATGGTCGCAAGGCTGAAACTTAAAGGAATTGACGGAAGGGCACCACCAGGAGCCTGCGGCTTAATTTGACTCAACACGGGGAAACTCACCAGGTCCAGACATGACTAGGATTGACAGATTGATAGCTCTTTCATGATTTTATGGGTGGTGGTGCATGGCCGTTCTTAGTTGGTGGAGTGATTTGTCTGGTTAATTCCGATAACGAACGAGACCTTAACCTGCTAAATAGCCAGGCCGGCTTTGGCTTCTTAGAGGGACTGTGCGTCTAGCAGACGGAAGTTTGAGGCAATAACAGGTCTGTGATGCCCTTAGATGTTCTGGGCCGCACGCGCGCTACACTGACAGAGCCAGCGAGTCCTTGGCCGGAAGGTGGGTAATCTTGTGAAACTCTGTCGTGCTGGGGATAGAGCATTGCAATTATTGCTCTTCAACGAGGAATACCTAGTAAGCGTGAGTCATCAGCTCGCGTTGATTACGTCCCTGCCCTTTGTACACACCGCCCGTCGCTACTACCGATTGAATGGCTTAGTGAGGCCTTGAGATTGGCTTTGAGGAGCCGGCAACGGCACC
		</sequence>
		<sequence>
			<taxon idref="Trichaptum_abietinum_TUB_019088"/>
			TGTACTGTGAAACTGCGAATGGCTCATTAAATCAGTTATAGTTTATTTGATGGTACATTGCTACATGGATAACTGTGGTAATTCTAGAGCTAATACATGCAATCAGCCCCGACTTCCGGAAGGGGTGTATTTATTAGATAAAAAACCAACGCGGTTCGCCGCTCCCTTGGTGATTCATAATAACTTCTCGAATCGCATGGCCTTGTGCCGGCGATGCTTCATTCAAATATCTGCCCTATCAACTTTCGATGGTAGGATAGTGGCCTACCATGGTTTCAACGGGTAACGGGGAATAAGGGTTCGATTCCGGAGAGGGAGCCTGAGAAACGGCTACCACATCCAAGGAAGGCAGCAGGCGCGCAAATTACCCAATCCCGACACGGGGAGGTAGTGACAATAAATAACAATATATGGGTCTTATAATTGGAATGAGTACAATTTAAATCCCTTAACGAGGAACAATTGGAGGGCAAGTCTGGTGCCAGCAGCCGCGGTAATTCCAGCTCCAATAGCGTATATTAAAGTTGTTGCAGTTAAAAAGCTCGTAGTTGAACTTCAGACCTGGCCGGGCGGTCTGGCCGGGTCTTACCTCTTGGTGAGCCATGCCCTTCACTGGAACCAGGACCTTTACCTTGAGAAAATTAGAGTGTTCAAAGCAGGCTATGCCCGAATACATTAGCATGGAATAATAAAATAGGACGTGCGGTTCTATTTTGTTGGTTTCTAGAGTCGCCGTAATGATTAATAGGGATAGTTGGGGGCATTAGTATTCAGTTGCTAGAGGTGAAATTCTTGGATTTACTGAAGACTAACTATTGCGAAAGCATTTGCCAAGGATGTTTTCATTAATCAAGAACGAAGGTTAGGGGATCGAAAACGATCAGATACCGTTGTAGTCTTAACAGTAAACTATGCCGACTAGGGATCGGTTATGTGTCGCTCGGCACCTTACGAGAAATCAAAGTCTTTGGGTTCTGGGGGGAGTATGGTCGCAAGGCTGAAACTTAAAGGAATTGACGGAAGGGCACCACCAGGAGCCTGCGGCTTAATTTGACTCAACACGGGGAAACTCACCAGGTCCAGACATAACTAGGATTGACAGATTGATAGCTCTTTCTTGATTTTATGGGTGGTGGTGCATGGCCGTTCTTAGTTGGTGGAGTGATTTGTCTGGTTAATTCCGATAACGAACGAGACCTTAACCTGCTAAATAGCCAGGCCGGCTTTGGCTTCTTAGAGGGACTGTGCGTCTAGCTGACGGAAGTTTGAGGCAATAACAGGTCTGTGATGCCCTTAGATGTTCTGGGCCGCACGCGCGCTACACTGACAGAGCCAGCGAGTCCTTGGCCGGAAGGTGGGTAATCTTGTGAAACTCTGTCGTGCTGGGGATAGAGCATTGCAATTATTGCTCTTCAACGAGGAATTCCTAGTAAGCGTGAGTCATCAGCTCGCGTTGATTACGTCCCTGCCCTTTGTACACACCGCCCGTCGCTACTACCGATTGAATGGCTTAGTGAGGCCTCCGGATCGACTTCGAGGAGCCGGCAACGGCACC
		</sequence>
		<sequence>
			<taxon idref="Gomphidius_roseus_TUB_019071"/>
			TGTACTGTGAAACTGCGAATGGCTCATTAAATCAGTTATAGTTTATTTGATGATATCTTTCTACATGGATAACTGTGG-AAAACTAGAGCTAATACATGCAACTAGCCCCGACTTCTGGGAGGGGTGTATTTATTAGATAAAAAACCAACGCGGCTCGCCGCTCATTTGGTGATTCATAATAACTTCTCGAATCGCATGGCCTTGTGCTGGCGATGCTTCATTCAAATATCTGCCCTATCAACTTTCGATGGTAGGATAGAGGCCTACCATGGTTTCAACGGGTAACGGGGAATAAGGGTTCGATTCCGGAGAGGGAGCCTGAGAAACGGCTACCACATCCATGGAAGGCAGCAGGCGCGCAAATTACCCAATCCCGACACGGGGAGGTAGTGACAATAAATAACAATATATGGGTCTTATAATTGGAATGAGTACAATTCAAATCTCTTAACGAGGAACAATTGGAGGGCAAGTCTGGTGCCAGCAGCCGCGGTAATTCCAGCTCCAATAGCGTATATTAAAGTTGTTGCAGTTAAAAAGCTCGTAGTTGAACTTTGAGCTTGCCTGGGTGGTCCGGGTGGGCTTTTCCTCTTGGTGAATTGTGCCCTTTGCTGGAACCAGGACTTTTACCTTGAGAAAATTAGAGTGTTCAAAGCAGGCTTTGCCCGAATACATTAGCATGGAATAATAAAATAGGACGTGTGGTTCTATTTTGTTGGTTTTTAGAGTCGCCGTAATGATTAATAGGGACAGTTGGGGGCATTAGTATTCAGTTGCTAGAGGTGAAATTCTTGGATTTACTGAAGACTAACTACTGCGAAAGCATTTGCCAAGGATGTTTTCATTAATCAAGAACGAAGGTTAGGGGATCGAAAACGATCAGATACCGTTGTAGTCTTAACAGTAAACTATGCCAACTAGGGATCGGTGATGTGTCGCTCGGCACCTTACGAGAAATCAAAGTCTTTGGGTTCTGGGGGGAGTATGGTCGCAAGGCTGAAACTTAAAGGAATTGACGGAAGGGCACCACCAGGAGCCTGCGGCTTAATTTGACTCAACACGGGGAAACTCACCAGGTCCAGACATGACTAGGATTGACAGATTGATAGCTCTTTCATGATTTTATGGGTGGTGGTGCATGGCCGTTCTTAGTTGGTGGAGTGATTTGTCTGGTTAATTCCGATAACGAACGAGACCTTGACCTGCTAAATAGCTGGACTGGCTTTGGCTTCTTAGAGGGACTGTGCGTCTAGCCGACGGAAGTTTGAGGCAATAACAGGTCTGTGATGCCCTTAGATGTTCTGGGCCGCACGCGCGCTACACTGACAGAGCCAGCGAGTCCTTGGCCGGAAGGTGGGTAATCTTGTGAAACTCTGTCGTGCTGGGGATAGAGCATTGCAATTATTGCTCTTCAACGAGGAATTCCTAGTAAACGCAAGTCATCAGCTTGTGTTGATTACGTCCCTGCCCTTTGTACACACCGCCCGTCGCTACTACCGATTGAATGGCTTAGTGAGGTCTCTGGATTGGCTTCGGGGAGCCGGCAACGGCACC
		</sequence>
		<sequence>
			<taxon idref="Russula_ochroleuca_TUB_019081"/>
			TATACTGTGAAACTGCGAATGGCTCATTAAATCAGTTATAGTTTATTTGATGATACCTTTCTACATGGATAACTGTGGTAATTCTAGAGCTAATACATGCAATCAGCCCCGACTTCTGGAAGGGGTGTATTTATTAGATAAAAAACCAACGCGGCTCGCCGCTCCATTGGTGATTCATAATAACTTCTCGAATCGCACGGCCTTGCGCCGGCGATGCTTCATTCAAATATCTGCCCTATCAACTTTCGATGGTAGGATAGAGGCCTACCATGGTTTTGACGGGTAACGGGGAATAAGGGTTCGATTCCGGAGAGGGAGCCTGAGAAACGGCTACCACATCCACGGAAGGCAGCAGGCGCGCAAATTACCCAATCCCGACACGGGGAGGTAGTGACAATAAATAACAATATATGGGTCTTATAATTGGAATGAGTACAATTTAAATCCGTTAACGAGGAACAATTGGAGGGCAAGTCTGGTGCCAGCAGCCGCGGTAATTCCAGCTCCAATAGCGTATATTAAAGTTGTTGCAGTTAAAAAGCTCGTAGTTGAACTTCAGATCTGACCGGGCGGTCCGGCCGGGTCTTACCTCTTGGTGAGCCATGCCCTTCACTGGAACCAGGACCTTTACCTTGAGAAAATTAGAGTGTTCAAAGCAGGCTACGCCGGAATACATTAGCATGGAATAATAAAATAGGACGTGCGGTTCTATTTTGTTGGTTTCTAGAGTCGCCGTAATGATTAATAGGGATAGTTGGGGGCATTTGTATTGCGTTGCTAGAGGTGAAATTCTTGGATTTACGCAAGACAAACTATTGCGAAAGCATTTGCCAAGGATGTTTTCATTAATCAAGAACGAAGGTTAGGGGATCGAAAACGATCAGATACCGTTGTAGTCTTAACAGTAAACTATGCCGACTAGGGATCGGTTATGCGTCGTTCGGCACCTTACGAGAAATCAAAGTCTTTGGGTTCTGGGGGGAGTATGGTCGCAAGGCTGAAACTTAAAGGAATTGACGGAAGGGCACCACCAGGAGCCTGCGGCTTAATTTGACTCAACACGGGGAAACTCACCAGGTCCAGACATAACTAGGATTGACAGATTGATAGCTCTTTCTTGATTTTATGGGTGGTGGTGCATGGCCGTTCTTAGTTGGTGGAGTGATTTGTCTGGTTAATTCCGATAACGAACGAGACCTTAACCTGCTTAATAGCCTGGCCGGCTTTGGCTTCTTAGAGGGACTGTGCGTCTAGCTGACGGAAGTTTGAGGCAATAACAGGTCTGTGATGCCCTTAGATGTTCTGGGCCGCACGCGCGCTACACTGACAGAGCCAGCGAGTCCTTGGCCGGAAGGTGGGTAATCTTGTGAAACTCTGTCGTGCTGGGGATAGAGCATTGCAATTATTGCTCTTCAACGAGGAATTCCTAGTAAGCGTGAGTCATCAGCTCGCGTTGATTACGTCCCTGCCCTTTGTACACACCGCCCGTCGCTACTACCGATTGAATGGCTTAGTGAGACCTCCGGATTGACTTTGAGGAGTCGGAAACGACACC
		</sequence>
		<sequence>
			<taxon idref="Lactarius_glyciosmus_TUB_019079"/>
			TGTACTGTGAAACTGCGAATGGCTCATTAAATCAGTTATAGTTTATTTGATGATACCTTGCTACATGGATAACTGTGGTAATTCTAGAGCTAATACATGCAATCAGCCCCGACTTCTGGAAGGGGCGTATTTATTAGATAAAAAACCAACGCGGCTCGCCGCTCCATTGGTGATTCATAATAACTTCTCGAATCGCATGGCCTTGCGCCGGCGATGCTTCATTCAAATATCTGCCCTATCAACTTTCGATGGTAGGATAGAGGCCTACCATGGTTTTGACGGGTAACGGGGAATAAGGGTTCGATTCCGGAGAGGGAGCCTGAGAAACGGCTACCACATCCACGGAAGGCAGCAGGCGCGCAAATTACCCAATCCCGACACGGGGAGGTAGTGACAATAAATAACAATATACGGGTCTTATAATTGGAATGAGTACAATTTAAATCCGTTAACGAGGAACAATTGGAGGGCAAGTCTGGTGCCAGCAGCCGCGGTAATTCCAGCTCCAATAGCGTATATTAAAGTTGTTGCAGTTAAAAAGCTCGTAGTTGAACTTCAGACCTGGCCGGGCGGTCCGGCTGGGCCTTACCTCTTGGTGAGCCATGCCCTTCACTGGAACCAGGACCTTTACCTTGAGAAAATTAGAGTGTTCAAAGCAGGCTACGCCGGAATACATTAGCATGGAATAATAAAATAGGACGTGCGGTTCTATTTTGTTGGTTTCTAGAGTCGCCGTAATGATTAATAGGGATAGTTGGGGGCATTTGTATTGCGTTGCTAGAGGTGAAATTCTTGGATTTACGCAAGACAAACTACTGCGAAAGCATTTGCCAAGGATGTTTTCATTAATCAAGAACGAAGGTTAGGGGATCGAAAACGATCAGATACCGTTGTAGTCTTAACAGTAAACTATGCCGACTAGGGATCGGTTATGCGTCGTTCGGCACCTTACGAGAAATCAAAGTCTTTGGGTTCTGGGGGGAGTATGGTCGCAAGGCTGAAACTTAAAGGAATTGACGGAAGGGCACCACCAGGAGCCTGCGGCTTAATTTGACTCAACACGGGGAAACTCACCAGGTCCAGACATAACTAGGATTGACAGATTGATAGCTCTTTCTTGATTTTATGGGTGGTGGTGCATGGCCGTTCTTAGTTGGTGGAGTGATTTGTCTGGTTAATTCCGATAACGAACGAGACCTTAACCTGCTAAATAGCCTGGCCGGCACTGGCTTCTTAGAGGGACTGTGCGTCTAGCTGACGGAAGTTTGAGGCAATAACAGGTCTGTGATGCCCTTAGATGTTCTGGGCCGCACGCGCGCTACACTGACAGAGCCAGCGAGTCCTTGGCCGGAAGGTGGGTAATCTTGTGAAACTCTGTCGTGCTGGGGATAGAGCATTGCAATTATTGCTCTTCAACGAGGAATTCCTAGTAAGCGTGAGTCATCAGCTCGCGTTGATTACGTCCCTGCCCTTTGTACACACCGCCCGTCGCTACTACCGATTGAATGGCTTAGTGAGACCTCCGGATTGGCTTTGGGGAGTCGGAGACGACACC
		</sequence>
		<sequence>
			<taxon idref="Gomphus_clavatus_TUB_019103"/>
			TGTACTGTGAAACTGCGAATGGCTCATTAAATCAGTTATAGTTTATTTGATGGTACCTTGCTACATGGATAACTGTGGTAATTCTAGAGCTAATACATGCGTCAAGCCGCGACTTCTGGAAGCGGTGTATTTATTAGATAAAAAACCAACGCGGCTCGCCGCTCCTTTGGTGATTCATAATAACTTCTCGAATCGCATGGCCTTGTGCCGGCGATGCTTCATTCAAATATCTGCCCTATCAAGTTTAGATGGTAGGATAGAGGCCTACCATGCTTTCAACGGGTAACGGGGAATAAGGGTTCGATTCCGGAGAGGGAGCCTGAGAAACGGCTACCACATCCAAGGAAGGCAGCAGGCGCGCAAATTACCCAATCCCGACACGGGGAGGTAGTGACAATAAATAACAATATGTGGGTCCCATAATTGGAATGAGTACAATTTAAATCCCTTAACGAGGAACAATTGGAGGGCAAGTCTGGTGCCAGCAGCCGCGGTAATTCCAGCTCCAATAGCGTATATTAAAGTTGTTGCCGTTAAAAAGCTCGTAGTTGAACTTT-CACGGGCTCACGCGGTCTGGGTCTGTGCTCCTTGGTGGTGAGCGATGTCGTTCGTTCGAACCACCTCTGTTACCTTGAGAAAATTAGAGTGTTCAAAGCAGGCAATGCCCGAATACATTAGCATGGAATAACGAAATAGGACGTGCGGTTCTATTTTGTTGGTTTCTAGAGTCGCCGTAATGATTAATAGGGATAGTTGGGGGCATTAGTATTCAGTTGCTAGAGGTGAAATTCTTGGATTTACTGAAGACTAACTACTGCGAAAGCATTTGCCAAGGATGTTTTCATTAATCAAGAACGAAGGTTAGGGGATCGAAAACGATCAGATACCGTTGTAGTCTTAACAGTAAACTATGCCGACTAGGGATCGGTGATGTGTCGCTCGGCACCTTACGAGAAATCAAAGTCTTTGGGTTCGGGGGGGAGTATGGTCGCAAGGCTGAAACTTAAAGGAATTGACGGAAGGGCACCACCAGGAGCCTGCGGCTTAATTTGACTCAACACGGGGAAACTCACCAGGTCCAGACATAACTAGGATTGACAGATTGATAGCTCTTTCTTGATTTTATGGGTGGTGGTGCATGGCCGTTCTTAGTTGGTGGAGTGATTTGTCTGGTTAATTCCGATAACGAACGAGACCTTCCCGTGCTAAATAGCCCGGCCGGCTTTGGCTTCTTAGACGGACTATGCGTTTAGCTGATGGAAGTTGGAGGCAATAACAGGTCTGTGATGCCCTTAGATGTTCTGGGCCGCACGCGCGCTACACTGACAGAGCCAGCGAGACCTTGGCCGGAAGGTGGGTAATCTTGTGAAACTCTGTCGTGCTGGGGATAGAGCATTGCAATTATTGCTCTTCAACGAGGAATTCCTAGTAGGCGTGAGTCATCAGCTCGCGTCGATTACGTCCCTGCCCTTTGTACACACCGCCCGTCGCTACTACCGATTGAACGGCTTAGTGAGGTCTCCGGATTGGCTTTGGGGAGCCGGCAACGGCACC
		</sequence>
		<sequence>
			<taxon idref="Clathrus_archeri_TUB_019101"/>
			TGTACTGTGAAACTGCGAATGGCTCATTAAATCAGTTATAGTTTATTTGATGGTACCTTGCTACATGGATAACTGTGGTAATTCTAGAGCTAATACATGCGTCAAGCCGCGACTTCTGGAAGCGGTGTATTTATTAGATAAAAAACCAACGCGGTTCGCCGCTCCTTTGGTGATTCATAATAACTTCTCGAATCGCATGGCCTTGTGCCGGCGATGCTTCATTCAAATATCTGCCCTATCAAGTTTAGATGGTAGGATAGAGGCCTACCATGCTTTCAACGGGTAACGGGGAATAAGGGTTCGATTCCGGAGAGGGAGCCTGAGAAACGGCTACCACATCCAAGGAAGGCAGCAGGCGCGCAAATTACCCAATCCCGACACGGGGAGGTAGTGACAATAAATAACAATACGCGGGTCTCGTAATTGGAATGAGTACAATTTAAATCCCTTAACGAGGAACAATTGGAGGGCAAGTCTGGTGCCAGCAGCCGCGGTAATTCCAGCTCCAATAGCGTATATTAAAGTTGTTGCCGTTAAAAAGCTCGTAGTTGAACTTC-CACGGGCGCGCTCGGTCCGGGCCCGTGTTCCCTGGCGGTGAGCGATGTCGTTCGTTCGAACCGCCTCTGTTACCTTGAGAAAATTAGAGTGTTCAAAGCAGGCAACGCCCGAATACATTAGCATGGAATAACGAAATAGGACGCGCGGTTCTATTTTGTTGGTTTCTAGAGTCGCCGTAATGATTAATAGGGATAGTTGGGGGCATTAGTATTCAGTTGCTAGAGGTGAAATTCTTGGATTTACTGAAGACTAACTACTGCGAAAGCATTTGCCAAGGATGTTTTCATTAATCAAGAACGAAGGTTAGGGGATCGAAAACGATCAGATACCGTTGTAGTCTTAACAGTAAACTATGCCGACTAGGGATCGGTGATGCGTCGCTCGGCACCTTACGAGAAATCAAAGTCTTTGGGTTCGGGGGGGAGTATGGTCGCAAGGCTGAAACTTAAAGGAATTGACGGAAGGGCACCACCAGGAGCCTGCGGCTTAATTTGACTCAACACGGGGAAACTCACCAGGTCCAGACATGACTAGGATTGACAGATTGATAGCTCTTTCTTGATTTTATGGGTGGTGGTGCATGGCCGTTCTTAGTTGGTGGAGTGATTTGTCTGGTTAATTCCGATAACGAACGAGACCTTCACGTGCTAAATAGCCGGACGGGCTACGGCTTCTTAGACGGACTATGCGTCTAGCCGATGGAAGTTGGAGGCAATAACAGGTCTGTGATGCCCTTAGATGTTCTGGGCCGCACGCGCGCTACACTGACAGGGCCAGCGAGACCTTGGCCGGAAGGTGGGTAATCTTGTGAAACCCTGTCGTGCTGGGGATAGAGCATTGCAATTATTGCTCTTCAACGAGGAATTCCTAGTAGGCGTGAGTCATCAGCTCGCGTCGATTACGTCCCTGCCCTTTGTACACACCGCCCGTCGCTACTACCGATTGAACGGCTTAGTGAGGTCTTCGGATTGGCTTCGGGGAGCCGGCGACGGCGCC
		</sequence>
		<sequence>
			<taxon idref="Tylospora_fibrillosa_TUB_019074"/>
			TGTACTGTGAAACTGCGAATGGCTCATTAAATCAGTTATAGTTTATTTGATGGTACCTTGCTACATGGATAACTGTGGTAATTCTAGAGCTAATACATGCAATCAGCCCCGACTTCCGGAAGGGGTGTATTTATTAGATAAAAAACCAACGCGGTTCGCCGCTCCCTTGGTGATTCATAATAACTTTTCGAATCGCACGGCCTTGTGCCGGCGATGCTTCATTCAAATATCTGCCCTATCAACTTTCGATGGTAGGATAGAGGCCTACCATGGTTTCAACGGGTAACGGGGAATAAGGGTTCGATTCCGGAGAGGGAGCCTGAGAAACGGCTACCACATCCAAGGAAGGCAGCAGGCGCGCAAATTACCCAATCCCGACACGGGGAGGTAGTGACAATAAATAACAATATACGGGTCTTATAATTGGAATGAGTACAATTTAAATCCCTTAACGAGGAACAATTGGAGGGCAAGTCTGGTGCCAGCAGCCGCGGTAATTCCAGCTCCAATAGCGTATATTAAAGTTGTTGCAGTTAAAAAGCTCGTAGTTGAACTTCGGRCCTGGCCGGGCGGTCCGGCTGGGCCTTACCTCTTGGTGAGCCGTGCCCTTCACTGGAACCAGGACTTTTACCTTGAGAAAATTAGAGTGTTCAAAGCAGGCTATGCCCGAATACATTAGCATGGAATAATGAAATAGGACGTGCGGTTCTATTTTGTTGGTTTCTAGAGTCGCCGTAATGATTAATAGGGACAGTTGGGGGCATTAGTATTCGGTTGCTAGAGGTGAAATTCTTGGATTTACCGAAGACTAACTATTGCGAAAGCATTTGCCAAGGATGTTTTCATTAATCAAGAACGAAGGTTAGGGGATCGAAAACGATCAGATACCGTTGTAGTCTTAACAGTAAACTATGCCGACTAGGGATCGGTGATGTGTCGCTCGGCACCTTACGAGAAATCAAAGTCTTTGGGTTCTGGGGGGAGTATGGTCGCAAGGCTGAAACTTAAAGGAATTGACGGAAGGGCACCACCAGGAGCCTGCGGCTTAATTTGACTCAACACGGGGAAACTCACCAGGTCCAGACATGACTAGGATTGACAGATTGATAGCTCTTTCATGATTTTATGGGTGGTGGTGCATGGCCGTTCTTAGTTGGTGGAGTGATTTGTCTGGTTAATTCCGATAACGAACGAGACCTTAACCTGCTAAATAGCCAGGCCGGCTTTGGCTTCTTAGAGGGACTGTGCATCTAGCCGACGGAAGTTTGAGGCAATAACAGGTCTGTGATGCCCTTAGATGTTCTGGGCCGCACGCGCGCTACACTGACAGAGCCAGCGAGTCCTTGYCCGGAAGGTGGGTAATCTTGTGAAACTCTGTCGTGCTGGGGATAGAGCATTGCAATTATTGCTCTTCAACGAGGAATTCCTAGTAAGCGTGAGTCATCAGCTCGCGTTGATTACGTCCCTGCCCTTTGTACACACCGCCCGTCGCTACTACCGATTGAATGGMTYAGTGAGGTCTCCGGATTGGCTTTGGGGAGCCGGCRACGGCACC
		</sequence>
		<sequence>
			<taxon idref="Lindtneria_trachyspora_TUB_019093"/>
			-GTACTGTGAAACTGCGAATGGCTCATTAAATCAGTTATAGTTTATTTGATGTTACATTGCTACATGGATAACTGTGGTAATTCTAGAGCTAATACATGCAATCAGCCCCGACTTCCGGGAGGGGTGTATTTATTAGATAAAAAACCAACGCGGCTCGCCGCTCTTTTGGTGATTCATAATAACTTTTCGAATCGCATGGCCTTGTGCCGGTGATGCTTCATTCAAATATCTGCCCTATCAACTTTCGATGGTAGGATAGAGGCCTACCATGGTTTCAACGGGTAACGGGGAATAAGGGTTCGATTCCGGAGAGGGAGCCTGAGAAACGGCTACCACATCCAAGGAAGGCAGCAGGCGCGCAAATTACCCAATCCCGACACGGGGAGGTAGTGACAATAAATAACAATGCATGGGTCTTGCAATTGGAATGAGTACAATTTAAATCCCTTAACGAGGAACAATTGGAGGGCAAGTCTGGTGCCAGCAGCCGCGGTAATTCCAGCTCCAATAGCGTATATTAAAGTTGTTGCAGTTAAAAAGCTCGTAGTTGAACTTCAGACCTGGCCGGGCGGTCCGGCTGGGCCTTACCTCTTGGTGAACCGTGCCCTTCACTGGAACCAGGACTTTTACCTTGAGAAAATTAGAGTGTTCAAAGCAGGCTATGCCTGAATACATTAGCATGGAATAATAAAATAGGACGTGCGGTTCTATTTTGTTGGTTTCTAGAGTCGCCGTAATGATTAATAGGGATAGTTGGGGGCATTGGTATTGAGTCGCTAGAGGTGAAATTCTTGGATTGACTCAAGACCAACAACTGCGAAAGCATTTGCCAAGGATGTTTTCATTAATCAAGAACGAAGGTTAGGGGATCGAAAACGATCAGATACCGTTGTAGTCTTAACAGTAAACTATGCCGACTAGGGATCGGTTATGTGTCGCTCGGCACCTTACGAGAAATCAAAGTCTTTGGGTTCTGGGGGGAGTATGGTCGCAAGGCTGAAACTTAAAGGAATTGACGGAAGGGCACCACCAGGAGCCTGCGGCTTAATTTGACTCAACACGGGGAAACTCACCAGGTCCAGACATAACTAGGATTGACAGATTGATAGCTCTTTCATGATTTTATGGGTGGTGGTGCATGGCCGTTCTTAGTTGGTGGAGTGATTTGTCTGGTTAATTCCGATAACGAACGAGACCTTAACCTGCTAAATAGCCAGACCGTCTTTGGCTTCTTAGAGGGACTGTGTGTCTAACTGACGGAAGTTTGAGGCAATAACAGGTCTGTGATGCCCTTAGATGTTCTGGGCCGCACGCGCGCTACACTGACAGAGCCAGCGAGACCTTGGCCGGAAGGTGGGTAATCTTGTGAAACTCTGTCGTGCTGGGGATAGAGCATTGCAATTATTGCTCTTCAACGAGGAATACCTAGTAAGCGTGAGTCATCAGCTCGCGTTGATTACGTCCCTGCCCTTTGTACACACCGCCCGTCGCTACTACCGATTGAATGGCTTAGTGAGGTCTTCGGATTGGCTTTGGGAAGCCGGAAACGGCATC
		</sequence>
		<sequence>
			<taxon idref="Phlebiella_vaga_TUB_019096"/>
			-GTACTGTGAAACTGCGAATGGCTCATTAAATCAGTTATAGTTTATTTGATGGTACCTTGCTACATGGATAACTGTGGTAATTCTAGAGCTAATACATGCAATCAGCCCCGACTTCTGGGAGGGGTGTATTTATTAGATAAAAAACCAACGCGTTTCGGCGCTCTCTTGGTGATTCATAATAACTTCTCGAATCGCATGGCCTTGTGCCGGCGATGCTTCATTCAAATATCTGCCCTATCAACTTTCGATGGTAGGATAGAGGCCTACCATGGTTTCAACGGGTAACGGGGAATAAGGGTTCGATTCCGGAGAGGGAGCCTGAGAAACGGCTACCACATCCAAGGAAGGCAGCAGGCGCGCAAATTACCCAATCCCGATACGGGGAGGTAGTGACAATAAATAACAATATATGGGTCTTATAATTGGAATGAGTACAATTTAAATCCCTTAACGAGGAACAATTGGAGGGCAAGTCTGGTGCCAGCAGCCGCGGTAATTCCAGCTCCAATAGCGTATATTAAAGTTGTTGCAGTTAAAAAGCTCGTAGTTGAACTTCAGGCCTGGCTGGACGGTCCGGCTGGGTCTTACCTCTTGGTGAGCCATGGCCTTCACTGGAACCAGGACTTTTACCTTGAGAAAATTAGAGTGTTCAAAGCAGGCTATGCCCGAATACATTAGCATGGAATAATAAAATAGGACGTGCGGTTCTATTTTGTTGGTTTCTAGAGTCGCCGTAATGATTAATAGGGATAGTTGGGGGCATTAGTATTCAGTTGCTAGAGGTGAAATTCTTGGATTTACTGAAGACTAACTTCTGCGAAAGCATTTGCCAAGGATGTTTTCATTAATCAAGAACGAAGGTTAGGGGATCGAAAACGATCAGATACCGTTGTAGTCTTAACAGTAAACTATGCCGACTAGGGATCGGTGATGTGTCGCTCGGCACCTTACGAGAAATCAAAGTCTTTGGGTTCTGGGGGGAGTATGGTCGCAAGGCTGAAACTTAAAGGAATTGACGGAAGGGCACCACCAGGAGCCTGCGGCTTAATTTGACTCAACACGGGGAAACTCACCAGGTCCAGACATAACTAGGATTGACAGATTGATAGCTCTTTCTTGATTTTATGGGTGGTGGTGCATGGCCGTTCTTAGTTGGTGGAGTGATTTGTCTGGTTAATTCCGATAACGAACGAGACCTTAACCTGCTAAATAGTCAAGCTGGCTTTGACTTCTTAGAGGGACTATGCGTCTAGCTGATGGAAGTTTGAGGCAATAACAGGTCTGTGATGCCCTTAGATGTTCTGGGCCGCACGCGCGCTACACTGACAGAGCCAGCGAGTCCTTTGCCGAAAGGTGGGTAATCTTGTGAATCTCTGTCGTGCTGGGGATAGAGCATTGCAATTATTGCTCTTCAACGAGGAATACCTAGTAAGCGTGAGTCATCAGCTCGCGTTGATTACGTCCCTGCCCTTTGTACACACCGCCCGTCGCTACTACCGATTGAATGGCTTAGTGAGGTCCTCGGATTGGCGTTGGGGAGCCGGCAACGGCACT
		</sequence>
		<sequence>
			<taxon idref="Corticium_roseum_TUB_020307"/>
			TGTACTGTGAAACTGCGAATGGCTCATTAAATCAGTTATAGTTTATTTGATGGTATCTTGCTACATGGATAACTGTGGTAATTCTAGAGCTAATACATGCAATCAGCCCCGACTTCTGGAAGGGGTGTATTTATTAGATAAAAAACCAACGCGGTTCGCCGCTCCCTTGGTGATTCATAATAACTTCTCGAATCGCATGGCCTTGTGCCGGCGATGCTTCATTCAAATATCTGCCCTATCAACTTTCGATGGTAGGATAGGGGCCTACCATGGTTTCAACGGGTAACGGGGAATAAGGGTTCGATTCCGGAGAGGGAGCCTGAGAAACGGCTACCACATCCAAGGAAGGCAGCAGGCGCGCAAATTACCCAATCCCGACACGGGGAGGTAGTGACAATAAATAACAATATATGGGTCTTATAATTGGAATGAGTACAATTTAAATCCCTTAACGAGGAACAATTGGAGGGCAAGTCTGGTGCCAGCAGCCGCGGTAATTCCAGCTCCAATAGCGTATATTAAAGTTGTTGCAGTTAAAAAGCCCGTAGTTGAACTTCAGACGTGGCTGGGTGGTCCGGCCGTGTCTTACCTCTTGGTGAGCCATGCCCTTCACTGGAACCAGGATTTTTACCTTGAGAAAATTAGAGTGTTCAAAGCAGGCTATGCCCGAATACATTAGCATGGAATAATAGAATAGGACGTGCGGTTCTATTTTGTTGGTTTCTAGAGTCGCCGTAATGATTAATAGGGATAGTTGGGGACATTTGTATTGCGTTGCTAGAGGTGAAATTCTTGGATTTACGCAAGACAAACTATTGCGAAAGCATCTGTCAAGGATGTTTTCATTAATCAAGGACGAAGGTTAGGGGATCGAAAACGATCAGATACCGTTGTAGTCTTAACAGTAAACTATGCCGACTAGGGATCGGTCATGTGTCGCTCGGCACCTTACGAGAAATCAAAGTCTTTGGGTTCTGGGGGGAGTATGGTCGCAAGGCTGAAACTTAAAGGAATTGACGGAAGGGCACCACCAGGAGCCTGCGGCTTAATTTGACTCAACACGGGGAAACTCACCAGGTCCAGACATAACTAGGATTGACAGATTGATAGCTCTTTCATGATTTTATGGGTGGTGGTGCATGGCCGTTCTTAGTTGGTGGAGTGATTTGTCTGGTTAATTCCGATAACGAACGAGACCTTAACCTGCTAAATAGCCAGGCYGGCTTTGGCTTCTTAGAGGGACTGTGCGTCTAGCTGACGGAAGTTTGAGGCAATAACAGGTCTGTGATGCCCTTAGATGTTCTGGGCCGCACGCGCGCTACACTGACAGGGCCAGCGAGTCCTTCGCCGGAAGGTGGGTAATCTTGTGAAACCCTGTCGTGCTGGGGATAGAGCATTGCAATTATTGCTCTTCAACGAGGAATTCCTAGTAAGCGTGAGTCATCAGCTCGCGTTGATTACGTCCCTGCCCTTTGTACACACCGCCCGTCGCTACTACCGATTGAATGGCTTAGTGAGGTCTTGGGATTGGCTTCGGGGAGCCGGCAACGGCACC
		</sequence>
		<sequence>
			<taxon idref="Ceriporia_reticulata_TUB_019084"/>
			TGTACTGTGAAACTGCGAATGGCTCATTAAATCAGTTATAGTTTATTTGATGGTGCTTTGCTACATGGATAACTGTGGTAATTCTAGAGCTAATACATGCAATCAGCCCCGACTTCTGGAAGGGGTGTATTTATTAGATAAAAAACCAACGCGGTTCGCCGCTCCCTTGGTGATTCATAATAACTTCTCGAATCGTATGGCCTTGCGCCGGCGATGCTTCATTCAAATATCTGCCCTATCAACTTTCGATGGTAGGATAGAGGCCTACCATGGTTTCAACGGGTAACGGGGAATAAGGGTTCGATTCCGGAGAGGGAGCCTGAGAAACGGCTACCACATCCAAGGAAGGCAGCAGGCGCGCAAATTACCCAATCCCGACACGGGGAGGTAGTGACAATAAATAACGATATATGGGTCTTATAATTGGAATGAGTACAATTTAAATCTCTTAACGAGGAACAATTGGAGGGCAAGTCTGGTGCCAGCAGCCGCGGTAATTCCAGCTCCAATAGCGTATATTAAAGTTGTTGCAGTTAAAAAGCTCGTAGTTGAACTTCAGACCTGGCTGGGTGGTCCGGCTGGGTCTTACCTCTTGGTGAGCCATGTCCTTCACTGGAACCAGGACTTTTACCTTGAGAAAATTAGAGTGTTCAAAGCAGGCTGCGCCTGAATACATTAGCATGGAATAATAAAATAGGACGTGCGGTTCTATTTTGTTGGTTTCTAGAGTCGCCGTAATGATTAATAGGGATAGTTGGGGGCATTAGTATTCCGTTGCTAGAGGTGAAATTCTTGGATTTACGGAAGACTAACTACTGCGAAAGCATTTGCCAAGGATGTTTTCATTAATCAAGAACGAAGGTTAGGGGATCGAAAACGATCAGATACCGTTGTAGTCTTAACAGTAAACTATGCCGACTAGGGATCGGTGATGTGTCGCTCGGCACCTTACGAGAAATCAAAGTCTTTGGGTTCTGGGGGGAGTATGGTCGCAAGGCTGAAACTTAAAGGAATTGACGGAAGGGCACCACCAGGAGCCTGCGGCTTAATTTGACTCAACACGGGGAAACTCACCAGGTCCAGACATGACTAGGATTGACAGATTGATAGCTCTTTCATGATTTTATGGGTGGTGGTGCATGGCCGTTCTTAGTTGGTGGAGTGATTTGTCTGGTTAATTCCGATAACGAACGAGACCTTAACCTGCTAAATAGCCTGGCCGGCTTTGGCTTCTTAGAGGGACTGTGCGTCTAGCAGACGGAAGTTTGAGGCAATAACAGGTCTGTGATGCCCTTAGATGTTCTGGGCCGCACGCGCGCTACACTGACAGAGCCAGCGAGTCCTTGGCCGGAAGGTGGGTAATCTTGTGAAACTCTGTCGTGCTGGGGATAGAGCATTGCAATTATTGCTCTTCAACGAGGAATACCTAGTAAGCGTGAGTCATCAGCTCGCGTTGATTACGTCCCTGCCCTTTGTACACACCGCCCGTCGCTACTACCGATTGAATGGCTTAGTGAGGTCTTGGGATTGGCTTCGGGGAGCCGGCAACGGCACC
		</sequence>
		<sequence>
			<taxon idref="Hyphoderma_praetermissum_TUB_019090"/>
			TGTACTGTGAAACTGCGAATGGCTCATTAAATCAGTTATAGTTTATTTGATGGTACCTTGCTACATGGATAACTGTGGTAATTCTAGAGCTAATACATGCAATCAGCCCCGACTTCTGGGAGGGGTGTATTTATTAGATAAAAAACCAACGCGGTTCGCCGCTCCCTTGGTGATTCATAATAACTTCTCGAATCGTATGGCCTTGCGCCGGCGATGCTTCATTCAAATATCTGCCCTATCAACTTTCGATGGTAGGATAGAGGCCTACCATGGTTTCAACGGGTAACGGGGAATAAGGGTTCGATTCCGGAGAGGGAGCCTGAGAAACGGCTACCACATCCAAGGAAGGCAGCAGGCGCGCAAATTACCCAATCCCGACACGGGGAGGTAGTGACAATAAATAACAATATATGGGTCTTATAATTGGAATGAGTACAATTTAAATCCCTTAACGAGGAACAATTGGAGGGCAAGTCTGGTGCCAGCAGCCGCGGTAATTCCAGCTCCAATAGCGTATATTAAAGTTGTTGCAGTTAAAAAGCTCGTAGTTGAACTTCAGACCTGGCTGGGCGGTCTGGCCGGGTCTTACCTCTTGGTGAGCCATGCCCTTTACTGGAACCAGGACTTTTACCTTGAGAAAATTAGAGTGTTCAAAGCAGGCATTGCCCGAATACATTAGCATGGAATAATAAAATAGGACGTGCGGTTCTATTTTGTTGGTTTCTAGAGTCGCCGTAATGATTAATAGGGATAGTTGGGGGCATTAGTATTCAGTTGCTAGAGGTGAAATTCTTGGATTTACTGAAGACTAACTATTGCGAAAGCATTTGCCAAGGATGTTTTCATTAATCAAGAACGAAGGTTAGGGGATCGAAAACGATCAGATACCGTTGTAGTCTTAACAGTAAACTATGCCGACTAGGGATCGGTTATGTGTCGCTCGGCACCTTACGAGAAATCAAAGTCTTTGGGTTCTGGGGGGAGTATGGTCGCAAGGCTGAAACTTAAAGGAATTGACGGAAGGGCACCACCAGGAGCCTGCGGCTTAATTTGACTCAACACGGGGAAACTCACCAGGTCCAGACATAACTAGGATTGACAGATTGATAGCTCTTTCTTGATTTTATGGGTGGTGGTGCATGGCCGTTCTTAGTTGGTGGAGTGATTTGTCTGGTTAATTCCGATAACGAACGAGACCTTAACCTGCTAAATAGCCAGGCCGGCTTTGGCTTCTTAGAGGGACTATGCGTCTAGCTGATGGAAGTTTGAGGCAATAACAGGTCTGTGATGCCCTTAGATGTTCTGGGCCGCACGCGCGCTACACTGACAGAGCCAGCGAGACCTTGGCCGGAAGGTGGGTAATCTTGTTAAACTCTGTCGTGCTGGGGATAGAGCATTGCAATTATTGCTCTTCAACGAGGAATTCCTAGTAAGCGTGAGTCATCAGCTCGCGTTGATTACGTCCCTGCCCTTTGTACACACCGCCCGTCGCTACTACCGATTGAATGGCTTAGTGAGGCCTTCGAATTGGCTTCGAGGAGTCGGCAACGACACA
		</sequence>
		<sequence>
			<taxon idref="Hyphodontia_spathulata_TUB_019092"/>
			TGTACTGTGAAACTGCGAATGGCTCATTAAATCAGTTATAGTTTATTTGATGGTTCATTGCTACATGGATAACTGTGGTAATTCTAGAGCTAATACATGCAATCAGCCCCGACTTCTGGAAGGGGTGTATTTATTAGATAAAAAGCCAACGCGGTTCGCCGCTCCTTTGGTGATTCATAATAACTTCTCGAATCGCATGGCCTTGCGCCGGCGATGCTTCATTCAAATATCTGCCCTATCAACTTTCGATGGTAGGATAGAGGCCTACCATGGTTTCAACGGGTAACGGGGAATAAGGGTTCGATTCCGGAGAGGGAGCCTGAGAAACGGCTGCCACATCCAAGGAAGGCAGCAGGCGCGCAAATTACCCAATCCCGACACGGGGAGGTAGTGACAATAAATAACAATATATGGGTCTTATAATTGGAATGAGTACAATTTAAATCCCTTAACGAGGAACAATTGGAGGGCAAGTCTGGTGCCAGCAGCCGCGGTAATTCCAGCTCCAATAGCGTATATTAAAGTTGTTGCAGTTAAAAAGCTCGTAGTTGAACTTCAGACCTGGCCGGGTGGTCCGGCCGGGCCTTACCTCTTGGTGAGCCATGCCCTTTACTGGAACCAGGACCTTTACCTTGAGAAAATTAGAGTGTTCAAAGCAGGCTATGCCCGAATACATTAGCATGGAATAATAAAATAGGACGTGCGGTTCTATTTTGTTGGTTTCTAGAGTCGCCGTAATGATTAATAGGGATAGTTGGGGGCATTAGTATTCAGTTGCTAGAGGTGAAATTCTTGGATTTACTGAAGACTAACTACTGCGAAAGCATTTGCCAAGGATGTTTTCATTAATCAAGAACGAAGGTTAGGGGATCGAAAACGATCAGATACCGTTGTAGTCTTAACAGTAAACTATGCCGACTAGGGATCGGTTATGTGTCGCTCGGCACCTTACGAGAAATCAAAGTCTTTGGGTTCTGGGGGGAGTATGGTCGCAAGGCTGAAACTTAAAGGAATTGACGGAAGGGCACCACCAGGAGCCTGCGGCTTAATTTGACTCAACACGGGGAAACTCACCAGGTCCAGACATAACTAGGATTGACAGATTGATAGCTCTTTCTTGATTTTATGGGTGGTGGTGCATGGCCGTTCTTAGTTGGTGGAGTGATTTGTCTGGTTAATTCCGATAACGAACGAGACCTTAACCTGCTAAATAGTCAGGCCGACTTTGGCTTCTTAGAGGGACTATGCGTTTAGCTGATGGAAGTTTGAGGCAATAACAGGTCTGTGATGCCCTTAGATGTTCTGGGCCGCACGCGCGCTACACTGACAGAGCCAGCGAGCCCTTGGCCGGAAGGGTGGTAATCTTGTGAAACTCTGTCGTGCTGGGGATAGAGCATTGCAATTATTGCTCTTCAACGAGGAATTCCTAGTAAGCGTGAGTCATCAGCTCGCGTTGATTACGTCCCTGCCCTTTGTACACACCGCCCGTCGCTACTACCGATTGAATGGCTTAGTGAGGCCTCCGGATTGGCGTTGGGGAGCCGGCAACGGCACC
		</sequence>
		<sequence>
			<taxon idref="Stephanospora_caroticolor_TUB_019072"/>
			TGTACTGTGAAACTGCGAATGGCTCATTAAATCAGTTATAGTTTATTTGATGTTACATTGCTACATGGATAACTGTGGTAATTCTAGAGCTAATACATGCAATCAGCCCCGACTTCCGGGAGGGGTGTATTTATTAGATAAAAAACCAACGCGGCTCGCCGCTCTTTTGGTGATTCATAATAACTTTTCGAATCGCATGGCCTTGTGCTGGCGATGCTTCATTCAAATATCTGCCCTATCAACTTTCGATGGTAGGATAGAGGCCTACCATGGTTTCAACGGGTAACGGGGAATAAGGGTTCGATTCCGGAGAGGGAGCCTGAGAAACGGCTACCACATCCAAGGAAGGCAGCAGGCGCGCAAATTACCCAATCCCGACACGGGGAGGTAGTGACAATAAATAACAATGCATGGGTCTTGCAATTGGAATGAGTACAATTTAAATCCCTTAACGAGGAACAATTGGAGGGCAAGTCTGGTGCCAGCAGCCGCGGTAATTCCAGCTCCAATAGCGTATATTAAAGTTGTTGCAGTTAAAAAGCTCGTAGTTGAACTTCAGACTTGGCTGGGTGGTCCGGCTGGGTCTTACCTCTTGGTGAACCGTGCCCTTTACTGGAACCAGGACTTTTACCTTGAGAAAATTAGAGTGTTCAAAGCAGGCTATGCCTGAATACATTAGCATGGAATAATAAAATAGGACGTGCGGTTCTATTTTGTTGGTTTCTAGAGTCGCCGTAATGATTAATAGGGATAGTTGGGGGCATTGGTATTGAGTCGCTAGAGGTGAAATTCTTGGATTGACTCAAGACCAACAACTGCGAAAGCATTTGCCAAGGATGTTTTCATTAATCAAGAACGAAGGTTAGGGGATCGAAAACGATCAGATACCGTTGTAGTCTTAACAGTAAACTATGCCGACTAGGGATCGGTTATGTGTCGCTCGGCACCTTACGAGAAATCAAAGTCTTTGGGTTCTGGGGGGAGTATGGTCGCAAGGCTGAAACTTAAAGGAATTGACGGAAGGGCACCACCAGGAGCCTGCGGCTTAATTTGACTCAACACGGGGAAACTCACCAGGTCCAGACATAACTAGGATTGACAGATTGATAGCTCTTTCATGATTTTATGGGTGGTGGTGCATGGCCGTTCTTAGTTGGTGGAGTGATTTGTCTGGTTAATTCCGATAACGAACGAGACCTTAACCTGCTAAATAGCCAGGCCGTCTTTGGCTTCTTAGAGGGACTGTGTGTCTAACTGACGGAAGTTTGAGGCAATAACAGGTCTGTGATGCCCTTAGATGTTCTGGGCCGCACGCGCGCTACACTGACAGAGCCAGCGAGACCTTGGCCGGAAGGTGGGTAATCTTGTGAAACTCTGTCGTGCTGGGGATAGAGCATTGCAATTATTGCTCTTCAACGAGGAATACCTAGTAAGCGTGAGTCATCAGCTCGCGTTGATTACGTCCCTGCCCTTTGTACACACCGCCCGTCGCTACTACCGATTGAATGGCTTAGTGAGGTCTTCGGATTGGCTTTGGGAAGCCGGAAACGGCATC
		</sequence>
		<sequence>
			<taxon idref="Neolentinus_lepideus_TUB_020305"/>
			TGTACTGTGAAACTGCGAATGGCTCATTAAATCAGTTATAGTTTATTTGATGGTACCTTGCTACATGGATAACTGTGGTAATTCTAGAGCTAATACATGCATCAAGCCCCGACTTCTGGAAGGGGTGTATTTATTAGATAAAAAACCAACGCGGTTCGCCGCTCCCTTGGTGATTCATAATAACTTGTCGAATCGCATGGCCTTGTGCCGGCGATGCTTCATTCAAATATCTGCCCTATCAACTTTCGATGGTAGGATAGTGGCCTACCATGGTTTCAACGGGTAACGGGGAATAAGGGTTCGATTCCGGAGAGGGAGCCTGAGAAACGGCTACCACATCCAAGGAAGGCAGCAGGCGCGCAAATTACCCAATCCCGACACGGGGAGGTAGTGACAATAAATAACAATATACGGGTCTTATAATTGGAATGAGTACAATTTAAATCCCTTAACGAGGAACAATTGGAGGGCAAGTCTGGTGCCAGCAGCCGCGGTAATTCCAGCTCCAATAGCGTATATTAAAGTTGTTGCAGTTAAAAAGCCCGTAGTTGAACTTCAGACCTGGCTGGGCGGTCTGGCCGGGTCTTACCTCGTGGTGAGCCATGCCCTTCACTGGAACCATGACTTTTACCTTGAGAAAATTAGAGTGTTCAAAGCAGGCTATGCCCGAATACATTAGCATGGAATAATAAAATAGGATGTGCGGTTCTATTTTGTTGGTTTCTAGAGTCGCCGTAATGATTAATAGGGATAGTTGGGGGCATTAGTATTCAGTCGCTAGAGGTGAAATTCTTGGATTGACTGAAGACTAACTACTGCGAAAGCATTTGCCAAGGATGTTTTCATTAATCAAGGACGAAGGTTAGGGGATCGAAAACGATCAGATACCGTTGTAGTCTTAACAGTAAACTATGCCGACTAGGGATCGGTCATGTGTCGCTCGGCACCTTACGAGAAATCAAAGTCTTTGGGTTCTGGGGGGAGTATGGTCGCAAGGCTGAAACTTAAAGGAATTGACGGAAGGGCACCACCAGGAGCCTGCGGCTTAATTTGACTCAACACGGGGAAACTCACCAGGTCCAGACATAACTAGGATTGACAGATTGATAGCTCTTTCATGATTTTATGGGTGGTGGTGCATGGCCGTTCTTAGTTGGTGGAGTGATTTGTCTGGTTAATTCCGATAACGAACGAGACCTTAACCTGCTAAATAGCCAGGCCGGCTTTGGCTTCTTAGAGGGACTGTGCGTCTAGCTGACGGAAGTTTGAGGCAATAACAGGTCTGTGATGCCCTTAGATGTTCTGGGCCGCACGCGCGCTACACTGACAGAGCCAGCGAGACCTTGGCCGGAAGGTGGGTAATCTTGTGAAACTCTGTCGTGCTGGGGATAGAGCATTGCAATTATTGCTCTTCAACGAGGAATTCCTAGTAAGCGTGAGTCATCAGCTCGCGTTGATTACGTCCCTGCCCTTTGTACACACCGCCCGTCGCTACTACCGATTGAATGGCTTAGTGAGGTCTTCGGATTGGCTTCGGGGAGCCGGCAACGGCACC
		</sequence>
		<sequence>
			<taxon idref="Clavulinopsis_fusiformis_TUB_019060"/>
			TGTACTGTGAAACTGCGAATGGCTCATTAAATCAGTTATAGTTTATTTGATGATACCTTACTACATGGATAACTGTGGTAATTCTAGAGCTAATACATGCATTTGGCCCCGACTTCTGGAAGGGGTGTATTTATTAGATAAAAAACCAACGCGGCTTGCCGCTCCCTTGGTGATTCATAATAACTTGTCGAATCGTATGGCCTTGCGCCGACGATGCATCATTCAAATATCTGCCCTATCAACTTTCGATGGTAGGATAGTGGCCTACCATGGTTTCAACGGGTAACGGGGAATAAGGGTTCGATTCCGGAGAGGGAGCCTGAGAAACGGCTACCACATCCAAGGAAGGCAGCAGGCGCGCAAATTACCCAATCCCGACACGGGGAGGTAGTGACAATAAATAACAATATACGGGTCTTATAATTGGAATGAGTACAATTTAAATCTCTTAACGAGGAACAATTGGAGGGCAAGTCTGGTGCCAGCAGCCGCGGTAATTCCAGCTCCAATAGCGTATATTAAAGTTGTTGCAGTTAAAAAGCTCGTAGTTGAACTTCAGATTTGGTCGGGTGGTCCGGCTGGGTCTTGTCTCTTGGTGAACGGTGCCCTTTATTGAAACCAGGACTTTTACCTTGAGAAAATTAGAGTGTTCAAAGCAGGCAATGCCTGAATACATTAGCATGGAATAATAGAATAGGACGTGTGGTTCTATTTTGTTGGTTTCTAGAATCGCCGTAATGATTAATAGGGATAGTTGGGGGCATTGGTATTCAGTCGCTAGAGGTGAAATTCTTGGATTGACTGAAGACCGACTACTGCGAAAGCATTTGCCAAGGATGTTTTCATTAATCAAGAACGAAGGTTAGGGGATCGAAAACGATCAGATACCGTTGTAGTCTTAACAGTAAACTATGCCGACTAGGGATCGGTGATGTGTTGCTCGGCACCTTACGAGAAATCAAAGTCTTTGGGTTCTGGGGGGAGTATGGTCGCAAGGCTGAAACTTAAAGGAATTGACGGAAGGGCACCACCAGGAGCCTGCGGCTTAATTTGACTCAACACGGGGAAACTCACCAGGTCCAGACATAACTAGGATTGACAGATTGATAGCTCTTTCATGATTTTATGGGTGGTGGTGCATGGCCGTTCTTAGTTGGTGGAGTGATTTGTCTGGTTAATTCCGATAACGAACGAGACCTTAACCTGCTAAATAGTCAGGTCGGCTTTGACTTCTTAGAGGGACTGTGCGTCTAGCTGACGGAAGTTTGAGGCAATAACAGGTCTGTGATGCCCTTAGATGTTCTGGGCCGCACGCGCGCTACACTGACAGAGCCAGCGAGTCCTTGTCCGGAAGGTGGGTAATCTTGTGAAACTCTGTCGTGCTGGGGATAGAGCATTGCAATTATTGCTCTTCAACGAGGAATTCCTAGTAAGCGTGAGTCATCAGCTCGCGTTGATTACGTCCCTGCCCTTTGTACACACCGCCCGTCGCTACTACCGATTGAATGGCTTAGTGAGGTCTCCGGATTGGCTTTGGAGAGCCGGAAACGGCACT
		</sequence>
		<sequence>
			<taxon idref="Amylostereum_chailletii_TUB_019075"/>
			TGTACTGTGAAACTGCGAATGGCTCATTAAATCAGTTATAGTTTATTTGATGGTACCTTGCTACATGGATAACTGTGGTAATTCTAGAGCTAATACATGCAATCAGCCCCGACTTCTGGAAGGGGTGTATTTATTAGATAAAAAACCAACGCGGCTCGCCGCTCCATTGGTGATTCATAATAACTTCTCGAATCGCATGGCCTTGTGCCGGCGATGCTTCATTCAAATATCTGCCCTATCAACTTTCGATGGTAGGATAGAGGCCTACCATGGTTTCAACGGGTAACGGGGAATAAGGGTTCGATTCCGGAGAGGGAGCCTGAGAAACGGCTACCACATCCAAGGAAGGCAGCAGGCGCGCAAATTACCCAATCCCGACACGGGGAGGTAGTGACAATAAATAACAATATATGGGTCTTATAATTGGAATGAGTACAATTTAAATCCCTTAACGAGGAACAATTGGAGGGCAAGTCTGGTGCCAGCAGCCGCGGTAATTCCAGCTCCAATAGCGTATATTAAAGTTGTTGCAGTTAAAAAGCTCGTAGTTGAACTTCAGACCTGGCTTGGCGGTCCAGCTGGGCCTTACCTCTTGGTGAGCCATGCTCTTTACTGGAACCAGGACTTTTACCTTGAGAAAATTAGAGTGTTCAAAGCAGGCTACGCCCGAATACATTAGCATGGAATAATAGAATAGGACGTGCGGTTCTATTTTGTTGGTTTCTAGAGTCGCCGTAATGATTAATAGGGATAGTTGGGGGCATTTGTATTGCGTTGCTAGAGGTGAAATTCTTGGATTTACGCAAGACAAACTACTGCGAAAGCATTTGCCAAGGATGTTTTCATTAATCAAGAACGAAGGTTAGGGGATCGAAAACGATCAGATACCGTTGTAGTCTTAACAGTAAACTATGCCGACTAGGGATCGGTTATGTGTCGTTCGGCACCTTACGAGAAATCAAAGTCTTTGGGTTCTGGGGGGAGTATGGTCGCAAGGCTGAAACTTAAAGGAATTGACGGAAGGGCACCACCAGGAGCCTGCGGCTTAATTTGACTCAACACGGGGAAACTCACCAGGTCCAGACATGACTAGGATTGACAGATTGATAGCTCTTTCTTGATTTTATGGGTGGTGGTGCATGGCCGTTCTTAGTTGGTGGAGTGATTTGTCTGGTTAATTCCGATAACGAACGAGACCTTAACCTGCTAAATAGCCTGGCCGGCTTTGGCTTCTTAGAGGGACTGTGCGTCTAGCTGACGGAAGTTTGAGGCAATAACAGGTCTGTGATGCCCTTAGATGTTCTGGGCCGCACGCGCGCTACACTGACAGAGCCAGCGAGTCCTTGGCCGGAAGGTGGGTAATCTTGTGAAACTCTGTCGTGCTGGGGATAGAGCATTGCAATTATTGCTCTTCAACGAGGAATTCCTAGTAAGCGTGAGTCATCAGCTCGCGTTGATTACGTCCCTGCCCTTTGTACACACCGCCCGTCGCTACTACCGATTGAATGGCTTAGTGAGACCTCCGGATTGGCTTTGGGGAGTCGGCAACGACACC
		</sequence>
		<sequence>
			<taxon idref="Steccherinum_ochraceum_TUB_019082"/>
			TGTACTGTGAAACTGCGAATGGCTCATTAAATCAGTTATAGTTTATTTGATGGTGCTTTGCTACATGGATAACTGTGGTAATTCTAGAGCTAATACATGCAATCAGCCCCGACTTCTGGAAGGGGTGTATTTATTAGATAAAAAACCAACGCGGTTCGCCGCTCCATTGGTGATTCATAATAACTTCTCGAATCGCATGGCCTTGTGCCGGCGATGCTTCATTCAAATATCTGCCCTATCAACTTTCGATGGTAGGATAGAGGCCTACCATGGTTTCAACGGGTAACGGGGAATAAGGGTTCGATTCCGGAGAGGGAGCCTGAGAAACGGCTACCACATCCAAGGAAGGCAGCAGGCGCGCAAATTACCCAATCCCGACACGGGGAGGTAGTGACAATAAATAACAATATACGGGTCTTATAATTGGAATGAGTACAATTTAAATCCCTTAACGAGGAACAATTGGAGGGCAAGTCTGGTGCCAGCAGCCGCGGTAATTCCAGCTCCAATAGCGTATATTAAAGTTGTTGCAGTTAAAAAGCTCGTAGTTGAACTTCAGACCTGGCTGGGCGGTCTGGCTGGGTCTTACTTCTTGGTGAGCCATGCCCTTCACTGGAACCAGGACTTTTACCTTGAGAAAATTAGAGTGTTCAAAGCAGGCTATGCCCGAATACATTAGCATGGAATAATAAAATAGGACGTGCGGTTCTATTTTGTTGGTTTCTAGAGTCGCCGTAATGATTAATAGGGATAGTTGGGGGCATTAGTATTCAGTTGCTAGAGGTGAAATTCTTGGATTTACTGAAGACTAACTACTGCGAAAGCATTTGCCAAGGATGTTTTCATTAATCAAGAACGAAGGTTAGGGGATCGAAAACGATCAGATACCGTTGTAGTCTTAACAGTAAACTATGCCGACTAGGGATCGGTTATGTGTCGCTCGGCACCTTACGAGAAATCAAAGTCTTTGGGTTCTGGGGGGAGTATGGTCGCAAGGCTGAAACTTAAAGGAATTGACGGAAGGGCACCACCAGGAGCCTGCGGCTTAATTTGACTCAACACGGGGAAACTCACCAGGTCCAGACATGACTAGGATTGACAGATTGATAGCTCTTTCATGATTTTATGGGTGGTGGTGCATGGCCGTTCTTAGTTGGTGGAGTGATTTGTCTGGTTAATTCCGATAACGAACGAGACCTTAACCTGCTAAATAGCCCAGCCGGCTTTGGCTTCTTAGAGGGACTGTGCGTCTAGCAGACGGAAGTTTGAGGCAATAACAGGTCTGTGATGCCCTTAGATGTTCTGGGCCGCACGCGCGCTACACTGACAGAGCCAGCGAGACCTTGGCCGGAAGGTGGGTAATCTTGTGAAACTCTGTCGTGCTGGGGATAGAGCATTGCAATTATTGCTCTTCAACGAGGAATTCCTAGTAAGCGTGAGTCATCAGCTCGCGTTGATTACGTCCCTGCCCTTTGTACACACCGCCCGTCGCTACTACCGATTGAATGGCTTAGTGAGGTCTTGGGATTGGCTTCGGGGAGCCGGCAACGGCACC
		</sequence>
		<sequence>
			<taxon idref="Cytidia_salicina_TUB_019089"/>
			TGTACTGTGAAACTGCGAATGGCTCATTAAATCAGTTATAGTTTATTTGATGGTACCTTGCTACATGGATAACTGTGGTAATTCTAGAGCTAATACATGCAATCAGCCCCGACTTCCGGAAGGGGTGTATTTATTAGATAAAAAACCAACGCGGTTCGCCGCTCCCTTGGTGATTCATAATAACTTCTCGAATCGCATGGCCTTGTGCCGGCGATGCTTCATTCAAATATCTGCCCTATCAACTTTCGATGGTAGGATAGGGGCCTACCATGGTTTCAACGGGTAACGGGGAATAAGGGTTCGATTCCGGAGAGGGAGCCTGAGAAACGGCTACCACATCCAAGGAAGGCAGCAGGCGCGCAAATTACCCAATCCCGACACGGGGAGGTAGTGACAATAAATAACGATATACGGGTCTTATAATTGGAATGAGTACAATTTAAATCCCTTAACGAGGAACAATTGGAGGGCAAGTCTGGTGCCAGCAGCCGCGGTAATTCCAGCTCCAATAGCGTATATTAAAGTTGTTGCAGTTAAAAAGCCCGTAGTTGAACTTCAGACCTGGCCGGGCGGTCCGGCCGGGCCTTACCTCTTGGTGAGCCATGCCCTTTACTGGAACCAGGACTTTTACCTTGAGAAAATTAGAGTGTTCAAAGCAGGCTATGCCCGAATACATTAGCATGGAATAATAGAATAGGACGTGCGGTTCTATTTTGTTGGTTTCTAGAGTCGCCGTAATGATTAATAGGGATAGTTGGGGGCATTAGTATTCCGTTGCTAGAGGTGAAATTCTTGGATTTACGGAAGACTAACTACTGCGAAAGCATTTGCCAAGGATGTTTTCATTAATCAAGGACGAAGGTTAGGGGATCGAAAACGATCAGATACCGTTGTAGTCTTAACAGTAAACTATGCCGACTAGGGATCGGTTATGTGTCGCTCGGCACCTTACGAGAAATCAAAGTCTTTGGGTTCTGGGGGGAGTATGGTCGCAAGGCTGAAACTTAAAGGAATTGACGGAAGGGCACCACCAGGAGCCTGCGGCTTAATTTGACTCAACACGGGGAAACTCACCAGGTCCAGACATAACTAGGATTGACAGATTGATAGCTCTTTCATGATTTTATGGGTGGTGGTGCATGGCCGTTCTTAGTTGGTGGAGTGATTTGTCTGGTTAATTCCGATAACGAACGAGACCTTAACCTGCTAAATAGACAGGCCGGCTTTGTCTTCTTAGAGGGACTGTGCGTCTAGCCGACGGAAGTTTGAGGCAATAACAGGTCTGTGATGCCCTTAGATGTTCTGGGCCGCACGCGCGCTACACTGACAGAGCCAGCGAGACCTTGGCCGGAAGGTGGGTAATCTTGTGAAACTCTGTCGTGCTGGGGATAGAGCATTGCAATTATTGCTCTTCAACGAGGAATTCCTAGTAAGCGTGAGTCATCAGCTCGCGTTGATTACGTCCCTGCCCTTTGTACACACCGCCCGTCGCTACTACCGATTGAATGGCTTAGTGAGGTCTTGGGATTGGCTTCGGGGAGCCGGCAACGGCACC
		</sequence>
		<sequence>
			<taxon idref="Multiclavula_mucida_TUB_011734"/>
			TGTACTGTGAAACTGCGAATGGCTCATTAAATCAGTTATAGTTTATTTGATGGTACCTTGCTACATGGATAACTGTGGTAATTCTAGAGCTAATACATGCTAAAAGCCCCGACTTCTGGAAGGGGTGTATTTATTAGATAAAAAACCAACGCGGTTCGCCGCTCCTTTGGTGATTCATAATAACTTCTCGAATCGCATGGCCTTGTGCCGGCGATGCTTCATTCAAATATCTGCCCTATCAACTTTCGATGGTAGGATAGAGGCCTACCATGGTTTCAACGGGTAACGGGGAATAAGGGTTCGATTCCGGAGAGGGAGCCTGAGAAACGGCTACCACATCCAAGGAAGGCAGCAGGCGCGCAAATTACCCAATCCCGACACGGGGAGGTAGTGACAATAAATAACAATATATGGGTCTTATAATTGGAATGAGTACAATTTAAATCCCTTAACGAGGAACAATTGGAGGGCAAGTCTGGTGCCAGCAGCCGCGGTAATTCCAGCTCCAATAGCGTATATTAAAGTTGTTGCAGTTAAAAAGCTCGTAGTTGAACTTCAGCGTTGGCTGGGCGGTCTGGCTGATGCTTACCTTCTGGTGAGCTATGTCGTTTATTCGAACCAGGACTTTTACTTTGAGAAAATTAGAGTGTTCAAAGCAGGCAATGCCCGAATACATTAGCATGGAATAATGGAATAGGACGTGCGGTTCTATTTTGTTGGTTTCTAGAGTCGCCGTAATGATTAATAGGGACAGTTGGGGGCATTAGTATTGAGTTGCTAGAGGTGAAATTCTTGGATTTACTCAAGACTAACTACTGCGAAAGCATTTGCCAAGGATGTTTTCATTAATCAAGAACGAAGGTTAGGGGATCGAAAACGATCAGATACCGTTGTAGTCTTAACAGTAAACTATGCCGACTAGGGATCGGTTATGTGTCGCTCGGCACCTTACGAGAAATCAAAGTCTTTGGGTTCTGGGGGGAGTATGGTCGCAAGGCTGAAACTTAAAGGAATTGACGGAAGGGCACCACCAGGAGCCTGCGGCTTAATTTGACTCAACACGGGGAAACTCACCAGGTCCAGACATAGCTAGGATTGACAGATTGATAGCTCTTTCTTGATTCTATGGGTGGTGGTGCATGGCCGTTCTTAGTTGGTGGAGTGATTTGTCTGGTTAATTCCGATAACGAACGAGACCTTAACCTGCTAAATAGTCCGGCCGGCTTTGACTTCTTAGAGGGACTGTGCGTCTAGCTGACGGAAGTTTGAGGCAATAACAGGTCTGTGATGCCCTTAGATGTTCTGGGCCGCACGCGCGCTACACTGACAGGGCCAGCGAGTCCTTGTCCGAAAGGTGGGTAATCTTGTGAAACCTTGTCGTGCTGGGGATAGAGCATTGCAATTATTGCTCTTCAACGAGGAATACCTAGTAAGCGCAAGTCATCAGCTTGCGTTGATTACGTCCCTGCCCTTTGTACACACCGCCCGTCGCTACTACCGATTGAATGGCTTAGTGAGGTCTCTGGATTGGCTTTGGGGAGCCGGCAACGGCACT
		</sequence>
		<sequence>
			<taxon idref="Pseudotomentella_mucidula_TUB_019099"/>
			TGTACTGTGAAACTGCGAATGGCTCATTAAATCAGTTATAGTTTATTTGATGGTACCTTGCTACATGGATAACTGTGGTAAATCTAGAGCTAATACATGCAATCAGCCCTGACTTCCGGAAGGGGTGTATTTATTAGATAAAAAACCAATGCGGTTCGCCGCTCCATTGGTGATTCATAATAACTTCTCGAATCGCACGGCCTTGTGCTGGYGATGCTTCATTCAAATATCTGCCCTATCAACTTTCGATGGTAGGATAGTGGCCTACCATGGTTTCAACGGGTAACGGGGAATAAGGGTTCGATTCCGGAGAGGGAGCCTGAGAAACGGCTACCACATCCAAGGAAGGCAGCAGGCGCGCAAATTACCCAATCCCGACACGGGGAGGTAGTGACAATAAATAACAATATACGGGTCTTATAATTGGAATGAGTACAATTTAAATCCCTTAACGAGGAACAATTGGAGGGCAAGTCTGGTGCCAGCAGCCGCGGTAATTCCAGCTCCAATAGCGTATATTAAAGTTGTTGCAGTTAAAAAGCTCGTAGTTGAACTTCAGACCTGGCCGGATGGTCTGGCTGGGCCTTACCTCTTGGTGAGCCATGCTCTTTACTGGAACCAGGACTTTTACCTTGAGAAAATTAGAGTGTTCAAAGCAGGCTATGCCCGAATACATTAGCATGGAATAATAAAATAGGACGTGCGGTTCTATTTTGTTGGTTTCTAGAGTCGCCGTAATGATTAATAGGGATAGTTGGGGGCATTAGTATTCAGTTGCTAGAGGTGAAATTCTTGGATTTACTGAAGACTAACTATTGCGAAAGCATTTGCCAAGGATGTTTTCATTAATCAAGAACGAAGGTTAGGGGATCGAAAACGATCAGATACCGTTGTAGTCTTAACAGTAAACTATGCCGACTAGGGATCGGTTATGTGTCGCTCGGCACCTTACGAGAAATCAAAGTCTTTGGGTTCTGGGGGGAGTATGGTCGCAAGGCTGAAACTTAAAGGAATTGACGGAAGGGCACCACCAGGAGCCTGCGGCTTAATTTGACTCAACACGGGGAAACTCACCAGGTCCAGACATGACTAGGATTGACAGATTGATAGCTCTTTCATGATTTTATGGGTGGTGGTGCATGGCCGTTCTTAGTTGGTGGAGTGATTTGTCTGGTTAATTCCGATAACGAACGAGACCTTATCCTGCTAAATAGCCAGGCCGGCTTTGGCTTCTTAGAGGGACTGCGCGTCTAGCCCGCGGAAGTTTGAGGCAATAACAGGTCTGTGATGCCCTTAGATGTTCTGGGCCGCACGCGCGCTACACTGACAGAGCCAGCGAGTCCTTGACCGGAAGGTGGGTAATCTTGTGAAACTCTGTCGTGCTGGGGATAGAGCATTGCAATTATTGCTCTTCAACGAGGAATTCCTAGTAAGCGTGAGTCATCAGCTCGCGTTGATTACGTCCCTGCCCTTTGTACACACCGCCCGTCGCTACTACCGATTGAATGGCTTAGTGAGGTCTTCGGATTGGCTTCGGGGAGCCGGAAACGGCATC
		</sequence>
		<sequence>
			<taxon idref="Thelephora_caryophyllea_TUB_019100"/>
			----CTGTGAAACTGCGAATGGCTCATTAAATCAGTTATAGTTTATTTGATGGTACCTTGCTACATGGATAACTGTGGTAATTCTAGAGCTAATACATGCAATCAGCCCCGACTTCTGGAAGGGGTGTATTTATTAGATAAAAAACCAACGCGGTTCGCCGCTCCCTTGGTGATTCATAATAACTCCTCGAATCGCATGGCCTTGTGCTGGCGATGCTTCATTCAAATATCTGCCCTATCAACTTTCGATGGTAGGATAGAGGCCTACCATGGTTTCAACGGGTAACGGGGAATAAGGGTTCGATTCCGGAGAGGGAGCCTGAGAAACGGCTACCACATCCAAGGAAGGCAGCAGGCGCGCAAATTACCCAATCCCGACACGGGGAGGTAGTGACAATAAATAACAACGTATGGGTCCTACGATTGGAATGAGTACAATTTAAATCCCTTAACGAGGAACAATTGGAGGGCAAGTCTGGTGCCAGCAGCCGCGGTAATTCCAGCTCCAATAGCGTATATTAAAGTTGTTGCAGTTAAAAAGCTCGTAGTTGAACTTCAGACCTGGCTGGATGGTCTGGCTGGGCCTTACCTCTTGGTGAGCCATGCCCTTCACTGGAACCAGGACTTTTACCTTGAGAAAATTAGAGTGTTCAAAGCAGGCCATGCCCGAATACATTAGCATGGAATAATAAAATAGGACGTGCGGTTCTATTTTGTTGGTTTCTAGAGTCGCCGTAATGATTAATAGGGATAGTTGGGGGCATTAGTATTCAGTTGCTAGAGGTGAAATTCTTGGATTTACTGAAGACTAACTACTGCGAAAGCATTTGCCAAGGATGTTTTCATTAATCAAGAACGAAGGTTAGGGGATCGAAAACGATCAGATACCGTTGTAGTCTTAACAGTAAACTATGCCGACTAGGGATCGGTTATGTGTCGCTCGGCACCTTACGAGAAATCAAAGTCTTTGGGTTCTGGGGGGAGTATGGTCGCAAGGCTGAAACTTAAAGGAATTGACGGAAGGGCACCACCAGGAGCCTGCGGCTTAATTTGACTCAACACGGGGAAACTCACCAGGTCCAGACATGACTAGGATTGACAGATTGATAGCTCTTTCATGATTTTATGGGTGGTGGTGCATGGCCGTTCTTAGTTGGTGGAGTGATTTGTCTGGTTAATTCCGATAACGAACGAGACCTTATCCTGCTAAATAGCTAGGCCGGCTTTGGCTTCTTAGAGGGACTGCGCGTCTAGCCCGCGGAAGTTTGAGGCAATAACAGGTCTGTGATGCCCTTAGATGTTCTGGGCCGCACGCGCGCTACACTGACAGAGCCAGCGAGACCTTGGCCGGAAGGTGGGTAATCTTGTGAAACTCTGTCGTGCTGGGGATAGAGCATTGCAATTATTGCTCTTCAACGAGGAATTCCTAGTAAGCGTGAGTCATCAGCTCGCGTTGATTACGTCCCTGCCCTTTGTACACACCGCCCGTCGCTACTACCGATTGAATGGCTTAGTGAGGTCTTCGGATTGGCTTCGGAGGGCCGGCAACGGCCCA
		</sequence>
		<sequence>
			<taxon idref="Pseudohydnum_gelatinosum_TUB_019106"/>
			CATACTGTGAAACTGCGAATGGCTCATTAAATCAGTTATAGTTTATTTGATGGTACCTTGCTACATGGATAACTGTGGTAATTCTAGAGCTAATACATGCAACAAGCCCCGACTCTCGGAAGGGGTGTATTTATTAGATAAAAAGCCAACGCGGTTCGCCGCTCCCTTGGTGATTCATAATAACTTCTCGAATCGTATGGCCTTGCGCCGGCGATGCTTCATTCAAATATCTGCCCTATCAACTTTCGATGGTAGGATAGAGGCCTACCATGGTTTCAACGGGTAACGGGGAATAAGGGTTCGATTCCGGAGAGGGAGCCTGAGAAACGGCTACCACATCCAAGGAAGGCAGCAGGCGCGCAAATTACCCAATCCCGACACGGGGAGGTAGTGACAATAAATAACAATACATGGGTCTTGTAATTGGAATGAGTACAATTTAAATCCCTTAACGAGGAACAATTGGAGGGCAAGTCTGGTGCCAGCAGCCGCGGTAATTCCAGCTCCAATAGCGTATATTAAAGTTGTTGCAGTTAAAAAGCTCGTAGTTGAACTTCGGACCTGGCCGGGCGGTCCGGCTGAGTCTTACCTCTTGGTGAGCCATGCCCTTCATTGGAACCAGGACTTTTACCTTGAGAAAATTAGAGTGTTCAAAGCAGGCTACGCCCGAATACGTTAGCATGGAATAATAAAATAGGACGTGCGGTTCTATTTTGTTGGTTTCTAGAGTCGCCGTAATGATTAATAGGGACAGTCGGGGGCATTAGTATTGAGTTGCTAGAGGTGAAATTCTTGGATTTACTCAAGACTAACTTCTGCGAAAGCATTTGCCAAGGATGTTTTCATTGATAAAGAACGAAGGTTAGGGGATCGAAAACGATCAGATACCGTTGTAGTCTTAACAGTAAACTATGCCGACTAGGGATCGGTTATGTGTCGCTCGGCACCTTACGAGAAATCAAAGTCTTTGGGTTCTGGGGGGAGTATGGTCGCAAGGCTGAAACTTAAAGGAATTGACGGAAGGGCACCACCAGGAGCCTGCGGCTTAATTTGACTCAACACGGGGAAACTCACCAGGTCCAGACATGACTAGGATTGACAGATTGATAGCTCTTTCTTGATTTTATGGGTGGTGGTGCATGGCCGTTCTTAGTTGGTGGAGTGATTTGTCTGGTTAATTCCGATAACGAACGAGACCTTAACCTGCTAAATAGCCCGGCCGGCTTTGGCTTCTTAGAGGGACTATGCGTCTAGCCGATGGAAGTTTGAGGCAATAACAGGTCTGTGATGCCCTTAGATGTTCTGGGCCGCACGCGCGCTACACTGACAGAGCCAGCGAGACCTTGGCCGGAAGGTGGGTAATCTTGTGAAACTCTGTCGTGCTGGGGATAGAGCATTGCAATTATTGCTCTTCAACGAGGAATTCCTAGTAAGCGTGAGTCATCAGCTCGCGTTGATTACGTCCCTGCCCTTTGTACACACCGCCCGTCGCTACTACCGATTGAATGGCTTAGTGAGGTCTCCGGATCGGCTCCGGGAAGCCGGCAACGGCATC
		</sequence>
		<sequence>
			<taxon idref="Exidia_recisa_TUB_019105"/>
			TATACTGTGAAACTGCGAATGGCTCATTAAATCAGTTATAGTTTATTTGATGGTACCTTGCTACATGGATAACTGTGGTAATTCTAGAGCTAATACATGCATCAAGCCCCGACTTCTGGAAGGGGTGTATTTATTAGATAAAAAACCAACGCGGTTCGCCGCTCCCTTGGTGATTCATAATAACTTCTCGAATCGCATGGCCTTGCGCCGGCGATGCTTCATTCAAATATCTGCCCTATCAACTTTCGATGGTAGGATAGAGGCCTACCATGGTTTCAACGGGTAACGGGGAATAAGGGTTCGATTCCGGAGAGGGAGCCTGAGAAACGGCTACCACATCCAAGGAAGGCAGCAGGCGCGCAAATTACCCAATCCCGACACGGGGAGGTAGTGACAATAAATAACAATATATGGGTCTTATAATTGGAATGAGTACAATTTAAATCCCTTAACGAGGAACAATTGGAGGGCAAGTCTGGTGCCAGCAGCCGCGGTAATTCCAGCTCCAATAGCGTATATTAAAGTTGTTGCAGTTAAAAAGCTCGTAGTTGAACTTCAGACCTGGCCGGGCGGTCCGGCTGGGCCTTACCTCTTGGTGAGCCATGCCCTTTACTGGAACCAGGACTTTTACCTTGAGAAAATTAGAGTGTTCAAAGCAGGCTATGCCTGAATACGTTAGCATGGAATAATAAAATAGGACGTGCGGTTCTATTTTGTTGGTTTCTAGAGTCGCCGTAATGATTAATAGGGATAGTTGGGGGCATTCGTATTCCGTTGCTAGAGGTGAAATTCTTGGATTTACGGAAGACGAACTTCTGCGAAAGCATTTGCCAAGGATGTTTTCATTAATCAAGAACGAAGGTTAGGGGATCGAAAACGATCAGATACCGTTGTAGTCTTAACAGTAAACTATGCCGACTAGGGATCGGTTATGTGTCGTTCGGCACCTTACGAGAAATCAAAGTCTTTGGGTTCTGGGGGGAGTATGGTCGCAAGGCTGAAACTTAAAGGAATTGACGGAAGGGCACCACCAGGAGCCTGCGGCTTAATTTGACTCAACACGGGGAAACTCACCAGGTCCAGACATGACTAGGATTGACAGATTGATAGCTCTTTCTTGATTTTATGGGTGGTGGTGCATGGCCGTTCTTAGTTGGTGGAGTGATTTGTCTGGTTAATTCCGATAACGAACGAGACCTTAACCTGCTAAATAGCCAGGCCGTCTTCGGCTTCTTAGAGGGACTATGCGTCTAGCTGATGGAAGTTTGAGGCAATAACAGGTCTGTGATGCCCTTAGATGTTCTGGGCCGCACGCGCGCTACACTGACAGAGCCAGCGAGACCTTGGCCGGAAGGTGGGTAATCTTGTGAAACTCTGTCGTGCTGGGGATAGAGCATTGCAATTATTGCTCTTCAACGAGGAATTCCTAGTAAGCGTGAGTCATCAGCTCGCGTTGATTACGTCCCTGCCCTTTGTACACACCGCCCGTCGCTACTACCGATTGAATGGCTTAGTGAGGTCTCCGGATTGACTTCGGGGAGCCGGCAACGGCACC
		</sequence>
		<sequence>
			<taxon idref="Tremiscus_helvelloides_TUB_019107"/>
			TATACTGTGAAACTGCGAATGGCTCATTAAATCAGTTATAGTTTATTTGATGATACCTTGCTACATGGATAACTGTGGTAATTCTAGAGCTAATACATGCATCAAGCCCCGACTTCTGGAAGGGGTGTATTTATTAGATAAAAAGCCAACGCGGTTCGCCGCTCCCTTGGTGATTCATAATAACTTCTCGAATCGCATGGCCTTGCGCCGGCGATGCTTCATTCAAATATCTGCCCTATCAACTTTCGATGGTAGGATAGAGGCCTACCATGGTTTCAACGGGTAACGGGGAATAAGGGTTCGATTCCGGAGAGGGAGCCTGAGAAACGGCTACCACATCCAAGGAAGGCAGCAGGCGCGCAAATTACCCAATCCCGACACGGGGAGGTAGTGACAATAAATAACAATATATGGGTCTTATAATTGGAATGAGTACAATTTAAATCCCTTAACGAGGAACAATTGGAGGGCAAGTCTGGTGCCAGCAGCCGCGGTAATTCCAGCTCCAATAGCGTATATTAAAGTTGTTGCAGTTAAAAAGCTCGTAGTTGAACTTCAGACCTGGCCGGGCGGTCCGGCTGGGTCTTACCTCTTGGTGAGCCATGCCCTTTGTTGGAACCAGGACTTTTACCTTGAGAAAATTAGAGTGTTCAAAGCAGGCTATGCCTGAATACGTTAGCATGGAATAATAAAATAGGACGTGCGGTTCTATTTTGTTGGTTTCTAGAGTCGCCGTAATGATTAATAGGGATAGTTGGGGGCATTTGTATTCGGTTGCTAGAGGTGAAATTCTTGGATTTACCGAAGACAAACTTCTGCGAAAGCATTTGCCAAGGATGTTTTCATTAATCAAGAACGAAGGTTAGGGGATCGAAAACGATCAGATACCGTTGTAGTCTTAACAGTAAACTATGCCGACTAGGGATCGGTTATGTGTCGCTCGGCACCTTACGAGAAATCAAAGTCTTTGGGTTCTGGGGGGAGTATGGTCGCAAGGCTGAAACTTAAAGGAATTGACGGAAGGGCACCACCAGGAGCCTGCGGCTTAATTTGACTCAACACGGGGAAACTCACCAGGTCCAGACATGACTAGGATTGACAGATTGATAGCTCTTTCTTGATTTTATGGGTGGTGGTGCATGGCCGTTCTTAGTTGGTGGAGTGATTTGTCTGGTTAATTCCGATAACGAACGAGACCTTAACCTGCTAAATAGCCAGGCCGGCTTTGGCTTCTTAGAGGGACTATGCGTCTAGCCGATGGAAGTTTGAGGCAATAACAGGTCTGTGATGCCCTTAGATGTTCTGGGCCGCACGCGCGCTACACTGACAGAGCCAGCGAGACCTTGGCCGGAAGGTGGGTAATCTTGTGAAACTCTGTCGTGCTGGGGATAGAGCATTGCAATTATTGCTCTTCAACGAGGAATTCCTAGTAAGCGTGAGTCATCAGCTCGCGTTGATTACGTCCCTGCCCTTTGTACACACCGCCCGTCGCTACTACCGATTGAATGGCTTAGTGAGGTCTCCGGATTGGCTCCGGGGAGCCGGCAACGGCACC
		</sequence>
		<sequence>
			<taxon idref="Merulius_tremellosus_TUB_019094"/>
			TGTACTGTGAAACTGCGAATGGCTCATTAAATCAGTTATAGTTTATTTGATGGTGCTTTGCTACATGGATAACTGTGGTAATTCTAGAGCTAATACATGCAATCAGCCCCGACTTCTGGAAGGGGTGTATTTATTAGATAAAAAACCAACGCGGTTCGCCGCTCCCTTGGTGATTCATAATAACTTCTCGAATCGCATGGCCTTGTGCCGGCGATGCTTCATTCAAATATCTGCCCTATCAACTTTCGATGGTAGGATAGAGGCCTACCATGGTTTCAACGGGTAACGGGGAATAAGGGTTCGATTCCGGAGAGGGAGCCTGAGAAACGGCTACCACATCCAAGGAAGGCAGCAGGCGCGCAAATTACCCAATCCCGACACGGGGAGGTAGTGACAATAAATAACAATATACGGGTCTTATAATTGGAATGAGTACAATTTAAATCTCTTAACGAGGAACAATTGGAGGGCAAGTCTGGTGCCAGCAGCCGCGGTAATTCCAGCTCCAATAGCGTATATTAAAGTTGTTGCAGTTAAAAAGCTCGTAGTTGAACTTCAGACCTGGCTGGGTGGTCTGGCTGGGTCTTACCTCTTGGTGAGCCATGCCCTTTACTGGAACCAGGACTTTTACCTTGAGAAAATTAGAGTGTTCAAAGCAGGCTACGCCCGAATACATTAGCATGGAATAATAAAATAGGACGTGCGGTTCTATTTTGTTGGTTTCTAGAGTCGCCGTAATGATTAATAGGGATAGTTGGGGGCATTAGTATTCCGTTGCTAGAGGTGAAATTCTTGGATTTACGGAAGACTAACTACTGCGAAAGCATTTGCCAAGGATGTTTTCATTAATCAAGAACGAAGGTTAGGGGATCGAAAACGATCAGATACCGTTGTAGTCTTAACAGTAAACTATGCCGACTAGGGATCGGTGATGTGTCGCTCGGCACCTTACGAGAAATCAAAGTCTTTGGGTTCTGGGGGGAGTATGGTCGCAAGGCTGAAACTTAAAGGAATTGACGGAAGGGCACCACCAGGAGCCTGCGGCTTAATTTGACTCAACACGGGGAAACTCACCAGGTCCAGACATGACTAGGATTGACAGATTGATAGCTCTTTCATGATTTTATGGGTGGTGGTGCATGGCCGTTCTTAGTTGGTGGAGTGATTTGTCTGGTTAATTCCGATAACGAACGAGACCTTAACCTGCTAAATAGCCAGGCCGGCTTTGGCTTCTTAGAGGGACTGTGCGTCTAGCAGACGGAAGTTTGAGGCAATAACAGGTCTGTGATGCCCTTAGATGTTCTGGGCCGCACGCGCGCTACACTGACAGAGCCAGCGAGCCCTTGGCCGGAAGGTGGGTAATCTTGTGAAACTCTGTCGTGCTGGGGATAGAGCATTGCAATTATTGCTCTTCAACGAGGAATACCTAGTAAGCGTGAGTCATCAGCTCGCGTTGATTACGTCCCTGCCCTTTGTACACACCGCCCGTCGCTACTACCGATTGAATGGCTTAGTGAGGTCTTGGGATTGGCTTCGGGGAGCCGGCAACGGCACC
		</sequence>
		<sequence>
			<taxon idref="Hyphodontia_nespori_TUB_019091"/>
			-GTACTGTGAAACTGCGGATGGCTCATTAAATCAGTTATAGTTTATTTGATGGTCAATTGCTACATGGATAACTGTGGTAATTCTAGAGCTAATACATGCAATCAGCCCCGACTTCTGGGAGGGGTGTATTTATTAGATAAAAAACCAACGCGGTTCGCCGCTCCTTTGGTGATTCATAATAACTTTTCGAATCGCATGGCCTTGTGCCGGCGATGCTTCATTCAAATATCTGCCCTATCAACTTTCGATGGTAGGATAGAGGCCTACCATGGTATCTACGGGTAACGGGGAATAAGGGTTCGATTCCGGAGAGGGAGCCTGAGAAACGGCTACCACACCTACGGGAGGCAGCAGGCGCGCAAATTACCCAATCCCGACACGGGGAGGTAGTGACAATAAATAACAATGTATGGGTCTTACAATTGGAATGAGTACAATTTAAATCTCTTAACGAGAAACAATTGGAGGGCAAGTCTGGTGCCAGCAGCCGCGGTAATTCCAGCTCCAATAGCGTATATTAAAGTTGTTGCAGTTAAAACGCTCGTAGTTGAACTTCAGGCTCGGTGGGATGGTCTTGCTGGGTCTTACCTCTTGGTGAGCCATGTCCTTCACTGGAACCAGGACTTTTACCTTGAGAAAATCAGAGTGTTCAAAGCAGGCTATGCCCGAATGCATTAGCAGGGAATAATAAAATAGGACGTGTGGTTCTATTTTGTTGGTTTCTAGAATCGCCGTAATGATTAATAGGGACAGTTGGGGGCATTAGTATTCAGTTGCTAGAGGTGAAATTCTTGGATTTACTGAAGACTAACTATTGCGAAAGCATTTGCCAAGGATGTTTTCATTAATCAAGAACGAAGGTTAGGGGATCGAAAACGATCAGATACCGTTGTAGTCTTAACAGTAAACTATGCCGACTAGGGATCGGTTATGTGTCGCTCGGCACCTTACGAGAAATCAAAGTCTTTGGGTTCTGGGGGGAGTATGGTCGCAAGGCTGAAACTTAAAGGAATTGACGGAAGGGCACCACCAGGAGCCTGCGGCTTAATTTGACTCAACACGGGGAAACTCACCAGGTCCAGACATGAGAAGGATTGACAGATTGATAGCTCTTTCTTGATTTTATGGGTGGTGGTGCATGGCCGTTCTTAGTTGGTGGAGTGATTTGTCTGGTTAATTCCGATAACGAACGAGACCTTAACCTGCTAACTAGCCAGGCCGGCTTCGGCTTCTTAGAGGGACTATGCGTATAGCTGATGGAAGTTTGAGGCAATAACAGGTCTGTGATGCCCTTAGATGTTCTGGGCCGCACGCGCGCTACACTGACAGAGCCAGCGAGTCCTTCACCGAAAGGTGGGTAATCTTGTGAAACTCTGTCGTGCTGGGGATAGAGCATTGCAATTATTGCTCTTCAACGAGGAATCCCTTGTAAGCGTGAGTCATCAGCTCGCGTTGAATACGTCCCTGCCCTTTGTACACACCGCCCGTCGCTACTACCGATTGAATGTGTTAGTGAGACCTCGGGATTGGCTTCGAGGAGCCGGCAACGGCACT
		</sequence>
		<sequence>
			<taxon idref="Physisporinus_vitreus_TUB_019087"/>
			TGTACTGTGAAACTGCGAATGGCTCATTAAATCAGTTATAGTTTATTTGATGGTGCTTTGCTACATGGATAACTGTGGTAATTCTAGAGCTAATACATGCAATCAGCCCCGACTTCTGGAAGGGGTGTATTTATTAGATAAAAAGCCAACGCGGTTCGCCGCTCCCTTGGTGATTCATAATAACTTGTCGAATCGCATGGCCTTGYGCCGGCGATGCTTCATTCAAATATCTGCCCTATCAACTTTCGATGGTAGGATAGAGGCCTACCATGGTTTCAACGGGTAACGGGGAATAAGGGTTCGATTCCGGAGAGGGAGCCTGAGAAACGGCTACCACATCCAAGGAAGGCAGCAGGCGCGCAAATTACCCAATCCCGACACGGGGAGGTAGTGACAATAAATAACAATATATGGGTCTTATAATTGGAATGAGTACAATTTAAATCCCTTAACGAGGAACAATTGGAGGGCAAGTCTGGTGCCAGCAGCCGCGGTAATTCCAGCTCCAATAGCGTATATTAAAGTTGTTGCAGTTAAAAAGCTCGTAGTTGAACTTCAGACCTGGCCGGGCGGTCCGGCTGGGCCTTACCTCTTGGTGATCCATGCCCTTCATTGGAACCAGGACTTTTACCTTGAGAAAATTAGAGTGTTCAAAGCAGGCTGTGCCCGAATACATTAGCATGGAATAATAAAATAGGACGTGCGGTTCTATTTTGTTGGTTTCTAGAGTCGCCGTAATGATTAATAGGGACAGTTGGGGGCATTAGTATTCAGTCGTCAGAGGTGAAATTCTTGGATTGACTGAAGACTAACTTCTGCGAAAGCATTTGCCAAGGATGTTTTCATTAATCAAGAACGAAGGTTAGGGGATCGAAAACGATCAGATACCGTTGTAGTCTTAACAGTAAACTATGCCGACTAGGGATCGGTAATGTGTCGCTCGGCACCTTACGAGAAATCAAAGTCTTTGGGTTCTGGGGGGAGTATGGTCGCAAGGCTGAAACTTAAAGGAATTGACGGAAGGGCACCACCAGGAGCCTGCGGCTTAATTTGACTCAACACGGGGAAACTCACCAGGTCCAGACATAACTAGGATTGACAGATTGATAGCTCTTTCTTGATTTTATGGGTGGTGGTGCATGGCCGTTCTTAGTTGGTGGAGTGATTTGTCTGGTTAATTCCGATAACGAACGAGACCTTAACCTGCTAAATAGCCAGGCTGGCTTTGGCTTCTTAGAGGGACTATGCGTCTAGCCGATGGAAGTTTGAGGCAATAACAGGTCTGTGATGCCCTTAGATGTTCTGGGCCGCACGCGCGCTACACTGACAGAGCCAGCGAGACCTTGGCCGGAAGGTGGGTAATCTTGTGAAACTCTGTCGTGCTGGGGATAGAGCATTGCAATTATTGCTCTTCAACGAGGAATTCCTAGTAAGCGTGAGTCATCAGCTCGCGTTGATTACGTCCCTGCCCTTTGTACACACCGCCCGTCGCTACTACCGATTGAATGGCTTAGTGAGGCCTCCGGATTGATGTCGAAGAGCCGGAAACGGCACT
		</sequence>
		<sequence>
			<taxon idref="Trechispora_farinacea_TUB_011825"/>
			TATACTGTGAAACTGCGAATGGCTCATTAAATCAGTTATAGTTTATTTGATGGTACCTTGCTACATGGATAACTGTGGTAATTCTAGAGCTAATACATGCGTCAAGCCCCGACTCCTGGAAGGGGTGTATTTATTAGATAAAAAACCAACGCGGTTCGCCGCTCCCTTGGTGATTCATAATAACTTCTCGAATCGCATGGCCTTGTGCCGGCGATGCTTCATTCAAATATCTGCCCTATCAACTTTCGATGGTAGGATAGAGGCCTACCATGGTTTTGACGGGTAACGGGGAATAAGGGTTCGATTCCGGAGAGGGAGCCTGAGAAACGGCTACCACATCTACGGAAGGCAGCAGGCGCGCAAATTACCCAATCCCGACACGGGGAGGTAGTGACAATAAATAACAATACATGGGTCCTGTAATTGGAATGAGTACAATTTAAATACCTTAACGAGGAACAATTGGAGGGCAAGTCTGGTGCCAGCAGCCGCGGTAATTCCAGCTCCAATAGCGTATATTAAAGTTGTTGCAGTTAAAAAGCCCGTAGTCGAACTTCAGACCTGGCCGGGCGGTCTGGCTGGGCCTTACCTCTTGGTGAGCCATGCCCTTCACTGGAACCAGGACTTTTACCTTGAGAAAATTAGAGTGTTCAAAGCAGGCTATGCCCGAATACATTAGCATGGAATAATAGAATAGGACGTGCGGTTCTATTTTGTTGGTTTCTAGAGTCGCCGTAATGATTAATAGGGACAGTCGGGGGCATTGGTATTCAGGCGCTAGAGGTGAAATTCTTGGATTGCCTGAAGACTAACTACTGCGAAAGCATTTGCCAAGGATGTTTTCATTGATCAAGGACGAAGGTTAGGGGCTCGAAAACGATCAGATACCGTTGTAGTCTTAACAGTAAACTATGCCGACTAGGGATCGGTGATGTGTCGCTCGGCACCTTACGAGAAATCAAAGTCTTTGGGTTCTGGGGGGAGTATGGTCGCAAGGCTGAAACTTAAAGGAATTGACGGAAGGGCACCACCAGGAGCCTGCGGCTTAATTTGACTCAACACGGGGAAACTCACCAGGTCCAGACATGACTAGGATTGACAGATTGATAGCTCTTTCATGATCTCATGGGTGGTGGTGCATGGCCGTTCTTAGTTGGTGGAGTGATTTGTCTGGTTAATTCCGATAACGAACGAGACCTTAACCTGCTAAATAGCCAGGCCGGCTTTGGCTTCTTAGAGGGACTGTGCGTCTAGCCGACGGAAGTTTGAGGCAATAACAGGTCTGTGATGCCCTTAGATGTTCTGGGCCGCACGCGCGCTACACTGACAGAGCCAGCGAGTCCTTGGCCGGAAGGCGGGTAATCTTGTGAAACTCTGTCGTGCTGGGGATAGAGCATTGCAATTATTGCTCTTCAACGAGGAATTCCTAGTAAGCGCAAGTCATCAGCTTGCGTTGATTACGTCCCTGCCCTTTGTACACACCGCCCGTCGCTACTACCGATTGAATGGCTTAGTGAGGCCTCCGGATCGCGCCTGCGGAGCGGGAAACCGCACC
		</sequence>
		<sequence>
			<taxon idref="Phanerochaete_sordida_TUB_019095"/>
			TGTACTGTGAAACTGCGAATGGCTCATTAAATCAGTTATAGTTTATTTGATGGTGCTTTGCTACATGGATAACTGTGGTAATTCTAGAGCTAATACATGCAATCAGCCCCGACTTCTGGAAGGGGTGTATTTATTAGATAAAAAACCAACGCGGTTCGCCGCTCCATTGGTGATTCATAATAACTTCTCGAATCGCATGGCCTTGTGCCGGCGATGCTTCATTCAAATATCTGCCCTATCAACTTTCGATGGTAGGATAGAGGCCTACCATGGTTTCAACGGGTAACGGGGAATAAGGGTTCGATTCCGGAGAGGGAGCCTGAGAAACGGCTACCACATCCAAGGAAGGCAGCAGGCGCGCAAATTACCCAATCCCGACACGGGGAGGTAGTGACAATAAATAACAATATACGGGTCTTATAATTGGAATGAGTACAATTTAAATCTCTTAACGAGGAACAATTGGAGGGCAAGTCTGGTGCCAGCAGCCGCGGTAATTCCAGCTCCAATAGCGTATATTAAAGTTGTTGCAGTTAAAAAGCTCGTAGTTGAACTTCAGGCCTGGCTGGGCGGTCTGGCTGGGTCTTACCTCTTGGTGAGCCATGCCCTTCACTGGAACCAGGACTTTTACCTTGAGAAAATTAGAGTGTTCAAAGCAGGCTATGCCCGAATACATTAGCATGGAATAATAAAATAGGACGTGCGGTTCTATTTTGTTGGTTTCTAGAGTCGCCGTAATGATTAATAGGGATAGTTGGGGGCATTAGTATTCCGTTGCTAGAGGTGAAATTCTTGGATTTACGGAAGACTAACTACTGCGAAAGCATTTGCCAAGGATGTTTTCATTAATCAAGAACGAAGGTTAGGGGATCGAAAACGATCAGATACCGTTGTAGTCTTAACAGTAAACTATGCCGACTAGGGATCGGTGATGTGTCGCTCGGCACCTTACGAGAAATCAAAGTCTTTGGGTTCTGGGGGGAGTATGGTCGCAAGGCTGAAACTTAAAGGAATTGACGGAAGGGCACCACCAGGAGCCTGCGGCTTAATTTGACTCAACACGGGGAAACTCACCAGGTCCAGACATGACTAGGATTGACAGATTGATAGCTCTTTCATGATTTTATGGGTGGTGGTGCATGGCCGTTCTTAGTTGGTGGAGTGATTTGTCTGGTTAATTCCGATAACGAACGAGACCTTAACCTGCTAAATAGCCAGGCCGGCTTTGGCTTCTTAGAGGGACTGTGCGTCTAGCAGACGGAAGTTTGAGGCAATAACAGGTCTGTGATGCCCTTAGATGTTCTGGGCCGCACGCGCGCTACACTGACAGAGCCAGCGAGTCCTTGGCCGGAAGGTGGGTAATCTTGTGAAACTCTGTCGTGCTGGGGATAGAGCATTGCAATTATTGCTCTTCAACGAGGAATACCTAGTAAGCGTGAGTCATCAGCTCGCGTTGATTACGTCCCTGCCCTTTGTACACACCGCCCGTCGCTACTACCGATTGAATGGCTTAGTGAGGCCTTGGGATTGGCTTCGGGGAGCCGGCAACGGCACC
		</sequence>
		<sequence>
			<taxon idref="Serpula_himantioides_TUB_019064"/>
			TGTACTGTGAAACTGCGAATGGCTCATTAAATCAGTTATAGTTTATTTGATGATATCTTGCTACATGGATAACTGTGGTAATTCTAGAGCTAATACATGCAATCAGCCCCGACTTCTGGGAGGGGTGTATTTATTAGATAAAAAACCAACGCGGCTCGCCGCTCGTTTGGTGATTCATAATAACTTCTCGAATCGTATGGCCTTGTGCCGGCGATGCTTCATTCAAATATCTGCCCTATCAACTTTCGATGGTAGGATAGAGGCCTACCATGGTTTCAACGGGTAACGGGGAATAAGGGTTCGATTCCGGAGAGGGAGCCTGAGAAACGGCTACCACATCCAAGGAAGGCAGCAGGCGCGCAAATTACCCAATCCCGATACGGGGAGGTAGTGACAATAAATAACAATATATGGGTCTTATAATTGGAATGAGTACAATTTAAATCTCTTAACGAGGAACAATTGGAGGGCAAGTCTGGTGCCAGCAGCCGCGGTAATTCCAGCTCCAATAGCGTATATTAAAGTTGTTGCAGTTAAAAAGCTCGTAGTTGAACTTTGGGCCTGGGTGGGCGGTCCGGCCGGGCCTTTCCTCTTGGTGAGCTGTGCCCTTTGTTGGAACCAGGACTTTTACCTTGAGAAAATTAGAGTGTTCAAAGCAGGCTTTGCCCGAATACATTAGCATGGAATAATAAAATAGGACGTGCGGTTCTATTTTGTTGGTTTCTAGAGTCGCCGTAATGATTAATAGGGACAGTTGGGGACATTAGTATTCAGTTGCTAGAGGTGAAATTCTTGGATTTACTGAAGACTAACTATTGCGAAAGCATTTGTCAAGGATGTTTTCATTAATCAAGAACGAAGGTTAGGGGATCGAAAACGATCAGATACCGTTGTAGTCTTAACAGTAAACTATGCCGACTAGGGATCGGTGATGTGTTGTTCGGCACCTTACGAGAAATCAAAGTCTTTGGGTTCTGGGGGGAGTATGGTCGCAAGGCTGAAACTTAAAGGAATTGACGGAAGGGCACCACCAGGAGCCTGCGGCTTAATTTGACTCAACACGGGGAAACTCACCAGGTCCAGACATGACTAGGATTGACAGATTGATAGCTCTTTCATGATTTTATGGGTGGTGGTGCATGGCCGTTCTTAGTTGGTGGAGTGATTTGTCTGGTTAATTCCGATAACGAACGAGACCTTAACCTGCTAAATAGCCAGGCCGGCTTTGGCTTCTTAGAGGGACTGTGCGTCTAGCCGACGGAAGTTTGAGGCAATAACAGGTCTGTGATGCCCTTAGATGTTCTGGGCCGCACGCGCGCTACACTGACAGAGCCAGCGAGTCCTTGGCCGGAAGGTGGGTAATCTTGTGAAACTCTGTCGTGCTGGGGATAGAGCATTGCAATTATTGCTCTTCAACGAGGAATTCCTAGTAAGCGTGAGTCATCAGCTCGCGTTGATTACGTCCCTGCCCTTTGTACACACCGCCCGTCGCTACTACCGATTGAATGGCTTAGTGAGGTCTCCGGATTGGCGTTCGAGAGCCGGCAACGGCACT
		</sequence>
		<sequence>
			<taxon idref="Podoserpula_sp_TUB_011646"/>
			TGTACTGTGAAACTGCGAATGGCTCATTAAATCAGTTATAGTTTATTTGATGATACCTTACTACATGGATAACTGTGGTAATTCTAGAGCTAATACATGCAATCAGCCCCGACTTCTGGGAGGGGTGTATTTATTAGATAAAAAACCAACGCGGCTCGCCGCTCCCTTGGTGATTCATAATAACTTCTCGAATCGCATGGCCTTGTGCCGGCGATGCTTCATTCAAATATCTGCCCTATCAACTTTCGATGGTAGGATAGAGGCCTACCATGGTTTCAACGGGTAACGGGGAATAAGGGTTCGATTCCGGAGAGGGAGCCTGAGAAACGGCTACCACATCCAAGGAAGGCAGCAGGCGCGCAAATTACCCAATCCCGACACGGGGAGGTAGTGACAATAAATAACAATATATGGGTCTTATAATTGGAATGAGTACAATTTAAATCCGTTAACGAGGAACAATTGGAGGGCAAGTCTGGTGCCAGCAGCCGCGGTAATTCCAGCTCCAATAGCGTATATTAAAGTTGTTGCAGTTAAAAAGCTCGTAGTTGAACTTCAGACCTGGTCTGGCGGTCCGACTGGGCCTTACCTCTTGGTGAACCGTATCCTTTGTTGGAACCAGGACTTTTACCTTGAGAAAATTAGAGTGTTCAAAGCAGGCTATGTCCGGATACATTAGCATGGAATAATAAAATAGGACGTGCGGTTCTATTTTGTTGGTTTCTAGAGTCGCCGTAATGATTAATAGGGATAGTTGGGGGCATTGGTATTCAGTCGCTAGAGGTGAAATTCTTGGATTGACTGAAGACCGACTACTGCGAAAGCATTTGCCAAGGATGTTTTCATTAATCAAGAACGAAGGTTAGGGGATCGAAAACGATCAGATACCGTTGTAGTCTTAACAGTAAACTATGCCGACTAGGGATCGGTGATGTGTCGCTCGGCACCTTACGAGAAATCAAAGTCTTTGGGTTCTGGGGGGAGTATGGTCGCAAGGCTGAAACTTAAAGGAATTGACGGAAGGGCACCACCAGGAGCCTGCGGCTTAATTTGACTCAACACGGGGAAACTCACCAGGTCCAGACATAACTAGGATTGACAGATTGATAGCGCTTTCATGATTTTATGGGTGGTGGTGCATGGCCGTTCTTAGTTGGTGGAGTGATTTGTCTGGTTAATTCCGATAACGAACGAGACCTTAACCTGCTAAATAGCCTGGCTGGCTTTGGCTTCTTAGAGGGACTGTGCGTCTAGCTGACGGAAGTTTGAGGCAATAACAGGTCTGTGATGCCCTTAGATGTTCTGGGCCGCACGCGCGCTACACTGACAGGGCCAGCGAGACCTTGGCCGGAAGGTGGGTAATCTTGTGAAACCCTGTCGTGCTGGGGATAGAGCATTGCAATTATTGCTCTTCAACGAGGAATTCCTAGTAAGCGTGAGTCATCAGCTCGCGTTGATTACGTCCCTGCCCTTTGTACACACCGCCCGTCGCTACTACCGATTGAATGGCTTAGTGAGGTCTTTGGATTGGCTTCGGGGAGCCGGCGACGGCATC
		</sequence>
		<sequence>
			<taxon idref="Ramaria_stricta_TUB_019104"/>
			TGTACTGTGAAACTGCGAATGGCTCATTAAATCAGTTATAGTTTATTTGATGGTACCTTGCTACATGGATAACTGTGGTAATTCTAGAGCTAATACATGCGTCAAGCCGCGACTTCTGGAAGCGGTGTATTTATTAGATAAAAAACCAATGCAGTTCGCTGCTCCCTTGGTGATTCATAATAACTTCTCGAATCGCATGGCCTTGTGCCGGCGATGCTTCATTCAAATATCTGCCCTATCAAGTTTAGATGGTAGGATAGAGGCCTACCATGCTTTCAACGGGTAACGGGGAATAAGGGTTCGATTCCGGAGAGGGAGCCTGAGAAACGGCTACCACATCCAAGGAAGGCAGCAGGCGCGCAAATTACCCAATCCCGACACGGGGAGGTAGTGACAATAAATAACAATATGTGGGTGCCATAATTGGAATGAGTACAATTTAAATCCCTTAACGAGGAACAATTGGAGGGCAAGTCTGGTGCCAGCAGCCGCGGTAATTCCAGCTCCAATAGCGTATATTAAAGTTGTTGCCGTTAAAAAGCTCGTAGTTGAACTTC-CACGGACCCACGCGGTCTGGGTCCGTGCTCCTTGGTGGTGAGCGATGTCGTTAACTCGAACCACCTCTGTTACCTTGAGAAAATTAGAGTGTTCAAAGCAGGCTATGCCCGAATACATTAGCATGGAATAACGAAATAGGACGTGCGGTTCTATTTTGTTGGTTTCTAGAGTCGCCGTAATGATTAATAGGGATAGTTGGGGGCATTAGTATTCAGTTGCTAGAGGTGAAATTCTTGGATTTACTGAAGACTAACTACTGCGAAAGCATTTGCCAAGGATGTTTTCATTAATCAAGAACGAAGGTTAGGGGATCGAAAACGATCAGATACCGTTGTAGTCTTAACAGTAAACTATGCCGACTAGGGATCGGTGATGTGTCGCTCGGCACCTTACGAGAAATCAAAGTCTTTGGGTTCGGGGGGGAGTATGGTCGCAAGGCTGAAACTTAAAGGAATTGACGGAAGGGCACCACCAGGAGCCTGCGGCTTAATTTGACTCAACACGGGGAAACTCACCAGGTCCAGACATAACTAGGATTGACAGATTGATAGCTCTTTCTTGATTTTATGGGTGGTGGTGCATGGCCGTTCTTAGTTGGTGGAGTGATTTGTCTGGTTAATTCCGATAACGAACGAGACCTTCCCGTGCTAAATAGCCCGGCCGGCTTTGGCTTCTTAGACGGACTATGCGTTTAGCTGATGGAAGTTGGAGGCAATAACAGGTCTGTGATGCCCTTAGATGTTCTGGGCCGCACGCGCGCTACACTGACAGAGCCAGCGAGACCTTGGCCGGAAGGTGGGTAATCTTGTGAAACTCTGTCGTGCTGGGGATAGAGCATTGCAATTATTGCTCTTCAACGAGGAATTCCTAGTAGGCGTGAGTCATCAGCTCGCGTCGATTACGTCCCTGCCCTTTGTACACACCGCCCGTCGCTACTACCGATTGAACGGCTTAGTGAGGTCTTCGGATTGGCTTCGGGGAGCCGGCAACGGCACC
		</sequence>
		<sequence>
			<taxon idref="Resupinatus_applicatus_TUB_019067"/>
			TGTACTGTGAAACTGCGAATGGCTCATTAAATCAGTTATAATTTATTTGATGGTACCTTGCTACATGGATAACTGTGGTAATTCTAGAGCTAATACATGCAATCAGCCCCAACTTCCGGAAGGGGTGTATTTATTAGATAAAAAACCAACGCGGTTCGCCGCTCCCTTGGTGATTCATAATAACTTCTCGAATCGCATGGCCTTGTGCCGGCGATGCTTCATTCAAATATCTGCCCTATCAACTTTCGATGGTAGGATAGAGGCCTACCATGGTTTTAACGGGTAACGGGGAATAAGGGTTCGATTCCGGAGAGGGAGCCTGAGAAACGGCTACCACATCCAAGGAAGGCAGCAGGCGCGCAAATTACCCAATCCCGACACGGGGAGGTAGTGACAATAAATAACAATATATGGGTCTTATAATTGGAATGAGTGCAATTTAAATCCCTCAACGAGGAACAATTGGAGGGCAAGTCTGGTGCCAGCAGCCGCGGTAATTCCAGCTCCAATAGCGTATATTAAAGTTGTTGCAGTTAAAAAGCTCGTAGTTGAACTTCAGACCTGGCCGGGCGGTCCGGCCGGGCCTTACCTCTTGGTGAACCGTGCCCTTTATTGGAACCAGGACTTTTACCTTGAGAAAATTAGAGTGTTCAAAGCAGGCTATGCCCGAATACATTAGCATGGAATAATAGAATAGGACGCGTGGTTCTATTTTGTTGGTTTCTAGAATCGCCGTAATGATTAATAGGGATAGTTGGGGGCATTGGTATTGAGTCGCTAGAGGTGAAATTCTTGGATTGACTCAAGACCAACTATTGCGAAAGCATTTGCCAAGGATGTTTTCATTAATCAAGAACGAAGGTTAGGGGATCGAAAACGATCAGATACCGTTGTAGTCTTAACAGTAAACTATGCCGACTAGGGATCGGTGATGTGTTGCTCGGCACCTTACGAGAAATCAAAGTCTTTGGGTTCTGGGGGGAGTATGGTCGCAAGGCTGAAACTTAAAGGAATTGACGGAAGGGCACCACCAGGAGCCTGCGGCTTAATTTGACTCAACACGGGGAAACTCACCAGGTCCAGACATAACTAGGATTGACAGATTGATAGCTCTTTCATGATTTTATGGGTGGTGGTGCATGGCCGTTCTTAGTTGGTGGAGTGATTTGTCTGGTTAATTCCGATAACGAACGAGACCTTAACCTGCTAAATAGCCAGGCCGGCTTCGGCTTCTTAGAGGGACTGTGCGTCTAGCTGACGGAAGTTTGAGGCAATAACAGGTCTGTGATGCCCTTAGATGTTCTGGGCCGCACGCGCGCTACACTGACAGGGCCAGCGAGACCTTGGCCGGAAGGTGGGTAATCTTGTGAAACCCTGTCGTGCTGGGGATAGAGCATTGCAATTATTGCTCTTCAACGAGGAATTCCTAGTAAGCGTGAGTCATCAGCTCGCGTTGATTACGTCCCTGCCCTTTGTACACACCGCCCGTCGCTACTACCGATTGAATGGCTTARTGAGGTCTCCGGATTGGCTTTGGGGAGGCGGAAACGCCACC
		</sequence>
		<sequence>
			<taxon idref="Chrysomphalina_aurantiaca_TUB_019058"/>
			TGTACTGTGAAACTGCGAATGGCTCATTAAATCAGTTATAGTTTATTTGATGGTATCTTGCTACATGGATAACTGTGGTAATTCTAGAGCTAATACATGCAATCAGCCCCAACTTCCGGAAGGGGTGTATTTATTAGATAAAAAACCAACGCGGTTCGCCGCTCCCTTGGTGATTCATAATAACTTCTCGAATCGCATGGCCTTGTGCCGGTGATGCTTCATTCAAATATCTGCCCTATCAACTTTCGATGGTAGGATAGAGGCCTACCATGGTTTCAACGGGTAACGGGGAATAAGGGTTCGATTCCGGAGAGGGAGCCTGAGAAACGGCTACCACATCCAAGGAAGGCAGCAGGCGCGCAAATTACCCAATCCCGACACGGGGAGGTAGTGACAATAAATAACAATATATGGGTCTTATAATTGGAATGAGTACAATTTAAATCCCTTAACGAGGAACAATTGGAGGGCAAGTCTGGTGCCAGCAGCCGCGGTAATTCCAGCTCCAATAGCGTATATTAAAGTTGTTGCAGTTAAAAAGCTCGTAGTTGAACTTCAGACTTGGCTGGGCGGTCCGGCTGGGTCTTACCTCTTGGTGAGCCGTGCCCTTTATTGGAACCAGGACTTTTACCTTGAGAAAATTAGAGTGTTCAAAGCAGGCTATGCCCGAATACATTAGCATGGAATAATAAAATAGGACGTGCGGTTCTATTTTGTTGGTTTTCAGAGTCGCCGTAATGATTAATAGGGATAGTTGGGGGCATTGGTATTGAGTCGCTAGAGGTGAAATTCTTGGATTGACTCAAGACCGACTATTGCGAAAGCATTTGCCAAGGATGTTTTCATTAATCAAGAACGAAGGTTAGGGGATCGAAAACGATCAGATACCGTTGTAGTCTTAACAGTAAACTATGCCGACTAGGGATCGGTTATGTGTCGCTCGGCACCTTACGAGAAATCAAAGTCTTTGGGTTCTGGGGGGAGTATGGTCGCAAGGCTGAAACTTAAAGGAATTGACGGAAGGGCACCACCAGGAGCCTGCGGCTTAATTTGACTCAACACGGGGAAACTCACCAGGTCCAGACATAACTAGGATTGACAGATTGATAGCTCTTTCATGATTTTATGGGTGGTGGTGCATGGCCGTTCTTAGTTGGTGGAGTGATTTGTCTGGTTAATTCCGATAACGAACGAGACCTTAACCTGCTAAATAGCCAGGCCGGCTTTGGCTTCTTAGAGGGACTGTGCGTCTAGCTGACGGAAGTTTGAGGCAATAACAGGTCTGTGATGCCCTTAGATGTTCTGGGCCGCACGCGCGCTACACTGACAGAGCCAGCGAGTCCTTGACCGGAAGGTGGGTAATCTTGTGAAACTCTGTCGTGCTGGGGATAGAGCATTGCAATTATTGCTCTTCAACGAGGAATTCCTAGTAAGCGTGAGTCATCAGCTCGCGTTGATTACGTCCCTGCCCTTTGTACACACCGCCCGTCGCTACTACCGATTGAATGGCTTAGTGAGGTCTCCGGATTGGCTTTGGGGAACCGGCAACGGCACT
		</sequence>
		<sequence>
			<taxon idref="Ramariopsis_tenuiramosa_TUB_019066"/>
			TGTACTGTGAAACTGCGAATGGCTCATTAAATCAGTTATAGTTTATTTGATGATATCTTACTACATGGATAACTGTGGTAATTCTAGAGCTAATACATGCATTAAGCCCCGACTTCTGGGAGGGGTGTATTTATTAGATAAAAAACCAACGCGGCTTGCCGCTCCCTTGGTGATTCATAATAACTTTTCGAATCGTATGGCCTTGTGCCGGCGATGCATCATTCAAATATCTGCCCTATCAACTTTCGATGGTAGGATAGTGGCCTACCATGGTTTCAACGGGTAACGGGGAATAAGGGTTCGATTCCGGAGAGGGAGCCTGAGAAACGGCTACCACATCCAAGGAAGGCAGCAGGCGCGCAAATTACCCAATCCCGACACGGGGAGGTAGTGACAATAAATAACAATATATGAGTCTTATAATTGGAATGAGTACAATTTAAATCCCTTAACGAGTAACAATTGGAGGGCAAGTCTGGTGCCAGCAGCCGCGGTAATTCCAGCTCCAATAGCGTATATTAAAGTTGTTGCAGTTAAAAAGCTCGTAGTTGAACTTCAGATTTGGTCGGGTGGTCCGGCTGGGTCTTGTCTCTTGGTGAACTGTGCCCTTTATTGGAACCAGGACTTTTACCTTGAGAAAATTAGAGTGTTCAAAGCAGGCTATGCCTGAATACATTAGCATGGAATAATAGAATAGGACGTGTGGTTCTATTTTGTTGGTTTCTAGAATCGCCGTAATGATTAATAGGGATAGTTGGGGGCATTGGTATTCAGTCGCTAGAGGTGAAATTCTTGGATTGACTGAAGACCAACTACTGCGAAAGCATTTGCCAAGGATGTTTTCATTAATCAAGAACGAAGGTTAGGGGATCGAAAACGATCAGATACCGTTGTAGTCTTAACAGTAAACTATGCCGACTAGGGATCGGTGATGTGTTGCTCGGCACCTTACGAGAAATCAAAGTCTTTGGGTTCTGGGGGGAGTATGGTCGCAAGGCTGAAACTTAAAGGAATTGACGGAAGGGCACCACCAGGAGCCTGCGGCTTAATTTGACTCAACACGGGGAAACTCACCAGGTCCAGACATAACTAGGATTGACAGATTGATAGCTCTTTCATGATTTTGTGGGTGGTGGTGCATGGCCGTTCTTAGTTGGTGGAGTGATTTGTCTGGTTAATTCCGATAACGAACGAGACCTTAACCTGCTAAATAGTCTGGTTGGCTTCGACTTCTTAGAGGGACTGTGCGTCTAGCTGACGGAAGTTTGAGGCAATAACAGGTCTGTGATGCCCTTAGATGTTCTGGGCCGCACGCGCGCTACACTGACAGAGCCAGCGAGTCCTTGGCCGGAAGGTGGGTAATCTTGTGAAACTCTGTCGTGCTGGGGATAGAGCATTGCAATTATTGCTCTTCAACGAGGAATACCTAGTAAGCGTGAGTCATCAGCTCGCGTTGATTACGTCCCTGCCCTTTGTACACACCGCCCGTCGCTACTACCGATTGAATGGCTTAGTGAGGTCTCCGGATTGGCTTTGGGGAGCCGGCAACGGCACT
		</sequence>
		<sequence>
			<taxon idref="Colacogloea_peniophorae_TUB_020324"/>
			TAAACGGTGAAACTGCGAATGGCTCATTAAATCAGTCATAATTTATTTGATGGTACCTTACTACATGGATAACTGTGGTAATTCTAGAGCTAATACATGCCAAAAATCGCGACTTCTGGGAGCGATGTATTTATTAGATCCAAAACCAATGGC-CTTCGGGTCCCCTTGGTGAATCATGATAACTGCTCGAATCGCATGGCCTTGCGCCGGCGATGCTTCATTCAAATATCTGCCCTATCAACTTTCGATGGTAGGATAGAGGCCTACCATGGTGATGACGGGTAACGGGGAATAAGGGTTCGATTCCGGAGAGAGGGCCTGAGAAACGGCCCTCAGGTCTAAGGAACGCAGCAGGCGCGCAAATTATCCCCTGGCAACACGCCGAGATAGTGACAATAAATAACAATGCACGGGTCTTGCAATTGGAATGAGTACAATTTAAATCCCTTAACGAGGATCCATTGGAGGGCAAGTCTGGTGCCAGCAGCCGCGGTAATTCCAGCTCCAATAGCGTATATTAAAGTTGTTGCCGTTAAAAAGCTCGTAGTCGAACTTCGGCCCCTGCTGGCCGGTCCAGTGGGGGCTTACCTCCTGGTGAACGATGTCCTTTATTGGAACCAGGACACTTACTTTGAAAAAATTAGAGTGTTCAAAGCAGGCTATGCCCGAATACCTTAGCATGGAATAATAAAATAGGACGCGCGGTCCCATTTTGTTGGTTTCTGAGATCGCCGTAATGATTAATAGGGATAGTTGGGGGCATTTGTATTCCGACGTCAGAGGTGAAATTCTTGGATTGCCGGAAGACAAACTACTGCGAAAGCATTTGCCAAGTATGTTTTCATTGATCAAGAACGAAGGAAGGGGGATCGAAAACGATTAGATACCGTTGTAGTCTCTTCTGTAAACTATGCCAATTGGGGATTGGTAATGACTGTATCAGCACCCGAAGAGAAATCTTTA-AATGAGGTTCGGGGGGGAGTATGGTCGCAAGGCTGAAACTTAAAGGAATTGACGGAAGGGCACCACCAGGAGCCTGCGGCTTAATTTGACTCAACACGGGGAAACTCACCAGGTCCAGACACAAAAAGGATTGACAGATTGATAGCTCTTTCTTGATTYTATGGGTGGTGGTGCATGRCCGTTCTTAGTKGGTGGAGTGATTTGTCTGGTWAATTCSGTTAACAAACGAGAC----------------------------------------------------------------------------------------------------------------------------------------------------------------------------------------------------------------------------------------------------------------------------------------------------------------------------------------------------------------------
		</sequence>
		<sequence>
			<taxon idref="Agaricostilbum_pulcherrinum_TUB_020329"/>
			TATACTGTGAAACTGCGAACGGCTCATTAAATCAGTTATAGTTTATTTGATGGTATCTTACTACATGGATAACTGTGGTAATTCTAGAGCTAATACATGCCTAAAGCCCC-----TTCACGGGGGTGTATTTATTAGATAAAAGACCGTTGGGTTTCG--GCCCTCTTGGTGAATCATGATAACTGCTCGAATCGCATGGCCTTGCGCCGGCGATGCTTCATTCAAATACCTGCCCTATCAACTTTCGATGGTAGGATAGAGGCCTACCATGGTTGCGACGGGTAACGGGGAATTAGGGTTCGATTCCGGAGAGAGAGCCTGAGAAACGGCTCTCATGACTAAGGTCAGCAGCAGGCGCGCAAATTATCCACTCGCAATACGCGGAGATAGTGACAATAAATAACAATAGATGGGTCTTCTAATTGGAATGAGTACAATCTAAATCCCTTAACGAGGATCAATTGGAGGGCAAGTCTGGTGCCAGCAGCCGCGGTAATTCCAGCTCCAATAGCGTATATTAAATTTGCTGTGGTTAAAAAGCTCGTAGTCGAACTTCGGCCACCGCAGGCCGGTCCGTGGTGGCTTCACTTCCTGGTGAACTCTGTCGTTTACTCGAACCCGGACTTTTACTTTGAATAAATCAGAGTGTTCAAAGCAGGCTTTGCCCGAATGTTTCAGCATGGAATAATAGAACAAGACGCGTGTCTCTATTGGTC---TTTTTAGAGGCACCGTAATGATGAATAGGGGCGGTCGGGGGCATTCGTATTCAATTGCTAGAGGTGAAATTCTTGGATTTATTGAAGACGAACTACTGCGAAAGCATTTGCCAAGGACGCTTTCATTGATCAAGAACGAAGGTCGGGGGATCGAAAACGATTAGATACCGTTGTAGTCTCGACAGTAAACGATGTGGATCGGGGATTGGTTATGACCTCATCAGCACCCAAAGAGAAATCTTGA--ATAACACTCCAGGGGGAGTATGGTCGCAAGGCTGAAACTTAAAGGAATTGACGGAAGGGCACCACCAGGAGCCTGCGGCTTAATTTGACTCAACACGGGGAAACTCACCAGGTCCAGACACAATGAGGATTGACAGATTGATAGCTCTTTCTTGATCTTGTGGTTGGTGGTGCATGGCCGTTCTTAGTTGGTGGAGTGATTTGTCTGGTTAATTCCGATAACGAACGAGACCTTAACCTGCTAAATAGCCCGGCCGGCTTTGGCTTCTTAGAGGGACTATACGTTTAGTCGATGGAAGTTTGAGGCAATAACAGGTCTGTGATGCCCTTAGATGTTCTGGGCCGCACGCGCGCTACACTGACAGAGGCAGCGAGTCCTTGGCCGGAAGGTGGGTAATCTTGTGAAACTCTGTCGTGATGGGGATAGAGCATTGCAATTATTGCTCTTCAACGAGGAATTCCTAGTAAGCGTGAGTCATCAGCTCGCGTTGATTACGTCCCTGCCCTTTGTACACACCGCCCGTCGCTACTACCGATTGAATGGCTTAGTGAGGCCTTCGGATCGGCGTCTGGGAGCCGGCAACGGCACC
		</sequence>
		<sequence>
			<taxon idref="Cystofilobasidium_capitatum_TUB_020320"/>
			TCTACTGTGAAACTGCGAATGGCTCATTAAATCAGTTATAGTTTATTTGATGGTACCTTACTACATGGATAACTGTGGTAATTCTAGAGCTAATACATGCTGAAAGCCCCGACTTCTGGAAGGGGTGTATTTATTAGATAAAAAACCAACGCAGGCAACTGCTCCCTTGGTGATTCATAATAACTTCTCGAATCGTATGACCTTGTGTCGACGATGCTTCATTCAAATATCTGCCCTATCAACTTTCGATGGTAGGATAGAGGCCTACCATGGTTTCAACGGGTAACGGGGAATAAGGGTTCGATTCCGGAGAGGGAGCCTGAGAAACGGCTACCACATCCAAGGAAGGCAGCAGGCGCGCAAATTACCCAATCCCGACACGGGGAGGTAGTGACAATAAATAACAATATATGGGTCTTATAATTGGAATGAGTACAATTTAAATCCCTTAACGAGGAACAATTGGAGGGCAAGTCTGGTGCCAGCAGCCGCGGTAATTCCAGCTCCAATAGCGTATATTAAAGTTGTTGCAGTTAAAAAGCTCGTAGTTGAACTTCAGGTCTGGTGGGCCGGTCCGACTGGACCTTACCTCTTGGTGAGCCATGCCGTTTATTCGAACCAGGACTTTTACTTTGAAAAAATTAGAGTGTTCAAAGCAGGCTATGCCCGAATACATTAGCATGGAATAATAGAATAGGACGTGCGGTTCTATTTTGTTGGTTTCTAGGATCGCCGTAATGATTAATAGGGATAGTTGGGGGCATTAGTATTCAGTCGCTAGAGGTGAAATTCTTGGATTGACTGAAGACTAACTACTGCGAAAGCATTTGCCAAGGATGTTTTCATTAATCAAGAACGAAGGTTAGGGGATCGAAAACGATTAGATACCGTTGTAGTCTTAACAGTAAACTATGCCGACTAGGGATCGGTTTTGACTCGCTCGGCACCTTACGAGAAATCAAAGTCTTTGGGTTCTGGGGGGAGTATGGTCGCAAGGCTGAAACTTAAAGGAATTGACGGAAGGGCACCACCAGGAGCCTGCGGCTTAATTTGACTCAACACGGGGAAACTCACCAGGTCCAGACAATATAAGGATTGACAGATTGATAGCTCTTTCTTGATTTATTGGGTGGTGGTGCATGGCCGTTCTTAGTTGGTGGAGTGATTTGTCTGGTTAATTCCGATAACGAACGAGACCTTAACCTGCTAAATAGCCCGGCTGGCTTTGGCTTCTTAGAGGGACTATGTGTTTAGCAGATGGAAGTTTGAGGCAATAACAGGTCTGTGATGCCCTTAGATGTTCTGGGCCGCACGCGCGCTACACTGACAGAGCCAGCGAGTCCTTGACCGGAAGGTGGGTAATCTTGTGAAACTCTGTCGTGCTGGGGATAGAGCATTGCAATTCTTGCTCTTCAACGAGGAATTCCTAGTAAGCGCAAGTCATCAGCTTGCGTTGATTACGTCCCTGCCCTTTGTACACACCGCCCGTCGCTACTACCGATTGAATGGCTTAGTGAGGTTTCCGGATTGGCTTTGAGGAGCTGGCAACGGCACC
		</sequence>
		<sequence>
			<taxon idref="Bartheletia_paradoxa_RB_3118"/>
			TATACTGTGAAACTGCGAATGGCTCATTAAATCAGTTATAGTTTATTTGATGGTACCTTGCTACATGGATAACTGTGGTAATTCTAGAGCTAATACATGCTTGAAGCCCCGACTTCCGGAAGGGGTGTATTTATTAGATAAAAAACCAACGCGGGAAACCGCTCCTTTGGTGATTCATAATAACTTCTCGAATCGTATGGCCTTGTGCCGACGATGCTTCATTCAAATATCTGCCCTATCAACTTTCGATGGTAGGATAGAGGCCTACCATGGTTTTAACGGGTAACGGGGAATAAGGGTTCGATTCCGGAGAGGGAGCCTGAGAAACGGCTACCACATCCAAGGAAGGCAGCAGGCGCGCAAATTACCCAATCCCGACACGGGGAGGTAGTGACAATAAATAACAATATATGGGTCTTATAATTGGAATGAGTACAATTTAAATCCCTTAACGAGGAACAATTGGAGGGCAAGTCTGGTGCCAGCAGCCGCGGTAATTCCAGCTCCAATAGCGTATATTAAAGTTGTTGCAGTTAAAAAGCTCGTAGTTGAACTTCAGACTTGGTCGGGCGGTCCGACCGAGTCTTTCCTCCTGGTGAGCTATGGCATTTATTTGAACCAGGACTTTTACTTTGAAAAAATTAGAGTGTTCAAAGCAGGCTATGCCCGAATACATTAGCATGGAATAATAGAATAGGACGTGCGGTTCTATTTTGTTGGTTTCTAGGATCGCCGTAATGATTAATAGGGATGGTTGGGGGCATTAGTATTCCGTTGCTAGAGGTGAAATTCTTGGATTTACGGAAGACTAACTTCTGCGAAAGCATTTGCCAAGGACGTTTTCATTAATCAAGAACGAAGGTTAGGGGATCGAAAACGATCAGATACCGTTGTAGTCTTAACAGTAAACTATGCCGACTAGGGATCGGTATTGACTCGCTCGGCACCTTACGAGAAATCAAAGTCTTTGGGTTCTGGGGGGAGTATGGTCGCAAGGCTGAAACTTAAAGGAATTGACGGAAGGGCACCACCAGGAGCCTGCGGCTTAATTTGACTCAACACGGGGAAACTCACCAGGTCCAGACATAGTAAGGATTGACAGATTGATAGCTCTTTCTTGATTCTATGGGTGGTGGTGCATGGCCGTTCTTAGTTGGTGGAGTGATTTGTCTGGTTAATTCCGATAACGAACGAGACCTTAACCTGCTAAATAGCCAGGCCGGCTTTGGCTTCTTAGAGGGACTATGCGTTTAGCTGATGGAAGTTTGAGGCAATAACAGGTCTGTGATGCCCTTAGATGTTCTGGGCCGCACGCGCGCTACACTGACAAGGCCAGCGAGACCTTGGCCGGAAGGTGGGTAATCTTGTGAAACCTTGTCGTGCTGGGGATAGAGCATTGCAATTATTGCTCTTCAACGAGGAATTCCTAGTAAGCGTGAGTCATCAGCTCGCGTTGATTACGTCCCTGCCCTTTGTACACACCGCCCGTCGCTACTACCGATTGAATGGCTTAGTGAGGATTCCGGATTGACTTTCAGGAGCCGGCAACGGCACT
		</sequence>
		<sequence>
			<taxon idref="Tilletia_olida_RB_2063"/>
			TATACTGTGAAACTGCGAATGGCTCATTAAATCAGTTATAGTTTATTTGATGGTACTTTGCTACATGGATAACTGTGGTAAATCTAGAGCTAATACATGCTTACAGCCCCGACTTCTGGAAGGGGTGTATTTATTAGATAAAAACCAAC-----CCTTCGGGTCCCTTGGTGAATCATAATAACTTTTCTAATCGCATGGCCTTGTGCCGGCGATGCTTCATTCAAATATCTGCCCTATCAACTGTCGATGGTAGGATAGAGGCCTACCATGGTTGCAACGGGTAACGGGGAATAAGGGTTCGATTCCGGAGAGGGAGCCTGAGAAACGGCTACCACATCCAAGGAAGGCAGCAGGCGCGCAAATTACCCAATCCCGACACGGGGAGGTAGTGACAATAAATAACAATATA-AAGTCTTATAATTGGAATGAGTACAATTTAAATCCCTTAACGAGGAACAATTGGAGGGCAAGTCTGGTGCCAGCAGCCGCGGTAATTCCAGCTCCAATAGCGTATATTAAAGTTGTTGCAGTTAAAAAGCTCGTAGTTGAACTTCAGACCTGGCCGGTCGGTCCGGCCGGGTCTTCTCTCTTGGTGATCCATGCTCTTTACTGGAACCAGGATTTTTACTTTGAAAAAATTAGAGTGTTCAAAGCAGGCTATGCCCGAATATATTAGCATGGAATAATAAAATAGGACGTGCGGTTCTATTTTGTTGGTTTCTAGGATCGCCGTAATGATTAATAGGGATAGTTGGGGGCATTAGTATTCACATGCTAGAGGTGAAATTCTTGGATTTTGTGAAGACTAACTACTGCGAAAGCGTTTGCCAAGGATGTTTTCATTAATCAAGAACGAAGGTTAGGGGATCGAAAACGATCAGATACCGTTGTAGTCTTAACAGTAAACTATGCCGACTAGGGATTGG--TTGACTCGTTCAGCACCTTACGAGAAATCAAAGTCTTTGGGTTCTGGGGGGAGTATGGTCGCAAGGCTGAAACTTAAAGAAATTGACGGAAGGGCACCACCAGGAGCCTGCGGCTTAATTTGACTCAACACGGGGAAACTCACCAGGTCCAGACATAGTAAGGATTGACAGATTGATAGCTCTTTCTTGATTCTATGGGTGGTGGTGCATGGCCGTTCTTAGTTGGTGGAGTGATTTGTCTGGTTAATTCCGATAACGAACGAGACCTTAACCTGCTAACTAGCCCGGCCGACTTTGGCTTCTTAGAGGGACTATGCGTCTAGCTAATGGAAGTTTGAGGCAATAACAGGTCTGTGATGCCCTTAGATGTTCTGGGCCGCACGCGCGCTACACTGACGGAGCCAACGAGACCTTGTCCGAAAGGTGGGTAATCTTGTGAAACTTTGTCGTGCTGGGGATAGAGCATTGCAATTATTGCTCTTCAACGAGGAATTCCTAGTAAGCGTGAGTCATCAGCTCGCGTTGATTACGTCCCTGCCCTTTGTACACACCGCCTGTCGCTACTACCGATTGAATGACTTAGTGAGCCTTTGGGAGGGGCGTTTCGGAGCTGGCAACGGCACC
		</sequence>
		<sequence>
			<taxon idref="Exobasidium_vaccinii_TUB_019109"/>
			ATTACTGTGAAACTGCGAATGGCTCATTAAATCAGTTATAGTTTATTTGATGGTACCTTACTACATGGATAACTGTGGTAATTCTAGAGCTAATACATGCTTACAGCCCCAACTTTAGGAAGGGGTGTATTTATTAGGTAAAAACCAACCGC--TTCGGCG-TCCTTTGGTGAATCATAATAACTTTTCTAATCGCATGGCCTTGTGCCGGCGATGCTTCATTCAAATATCTGCCCTATCAACTCT-GATGGTAGGATAGAGGCCTACCATGGTTGCAACGGGTAACGGGGAATAAGGGTTCGATTCCGGAGAGGGAGCCTGAGAAACGGCTACCACATCCAAGGAAGGCAGCAGGCGCGCAAATTACCCAATCCCGACACGGGGAGGTAGTGACAATAAATAACAATATATAGGTCTTATAATTGGAATGAGTACAATTTAAATCCCTTAACGAGGAACAATTGGAGGGCAAGTCTGGTGCCAGCAGCCGCGGTAATTCCAGCTCCAATAGCGTATATTAAAGTTGTTGCAGTTAAAAAGCTCGTAGTTGAACTTCAGGCCTGGTCGTTCGGTCCGACTGGGCCTTCTTTCTTGGTGAGCCATGCCCTTTATTGGGGCCAGGACTTTTACTTTGAAAAAATTAGAGTGTTCAAAGCAGGCTATGCCCGAATATATTAGCATGGAATAATAGAATAGGACGTGCGTTCCTATTTTGTTGGTTTCTAGGATCGCCGTAATGATTAATAGGGATAGTCGGGGGCATTAGTATTCACATGCTAGAGGTGAAATTCTTGGATTTTGTGAAGACTAACTTCTGCGAAAGCATTTGCCAAGGATGTTTTCATTAATCAAGAACGAAGGTTAGGGGATCGAAAACGATTAGATACCGTTGTAGTCTTAACAGTAAACTATGCCGACTAGGGATCGGTTTTGACTCGCTCGGCACCTTGCGAGAAATCAAAGTTTTTGGGTTCTGGGGGGAGTATGGTCGCAAGGCTGAAACTTAAAGAAATTGACGGAAGGGCACCACCAGGAGCCTGCGGCTTAATTTGACTCAACACGGGGAAACTCACCAGGTCCAGACATAGTTAGGATTGACAGATTGATAGCTCTTTCTTGATTCTATGGGTGGTGGTGCATGGCCGTTCTTAGTTGGTGGAGTGATTTGTCTGGTTAATTCCGATAACGAACGAGACCTTAACCTGCTAAATAGCCGGGTCGACTTTGGCTTCTTAGAGGGACTATGCGTTTAGCARATGGAAGTTTGAGGCAATAACAGGTCTGTGATGCCCTTAGATGTTCTGGGCCGCACGCGCGCTACACTGACAGAGCCAACGAGTCCTTGTCCGGAAGGTGGGTAATCTTGTGAAACTCTGTCGTGCTGGGGATAGAGCATTGCAATTATTGCTCTTCAACGAGGAATTCCTAGTAAGCGTAAGTCATCAGCTTGCGTTGATTACGTCCCTGCCCTTTGTACACACCGCCTGTCGCTACTACCGATTGAATGGTTTAGTGAGCCTTTGGGATCGGC-----------------------
		</sequence>
		<sequence>
			<taxon idref="Wallemia_sebi_CBS_120010"/>
			TGTACTGTGAAACTGCGAATGGCTCATTAAATCAGTTATAGTTTATTTGATGGTACATTACTACATGGATAACTGTGGTAATTCTAGAGCTAATACATGCGTTAAATCCCGACTTAC-GAAGGGATGTATTTATTAGATACAAAACCAATTCGTGGTAACACGATATTGGTGAGTCATAATAACTTTTCGAATCGCATGGCCTTGAGCCGGCGATGCATCATTCAAATATCTGCCCTATCAACTTTGGATGGTAGGATAGAGGCCTACCATGGTTTTAACGGGTAACGGGGAATAAGGGTTCGATTCCGGAGAGGGAGCCTGAGAAACGGCTACCACATCCAAGGAAGGCAGCAGGCGCGCAACTTACCCAATCCCGACACGGGGAGGTAGTGACAATAAATAACAATACATGGGTCTTGTAATTGGAATGAGTACAATTTAAATACCTTAACGAGGAACAATTGGAGGGCAAGTCTGGTGCCAGCAGCCGCGGTAATTCCAGCTCCAATAGCGTATATTAAAGTTGTTGCTATTAAAAAGCCCGTAGTTGAATTTGAGGAGTAAAGTTTAGGTCCCTTTATTCCTTCCCTTGTAGTGAACATTGAAGAAATTTGGAACTATGAATTTTACCTTGAGAAAATTAGAGTGTTCAAAGCAGGCTACGCCGGAATACATTAGCATGGAATAATAAAATAGGACGAGTGATTCTATTTTGTTGGTTTATAGAACCACCGTAATGATTAATAGGAACAGTTGGGGGCATTAGTATTCAGTTGCTAGAGGTGAAATTCTTGGATTTACTGAAGACTAACTACTGCGAAAGCATTTGCCAAGGATGTTTTCATTAATAAAGGACGATGGTTGGGGGATCGAAAATGATTAGATACCGTTGTAGTCCCAACAGTAAACTATGCCGACTGAGGATTGGTATTGACTCATTCAGCACTCTGCGAGAAATCAAAGTTTTTGGGCTTAGGGGGGAGTATGGTCGCAAGGCTGAAACTTAAAGGAATTGACGGAAGAGCACCACAAGGAGCCTGCGGCTTAATTTGACTCAACACGGGGAAACTCACCAGGTCCAGACATAGTAAGGATTGACAGATTGATAGCTCTTTCTTGATTCTATGGGTGGTGGTGCATGGCCGTTCTTAGTTGGTGGAGTGATTTGTCTGGTTAATTCCGATAACGAACGAGACCTTAACCTGCTAAATAGCCGGTACGACATTGGCTTCTTAGAGGGACTATATGTTTAATCAATGGAAGTTTGAGGCAATAACAGGTCTGTGATGCCCTTAGATGTTCTGGGCCGCACGCGCGCTACACTGACAGAGGCAGCGAGTCCTTATTCGAAAGATGGGTAATCTTGTTAAACTCTGTCGTGCTGGGGATAGAGCATTGCAATTATTGCTCTTCAACGAGGAATTCTTAGTAAGCGCAAGTCATCAGCTTGCGTTGATTACGTCCCTGCTCTTTGTACACACCGCCCGTCGCTACTACCGATTGAATGGCTTAGTGAATCCTTCGGAGTGGTCTATTTGAGCCGGCAACGGCACA
		</sequence>
		<sequence>
			<taxon idref="Macrolepiota_procera_TUB_019063"/>
			TGTACTGTGAAACTGCGAATGGCTCATTAAATCAGTTATAGTTTATTTGATGATACCTTGCTACATGGATAACTGTGGTAATTCTAGAGCTAATACATGCAATCAGCCCCGACTTCCGGAAGGGGTGTATTTATTAGATAAAAAACCAACGCGGTTCGCCGCTCCCTTGGTGATTCATAATAACTTCTCGAATCGCATGGCCTTGCGCCGGCGATGCTTCATTCAAATATCTGCCCTATCAACTTTCGATGGTAGGATAGAGGCCTACCATGGTTTCAACGGGTAACGGGGAATAAGGGTTCGATTCCGGAGAGGGAGCCTGAGAAACGGCTACCACATCCAAGGAAGGCAGCAGGCGCGCAAATTACCCAATCCCGACACGGGGAGGTAGTGACAATAAATAACAATATACGGGTCTTATAATTGGAATGAGTACAATTTAAATCCCTTAACGAGGAACAATTGGAGGGCAAGTCTGGTGCCAGCAGCCGCGGTAATTCCAGCTCCAATAGCGTATATTAAAGTTGTTGCAGTTAAAAAGCTCGTAGTTGAACTTCAGACCTGGCTGGGCGGTCCGGCTGGGCCTTACCTCTTGGTGAGCCGTGCCCTTTATTGGAACCAGGACTTTTACCTTGAGAAAATTAGAGTGTTCAAAGCAGGCTATGCCCGAATACATTAGCATGGAATAATAAAATAGGACGTGCGGTTCTATTTTGTTGGTTTCTAGAGTCGCCGTAATGATTAATAGGGATAGTTGGGGGCATTGGTATTGAGTCGCTAGAGGTGAAATTCTTGGATTGACTCAAGACCAACTATTGCGAAAGCATTTGCCAAGGATGTTTTCATTAATCAAGAACGAAGGTTAGGGGATCGAAAACGATCAGATACCGTTGTAGTCTTAACAGTAAACTATGCCGACTAGGGATCGGTGATGTGTTGCTCGGCACCTTACGAGAAATCAAAGTCTTTGGGTTCTGGGGGGAGTATGGTCGCAAGGCTGAAACTTAAAGGAATTGACGGAAGGGCACCACCAGGAGCCTGCGGCTTAATTTGACTCAACACGGGGAAACTCACCAGGTCCAGACATAACTAGGATTGACAGATTGATAGCTCTTTCATGATTTTATGGGTGGTGGTGCATGGCCGTTCTTAGTTGGTGGAGTGATTTGTCTGGTTAATTCCGATAACGAACGAGACCTTAACCTGCTAAATAGCCAGGCCGACTTTGGCTTCTTAGAGGGACTGTGCGTCTAGCTGACGGAAGTTTGAGGCAATAACAGGTCTGTGATGCCCTTAGATGTTCTGGGCCGCACGCGCGCTACACTGACAGAGCCAGCGAGACCTTGTCCGGAAGGTGGGTAATCTTGTGAAACTCTGTCGTGCTGGGGATAGAGCATTGCAATTATTGCTCTTCAACGAGGAATACCTAGTAAGCGTGAGTCATCAGCTCGCGTTGATTACGTCCCTGCCCTTTGTACACACCGCCCGTCGCTACTACCGATTGAATGGCTTAGTGAGGTCTCCGGATTGGCTTTGGGGAGCCGGCAACGGC---
		</sequence>
		<sequence>
			<taxon idref="Tephrocybe_rancida_TUB_019068"/>
			TGTACTGTGAAACTGCGAATGGCTCATTAAATCAGTTATAGTTTATTTGATGGTACCTTGCTACATGGATAACTGTGGTAATTCTAGAGCTAATACATGCAATCAGCCCCGACTTCCGGAAGGGGTGTATTTATTAGATAAAAAACCAACGCGGCTCGCCGCTCCCTTGGTGATTCATAATAACTTCTCGAATCGCATGGCCTTGTGCCGGCGATGCTTCATTCAAATATCTGCCCTATCAACTTTCGATGGTAGGATAGAGGCCTACCATGGTTTCAACGGGTAACGGGGAATAAGGGTTCGATTCCGGAGAGGGAGCCTGAGAAACGGCTACCACATCCAAGGAAGGCAGCAGGCGCGCAAATTACCCAATCCCGACACGGGGAGGTAGTGACAATAAATAACAATATACGGGTCTTATAATTGGAATGAGTACAATTTAAATCCCTTAACGAGGAACAATTGGAGGGCAAGTCTGGTGCCAGCAGCCGCGGTAATTCCAGCTCCAATAGCGTATATTAAAGTTGTTGCAGTTAAAAAGCTCGTAGTTGAACTTCAGACCTGGTCGGGTGGTCCGACTGGGCCTTACCTCTTGGTGAGCCGTGCCCTTTATTGGAACCAGGACTTTTACCTTGAGAAAATTAGAGTGTTCAAAGCAGGCTATGCCCGAATACATTAGCATGGAATAATAGAATAGGACGTGCGGTTCTATTTTGTTGGTTTCTAGAGTCGCCGTAATGATTAATAGGGATAGTTGGGGGCATTGGTATTGAGTCGCTAGAGGTGAAATTCTTGGATTGACTCAAGACCGACTATTGCGAAAGCATTTGCCAAGGATGTTTTCATTAATCAAGAACGAAGGTTAGGGGATCGAAAACGATCAGATACCGTTGTAGTCTTAACAGTAAACTATGCCGACTAGGGATCGGTGATGTATCACTCGGCACCTTACGAGAAATCAAAGTCTTTGGGTTCTGGGGGGAGTATGGTCGCAAGGCTGAAACTTAAAGGAATTGACGGAAGGGCACCACCAGGAGCCTGCGGCTTAATTTGACTCAACACGGGGAAACTCACCAGGTCCAGACATAACTAGGATTGACAGATTGATAGCTCTTTCATGATTTTATGGGTGGTGGTGCATGGCCGTTCTTAGTTGGTGGAGTGATTTGTCTGGTTAATTCCGATAACGAACGAGACCTTAACCTGCTAAATAGCCAGGCCGGCTTTGGCTTCTTAGAGGGACTGTGCGTCTAGCTGACGGAAGTTTGAGGCAATAACAGGTCTGTGATGCCCTTAGATGTTCTGGGCCGCACGCGCGCTACACTGACAGAGCCAGCGAGACCTTGGCCGGAAGGTGGGTAATCTTGTGAAACTCTGTCGTGCTGGGGATAGAGCATTGCAATTATTGCTCTTCAACGAGGAATACCTAGTAAGCGTGAGTCATCAGCTCGCGTTGATTACGTCCCTGCCCTTTGTACACACCGCCCGTCGCTACTACCGATTGAATGGCTTAGTGAGGTCTCCGGATTGGCTTTGGGGAGCCGGCGACGGCACC
		</sequence>
		<sequence>
			<taxon idref="Leucocoprinus_birnbaumii_TUB_019062"/>
			TGTACTGTGAAACTGCGAATGGCTCATTAAATCAGTTATAGTTTATTTGATGATACCTTGCTACATGGATAACTGTGGTAATTCTAGAGCTAATACATGCAATCAGCCCCGACTTCCGGAAGGGGTGTATTTATTAGATAAAAAACCAACGCGGTTCGCCGCTCCCTTGGTGATTCATAATAACTTCTCGAATCGCATGGCCTTGCGCCGGCGATGCTTCATTCAAATATCTGCCCTATCAACTTTCGATGGTAGGATAGAGGCCTACCATGGTTTCAACGGGTAACGGGGAATAAGGGTTCGATTCCGGAGAGGGAGCCTGAGAAACGGCTACCACATCCAAGGAAGGCAGCAGGCGCGCAAATTACCCAATCCCGACACGGGGAGGTAGTGACAATAAATAACAATATACGGGTCTTATAATTGGAATGAGTACAATTTAAATCCCTTAACGAGGAACAATTGGAGGGCAAGTCTGGTGCCAGCAGCCGCGGTAATTCCAGCTCCAATAGCGTATATTAAAGTTGTTGCAGTTAAAAAGCTCGTAGTTGAACTTCAGATCTGGCTGGGCGGTCCGGCTGGTTCTTACCTCTTGGTGAGCCGTGCCCTTTATTGGAACCAGGACTTTTACCTTGAGAAAATTAGAGTGTTCAAAGCAGGCTATGCCCGAATACATTAGCATGGAATAATAAAATAGGACGTGCGGTTCTATTTTGTTGGTTTCTAGAGTCGCCGTAATGATTAATAGGGATAGTTGGGGGCATTGGTATTGAGTCGCTAGAGGTGAAATTCTTGGATTGACTCAAGACCGACTATTGCGAAAGCATTTGCCAAGGATGTTTTCATTAATCAAGAACGAAGGTTAGGGGATCGAAAACGATCAGATACCGTTGTAGTCTTAACAGTAAACTATGCCGACTAGGGATCGGTTATGTGTCGCTCGGCACCTTACGAGAAATCAAAGTCTTTGGGTTCTGGGGGGAGTATGGTCGCAAGGCTGAAACTTAAAGGAATTGACGGAAGGGCACCACCAGGAGCCTGCGGCTTAATTTGACTCAACACGGGGAAACTCACCAGGTCCAGACATAACTAGGATTGACAGATTGATAGCTCTTTCATGATTTTATGGGTGGTGGTGCATGGCCGTTCTTAGTTGGTGGAGTGATTTGTCTGGTTAATTCCGATAACGAACGAGACCTTAACCTGCTAAATAGCCAGGCCGGCTTTGGCTTCTTAGAGGGACTGTGCGTCTAGCTGACGGAAGTTTGAGGCAATAACAGGTCTGTGATGCCCTTAGATGTTCTGGGCCGCACGCGCGCTACACTGACAGAGCCAGCGAGACCTTGGCCGGAAGGTGGGTAATCTTGTGAAACTCTGTCGTGCTGGGGATAGAGCATTGCAATTATTGCTCTTCAACGAGGAATACCTAGTAAGCGTGAGTCATCAGCTCGCGTTGATTACGTCCCTGCCCTTTGTACACACCGCCCGTCGCTACTACCGATTGAATGGCTTAGTGAGGTCTCCGGATTGGCGTTGGGGAGCCGGCAACGGCACT
		</sequence>
		<sequence>
			<taxon idref="Termitomyces_poonensis_CBS_20090"/>
			TGTACTGTGAAACTGCGAATGGCTCATTAAATCAGTTATAGTTTATTTGATGGTACCTTGCTACATGGATAACTGTGGTAATTCTAGAGCTAATACATGCAATCAGCCCCGACTTCCGGAAGGGGTGTATTTATTAGATAAAAAACCAACGCGGCTCGCCGCTCCCTTGGTGATTCATAATAACTTCTCGAATCGCATGGCCTTGCGCCGGCGATGCTTCATTCAAATATCTGCCCTATCAACTTTCGATGGTAGGATAGAGGCCTACCATGGTTTCAACGGGTAACGGGGAATAAGGGTTCGATTCCGGAGAGGGAGCCTGAGAAACGGCTACCACATCCAAGGAAGGCAGCAGGCGCGCAAATTACCCAATCCCGACACGGGGAGGTAGTGACAATAAATAACAATATACGGGTCTTATAATTGGAATGAGTACAATTTAAATCCCTTAACGAGGAACAATTGGAGGGCAAGTCTGGTGCCAGCAGCCGCGGTAATTCCAGCTCCAATAGCGTATATTAAAGTTGTTGCAGTTAAAAAGCTCGTAGTTGAACTTCAGACCTGGTCGGGTGGTCCGACTGGGCCTTACCTCTTGGTGAGCCGTGCCCTTTATTGGAACCAGGACTTTTACCTTGAGAAAATTAGAGTGTTCAAAGCAGGCTATGCCCGAATACATTAGCATGGAATAATAGAATAGGACGTGCGGTTCTATTTTGTTGGTTTCTAGAGTCGCCGTAATGATTAATAGGGATAGTTGGGGGCATTGGTATTGAGTCGCTAGAGGTGAAATTCTTGGATTGACTCAAGACCGACTATTGCGAAAGCATTTGCCAAGGATGTTTTCATTAATCAAGAACGAAGGTTAGGGGATCGAAAACGATCAGATACCGTTGTAGTCTTAACAGTAAACTATGCCGACTAGGGATCGGTGATGTGTCGCTCGGCACCTTACGAGAAATCAAAGTCTTTGGGTTCTGGGGGGAGTATGGTCGCAAGGCTGAAACTTAAAGGAATTGACGGAAGGGCACCACCAGGAGCCTGCGGCTTAATTTGACTCAACACGGGGAAACTCACCAGGTCCAGACATAACTAGGATTGACAGATTGATAGCTCTTTCATGATTTTATGGGTGGTGGTGCATGGCCGTTCTTAGTTGGTGGAGTGATTTGTCTGGTTAATTCCGATAACGAACGAGACCTTAACCTGCTAAATAGCCAGGCCGGCTTTGGCTTCTTAGAGGGACTGTGCGTCTAGCTGACGGAAGTTTGAGGCAATAACAGGTCTGTGATGCCCTTAGATGTTCTGGGCCGCACGCGCGCTACACTGACAGAGCCAGCGAGACCTTGGCCGGAAGGTGGGTAATCTTGTGAAACTCTGTCGTGCTGGGGATAGAGCATTGCAATTATTGCTCTTCAACGAGGAATACCTAGTAAGCGTGAGTCATCAGCTTGCGTTGATTACGTCCCTGCCCTTTGTACACACCGCCCGTCGCTACTACCGATTGAATGGCTTAGTGAGGTCTCCGGATTGGCTTTGGGGAGCCGGCAACGGCACC
		</sequence>
		<sequence>
			<taxon idref="Infundibura_adhaerens_TUB_020326"/>
			---ACTGTGAAACTGCGAATGGCTCATTAAATCAGTTATAGTTTATTYGATGGTCCCTTACTACATGGATAACTGTGGTAATTCTAGAGCTAATACATGCTGAAAGCCCTGACTTCTGGAAGGGGTGTATTTATTAGATAAAAAACCAATG-GCCTTCGGGTCTCCTTGGTGAATCATGATAACTTCTCGAATCGCATGGCCTTGTGCCGGCGATGCTTCATTCAAATATCTGCCCTATCAACTTTCGATGGTAGGATAGAGGCCTACCATGGTTATGACGGGTAACGGGGAATAAGGGTTCGATTCCGGAGAGAGGGCCTGAGAAACGGCCCTCATGTCTAAGGATAGCAGCAGGCGCGCAAATTACCCAATCCCGACTCGGGGAGGTAGTGACAATAAATAACAATATATGGGTCTTATAATTGGAATGAGAACAATTTAAACCCCTTAACGAGGATCAATTGGAGGGCAAGTCTGGTGCCAGCAGCCGCGGTAATTCCAGCTCCAATAGCGTATATTAAAGTTGTTGCCGTTAAAAAGCTCGTAGTCGAACTTCGACCACTGCCTGCCGGTCCGGCGGTGGTTTACCTCTTGGTGAGCCATGCCCTTAATTGGAACCAGGACTTTTACTTTGAAAAAATTAGAGTGTTCAAAGCAGGCTTTGCCCGAATACATTAGCATGGAATAATAGAATAGGACGCGCGTTTCTATTTTGTTGGTTTCTAGGATCGCCGTAATGATTAATAGGGATAGTTGGGGGCATTCGTATTCAATTGCTAGAGGTGAAATTCTTGGATTTATTGAAGACGAACTACTGCGAAAGCATTTGCCAAGGATGTTTTCATTGATCAAGAACGAAGGTTAGGGGATCGAAAACGATCAGATACCGTTGTAGTCTTAACAGTAAACTATGCCGACTAGGGATCGGTAATGACTCGTTCGGCACCTGAAGAGAAATCTTTAAGTCTAGGTTCGGGGGGGAGTATGGTCACAAGGCTGAAACTTAAAAGAATTGACGGAAGGGCACCACCAGGAGCCTGCGGCTTAATTTGACTCAACACGGGGAAACTCACCAGGTCCAGACACAATAAGGATTGACAGATTGATAGCTCTTTCTTGATCTTGTGGTTGGTGGTGCATGGCCGTTCTTAGTTGGTGGAGTGATTTGTCTGGTTAATTCCGATAACGAACGAGACCTTAACCTGCTAAATAGCCCCTGTTGCTTCGGCTTCTTAGAGGGACTATGCGTTTAGTCGATGGAAGTTTGAGGCAATAACAGGTCTGTGATGCCCTTAGATGTTCTGGGCCGCACGCGCGCTACACTGACCAAGCCAGCGAGTCCTTGGCCGGAAGGTGGGTAATCTTGTGAAACTTGGTCGTGATGGGGATAGAGCATTGCAATTATTGCTCTTCAACGAGGAATACCTAGTAAGCGTGAGTCATCAGCTCGCGTTGATTACGTCCCTGCCCTTTGTACACACCGCCCGTCGCTACTACCGATTGAATGGCTTAGTGAGGTCTCTGGACCGGCGTTTGGGAGCTGGCGACAGCACC
		</sequence>
		<sequence>
			<taxon idref="Helicogloea_sp_TUB_020325"/>
			TCTACTGTGAAACTGCGAATGGCTCATTAAATCAGTTATAGTTTATTTGATGGTACCTTGCTACATGGATAACTGTGGTAATTCTAGAGCTAATACATGCTGAAAGCCCTGACTTCTGGAAGGGGTGTATTTATTAGATAAAAAACCAATG-GCCTCACGGTCTCCTTGGTGAATCATGATAACTTCTCGAATCGCATGGCCTTGTGCCGGTGATGCTTCATTCAAATATCTGCCCTATCAACTTTCGATGGTAGGATAGAGGCCTACCATGGTTATGACGGGTAACGGGGAATAAGGGTTCGATTCCGGAGAGAGGGCCTGAGAAACGGCCCTCATGTCTAAGGATAGCAGCAGGCGCGCAAATTACCCAATCCCGACTCGGGGAGGTAGTGACAATAAATAACAATATATGGGTCTTATAATTGGAATGAGTACAATTTAAACCCCTTAACGAGGATCAATTGGAGGGCAAGTCTGGTGCCAGCAGCCGCGGTAATTCCAGCTCCAATAGCGTATATTAAAGTTGTTGCCGTTAAAAAGCTCGTAGTCGAACTTCGGCCTCTGCCTGCTGGTCCGGTGGAGGCTTACCTCCTGGTGAGCCATGCCCTTAATTGGAACCCGGACTTTTACTTTGAAAAAATTAGAGTGTTCAAAGCAGGCTATGCCCGAATACATTAGCATGGAATAATAGAATAGGACGCGYGTTTCTATTTTGTTGGTTTCTAGGATCGCCGTAATGATTAATAGGGATAGTTGGGGGCATTCGTATTCAATTGCTAGAGGTGAAATTCTTGGATTTATTGAAGACGAACTACTGCGAAAGCATTTGCCAAGGATGTTTTCATTGATCAAGAACGAAGGTTAGGGGATCGAAAACGATCAGATACCGTTGTAGTCTTAACAGTAAACTATGCCGACTAGGGATCGGTAATGACTCGTTCGGCACCTGAAGAGAAATCTTTAAGTCTAGGTTCGGGGGGGAGTATGGTCGCAAGGCTGAAACTTAAAAGAATTGACGGAAGGGCACCACCAGGAGCCTGCGGCTTAATTTGACTCAACACGGGGAAACTCACCAGGTCCAGACACAATAAGGATTGACAGATTGATAGCTCTTTCTTGATCTTGTGGTTGGTGGTGCATGGCCGTTCTTAGTTGGTGGAGTGATTTGTCTGGTTAATTCCGATAACGAACGAGACCTTAACCTGCTAAATAGTCACTGTTGCTTTGACTTCTTAGAGGGACTATGCGTTTAGTCGATGGAAGTTTGAGGCAATAACAGGTCTGTGATGCCCTTAGATGTTCTGGGCCGCACGCGCGCTACACTGACCAAGCCAGCGAGTCCTTGGCCGGAAGGTGGGTAATCTTGTGAAACTTGGTCGTGATGGGGATAGAGCATTGCAATTATTGCTCTTCAACGAGGAATACCTAGTAAGCGTGAGTCATCAGCTCGCGTTGATTACGTCCCTGCCCTTTGTACACACCGCCCGTCGCTACTACCGATTGAACGGCTTAGTGAGGTCTCTGGACCGGCGGCTGGGAGCCGGCGACGGCATC
		</sequence>
		<sequence>
			<taxon idref="Uleiella_chilensis_TUB_020322"/>
			-GTACTGTGAAACTGCGAATGGCTCATTAAATCAGTTATAGTTTATTTGATGGTA-CTTGCTACATGGATAACTGTGGTAATTCTAGAGCTAATACATGCTTAAAGCCCCGACTTTGGGAAGGGGTGTATTTATTAGATAAAAACCAACCC---CCTCGGGGAGCTTTGGTGAATCATGATAACTTCTCGGATCGCATGGCCTTGTGCCGGCGATGCTTCATTCAAATATCTGCCCTATCAACTGTCGATGGTAGGATAGAGGCCTACCATGGTTGCAACGGGTAACGGGGAATAAGGGTTCGATTCCGGAGAGGGAGCCTGAGAAACGGCTACCACATCCAAGGAAGGCAGCAGGCGCGCAAATTACCCAATCCCGACACGGGGAGGTAGTGACAATAAATAACAATATATAGGTCTTATAATTGGAATGAGTACAATTTAAATCCCTTAACGAGGAACAATTGGAGGGCAAGTCTGGTGCCAGCAGCCGCGGTAATTCCAGCTCCAATAGCGTATATTAAAGTTGTTGCAGTTAAAAAGCTCGTAGTTGAATTTCAGTCCTGGCCGGTCGGTCCGGTCGGGACTTCCCTCTTGGTGATCCATGTTCTTTATTGGAACCAGGATTTTTACTTTGAAAAAATTAGAGTGTTCAAAGCAGGCTTTGCCCGAATATATTAGCATGGAATAATAAAATAGGACGTGCGGTTCTATTTTGTTGGTTTCTAGAATCGCCGTAATGATTAATAGGGACAGTTGGGGGCATTAGTATTCACATGCTAGAGGTGAAATTCTTGGATTTTGTGAAGACTAACTTCTGCGAAAGCATTTGCCAAGGATGTTTTCATTAATCAAGAACGAAGGTTAGGGGATCGAAAACGATCAGATACCGTTGTAGTCTTAACAGTAAACTATGCCGACTAGGGATTGGTCTTGACTCGATCAGCACCTTACGAGAAATCAAAGTCTTTGGGTTCTGGGGGGAGTATGGTCGCAAGGCTGAAACTTAAAGAAATTGACGGAAGGGCACCACCAGGAGCCTGCGGCTTAATTTGACTCAACACGGGGAAACTCACCAGGTCCAGACATAGTAAGGATTGACAGATTGATAGCTCTTTCTTGATTCTATGGGTGGTGGTGCATGGCCGTTCTTAGTTGGTGGAGTGATTTGTCTGGTTAATTCCGATAACGAACGAGACCTTAACCTGCTAAATAGCCCGGCCGACTTTGGCTTCTTAGAGGGACTATGCGTTTAGCTAATGGAAGTTTGAGGCAATAACAGGTCTGTGATGCCCTTAGATGTTCTGGGCCGCACGCGCGCTACACTGACGGAGCCAACGAGTCCTTGTCCGGAAGGTGGGTAATCTTGTGAAACTTCGTCGTGCTGGGGATAGAGCATTGCAATTATTGCTCTTCAACGAGGAATTCCTAGTAAGCGTGAGTCATCAGCTCGCGTTGATTACGTCCCTGCCCTTTGTACACACCGCCCGTCGCTACTACCGATTGAATGGCTTAGTGAGCCCTTGGGATCGGCGTTTGGAAGCTGGCAACAGCATC
		</sequence>
		<sequence>
			<taxon idref="Saccharomyces_cerevisae_TUB_019113"/>
			TATACGGTGAAACTGCGAATGGCTCATTAAATCAGTTATCGTTTATTTGATAGTTCCGTTCTACATGGATAACCGTGGAAAATCTAGAGCTAATACATGCGTAAAGCCCCGACTTCT-GGAGGGGTGTATTTATTAGATAAAAAATCAATG---CCCTCGGGCCTTTTGATGATTCATAATAACTTTTCGAAGCTCATGGCCTTGTGCCGGAGCTGGTTCATTCAAATTTCTGCCCTATCAACTTTCGATGGTAGGATAGAGGCCTACCATGGTTTTCACGGGTAACGGGGAATAAGGGTTCGATTCCGGAGAGGGAGCCTGAGAAACGGCTACCACATCCAAGGAAGGCAGCAGGCGCGCAAATTACCCAATCCTGACACAGGGAGGTAGTGACAATATATAACGATACA--GGTCTTGTAATTGGAATGAGTACAATGTAAATACCTTAACGAGGAACAATTGGAGGGCAAGTCTGGTGCCAGCAGCCGCGGTAATTCCAGCTCCAATAGCGTATATTAAAGTTGTTGCAGTTAAAAAGCTCGTAGTTGAACTTTGGGCCTGGGCGGGCGGTCTGGCCGGGTCTTTCCTTCTGGCTAGCCG-------------AACCAGGACGATTACTTTGAGGAAATTAGAGTGTTCAAAGCAGGCTTTGCTCGGATATATTAGCATGGAATAATAGAATAGGACGTATGGTTCTATTTTGTTGGTTTCTAGGACCATCGTAATGATTAATAGGGACGGTCGGGGGCATCAGTATTCAGTTGTCAGAGGTGAAATTCTTGGATTAACTGAAGACTAACTACTGCGAAAGCATTTGCCAAGGACGTTTTCATTAATCAAGAACGAAAGTTAGGGGATCGAAGATGATCAGATACCGTCGTAGTCTTAACCATAAACTATGCCGACTAGGGATTGG----TGCCCATTCAGCACCTTACGAGAAATCAAAGTTTTTGGGTTCTGGGGGGAGTATGGTTGCAAGGCTGAAACTTAAAGGAATTGACGGAAGGGCACCACCAGGAGCCTGCGGCTTAATTTGACTCAACACGGGGAAACTCACCAGGTCCAGACGTAATAAGGATTGACAAGTTAG-AGACTTCTCTTGATCTTACGGGTGGTGGTGCATGGCCGTTTTTAGTCCTTGGAGTGATTTGTCTGCTTAATTGCGATAACGGACGAGACCTTAACCTGCTAAATAGGGCTGCGAGCATCCTCTTCTTAGAGGGACTATGTATCAAACCCATGGAAGTTTGAGGCAACAACAGGTCTGTGATGCCCTTAGACGTTCTGGGCCGCACGCGCGCTACACTGACGGAGCCAGCAAGGCCTTGGTCGAGAGGTGGGTAATCTCGTGAAACTCCGTCGTGCTGGGGATAGAGCATTGTAATTTTTGCTCTTCAACGAGGAATTCCTAGTAAGCGCAAGTCATCAGCTTGCGTTGATTACGTCCCTGCCCTTTGTACACACCGCCCGTCGCTACTACCGATTGAATGGCTTAGTGAGGCTTCAAGATTGGCGCCGCAGGAGGGGCAACTTTCCC
		</sequence>
		<sequence>
			<taxon idref="Candida_sake_TUB_020328"/>
			TATACAGTGAAACTGCGAATGGCTCATTAAATCAGTTATCGTTTATTTGATAGTACCTTACTACTTGGATATCCGTGGTAATTCTAGAGCTAATACATGCTTAAAATCCCGACCTCTGGAAGGGATGTATTTATTAGATAAAAAATCAATG---TCTTCGGACTCTTTGATGATTCATAATAACTTTTCGAATCGCATGGCCTTGTGCTGGCGATGGTTCATTCAAATTTCTGCCCTATCAACTTTCGATGGTAGGATAGTGGCCTACCATGGTTTCAACGGGTAACGGGGAATAAGGGTTCGATTCCGGAGAGGGAGCCTGAGAAACGGCTACCACATCCAAGGAAGGCAGCAGGCGCGCAAATTACCCAATCCCGACACGGGGAGGTAGTGACAATAAATAACGATACATGGGTCTTGTAATTGGAATGAGTACAATGTAAATACCTTAACGAGGAACAATTGGAGGGCAAGTCTGGTGCCAGCAGCCGCGGTAATTCCAGCTCCAAAAGCGTATATTAAAGTTGTTGCAGTTAAAAAGCTCGTAGTTGAACCTTGGGCTTGGTTAGCCGGTCCAACCGAGCCTTTCCTTCTGGGTAAC-------CTTTCTTTAACCAGGACTTTTACTTTGAAAAAATTAGAGTGTTCAAAGCAGGCTTTGCTCGAATATATTAGCATGGAATAATAGAATAGGACGTATGGTTCTATTTTGTTGGTTTCTAGGACCATCGTAATGATTAATAGGGACGGACGGGGGTATCAGTATTCAGTTGTCAGAGGTGAAATTCTTGGATTTACTGAAGACTAACTACTGCGAAAGCATTTACCAAGCACGTTTTCATTAATCAAGAACGAAAGTTAGGGGATCGAAGATGATCAGATACCGTCGTAGTCTTAACCATAAACTATGCCGACTAGGGATCGGTATTGACGCACTCGGCACCTTACGAGAAATCAAAGTCTTTGGGTTCTGGGGGGAGTATGGTCGCAAGGCTGAAACTTAAAGGAATTGACGGAAGGGCACCACCAGGAGCCTGCGGCTTAATTTGACTCAACACGGGGAAACTCACCAGGTCCAGACACAATAAGGATTGACAGATTGAGAGCTCTTTCTTGATTTTGTGGGTGGTGGTGCATGGCCGTTCTTAGTTGGTGGAGTGATTTGTCTGCTTAATTGCGATAACGAACGAGACCTTAACCTACTAAATAGTGCTGCTAGCTTTCACTTCTTAGAGGGACTATATTTCAAGTCGATGGAAGTTTGAGGCAATAACAGGTCTGTGATGCCCTTAGACGTTCTGGGCCGCACGCGCGCTACACTGACGGAGCCAGCGAGACCTTGGCCGAGAGGTGGGAAATCTTGTGAAACTCCGTCGTGCTGGGGATAGAGCATTGTAATTATTGCTCTTCAACGAGGAATTCCTAGTAAGCGCAAGTCATCAGCTTGCGTTGATTACGTCCCTGCCCTTTGTACACACCGCCCGTCGCTACTACCGATTGAATGGCTTAGTGAGGCCTCCGGATTGGCTTAAGAAAGGGGGCAACCTCATT
		</sequence>
		<sequence>
			<taxon idref="Taphrina_populina_TUB_020327"/>
			TATACAGTGAAACTGCGAATGGCTCATTAAATCAGTTATCGTTTATTTGATAGTACCTTGCTAATTGGATACGCCTGGCAATTCTAGAGCTAATACATGCGTCCAAGCCCGACCTCTGGAAGGGCTGTATTTATTAGATAAAAAATCAACA------------TCCGTGATGATTCATAATAACTTGTCGAATCGCAGGGCCTCGAGCCGGCGATGGTTCATTCAAATTTCTGCCCTATCAACTTTCGATGGTAGGATAGAGGCCTACCATGGTTTCAACGGGTAACGGGGAATTAGGGTTCGGTTCCGGAGAGGGAGCCTGAGAAACGGCTACCACATCCAAGGAAGGCAGCAGGCGCGCAAATTACCCAATCCCGACACGGGGAGGTAGTGACAATAAATAACGATGCACGGGTCTTGTAATTGGAATGAGTACAATGTAAATACCTTAACGAGGAACAATTGGAGGGCAAGTCTGGTGCCAGCAGCCGCGGTAATTCCAGCTCCAAGAGCGTATATTAAAGTTGTTGCAGTTAAAAAGCTCGTAGTTGAACCTTGGAGGCGCCGTGCCGGTCC------------------GAGGCGGCTCTTTCCTCCTCCTGAGGAGGACTGTTACTTTGAGTAAATGAGAGTGTTCAAAGCAGGCCACGCTTGAATCTGTTAGCATGGAATAATAGAATAGGACGCATGGTTCTATTTTGTTGGTTTCTAGGACCATCGTAATGATTAATAGGGACGGTCGGGGGCATCAGTATTCAGTTGTCAGAGGTGAAATTCTTGGATTTACTGAAGACTAACTACTGCGAAAGCATTTGCCAAGGACGTTTTCATTAATCAAGAACGAAAGTTAGGGGATCGAAGATGATCAGATACCGTCGTAGTCTTAACCATAAACTATGCCGACTAGGGATCGGTAGTGACGCGCTCGGCACCTTACGAGAAATCAAAGTCTTTGGGTTCTGGGGGGAGTATGGTCGCAAGGCTGAAACTTAAAGGAATTGACGGAAGGGCACCACCAGGAGCCTGCGGCTTAATTTGACTCAACACGGGGAAACTCACCAGGTCCAGACACAATAAGGATTGACAGATTGAGAGCTCTTTCTTGATTTTGTGGGTGGTGGTGCATGGCCGTTCTTAGTTGGTGGAGTGATTTGTCTGCTTAATTGCGATAACGAACGAGACCTTAACCT-CTAAATAGCGCCGCTAGCCTTCGCTTCTTAGGGGGACTATACTTGAAGTCGATGGAAGTTTGAGGCAATAACAGGTCTGTGATGCCCTTAGACGTTCTGGGCCGCACGCGCGCTACACTGACGGAGCCAGCGAGACCTTGGCCGAGAGGTGGGAAATCTTGGGAAACTCCGTCGTGCTGGGGATAGAGCATTGCAATTATTGCTCTTCAACGAGGAATTCCTAGTAAGCGCAAGTCATCAGCTTGCGTTGATTACGTCCCTGCCCTTTGTACACACCGCCCGTCGCTACTACCGATTGAATGGCTTAGTGAGGCCTCCGGATTTGTCT----AAGCCGAGGGCGACCTT
		</sequence>
	</alignment>

	<!-- The sequence alignment (each sequence refers to a taxon above).         -->
	<!-- ntax=111 nchar=1841                                                     -->
	<alignment id="alignment2" dataType="nucleotide">
		<sequence>
			<taxon idref="Ustilago_maydis_TUB_019110"/>
			AGAGGGAAGAGCCCAAGATTGAAAGCTGGCGTCGGCGTCCGCATTGTAATCTCAAGAAGTGTTTTCCGCTTCGGACCATGCCTAAGTCCCTTGGAAAAGGGCATCATAGAGGGTGATAATCCCGTACATGGCATGGAGCGTGTGATACACTTTCTAAGAGTCGAGTTGTTTGGGAATGCAGCTCAAAATGGGTGGTAAATGCCATCTAAGGCTAAATATTGGGGAGAGACCGATAGCGAACAAGTACAGTGATGGAAAGATGAAAAGAACTTTGAAAAGAGAGTTAAACAGTACGTGAAATTGCCAAAAGGGAAGGGTAGGAGGTCAGAGATGCGGTCTGGGATTCAGCCTTGTGCTGGGTGTTATTGCAGGCCAACGTCGGTTTTGGGCGCTGGAGAAGGGTGGAAGGAATGTGGCGGGTGTGTTATAGCCTCTGGATACAGTGACCGAGACCGAGGAGCTTAGGGCGTTGGCATAATGGCCCTCTACCACCCGTCTTGAAACACGGACCAAGGAGTCTAACATGTATGCGAGTCTTTGGGTGCAAACCCATAGGCGCAATGAAAGTGGTGCACCATCGACCGATCCTCAGTCGTGGATTTGAGTAAGAGCATACCTGTTGGGACCCGAAAGATGGTGAACTATGCCTGAATAGGGTGAAGCCAGAGGAAACTCTGGTGGAGGCTCGTAGCGGTTCTGACGTGCAAATCGATCGTCAAATTTGGGTATAGGGGCGAAAGACTAATCGAACCATCTAGTAGCTGGTTCCTGCCGAAGTTTCCCTCAGGATAGCAGAAACTCGATCAGTTTTATGAGGTAAAGCGAATGATTAGAGGCCTTGGGGAAGTAACTTCCTTAACCTATTCTCAAACTTTAAATGTGTAAGAAGCCCTTGTTACTTAAAGAGTTTCTAGTGGGCCATTTTTGGTAAGCAGAACTGGCGATGCGGGATGAACCGAACGTTGGGTTAAGGTGCCAAAGTATACGCTCATCAGATACCAGAAAAGGTGTTATTTAGTCTAGACAGTGGGACGGTGGCCATGGAAGTCGGAAACCGCTAAGGAGTGTGTAACAACTCACCCACCGAATTAAGTAGCCCTGAAAATGGATGGCGCTCAAGCGTATCACCGATACCCAACCGTCAGTGT-TTAGCGAAGCGCTGACGAGTAGGCAGGCGTGGGGGTGTATGGAAGCCTTGGCTGTGAAGCTGGGTGGAACGGCCTCTAGTGCAGATCTTGGTGGCAGTAGCAAATATTCAAGTGAGAACCTTGAAGACTGAAGTGAGGAAAGGTTCCACGATTACAGCAATTGAACGTGGGTTAGCCGATCCTAAGAGATAGGGAAGTTCCGTATGATATCGAAAGGGAAACAGGTTAAAATTCCTGTGCCGGGATGTGGGGCGGCAACGCAAACAAACTAGGAGACGTCGGCGGAAGCCCTGGGGAGAGTTCTTTTCTTTTCTTAACGACGGCACCTCGGAATCAATTTACTTGGAGAAGGGGTAGGTCTGTCGGCAGAGCTAGGTGCCTGGTCCGGAGCGCTTTCGACGACCCTTGAAAATCCTAGGGAGCGTTTCACACCCGGTCGTACTCATAACCGCATCAGGTCCTCAAGGTGAACAGCCTCTAGTTGATAGAATAATGTAGATAAGGGAAGTCGGCAAATTAGATCCGTAACTTCGGGATAAGGATTGGCTCTAAGGGTTAGGTGGTTAGGGCCTTTGTGTCTGGACTGTGAGGCGGACGTGGAAGGCATTGGCGGGCGTCCTTTCCACGATGAATAACCAACTTAGAACTGGTACGGACAAGGGGAATCTGACTGTCTAATTAAAACATAGCAT
		</sequence>
		<sequence>
			<taxon idref="Geastrum_sessile_TUB_020313"/>
			AGAGGGAAAAGCTCAAATTTGAAATCTGGCGGCGTCGTCCGAGTTGTAATCTAGAGAAGTGTTTTCCGTGCTGGACCGTGTACAAGTCCTTTGGAACAAGGCGTCATAGAGGGTGAGAATCCCGTCTACGACACGGACTATGTGATACACTCTCAACGAGTCGAGTTGTTTGGGAATGCAGCTCAAAATGGGTGGTAAATTCCATCTAAAGCTAAATACAGGCGAAAGACCGATAGCGAACAAGTACCGTGAGGGAAAGATGAAAAGCACTTTGGAAAGAGAGTTAAACAGTACGTGAAATTGTTGAAAGGGAAACGCTTGGAGTCAGTCGCGTCTTCAGAAACTCAGCCTGGTGCCTGGTGTAGAGACGGGCCAGCATCAGTTTCGGTCACCAGAAAAAGGCGAGAGGAAGGTGGCGGGTGTGTTATAGCCTTCGTATGTGGTGGCTGGGACTGAGGAGCTTAGGATGCTGGCGTAATGGCTTTAAACGACCCGTCTTGAAACACGGACCAAGGAGTCTAACATGCCTGCGAGTATTTGGGTGCAAACCCATATGCGGAATGAAAGTGAGGCACCGACGCCCGGACCAGAGTGACGGTTCCGAGGTAGAGCATGTATGTTGGGACCCGAAAGATGGTGAACTATGCCTGAGTAGGGTGAAGCCAGAGGAAACTCTGGTGGAGGCTCGTAGCGATTCTGACGTGCAAATCGATCGTCGAACTTGGGTATAGGGGCGAAAGACTAATCGAACCATCTAGTAGCTGGTTCCTGCCGAAGTTTCCCTCAGGATAGCAGAGACTCAATCAGATTTATGTGGTAAAGCGAATGATTAGGGGCCTTGGGGTTGAAACAACCTTAACCCATTCTCAAACTTTAAATATGTAAGAACGACGCGTCACTTGAAGAGTCTCTAGTGGGCCATTTTTGGTAAGCAGAACTGGCGATGCGGGATGAACCGATCGTGAGGTTAAGGTGCCGGAATACACGCTCATCAGACACCACAAAATGTGTGAGTTCATCTAGACAGCAGGACGGTGGCCATGGAAGTCGGAACCCGCTAAGGAGTGTGTAACAACTCACCTGCCGAATGAACTTGCCATGAAAATGGATGGCGCTCAAGCGTGTTACCCATACCTCACCGTCAGCGTTAAAGTGATGCGCTGACGAGTAGGCAGGCGTGGAGGTGTGAAGCAGCCTAGGCAGTGATGCTGGGTGAAACGGCCTCTAGTGCAGATCTTGGTGAAAGTAGCAAATAGACGAGTGAGAACCTCGTTGACTGAAGTGGAGAAAGGTTCCATGGTAACAGCAGTTGGACATGGGTTAGTCGATCCTAAGAGATAGGGAAGCTCCGTTTCATATCGAAAGGGAATCCGGTTAAGATTCCGGAACCAGGATGTGGGGCGGTAACGCAAATGAACTTGGAGACGCTGGCGGGGGCCCCGGGAAGAGTTTTCTTTTCTCCTTAACAGTCTCACCCTGAAATCGGTTTGTCCGGAGCTAGGGTTCAATGGCTGGTAGAGCTCGGCGCCGGGTCCGGTGCGCTCTCGACAGTCCTTGAAAATCCAAGGGAACGCTTCACACCTGGTCGTACTCATAACCGCAGCAGGTCTCCAAGGTGAACAGCCTCTAGTTGATAGAACAATGTAGATAAGGGAAGTCGGCAAAATAGATCCGTAACTTCGGGAAAAGGATTGGCTCTAAGGGTTGGGCACGTCGGGCCTTGAGGCTGGGACTACTGGACGGACGTGGACGGTCTTGGCGGGCGTCCGGCGTGCGCTTAACAACCGACTTAGAACTGGTACGGACAAGGGGAATCTGACTGTCTAATTAAAACATAGCAT
		</sequence>
		<sequence>
			<taxon idref="Plicaturopsis_crispa_TUB_020294"/>
			AGCGGGAAAAGCTCAAATTTAAAATCTGGCGGTGCCGTCCGAGTTGTAATCTGGAGAAGCGCTATCCGCGCCGGACCGTGTACAAGTCTCTTGGAAAAGAGCATCATAGAGGGTGAGAATCCCGTCTTTGACACGGACTATGTGATGTGCTTTCTACGAGTCGAGTTGTTTGGGAATGCAGCTCAAATCGGGTGGTAAATTCCATCTAAAGCTAAATATTGGCGAGAGACCGATAGCGAACAAGTACCGTGAGGGAAAGATGAAAAGAACTTTGGAAAGAGAGTTAAACCGTACGTGAAATTGTTGAAAGGGAAACGCTTGAAGTCAGTCGCGTCTGCCGAGGATCAACCTTGTGCTCGGTGCAGTGACGGGTCAGCATCAATTTTGATTGCGGGATAAAGTGCGAGGGAATGTGGCGGATGTGTTATAGCCCTCGCATGCCGCGGTTGGGATTGAGGAGCTTAGGATGCTGGCGTAATGGCTTTAATCGACCCGTCTTGAAACACGGACCAAGGAGTCTAACATGCCCGCGAGTGTTTGGGTGCAAACCCGGACGCGTAATGAAAGTGGAGCATCGACGCCCGGACCAGAGTGACGGTTCCGCGGTAGAGCGTGTATGTTGGGACCCGAAAGATGGTGAACTATGCCTGAATAGGGTGAAGCCAGAGGAAACTCTGGTGGAGGCTCGTAGCGATTCTGACGTGCAAATCGATCGTCGAATTTGGGTATAGGGGCGAAAGACTAATCGAACCATCTAGTAGCTGGTTCCTGCCGAAGTTTCCCTCAGGATAGCAGAAACTCGATCAGATTTATGTGGTAAAGCGAATGATTAGAGGCCTTGGGGTTGAAACAACCTTAACCTATTCTCAAACTTTAAATATGTAAGAACGAGCCGTCTCTTAGAGAGTTTCTAGTGGGCCATTTTTGGTAAGCAGAACTGGCGATGCGGGATGAACCGAACGCGAGGTTAAGGTGCCGGAATACATGCTCATCAGACACCACAAAAGGTGTCAGTTCATCTAGACAGCAGGACGGTGGCCATGGAAGTCGGAATCCGCTAAGGAGTGTGTAACAACTCACCTGCCGAATGAACTGGCCCTGAAAATGGATGGCGCTCAAGCATGTTACCCATACCTCGCCGTCAACGTTGCAGCGACGCGTTGACGAGTAGGCAGGCGTGGAGGTGTGAAGAAGCTTTGGCAGTGATGCTGAGTGGAACGGCCTCTAGTGCAGATCTTGGTGGTAGTAGCAAATATTCAAGTGAGATCCTTGAAGACTGAAGTGGAGAAAGGTTCCATGGTAACAGCAGTTGGACATGGGTTAGTCGATCCTAAGAGATAGGGAAGCTCCGTTTTATATCGAAAGGGAATCCGGTTAATATTCCGGAACTGGGATGTGGAACGGCAACGTAATTGAACTTGGAGACACTGGCGAGGGCCCCGGGAAGAGTTTTCTTTTCTCCTTAACAGCTTAACCCTGGAATCGGTTCGTCCGGAGATAGGGTCCGATGGCTGGTAGAGCTCGACGTCGGGTCCGGTGCGTTCTCGACAGTCCTTGAAAATCCAAGGGAATGTTTCACACCTAGTCGTACTCATAACCGCAGCAGGTCTCCAAGGTGAACAGCCTCTAGTTGATAGAACAATGTAGATAAGGGAAGTCGGCAAAATAGATCCGTAACTTCGGGATAAGGATTGGCTCTAAGGGTTGGGTGCGTCGGGCCTTGGGGCCGGGACTGTGAGACGGACGTGAAAGGCCTTGGCGAGCGTCCGGCGCACGCTTAACAACCGACTTAGAACTGGTACGGACAAGGGGAATCTGACTGTCTAATTAAAACATAGCAT
		</sequence>
		<sequence>
			<taxon idref="Microbotryum_saponariae_TUB_019112"/>
			AGCGGGAAAAGCTCAAATTTGTAATCTGGCGCCGGCGTCCGAGTTGTAATCTCGAGAAGTATTTTCCGCGCTGGACCGCACATAAGTCTGTTGGAATACAGCGTCATAG-TGGTGAGAACCCCGTATAGGGTGCGGATGCTGTGATATACTTTCGAAGAGTCGAGTTGTTTGGGAATGCAGCTCAAATTGGGTGGTAAATTCCATCTAAAGCTAAATATTGGCGAGAGACCGATAGCGAACAAGTACCGTGAGGGAAAGATGAAAAGCACTTTGGAAAGAGAGTT-AACAGTACGTGAAATTGTTGGAAGGGAAACGCTTGAAGTCAGACTTGCATTTTGGAGTTCAGCC----GCAAGGTGTATTCGCAGGCCAGCATCAGTTTTTGGGGGTGGAAAAGCGCGGTTCGAAGGTAGCGGCTGTGTTATAGCTTCTGGATTCACTTTTGGGGACTGAGGAACTTAGGATGCTGGTGGAATGGCTTTAAACGACCCGTCTTGAAACACGGACCAAGGAGTCTAACATGCTTGCGAGTGTTTGGGTGTAAACCCGGACGCGTAATGAAAGTGGTGCACCATCGACCGATCTGGAAAGATGGATTTGAGTAAGAGCAATTATGTTGGGACCCGAAAGATGGTGAACTATGCCTGAATAGGGTGAAGCCAGAGGAAACTCTGGTGGAGGCTCGTAGCGGTTCTGACGTGCAAATCGATCGTCAAATTTGGGTATAGGGGCGAAAGACTAATCGAACCATCTAGTAGCTGGTTCCTGCCGAAGTTTCCCTCAGGATAGCAGAAACTCAATCAGTTCTATGAGGTAAAGCGAATGATTAGAGGCCTTGGGGTTGAAACAACCTTAACCTATTCTCAAACTTTAAATATGTAGGAAGTCCTTGCTACTTGAAGAGTTTCTAGTGGGCCATTTTTGGTAAGCAGAACTGGCGATGCGGGATGAACCGAACGCGAGGTTAAGGTGCCGGAATACACGCTCATCAGACACCACAAAAGGTGTTAGTTCATCTAGACAGCCGCACGGTGGCCATGGAAGTCGGAATCCGCTAAGGAGTGTGTAACAACTCAACGGCCGAATGAACTAGCCCTGAAAATGGATGGCGCTCAAGCGTGTTACCCATACCTCGCCGTCAGCGC--TTTCGAGACGTTGACGAGTAGGCAGGCGTGGAGGTGTGAAGAAGCTTTTGCAGTGATGCGGAGTAGAACGGCCTCTAGTGCAGATCTTGGTGGTAGTAGCAAATATTCAAGTGAGAACCTTGAAGACTGAAGTGGGGAAGGGTTCCATGGTAACAGCAGTTGGACATGGGTGAGTCGGTCCTAAGAGATAGGGGAATTCCGTTTCATATCGAAAGGGAATACGGTTAAAATTCCGTAACCGAGATGTAGAACGGTGACGTAAATGAACTTGGAGACGCCGGTAAGGGCCCTGGGAAGAGTTATCTTTTCTCCTTTACAATCTAACCCTGGAATCGGATTATCCGGAGATAGGGTCTAATGGTTGGTAGAGCATTGCGTGATGTCCGGTGCGTCCTTAACGGCCCTTGAAAATCCGAGGGAATGTCTTACACTCGCTCGTACCCATATCCGCATCAGGTCCCCAAGGTGATCAGCCTCTAGTCCATAGAATAATGTAGATAAGGGAAGTCGGCAAAATAGATCCGTAACTTCGGGAAAAGGATTGGCTCATAGGATAGGGTACATCGGGGCCTTGAGTTGGGACTATTGGGCGGACTCGGCGCTCTTGGCCGGGCGTCTGGTGTACAATTAACTATCAACTATGAACTGGTACGGACAAGGGGAATCTGACTGTCTAATTAAAACATAGCAT
		</sequence>
		<sequence>
			<taxon idref="Phlebia_radiata_TUB_020308"/>
			-------AAAGCTCAAATTTAAAATCTGGCGGTATCGTCCGAGTTGTAGTCTGGAGAAGCGTCTTCCGCGCTGGACCGTGTACAAGTCTCTTGGAACAGAGCGTCGTAGAGGGTGAGAATCCCGTCTTTGACACGGACTATGTGATGCGCTCTCAAAGAGTCGAGTTGTTTGGGAATGCAGCTCAAAATGGGTGGTAAATTCCATCTAAAGCTAAATATTGGCGAGAGACCGATAGCGAACAAGTACCGTGAGGGAAAGATGAAAAGCACTTTGGAAAGAGAGTTAAACAGTACGTGAAATTGCTGAAAGGGAAACGATTGAAGTCAGTCGCGTCGTCTAGAACTCAACCTTGGGCTCGGTGCATTGACGGGCCAGCATCAGTTTTGACCGTTGGAAAAAGGTCCTTGGAATGTGGCGGGTGTGTTATAGCCTTCGTATACGACGGTTGGGACTGAGGAGCTTAGGATGCTGGCGTAATGGCTTTAAACGACCCGTCTTGAAACACGGACCAAGGAGTCTAACATGCCTGCGAGTGTTTGGGTGTAAACCCGAGCGCGTAACGAAAGTGGAGCACCGACGCCCACACCAGAGTGACGGATGTGCGGTTGAGCATGTATGTTGGGACCCGAAAGATGGTGAACTATGCCTGAATAGGGTGAAGCCAGAGGAAACTCTGGTGGAGGCTCGTAGCGATTCTGACGTGCAAATCGATCGTCAAATTTGGGTATAGGGGCGAAAGACTAATCGAACCATCTAGTAGCTGGTTCCTGCCGAAGTTTCCCTCAGGATAGCAGAAACTCGATCAGATTTATGTGGTAAAGCGAATGATTAGAGGCCTTGGGGTTGAAACAACCTTAACCTATTCTCAAACTTTAAATATGTAAGAACGAGCCGTCACTTAAAGAGTTTCTAGTGGGCCATTTTTGGTAAGCAGAACTGGCGATGCGGGATGAACCGAACGCGAGGTTAAGGTGCCGGAATACACGCTCATCAGACACCACAAAAGGTGTTAGTTCATCTAGACAGCAGGACGGTGGCCATGGAAGTCGGAACCCGCTAAGGAGTGTGTAACAACTCACCTGCCGAATGAACTAGCCCTGAAAATGGATGGCGCTCAAGCGTGTTACCCATACCTCGCCGTCAGCGTTGAAGTGACGCGTTGACGAGTAGGCAGGCGTGGAGGTGTGAAGAAGCCTAGGCAGTGATGCTGGGTGAAACAGCCTCTAGTGCAGATCTTGGTGGTAGTAGCAAATATTCAAGTGAGAACCTTGAAGACTGAAGTGGAGAAAGGTTCCATGGTAACAGCAGTTGGACATGGGTCAGTCGATCCTAAGAGATAGGGAAGCTCCGTTTCATATCGAAAGGGAATCCGGTTAAAATTCCGGAACCAGAATGTGGGACGGCAACGTAAATGAACTTGGAGACGTCGGCGAGGGCCCCGGGAAGAGTTATCTTTTCTCCTTAACAGCTTCACCCTGAAATCGGATTGTCCGGAGATAGGGTTCAATAGCTGGTAGAGCTCGACGTCGGGTCCGGTGCGTTCTCGACGACCCTTGAAAATCCAAGGGAACGTTTCACGTCTGGTCGTACTCATAACCGCAGCAGGTCTCCAAGGTGAACAGCCTCTAGTTGATAGAACAATGTAGATAAGGGAAGTCGGCAAAATAGATCCGTAACTTCGGGAAAAGGATTGGCTCTAAGGGTTGGGTACGTCGGGCCTTGGAGCTGGGACTGTGGGACGGACGTGGATGACTTTGGCGGGCGTCCGGCGTACGTTTAACGACCGACTTAGAACTGGTACGGACAAGGGGAATCTGACTGTCTAATTAAAACATAGCAT
		</sequence>
		<sequence>
			<taxon idref="Amphinema_byssoides_TUB_020296"/>
			AGCGGGAAAAGCTCAAATTTAAAATCTGGCGGTGCCGTCCGAGTTGTAATCTGGAGAAGTGTTTTCCGCGTCGGACCGTGTACAAGTCTTCTGGAACGGAGCGTCATAGAGGGTGAGAATCCCGTCTCTGACACGGACTGTGTGATACGCTCTCGAAGAGTCGAGTTGTTTGGGAATGCAGCTCAAAATGGGTGGTAAATTCCATCTAAAGCTAAATATTGGCGAGAGACCGATAGCGAACAAGTACCGTGAGGGAAAGATGAAAAGCACTTTGGAAAGAGAGTTAAACAGTACGTGAAATTGTTGAAAGGGAAACGTTTGAAGTCAGTCGCGTCGGCCGGGACTCAACCTTGTGCTCGGTGCATTGACGGGTCAGCATCAATTTTGACYGTCGGATAAAGGCCGAGGGAACGTGGCGGGTGTGTTATAGCCCTCGCATACGACGATTGGGATTGAGGAGCTTAGGATGCTGGCATAATGGCTTTAAGCGACCCGTCTTGAAACACGGACCAAGGAGTCTAACATGCCCGCGAGTGTTTGGGTGAAAACCCGAGCGCGTAATGAAAGTGGAGCATCGACGCCCGGACCAGAGTGACGGATCTGCGGTAGAGCGTGTATGTTGGGACCCGAAAGATGGTGAACTATGCCTGAATAGGGTGAAGCCAGAGGAAACTCTGGTGGAGGCTCGTAGCGATTCTGACGTGCAAATCGATCGTCGAATTTGGGTATAGGGGCGAAAGACTAATCGAACCATCTAGTAGCTGGTTCCTGCCGAAGTTTCCCTCAGGATAGCAGAAACTCGATCAGATTTATGTGGTAAAGCGAATGATTAGAGGCCTTGGGGTTGAAACAACCTTAACCTATTCTCAAACTTTAAATATGTAAGAACGAGCCGTCTCTTTGAGAGTTTCTAGTGGGCCATTTTTGGTAAGCAGAACTGGCGATGCGGGATGAACCGAACGCGAGGTTAAGGTGCCGGAATCTACGCTCATCAGACACCAAAAAAGGTGTTGATTCATCTAGACAGCAGGACGGTGGCCATGGAAGTCGGAATCCGCTAAGGAGTGTGTAACAACTCACCTGCCGAATGAATCAGCCCTGAAAATGGATGGCGCTCAAGCGTAGTACCCATACCTCGCCGTTAGCGTTGAAGTGACGCGCTAACGAGTAGGCAGGCGTGGGGGTGTGAAGAAGCCTTGGCAGCGATGCTGGGTGGAACGGCCCCTAGTGCAGATCTTGGTGGTAGTAGCAAATATTCAAGTGAGAACCTTGAAGACTGAAGTGGAGAAAGGTTCCGTGGTAACAGCAGTTGGACACGGGTCAGTCGATCCTAAGAGATAGGGAAACTCCGTTTTATATCGAAAGGGAATCCGGTTAATATTCCGGAACCAGGACATGGAACGGCAACGTAAATGAACTTGGCGACGCTGGCGAGGGCCCCGGGAAGAGTTATCTTTTCTCCTTAACAGCCTAACCCTGAAATCGGTTTGTCCGGAGCTAGGGTCTGATGGCTGGTAGAGCTCGACGTCGGGTCCGGTGCGTTCTCGACAGCCCTTGAAAAACCAAGGGAATGTTTCATGCCTGGTCGTACTCATAACCGCAGCAGGTCTCCAAGGTGAACAGCCTCTAGTTGATAGAACAATGTAGATAAGGGAAGTCGGCAAAATAGATCCGTAACTTCGGGAAAAGGATTGGCTCTAAGGGTTGGGTGCGTCGGGCCTTGTGCTGGGGATTG-ACGACGGTCGTGAAAGGCCTTGGCGCAGTTCCGGCGCACGCTTAACAACCGACTTAGAACTGGTACGGACAAGGGGAATCTGACTGTCTAATTAAAACATAGCAT
		</sequence>
		<sequence>
			<taxon idref="Phellinus_igniarus_TUB_020298"/>
			--------AAGCTCAAATTTAAAATCTGGCGGGCTCGTCCGAGTTGTAATCTGGAGAAGCGTTTTCCGCGTCGGACCGTGCATAAGTCTCCTGGAACGGAGCGTCATAGAGGGTGAGAATCCCGTCCATGGCACGGACCGTGTGATACGTTTTCAAAGAGTCGAGTTGTTTGGGAATGCAGCTCAAAACGGGTGGTAAATTCCATCTAAAGCTAAATATTGGCGAGAGACCGATAGCGAACAAGTACCGTGAGGGAAAGATGAAAAGCACTTTGGAAAGAGAGTTAAACAGTACGTGAAATTGTTGAAAGGGAAACGCTTGAAGTCAGTCGCGTCCGACGGAACTCAGCCTTGGGCCTGGTGTACGGACGGGTCAACATCAGTTTTGACCGGTGGAAAAAGGTAGGGGGAATGTAGCTGGCGTGTTATAGCCCCTGTATGCATCGGTCGGGACTGAGGAGCTTAGGATGTTGGCATAATGGCTTTAAGCGACCCGTCTTGAAACACGGACCAAGGAGTCCAACATGCTTGCGAGTGTTCGGGTGAAAACCCTTGCGCGTAATGAAAGTAGTGCACCGACGCCCGGCCCTGACTGACGGTGCTGCGGTAGAGCAAGTATGCTGGGACCCGAAAGATGGTGAACTATGCCTGAATAGGGCGAAGCCAGAGGAAACTCTGGTGGAGGCTCGTAGCGATTCTGACGTGCAAATCGATCGTCAAATTTGGGTATAGGGGCGAAAGACTAATCGAACCATCTAGTAGCTGGTTCCTGCCGAAGTTTCCCTCAGGATAGCAGAAGCTCAATCAGATTTATGTGGTAAAGCGAATGATTAGAGGCCTTGGGGTTGAAACAACCTTAACCTATTCTCAAACTTTAAATATGTAAGAACGGGCCGTCTCTTGAAGAGCTTCTAGTGGGCCATTTTTGGTAAGCAGAACTGGCGATGCGGGATGAACCGAACGCGAGGTTAAGGTGCCGGAATGCACGCTCATCAGACACCACAAAAGGTGTTAGTTCATCTAGACAGCAGGACGGTGGCCATGGAAGTCGGAATCCGCTAAGGAGTGTGTAACAACTCACCTGCCGAATGAACTAGCCCTGAAAATGGATGGCGCTCAAGCGTGCTACCCATACCTCGCCGTCCGCGTTGAAGTGACGCGTGGACGAGTAGGCAGGCGTGGAGGTGTGAAGAAGCCTTGGCAGCGATGCTGGGTGAAACGGCCTCTAGTGCAGATCTTGGTGGTAGTAGCAAATATTCAAGTGAGAACCTTGAAGACTGAAGTGGAGAAAGGTTCCATGGTAACAGCAGTTGGACATGGGTTAGTCGATCCTAAGAGATAGGGAAGCTCCGTTTCATATCGAAAGGGAATCCGGTTAAGATTCCGGAACCAGGATGTGGAGCGGCAACGCAAATGAACTTGGAGACGTCGGCGGGAGCCCCGGGAAGAGTTTTCTTTTCTCCTTAACCGTCTCACCCTGAAATCGGATTGTCCGGAGCTAGGGTTCAATGGCGGGTAGAGCTCGACGTCGGGTCCGGTGCGCTCTCGACGACCCTTGAAAATCCAAGGGAATGCTTCACACCTGGTCGTACTCATAACCGCAGCAGGTCTCCAAGGTGAACAGCCTCTAGTTGATAGAACAATGTAGATAAGGGAAGTCGGCAAAATAGATCCGTAACTTCGGGATAAGGATTGGCTCTAAGGGTTGGGTGCATCGGGCCTTGGGCCTGGGACTGCTGGACGGACGCAGAGAGCCTTGGCGGGCGTCCGGTGCACGCTTAACAACCGACTTAGAACTGGTACGGACAAGGGGAATCTGACTGTCTAATTAAAACATAGCAT
		</sequence>
		<sequence>
			<taxon idref="Myxarium_grilletii_RoKi_218"/>
			G--AGGGAAAGCTCAAATTTAAAATCTGGCGGTGCCGTCCGAGTTGTAGTTTAGAGAGGTGTTTTCTGCGTCGGACCACACACAAGTCCTTTGGGATAAGGCTTCATAGAGGGTGAGAATCCCGTACATGGTGTGGACTATGTGATGCACCCTCAAAGAGTCGAGTTGTTTGGGAATGCAGCTCAAAATGGGTGGTAAATTCCATCTAAAGCTAAATATTGGGGAGAGACCGATAGCGCACAAGTACCGTGAGGGAAAGGTGAAAAGCACTTTGGAAAGAGAGTTAAACAGTACGTGAAATTGCTGAAAGGGAAACGCTTGGAGTCAGTCGCGTCCTTCTGGACTCAGCCGTGTCCTCGGTGTATGGATGGGCCAGCATCGATTTTGTTCGCCGTACAAAGGCGTGAGGAATGTGGCGGGTGTGTTATAGCCTTTGTATGCGGTGGGTGGGATCGAGGAGCTTCGGATGCTGGCGTAATGGCTTTAAGCGACCCGTCTTGAAACACGGACCAAGGAGTCTAACATGCAAGCGAGTGTTAGGGTGAAAACCCTTGCGCGTAATGAAAGTGATGCACCGACGCCCGGTCCTGACTGACGGATCTGAGGCAGAGCTTGTATGCTGGGACCCGAAAGATGGTGAACTATGCCTGAATAGGGCGAAGCCAGAGGAAACTCTGGTGGAGGCTCGTAGCGATTCTGACGTGCAAATCGATCGTCAAATTTGGGTATAGGGGCGAAAGACTAATCGAACCATCTAGTAGCTGGTTCCTGCCGAAGTTTCCCTCAGGATAGCAGAAACGCGATCAGTTTTATGTGGTAAAGCGAATGATTAGAGGCCTTGGGGTTGAAACAGCCTTAACCTATTCTCAAACTTTAAATATGTAAGATCGGGTCGTCACTTTGAGCGTTTCTAGTGGGCCATTTTTGGTAAGCAGAACTGGCGATGCGGGATGAACCGATCGCGGGGTTAAGGTGCCGGAATTCACGCTCATCAGACACCACAAAAGGTGTTAGTTCATCTAGACAGCAGGACGGTGGCCATGGAAGTCGGAATCCGCTAAGGAGTGTGTAACAACTCACCTGCCGAATGAACTAGCCCTGAAAATGGATGGCGCTCAAGCGTGATACCCATACCCCGCCGTTCGCGTTGAAGTGACGCGCGAACGAGTAGGCAGGCGTGGAGGTGTGAAGAAGCCTTGGCAGTGATGCTGGGTGAAACAGCCTCTAGTGCAGATCTTGGTGGTAGTAGCAAATATTCAAGTGAGATCCTTGAAGACTGAAGTGGAGAAAGGTTCCATGGTAACAGCAGTTGGACATGGGTTAGTCGATCCTAAGAGATAGGGAAGTTCCGTTTGATATCGAAAGGGAATCCGGTTAAAATTCCGGAACCAGGATGTGGAGCGGCAACGCAACTGAACTTGGAGACGCTGGCAGGGGCCCCGGGAAGAGTTTTCTTTTCTCCTTAACAGTCCAACCCTGAAATCGGTTTGTCCGGAGCTAGGGTTCAGAGGCTGGTAGAGCACGGCGCCGTGTCCGGTGCGTTCCTGACAGTCCTTGAAAATCCAAGGGAATGTTTCACGCCTGGTCGTACTCATAACCGCAGCAGGTCTCCAAGGTGAACAGCCTCTAGTTGATAGAACAATGTAGATAAGGGAAGTCGGCAAAATAGATCCGTAACTTCGGGAAAAGGATTGGCTCTAAGGGTTGGGTACGTCGGGCCTTGGGGCCGGGACTGCCGGATGGACGTGGACGGCCTTGGCGGGCGTCCGGCGTACGCTTAACAACCAACTTAGAACTGGTACGGACAAGGGGAATCTGACTGTCTAATTAAAACATAGCAT
		</sequence>
		<sequence>
			<taxon idref="Trametes_gibbosa_TUB_020303"/>
			-------AAAGCTCAAATTTAAAATCTGGCGGTGCCGTCCGAGTTGTAGTCTGGAGAAGTGCTTTCCGCGCTGGACCGTGTACAAGTCTCTTGGAACAGAGCGTCATAGAGGGTGAGAATCCCGTCTTTGACATGGACTATGTGATGCGCTCTCAAAGAGTCGAGTTGTTTGGGAATGCAGCTCAAAATGGGTGGTGAATTCCATCTAAAGCTAAATATTGGCGAGAGACCGATAGCGAACAAGTACCGTGAGGGAAAGATGAAAAGCACTTTGGAAAGAGAGTTAAACAGTACGTGAAATTGCTGAAAGGGAAACGCTTGAAGTCAGTCGCGTTGTCCGGAACTCAGCCTTGGGCTTGGTGCAGCGACGGGCCAGCATCGATTTTGACCGTCGGAAAAGGGCTGAGGGAATGTGGCGGGTGTGTTATAGCCTTCGCATACGGCGGTTGGGATCGAGGAGCTTAGGATGCTGGCATAATGGCTTTAAACGACCCGTCTTGAAACACGGACCAAGGAGTCTAACATGCCTGCGAGTGTTTGGGTGAAAACCCGAGCGCGTAATGAAAGTGGGGCATCGACGCCCGGACCTGACTGACGGATCCGCGGTAGAGCATGTATGTTGGGACCCGAAAGATGGTGAACTATGCCTGAATAGGGTGAAGCCAGAGGAAACTCTGGTGGAGGCTCGTAGCGATTCTGACGTGCAAATCGATCGTCAAATTTGGGTATAGGGGCGAAAGACTAATCGAACCATCTAGTAGCTGGTTCCTGCCGAAGTTTCCCTCAGGATAGCAGAAACTCAATCAGATTTATGTGGTAAAGCGAATGATTAGAGGCCTTGGGGTTGAAACAACCTTAACCTATTCTCAAACTTTAAATATGTAAGAACGAGCCGTCGCTTGAAGAGTTTCTAGTGGGCCATTTTTGGTAAGCAGAACTGGCGATGCGGGATGAACCGAACGCGAGGTTAAGGTGCCGGAATACACGCTCATCAGACACCACAAAAGGTGTTAGTTCATCTAGACAGCAGGACGGTGGCCATGGAAGTCGGAATCCGCTAAGGAGTGTGTAACAACTCACCTGCCGAATGAACTAGCCCTGAAAATGGATGGCGCTCAAGCGTGTTACCCATACCTCGCCGTCAGCGTTTAAGTGATGCGCTGACGAGTAGGCAGGCGTGGAGGTGTGAAGAAGCCTAGGCAGTGATGCTGGGTGAAACGGCCTCTAGTGCAGATYTTGGTGGTAGTAGCAAATATTCAAGTGAGAACCTTGAAGACTGAAGTGGAGAAAGGTTCCATGGTAACAGCAGTTGGACATGGGTTAGTCGATCCTAAGAGATAGGGAAGCTCCGTTTCATATCGAAAGGGAATCCGGTTAAGATTCCGGAACCAGGATGTGGAACGGCAACGTAAATGAACTTGGAGACGCTGGCGAGGGCCCCGGGAAGAGTTATCTTTTCTCCTTAACCGTCTCACCCTGAAATCGGTTTGTCCGGAGCTAGGGTTCAATGGCGGGTAGAGCTCGACGTCGGGTCCGGTGCGTTCTCGACAGCCCTTGAAAATCCAAGGGAATGTTTCACGCCTGGTCGTACTCATAACCGCAGCAGGTCTCCAAGGTGAACAGCCTCTAGTTGATAGAACAATGTAGATAAGGGAAGTCGGCAAAATAGATCCGTAACTTCGGGAAAAGGATTGGCTCTAAGGGTTGGGTACGTCGGGCCTTGGGGCTGAGACTACCGGACGGACGTGGATGGCCTTGGCGGGCGTCCGGCGTACGCTTAACAACCGACTTAGAACTGGTACGGACAAGGGGAATCTGACTGTCTAATTAAAACATAGCAT
		</sequence>
		<sequence>
			<taxon idref="Polyporus_umbellatus_TUB_020301"/>
			AGCGGGAAAAGCTCAAATTTAAAATCTGGCGGTGCTGTCCGAGTTGTAGTCTGGAGAAGTGTTTTCCGCGCTGGGCCGTGTATAAGTCTCTTGGAACAGAGCGTCGTAGAGGGTGAGAATCCCGTCTTTGACACGGACTATGTGATGCACTCTCAAAGAGTCGAG-TGTTTGGGAATGCAGCTCAAAATGGGTGGTAAATTCCATCTAAAGCTAAATATTGGCGAGAGACCGATAGCGAACAAGTACCGTGAGGGAAAGATGAAAAGCACTTTGGAAAGAGAGTTAAACAGTACGTGAAATTGCTGAAAGGGAAACGCTTGAAGTCAGTCGTGTTGCTTGGAACTCAGCCTTGTGCTTGGTGCAGTGACAGGCCAGCATCGATTTTGACCGTCGGAAAAAGTCTTGAAGAATGTGGCGGGTGTGTTATAGCTTTCACATACGATGGTTGGGATCGAGGAGCTTAGGATGCTGGCATAATGGCTTTAAACGACCCGTCTTGAAACACGGACCAAGGAGTCTAACATACCTGCGAGTGTTTGGGTGAAAACCCGAGCGCGTAATGAAAGTGGGGCATCAATGCCCGGACCTGACTGATGGATCCGCGGTAGAGCATGTATGTTGGGACCCGAAAGATGGTGAACTATGCCTGAATAGGGTGAAGCCAGAGGAAACTCTGGTGGAGGCTCGTAGCGATTCTGACGTGCAAATCGATCGTCAAATTTGGGTATAGGGGCGAAAGACTAATCGAACCATCTAGTAGCTGGTTCCTGCCGAAGTTTCCCTCAGGATAGCAGAAACTCAATCAGATTTATGTGGTAAAGCGAATGATTAGAGGCCTTGGGGTTGAAACAACCTTAACCTATTCTCAAACTTTAAATATGTAAGAACGAGCCGTCGCTTGAAGAGTTTCTAGTGGGCCATTTTTGGTAAGCAGAACTGGCGATGCGGGATGAACCGAACGTGAGGTTAAGGTGCCGGAATACACGCTCATCAGACACCACAAAAGGTGTTAGTTCATCTAGACAGCAGGACGGTGGCCATGGAAGTCGGAATCCGCTAAGGAGTGTGTAACAACTCACCTGCCGAATGAACTAGCCCTGAAAATGGATGGCGCTCAAGCGTGTTACCCATACCTCACCGTCAGCGTTGAAGTGACGCGCTGACGAGTAGGCAGGCGTGGAGGTGTGAAGAAGCCTAGGCAGTAATGCTGGGTGAAACGGCCTCTAGTGCAGATCTTGGTGGTAGTAGCAAATATTCAAGTGAGAACCTTGAAGACTGAAGTGGAGAAAGGTTCCATGGTAACAGCAGTTGGACATGGGTTAGTCGATCCTAAGAGATAGGGAAGCTCCGTTTCATATCGAAAGGGAATCCGGTTAAAATTCCGGAACCGGGATGTGGAACGGCAACGTAAATGAACTTGGAGACGCTGGCAAGGGCCCCGGGAAGAGTTATCTTTTCTCCTTAACAGCCTCACCCTGAAATCGGTTTGTCCGGAGCTAGGGTTCAATGGCTGGTAGAGCTCGACGTCGGGTCCGGTGCGTTCTTGACAGCCCTTGAAAATCCAAGGGAATGTTTCACGCCTGGTCGTACTCATAACCGCAGCAGGTCTCCAAGGTGAACAGCCTCTAGTTGATAGAACAATGTAGATAAGGGAAGTCGGCAAAATAGATCCGTAACTTCGGGAAAAGGATTGGCTCTAAGGGTTGGGCACGTCGGGCCTTGGAACTGGGGCTACGGGACGGACGTGGATGGCCTTGGCGGGCGTCCGGCGTGCGCTTAACAACCAACTTAGAACTGGTACGGACAAGGGGAATCTGACTGTCTAATTAAAACATAGCAT
		</sequence>
		<sequence>
			<taxon idref="Hymenochaete_rubiginosa_TUB_020297"/>
			ACCGGGATGAGCTCAAATTTAAAATCTGGCGGTGCCGTCCGAGTTGTAATCTGGAGAAGCGTTTTCCGCGTCGGACCGTGTACAAGTCTCTTGGAATAGTGCGTCATAGAGGGTGAGAATCCCGTCCATGACACGGACTCTGTGATACGCTCTCAAAGAGTCGAGTTGTTTGGGAATGCAGCTCAAAATGGGTGGTAAATTCCATCTAAAGCTAAATATTGGCGAGAGACCGATAGCGAACAAGTACCGTGAGGGAAAGATGAAAAGCACTTTGGAAAGAGAGTTAAACAGTACGTGAAATTGTTGAAAGGGAAACGCTTGAAGTCAGTCGCGTCGTACGGAGCTCAGCCTTGTGCTTGGTGTATCGATGGGTCAACGTCAATTTCGGCTGGTGGAGAAGGGCTCAAGGAATGTGGCCGACGTGTTATAGCCTTCGTATGCACCGACTGGGATTGAGGAGCTTAGGATGTTGGCAAAATGGCTTTAAGCGACCCGTCTTGAAACACGGACCAAGGAGTCTAACATGCCTGCGAGTGTTCGGGTGAAAACCCTTGCGCGTAATGAAAGTGGTGCACCGACGCCCGGCCCTGACTGACGGTGCTGCGGTAGAGCATGTATGTTGGGACCCGAAAGATGGTGAACTATGCCTGAATAGGGTGAAGCCAGAGGAAACTCTGGTGGAGGCTCGTAGCGATTCTGACGTGCAAATCGATCGTCAAATTTGGGTATAGGGGCGAAAGACTAATCGAACCATCTAGTAGCTGGTTCCTGCCGAAGTTTCCCTCAGGATAGCAGAAACTCGATCAGATTTATGTGGTAAAGCGAATGATTAGAGGCCTTGGGGTTGAAACAACCTTAACCTATTCTCAAACTTTAAATATGTAAGAACGAGCCGTCTCTTTGAGAGTTTCTAGTGGGCCATTTTTGGTAAGCAGAACTGGCGATGCGGGATGAACCGAACGCGAGGTTAAGGTGCCGGAATGTACGCTCATCAGACACCACAAAAGGTGTTAGTTCATCTAGACAGCAGGACGGTGGCCATGGAAGTCGGAATCCGCTAAGGAGTGTGTAACAACTCACCTGCCGAATGAACTAGCCCTGAAAATGGATGGCGCTCAAGCGTGCTACCCATACCTCGCCGTCCGCGTTGAAGTGACGCGCGGACGAGTAGGCAGGCGTGGAGGTGTGACGAAGCCTTGGCAGTGATGCTGGGTGGAACGGCCTCTAGTGCAGATCTTGGTGGTAGTAGCAAATATTCAAGTGAGAACCTTGAAGACTGAAGTGGAGAAAGGTTCCATGGTAACAGCAGTTGGACATGGGTTAGTCGGTCCTAAGAGATAGGGAAGCTCCGTTTCATATCGAAAGGGAATCCAGTTAAGATTCTGGAACCAGGATGTGGGGCGGCAACGCAACTGAACTTGGAGACGTCGGCGGGAGCCCYGGGAAGAGTTTTCTTTTCTCCTTAACCGTCTCACCCTGAAATCGGATTGTCCGGAGCTAGGGTTCAATGGCGGGTAGAGCTCGACGTCGGGTCCGGTGCGCTCTCGACGGCCCTTGAAAATCCAAGGGAACGTTTCACACCTGGCCGTACTCATAACCGCAGCAGGTCTCCAAGGTGAACAGCCTCTAGTTGATAGAACAATGTAGATAAGGGAAGTCGGCAAAATAGATCCGTAACTTCGGGATAAGGATTGGCTCTAAGGGTTGGGTGCATCGGGCCTTGGGTGGGGGACTGCCTTACGGACGTGGATGATCTTGGCGGGCGTCCGGTGTACGCTTAACAACCGACTTAGAACTGGTACGGACAAGGGGAATCTGACTGTCTAATTAAAACATAGCAT
		</sequence>
		<sequence>
			<taxon idref="Sarcodon_imbricatus_TUB_020311"/>
			-AGCGGGAAAGCTCAAATTTAAAATCTGGCGTGGCCGTCCGAGTTGTAGTCTGGAGAAGTGTTTTCTGTGCTGGACCGTGTACAAGTCCCTTGGAACAGGGCGTCATAGAGGGTGAGAATCCCGTCTTTGACACGGACTATGTGATGCGCTCTCAAAGAGTCGAGTTGTTTGGGAATGCAGCTCAAAATGGGTGGTAAATTCCATCTAAAGCTAAATATAGGCGAGAGACCGATAGCGAACAAGTACCGTGAGGGAAAGATGAAAAGCACTTTGGAAAGAGAGTTAAACAGTACGTGAAATTGCTGAAAGGGAAACGCTTGAAGTCAGTCGCGTCTGCCAGGACTCAGCCTTGTGCTTGGTGCATAGATGGGCCAGCATCAATTTTGACCGTCAGAAAAAGTTGGAGGGAATGTGGCAGGTGTGTTATAGCCTTCGCATATGACGGTTGGGATTGAGGAGCTTAGGATGCTGGCTTAATGGCTTTAAGCGACCCGTCTTGAAACACGGACCAAGGAGTCTAACATGCCTGCGAGTGTTTGAGTGAAAACTCGAGCGCGTAATGAAAGTGGGGCATCGACGCCTGGACTTGAGAGACGGTTCCACGGTAGAGCATGTATGTTGGGACCCGAAAGATGGTGAACTATGCCTGAATAGGGTGAAGCCAGAGGAAACTCTGGTGGAAGCTCGTAGCGATTCTGACGTGCAAATCGATCGTCAAATTTGGGTATAGGGGCGAAAGACTAATCGAACCATCTAGTAGCTGGTTCCTGCCGAAGTTTCCCTCAGGATAGCAGAAACTCAATCAGATTTATGTGGTAAAGCGAATGATTAGAGGCCTTGGGGTTGAAACAACCTTAACCTATTCTCAAACTTTAAATATGTAAGAACGGGCCGTCACTTGAAGAGTTTCTAGTGGGCCATTTTTGGTAAGCAGAACTGGCGATGCGGGATGAACCGAACGCGAGGTTAAGGTGCCGGAATGCACGCTCATCAGACACCACAAAAGGTGTTAGTTCATCTAGACAGCAGGACGGTGGCCATGGAAGTCGGAATCCGCTAAGGAGTGTGTAACAACTCACCTGCCGAATGAACTAGCCCTGAAAATGGATGGCGCTCAAGCGTGCTACCCATACCTCGCCGTCAGTGTTGAAGTGACACACTGACGAGTAGGCAGGCGTGGAGGTGTGAAGAAGCCTAGGCAGCGATGCTGGGTGAAACAGCCTCTAGTGCAGATCTTGGTGGTAGTAGCAAATATTCAAGTGAGAACCTTGAAGACTGAAGTGGAGAAAGGTTCCATGGTAACAGCAGTTGGACATGGGTTAGTCGATCCTAAGAGATAGGGAAGCTCCGTTTCATATCGAAAGGGAATCCGGTTAAGATTCCGGAACCAGGATGTGGGACGGCAACGTAAATGAACTTGGAGACGCTGGCAAGGGCCCTGGGAAGAGTTATCTTTTCTCCTTAACAGCCTCACCCTGAAATCGGATTGTCCGGAGATAGGGTTTAATGGCTGGTAGAGCCCGACGTCGGGTCCGGTGCGTTCTTGACAGTCCTTGAAAATCCAAGGGAACGCCTCACGCCTGGTCGTACTCATAACCGCAGCAGGTCTCCAAGGTGAACAGCCTCTAGTTGATAGAACAATGTAGATAAGGGAAGTCGGCAAAATAGATCCGTAACTTCGGGAAAAGGATTGGCTCTAAGGGTTGGGTGCGTCAGGCCTTGGAGCTGGAACTGCTAGATGGATGTGGATGGCCTTGGCGGGCGTCTGGCGCACGCTTAACAACCGACTTAGAACTGGTACGGACAAGGGGAATCTGACTGTCTAATTAAAACATAGCAT
		</sequence>
		<sequence>
			<taxon idref="Hygrocybe_conica_TUB_020293"/>
			AGCGGGAAGAGCTCAAATTTAAAATCTGGTGGTGCTGTCCGAGTTGTAATCTAGAGAAGTGCTTTCYGCGCTGGACCGTGTACAAGTCTCTTGGAATGGAGCGTCGTAGAGGGTGAGAATCCCGTCTTTGACACGGACTATGTGATGCACTCTCAAAGAGTCGAGTTGTTTGGGAATGCAGCTCAAAATGGGTGGTAAATTCCATCTAAAGCTAAATATAGGCGAGAGACCGATAGCGAACAAGTACCGTGAGGGAAAGATGAAAAGAACTTTGAAAAGAGAGTTAAACAGTACGTGAAATTGTTGAAAGGGAAACGTTTCAAGTCAGTCGCGTCGGCTGGTAATCAACCTTTTGCTAGGCTTATTGACGGGTCAGCATCAATTTTGACCGTCAGATAAAGGCGTGAGGAATGTGGCGGATGTGTTATAGCCTTCACATGTGATGGTTGGGATTGAGGAGCTTAGGATGCTGGCATAATGGCTTGAACCGACCCGTCTTGAAACACGGACCAAGGAGTCTAACATGCCTGCGAGTGTTTGGGTGAAAACCCGAGCGCGAAGTGAAAGTGGAGCACCAACGCCCGGACCAGAGTGACGGATCTGCGGTTGAGCATGCATGTTGGGACCCGAAAGATGGTGAACTATGCCTGAATAGGGTGAAGCCAGAGGAAACTCTGGTGGAGGCTCGTAGCGATTCTGACGTGCAAATCGATCGTCGAATTTGGGTATAGGGGCGAAAGACTAATCGAACCATCTAGTAGCTGGTTCCTGCCGAAGTTTCCCTCAGGATAGCAGAAACTCAGTCAGATTTATGTGGTAAAGCGAATGATTAGAGGCATTGGGGTTGAAACAACCTCGACCTATTCTCAAACTTTAAATATGTAAGATCGAGCTGTCTCTTAGCGAGTTTCTAGTGGGCCATTTTTGGTAAGCAGAACTGGCGATGCGGGATGAACCGAACGCGAGGTTAAGGTGCCAGAGTTTACGCTCATCAGACACCACAAAAGGTGTTAGTTCATCTAGACAGCAGGACGGTGGCCATGGAAGTCGGAATCCGCTAAGGAGTGTGTAACAACTCACCTGCCGAATGAACTAGCCCTGAAAATGGATGGCGCTCAAGCGTAACACCCATACCTCGCCGTCGGTGTTGTTGTGATGCACCGACGAGTAGGCAGGCGTGGAGGTGTGACGAAGCCTTGGCAGTGATGCTGGGTGAAACGGCCTCTAGTGCAGATCTTGGTGGTAGTAGCAAATATTCAAGTGAGATCCTTGAAGACTGAAGTGGGGAAAGGTTCCATGCTAACAGCAGTTGGACATGGGTCAGTCGATCCTAAGAGATAGGGAAGCTCCGTTTCATATCGAAAGGGAATCCGGTTAATATTCCGGAACCAGAGTGCAGGACGGCAACGTAAATGAACTTGGAGACGCTGGCGAGGGCCCCGGGAAGAGTTTTCTTTTCTCCTTAACAGTCTCACCCTGGAAGCGGTTTGTCCGGAGATAGGGTTCTATGGCTGGTAGAGCTCGACGTCGGGTCCGGTGCGTTCTTGACAGCCCTTGAAAATCCAAGGGAACGTCTTGCATCTGGTCGTACTCATAACCGCAGCAGGTCCCCAAGGTGAACAGCCTCTAGTTGATAGAACAATGTAGATAAGGGAAGTCGGCAAATTAGATCCGTAACTTCGGGAAAAGGATTGGCTCTAAGGGTTGGGTGCGTCGGGCCTTGGAGCTGGGACTGCTGGGCGGATGCTGGCGGCCTTGGCAGGCGTCCGGCGCACGCTTAACAACCAACTTAGAACTGGTACGGACAAGGGGAATCTGACTGTCTAATTAAAACATAGCAT
		</sequence>
		<sequence>
			<taxon idref="Auricularia_auricula_judae_TUB_020318"/>
			AGCGGGATGAGCTCAAATTTGAAATCTGGCGGTGCCGTCCGAGTTGTAATCTAGAGAGGTGTTTTCCGTGCCGGACCGTGTACAAGTCCCTTGGAACAGGGCGTCATAGAGGGTGAGAATCCCGTCCATGACACGGACTCTGTGATACACCTTCGAAGAGTCGAGTTGTTTGGGAATGCAGCTCAAAACGGGTGGTAAATTCCATCTAAAGCTAAATACAGGCGAGAGACCGATAGCGAACAAGTACCGTGAGGGAAAGATGAAAAGAACTTTGGAAAGAGAGTTAAACAGTACGTGAAATTGTTGAAAGGGAAACGCTTGAAGTCAGTCGCGTCCGCAGGGACTCAGCCTTGTGCTTGGTGCATGGATGGGCCAGCATCGATTTTGGTCGCCGGAAAAGGGCGGGAGGAATGTGGCCGCTGTGTTATAGCCTTCGTACACGGTGGTCGGGATCGAGGAGCTTAGGATGCTGGCGTAATGGCTTTAAACGACCCGTCTTGAAACACGGACCAAGGAGTCTAACATGCCTGCGAGTGTTTGGGTGAAAACCCAGGCGCGTAATGAAAGTGAGGCACCGACGCCCGAACCTGACTGACGGTTTTGAGGCAGAGCATGTATGTTGGGACCCGAAAGATGGTGAACTATGCCTGAATAGGGTGAAGCCAGAGGAAACTCTGGTGGAGGCTCGTAGCGATTCTGACGTGCAAATCGATCGTCAAATTTGGGTATAGGGGCGAAAGACTAATCGAACCATCTAGTAGCTGGTTCCTGCCGAAGTTTCCCTCAGGATAGCAGAAACTCGATCAGTTTTATGTGGTAAAGCGAATGATTAGAGGCCTTGGGGTTGAAACAACCTTAACCTATTCTCAAACTTTAAATATGTAAGATCGGACCGTCACTTGAAGAGTTTCTAGTGGGCCATTTTTGGTAAGCAGAACTGGCGATGCGGGATGAACCGATCGCGGGGTTAAGGTGCCGGAATACACGCTCATCAGACACCACAAAAGGTGTTAGTTCATCTAGACAGCAGGACGGTGGCCATGGAAGTCGGAATCCGCTAAGGAGTGTGTAACAACTCACCTGCCGAATGAACTAGCCCTGAAAATGGATGGCGCTCAAGCGTGTTACCCATACCCCGCCGTCAGCGTTGAAGTGACGCGCTGACGAGTAGGCAGGCGTGGAGGTGTGAAGAAGCCTTGGCAGCGATGCTGGGTGAAACGGCCTCTAGTGCAGATCTTGGTGGTAGTAGCAAATATTCAAGTGAGAACCTTGAAGACTGAAGTGGAGAAAGGTTCCATGGTAACAGCAGTTGGACATGGGTTAGTCGATCCTAAGAGATAGGGAAGCTCCGTTTTATATCGAAAGGGAATCCGGTTAAGATTCCGGAACCAGGATGTGGAACGGCAACGTAAATGAACTTGGAGACGCTGGCGGGAGCCCCGGGAAGAGTTTTCTTTTCTCCTTAACCGTCTCACCCTGAAATCGCATTGTGCGGAGCTAGGGTTCAATGGCGGGTAGAGCTCGGCGCCGGGTCCGGTGCGCTCTCGACAGTCCTTGAAAATCCAAGGGAATGTTTCACACCTGGTCGTACTCATAACCGCAGCAGGTCTCCAAGGTGAACAGCCTCTAGTTGATAGAACAATGTAGATAAGGGAAGTCGGCAAAATAGATCCGTAACTTCGGGAAAAGGATTGGCTCTAAGGCTTGGGTACGTCGGGGCTCGGGGATGGGACTGCAGGATGGACGTGGATGGCCTTGTCGGGCATCCGGCGTGCGCTTAACAAGCAACTTAGAACTGGTACGGACAAGGGGAATCTGACTGTCTAATTAAAACATAGCAT
		</sequence>
		<sequence>
			<taxon idref="Hydnellum_peckii_TUB_020310"/>
			-AGCGGGAAAGCTCAAATTTGAAATCTGGCGTGGCCGTCCGAGTTGTAGTCTGGAGAAGCGTCTTCCGTGCTGGACCGTGTACAAGTCCCTTGGAACAGGGCGTCGTAGAGGGTGAGAATCCCGTCTTTGACACGGACTATGTGATGCGCTCTCAACGAGTCGAGTTGTTTGGGAATGCAGCTCAAAATGGGTGGTAAATTCCATCTAAAGCTAAATACAGGCGAGAGACCGATAGCGAACAAGTACCGTGAGGGAAAGATGAAAAGCACTTTGGAAAGAGAGTTAAACAGTACGTGAAATTGCTGAAAGGGAAACGCTTGAAGTCAGTCGCGTCTGCCAGGACTCAGCCTTGTGCTTGGTGCATTGACGGGCCAGCATCGATTTCGATTGTCAGAAAAAGTCGGAGGGAATGTGGCAGGTGTGTTATAGCCCTCGCATATGACGGTTGGGATCGAGGAGCTTAGGATGCTGGCTTAATGGCTTTAAGCGACCCGTCTTGAAACACGGACCAAGGAGTCTAACATGCCTGCGAGTGTTTGGGTGAAAACCCGAGCGCGTAATGAAAGTGGGGCATCGACGCCTGGACTTGAGAGACGGTTCCACGGTAGAGCATGTATGTTGGGACCCGAAAGATGGTGAACTATGCCTGAATAGGGTGAAGCCAGAGGAAACTCTGGTGGAAGCTCGTAGCGATTCTGACGTGCAAATCGATCGTCAAATTTGGGTATAGGGGCGAAAGACTAATCGAACCATCTAGTAGCTGGTTCCTGCCGAAGTTTCCCTCAGGATAGCAGAAACTCGATCAGATTTATGTGGTAAAGCGAATGATTAGAGGCCTTGGGGTTGAAACAACCTTAACCTATTCTCAAACTTTAAATATGTAAGAACGAGCCGTCACTTGAAGAGTTTCTAGTGGGCCATTTTTGGTAAGCAGAACTGGCGATGCGGGATGAACCGAACGCGAGGTTAAGGTGCCGGAATACACGCTCATCAGACACCACAAAAGGTGTTAGTTCATCTAGACAGCAGGACGGTGGCCATGGAAGTCGGAACCCGCTAAGGAGTGTTCACAAACTCACCTGCCGAATGAACTAGCCCTGAAAATGGATGGCGCTCAAGCGTGTTACCCATACCTCGCCGTCGGCGTTGAAGTGATACGCCGACGAGTAGGCAGGCGTGGAGGTGTGAAGAAGCCTAGGCAGCGATGCTGGGTGAAACGGCCTCTAGTGCAGATCTTGGTGGTAGTAGCAAATATTCAAGTGAGAACCTTGAAGACTGAAGTGGAGAAAGGTTCCATGGTAACAGCAGTTGGACATGGGTTAGTCGATCCTAAGAGATAGGGAAGCTCCGTTTCATATCGAAAGGGAATCCGGTTAAGATTCCGGAACCAGGATGTGGGACGGCAACGTAAATGAACTTGGAGACGCTGGCGAGGGCCCTGGGAAGAGTTATCTTTTCTCCTTAACAGCCTCACCCTGGAATCAGATTGTCTGGAGATAGGGTTTAATGGCTGGTAGAGCCCGACGTCGGGTCCGGTGCGCTCTTGACAGCCCTTGAAAATCCAAGGGAACGCCTCACGCCTGGTCGTACTCATAACCGCAGCAGGTCTCCAAGGTGAACAGCCTCTAGTTGATAGAACAATGTAGATAAGGGAAGTCGGCAAAATAGATCCGTAACTTCGGGAAAAGGATTGGCTCTAAGGGTTGGGTGCGTCAGGCCTTGGAGCTGGAACTGCTAGATGGATGTGGATGGCCTTGGCGGGCGTCTGGCGCACGCTTAACAACCGACTTAGAACTGGTACGGACAAGGGGAATCTGACTGTCTAATTAAAACATAGCAT
		</sequence>
		<sequence>
			<taxon idref="Sebacina_incrustans_TUB_020316"/>
			AGAGGGAAGAGCTCAAATTTTGAATCTGGCGTCGGCGTCCGAGTTGTAATCTAGAGAAGTGTTTTCCGTGACGGACCGTGCATAAGTCTCCTGGAATGGAGTGTCATAGAGGGTGAGAATCCCGTACATGGCATGGACTCTGCGATACACTCTCGACGAGTCGAGTTGTTTGGGAATGCAGCTCCAAATGGGTGGTAAATGCCATCTAAAGCTAAATATGGGCGAGAGACCGATAGCGAACAAGTACCGTGAGGGAAAGATGAAAAGCACTTTGGAAAGAGAGTGAAACAGTACGTGAAATTGTTGAAAGGGAAACGCTTGAAGTCAGTCACACCCTTTGGGATTCAGCCTTGTGCTCGGTTTATGGGTGGGTCAACATCAGTTTCAGTCGGAGGAGAAAGACTGGGGGAAGGTAGCTGCTGTGTTATAGACCTTGTATACTTCGATTGGGACTGAGGAGCTTAGGATGTTGGCATAATGGCTTTAAGCGACCCGTCTTGAAACACGGACCAAGGAGTCTAACATGTGCGCGAGTGTTTGGGTGTAAACTCGGACGCGAAATGAAAGTGGTGCACCGACGCCCGGAGCTGAGTGACGCATCTGCGGTAGAGCGTATTTGTTGGGACCCGAAAGATGGTGAACTATGCCTGAATAGGGTGAAGCCAGAGGAAACTCTGGTGGAGGCTCGTAGCGATTCTGACGTGCAAATCGATCGTCAAATTTGGGTATAGGGGCGAAAGACTAATCGAACCATCTAGTAGCTGGTTCCTGCCGAAGTTTCCCTCAGGATAGCAGAAACTCAATCAGCCTTGTGCGGTAAAGCGAATGATTAGAGGCCTTGGGGTTGAAACAACCTTAACCTATTCTCAAACTATAAATGTGCAAGAAAGCGTTGTCACTTGAAGAGTTTCTAGTGGGCCATTTTTGGTAAGCAGAACTGGCGATGCGGGATGAACCGAACGTTGGGTTAAGGTGCCGGAATACACGCTCATCAGACACCACAAAAGGTGTTAGTTCATCTAGACAGCAGGACGGTGGCCATGGAAGTCGGAACCCGCTAAGGAGTGTGTAACAACTCACCTGCCGAATGAACTAGCCCTGAAAATGGATGGCGCTCAAGCGTGTTACCCATACCCAACCGTCCGTGTTGTTGTGATGCACGGACGAGTAGGCAGGCGTGGGGGTGTGAAGAAGCCTTGGCAGCAATGCTGGGTGGAACGGCCTCTAGTGCAGATCTTGGTGGTAGTAGCAAATATTCAAGTGAGAACCTTGAAGACTGAAGTGGAGAAAGGTTCCATGGTAACAGCAGTTGGACATGGGTTAGTCGATCCTAAGAGATAGGGGAGCTCCGTTTCATATCGAAAGGGAATCCGGTTAACATTCCGGAACCAGGATGTGGAGCGGCAACGCAAATGAACTTGGAGACGTCGGCAGGGGCCCCGGGAAGAGTTTTCTTTTCTCCTTAACAGCCTCACCCTGAAATCGGTTTGTCCGGAGCTAGGGTTTAATGGCTGGTAGAGCTCGGCGTCGGGTCCGGTGCGTTCTTGACGACCCTTGAAAATCCAAGGGAATGTTTCACACCTGGTCGTACTCATAACCGCAGCAGGTCTCCTAGGTGAACAGCCTCTAGTTGATAGAACAATGTAGATAAGGGAAGTCGGCAAAATAGATCCGTAACTTCGGGAAAAGGATTGGCTCTAAGGGTTGGGTGCATCGGGCCTTGGGTCTAGGACCTACCGAGGGACGTGGATGGCCTTGGCCGGCGTCTGGTGCACGCTTAACAACCGACTTAGAACTGGTACGGACAAGGGGAATCTGACTGTCTAATTAAAACATAGCAT
		</sequence>
		<sequence>
			<taxon idref="Basidiodendron_grandinioides_TUB_020319"/>
			AGCGGGAAGAGCTCAAATTTGTAATCTGGCGC-GGCGTCCGAGTTGTAGTCTGTAGAGGCGTTATCCGCGGCGGACCACGTACAAGTCCTTTGGGATGAGGCGTCATAGAGGGTGAGAATCCCGTCCATGACGTGGACTATGCGTTGCGCCATCGAAGAGTCGAGTTGTTTGGGAATGCAGCTCAAAACGGGTGGTAAATTCCATCTAAAGCTAAATACGGGCGAGAGACCGATAGCGAACAAGTACCGTGAGGGAAAGATGAAAAGAACTTTGGAAAGAGAGTTAAACAGTACGTGAAATTGCTGAAAGGGAAACGCTTGAAGTCAGTCGTCTCGCGGAGGACTCAGCCTGGTGCCTGGCGCACCGAGGGGCCAGCGTCAGTTTCGGGCGCCGGAAAAGGGCGCGGGGAATGTGGCGGGTGTGTTATAGCCCTCGTGCGCGGCGCCCGGGACTGAGGATTATAGGATGCTGGCGTAATGGCTTTAAACGACCCGTCTTGAAACACGGACCAAGGAGTCTAACATGCTCGCGAGTGTTCGGGTGAAAACCCTTGCGCGGAATGAAAGTAGGGCACCGACGCCCGACCCTGACTGACGGGTTTGAGGTGGAGCGAGTATGCTGGGACCCGAAAGATGGTGAACTATGCCTGAATAGGGTGAAGCCAGAGGAAACTCTGGTGGAGGCTCGTAGCGATTCTGACGTGCAAATCGATCGTCAAATTTGGGTATAGGGGCGAAAGACTAATCGAACCATCTAGTAGCTGGTTCCTGCCGAAGTTTCCCTCAGGATAGCAGACACTTCCTCAGTTTTATGTGGTAAAGCGAATGATTAGAGGCCTTGGGGTTGAAACAACCTTAACCTATTCTCAAACTTTAAATATGTAAGATCGGACCGTCGCTCGAAGAGTGTCTAGTGGGCCATTTTTGGTAAGCAGAACTGGCGATGCGGGATGAACCGAACGCGGGGTTAAGGTGCCGGAATACACGCTCATCAGACACCACAAAAGGTGTTAGTTCATCCAGACAGCAGGACGGTGGCCATGGAAGTCGGAACCCGCTAAGGAGTGTGTAACAACTCACCTGCCGAATGAACTAGCCCTGAAAATGGATGGCGCTCAAGCGTGTTACCCACACCCCGCCGTCAGCGTTGGAGTGACGCGCTGACGAGTAGGCAGGCGTGGGGGTGTGAAGAAGCCTTGGCGGCGACGCTGGGTGAAACGGCCCCTAGTGCAGATCTTGGTGGTAGTAGCAAATATTCAAGTGAGATCCTTGAAGACTGAAGTGGAGAAAGGTTCCATGGTAACAGCAGTTGGACATGGGTTAGTCGATCCTAAGAGATAGGGAAGCTCCGTTTGATATCGAAAGGGAATCCGGTTAAGATTCCGGAACCAGGATGCAGGGCGGCAACGCAAACGAACTTGGAGACGCTGGCGGGGGCCCCGGGAAGAGTTCTCTTTTCTCCTTAACAACCTGACCCTGAAAACGGATTGTCCGGAGATAGGGTTATATGGTTGGTAGAGCCCGGCGCCGGGTCCGGTGCGTCCTCGACGGCCCTTGAAAATCCAAGGGAGTGTTTTGCGCCTGGTCGTACTCATAACCGCAGCAGGTCTCCAAGGTTAATAGCCTCTAGTTGATAGAACAATGTGGATAAGGGAAGTCGGCAAAATAGATCCGTAACTTCGGGAAAAGGATTGGCTCTAAGGCCTGGGTACGTCGGGCCTCGGGGCTGGAACTGTGGGATGGATGTGGATGGCCTTGGCGGGCGTCCGGCGTGCGCTTAACAGGCGACTTAGAACTGGTACGGACGAGGGGAATCTGACTGTCTAATTAAAACATAGCAT
		</sequence>
		<sequence>
			<taxon idref="Botryobasidium_subcoronatum_TUB_011733"/>
			----GGAAGAGCTCAAATTTAAAATCTGGCGGCGTCGTCCGAGTTGTAGCCTAGAGAAGCGTTTTCCGCGGCGGACCATGTACAAGTCCCTTGGAACAGGGCGTCATAGAGGGTGAGAATCCCGTCCTTGACATGGACCCTGCGATGCGCTCTCGAAGAGTCGAGTTGTTTGGGAATGCAGCTCAAAATGGGTGGTAAATTCCATCTAAAGCTAAATATTGGCGAGAGACCGATAGCGAACAAGTACCGTGAGGGAAAGATGAAAAGCACTTTGGAAAGAGAGTCAAACAGTACGTGAAATTGTTAAAAGGGAAACGATCAAAGTCAGTCGCGTCTGCCGGGACTCAGCCTTGCGCTCGGCGCACTGACGGGCCAGCGTCGATTTTGACCGGCGGAAAAGGGTCGGAGGAACGTGGCCGGAGTGTTATAGCCTCCGCAAACGTCGGTTGGGATCGAGCCGGTGCCCGCGCTGGCGTAATGGCTTTGACCGACCCGTCTTGAAACACGGACCAAGGAGTCTAACATGTCTGCGAGTGTTTGGGTGCAAACCCGAGCGCGTAATGAAAGTGGGGCACCGACGCCCGTGGCTGAGTGACGCACACGAGGCAGAGCATGCATGTTGGGACCCGAAAGATGGTGAACTATGCCTGAATAGGGTGAAGCCAGAGGAAACTCTGGTGGAGGCTCGTAGCGATTCTGACGTGCAAATCGATCGTCAAATTTGGGTATAGGGGCGAAAGACTAATCGAACCATCTAGTAGCTGGTTCCTGCCGAAGTTTCCCTCAGGATAGCAGAAACTCAGTCAGTTTTATGTGGTAAAGCGAATGATTAGAGACCTTGGGGTTGAAACAACCTTAATCTATTCTCAAACTTTAAATATGTAAGCACAGCACGCTTGCTTAAGAGTTTCTAGTGGGCCATTTTTGGTAAGCAGAACTGGCGATGCGGGATGAACCGAACGCGAGGTTAAGGTGCCGGAGTTCACGCTCATCAGACACCACAAAAGGTGTTGGTTCATCCAGACAGCAGGACGGTGGCCATGGAAGTCGGAACCCGCTAAGGAGTGTGTAACAACTCACCTGCCGAATGAACTAGCCCTGAAAATGGATGGCGCTCAAGCGTGACACCCATACCTCGCCGTCGGCGTTT--CTTACACGTCGACGAGTAGGCAGGCGTGGGGGTGTGAAGAAGCCCAGGAGGCGACTCCGGGTGAAACGGCCCCTAGTGCAGATCTTGGTGGTAGTAGCAAATATTCAAGTGAGAACCTTGAAGACTGAAGTGGAGAAAGGTTCCATGGTAACAGCAGTTGGACATGGGTTAGTCGATCCTAAGAGATAGGGAAGCTCCGTTTCATATCGAAAGGGAATCCGGTTAAGATTCCGGAACTGGGATGTGGAACGGCAACGTAAGTGAACTTGGAGACGCCGGCGAGGGCCCCGGGAAGAGTTTTCTTTTCTCCTTAACGGCCTGACCCTGAAATCGGTTTGTCCGGAGCTAGGGTTCAATGGCCGGTAGAGCCCGACGTCGGGTCCGGTGCGTCCTCGACGGTCCTTGAAAATCCGAGGGAATGTTTCACGCCCAGTCGTACTCATAACCGCAGCAGGTCTCCGAGGTGAACAGCCTCTAGTTGATAGAACAATGTAGATAAGGGAAGTCGGCAAAACAGATCCGTAACTTCGGGAAAAGGATTGGCTCTAAGGGTTGGGTGCGTCGGGCCTTGGTTCCGGGACTATCGGACGGGCGCGGATGGCCTTGGCGGGCGTCCGGCGTACGCTTGACAACCAACTTAGAACTGGTACGGACAAGGGGAATCTGACTGTCTAATTAAAACATAGCAT
		</sequence>
		<sequence>
			<taxon idref="Sparassis_crispa_TUB_020302"/>
			AGCGGGAAGAGCTCAAATTTAAAATCTGGCGGCGTCGTCCGAGTTGTAATCTGGAGAAGCGACATCCGCGCTGGACCGTGTACAAGTCTCTTGGAAAAGAGCGTCGTAGAGGGTGACAATCCCGTCTTTGACACGGACCGTGTGATGCGCTCTCGATGAGTCGAGTTGTTTGGGAATGCAGCTCAAAATGGGTGGTAAATTCCATCTAAAGCTAAATATTGGCGAGAGACCGATAGCGAACAAGTACCGTGAGGGAAAGATGAAAAGAACTTTGGAAAGAGAGTTAAACAGTATGTGAAATCGCTGAAAGGGAAACGCTTGAAGTCAGTCGCGTCGGTCGGAATTCAGCCTTGCGCTCGGTGTACCGACGGGTCAGCATCGATTTTGACGGTCGGATAAAGGTCGAGGGAATGTGGCGGGTGTGTTATAGCCTTGGGATACGACGGTCGGGATCGAGGAGTTCGGGATGCTGGCGTAATGGCTTTAAACGACCCGTCTTGAAACACGGACCAAGGAGTCTAACGTGCACGCGAGTGTTTGGGTGTAAACCCGAGCGCGTAATGAAAGTGGAGCACCGACGCCCGGACCTGAGTGAYGGCTCTGCGGTGGAGCGTGTACGTTGGGACCCGAAAGATGGTGAACTATGCCTGAATAGGGTGAAGCCAGAGGAAACTCTGGTGGAGGCTCGTAGCGATTCTGACGTGCAAATCGATCGTCGAATTTGGGTATAGGGGCGAAAGACTAATCGAACCATCTAGTAGCTGGTTCCTGCCGAAGTTTCCCTCAGGATAGCAGAARCTCGGTCAGATTTATGTGGTAAAGCGAATGATTAGAGGCCTTGGGGTCGCAATGACCTTAACCTATTCTCAAACTTTAAATATGTAAGAACGAGCCGTCCCTTGGAGAGTTTCTAGTGGGCCATTTTTGGTAAGCAGAACTGGCGATGCGGGATGAACCGAACGTGAGGTTAAGGTGCCGGAATACATGCTCATAAGATATCACAAAAGGTGTTAGTTCATCTAGACAGCAGGACGGTGGCCATGGAAGTCGGAATCCGCTAAGGAGTGTGTAACAACTCACCTGCCGAATGAACTAGCCCTGAAAATGGATGGCGCTCAAGCATGTTACCCATACCTCACCGTCAGCGTTGAAGTGAAGCGCTGACGAGTAGGCAGGCGCGGAGGTGTGAAGAAGCCCTGGCGGCGACGTCGGGTGGAACGGCCTCTGGTGCAGATCTTGGTGGTAGTAGCAAATATTCAAGTGAGAGCCTTGAAGACTGAAGTGGAGAAAGGTTCCATGGTAACAGCAGTTGGACATGGGTCAGTCGATCCTAAGAGATAGGGAAGCTCCGTTTTATATCGAAAGGGAATCCGGTTAAGATTCCGGAACCAGGATGTGGAGCGGTAACGCAAATGAACTTGGAGACGTCGGCGGGGGCCCCGGGAAGAGTTATCTTTTCTCCTTGACAGTCTGACCCTGAAATCGGTTCGCCCGGAGATAGGGTTACATGGCTGGTAGAGCTCGACGTCGGGTCCGGTGCGTCCTCGACGGCCCTTGAAAATCCAAGGGAACGTTTCACGCTTGGTCGTACTCATAACCGCAGCAGGTCTCCTAGGTGAACAGCCTCTAGTTGATAGAACAATGTAGATAAGGGAAGTCGGCAAAATAGATCCGTAACTTCGGGAAAAGGATTGGCTCTAAGGGTCGGGTGCGTCGGGCCTCGGGGCTGGGACTGCCGGACGGATGTGGAGGGCCTTGGCGGGCGTCCGGCGCACAATTAACGATCGACTTAGAACTGGAACGGACAAGGGGAATCTGACTGTCTAATTAAAACATAGCAT
		</sequence>
		<sequence>
			<taxon idref="Inonotus_hispidus_TUB_019061"/>
			AGCGGGATGAGCTCAAATTTCAAATCTGGCGGTGCCGTCCGAGTTGTAGTCTGGAGAAGTGTTATCCGCGTCGGACCGTGTACAAGTCTCCTGGAATGGAGCGTCATAGAGGGTGAGAATCCCGTCCATGACACGGACGCTGTGAGGCACTCTCGAAGAGTCGAGTTGTTTGGGAATGCAGCTCAAAATGGGTGGTAAATTCCATCTAAAGCTAAATATTGGCGAGAGACCGATAGCGAACAAGTACCGTGAGGGAAAGATGAAAAGCACTTTGGAAAGAGAGTTAAATAGTACGTGAAATTGTTGAAAGGGAAACGCTTGAAGTCAGTCGCGTCCCGTGGAACTCAGCCTGGGGCCTGGTGTACGGACGGGTCAACATCAGTTTCGGCCGGCGGAAAAAGGCAGAGGGAATGTAGCTGGCGTGTTATAGCSCTCAAATACGCTGGCGGGGACTGAGGAGCTTAGGATGTTGGCATAATGGCTTTAAGCGACCCGTCTTGAAACACGGACCAAGGAGTCCAACATGCTTGCGAGTGTTCGGGTGTAAACCCTTGCGCGTAATGAAAGTGGTGCAGCGACGCCCGGCCCTGACTGACGGTGCTGCGGTAGAGCAAGTATGCTGGGACCCGAAAGATGGTGAACTATGCCTGAATAGGGCGAAGCCAGAGGAAACTCTGGTGGAGGCTCGTAGCGATTCTGACGTGCAAATCGATCGTCAAATTTGGGTATAGGGGCGAAAGACTAATCGAACCATCTAGTAGCTGGTTCCTGCCGAAGTTTCCCTCAGGATAGCAGAGACTCAATCAGATTTATGTGGTAAAGCGAATGATTAGAGGCCTTGGGGTTGAAACAACCTTAACCTATTCTCAAACTTTAAATATGTAAGAACGGGCGGTCTCTTGGAGAGTCTCTAGTGGGCCATTTTTGGTAAGCAGAACTGGCGATGCGGGATGAACCGAACGCGAGGTTAAGGTGCCGGAATGCACGCTCATCAGACACCACAAAAGGTGTTAGTTCATCTAGACAGCAGGACGGTGGCCATGGAAGTCGGAATCCGCTAAGGAGTGTGTAACAACTCACCTGCCGAATGAACTAGCCCTGAAAATGGATGGCGCTCAAGCGTGCTACCCATACCTCGCCGTCCGCGTTGAAGTGACGCGTGGACGAGTAGGCAGGCGTGGAGGTGTGAAGAAGCCTAGGCAGCGATGCTGGGTGAAACGGCCTCTAGTGCAGATCTTGGTGGTAGTAGCAAATATTCAAGTGAGAGCCTTGAAGACTGAAGTGGAGAAAGGTTCCATGGTAACAGCAGTTGGACATGGGTTAGTCGATCCTAAGAGATAGGGAAGTTCCGTTTTATATCGAAAGGGAATCCGGTTAAGATTCCGGAACCAGGATGTGGGACGGCAACGTAAATGAACTTGGAGACGTCGGCGGGAGCCCCGGGAAGAGTTTTCTTTTCTCCTTAACCGTCTCACCCTGAAATCGGATTGTCCGGAGCTAGGGTTCAATGGCGGGTAGAGCTCGACGTCGGGTCCGGTGCGCTCTCGACGACCCTTGAAAATCCAAGGGAATGTTTCACACCTGGTCGTACTCATAACCGCAGCAGGTCTCCAAGGTGAACAGCCTCTAGTTGATAGAACAATGTAGATAAGGGAAGTCGGCAAATTAGATCCGTAACTTCGGGATAAGGATTGGCTCTAAGGGTTGGGTGCATCGGGCCTTGGGCCTGGGACTGCTGGACGGACGTGGAGGGCCTTGGCGGGCGTCCGGTGCACGTTTAACAACCAACTTAGAACTGGTACGGACAAGGGGAATCTGACTGTCTAATTAAAACATAGCAT
		</sequence>
		<sequence>
			<taxon idref="Hapalopilus_nidulans_TUB_020299"/>
			AGCGGGAAAAGCTCAAATTTAAAATCTGGCAG-GCTGTCCGAGTTGTATTCTGGAGAAGCGTTTTCTGTGCTGGACCGTGTACAAGTCTCTTGGAACAGAGCGTCATAGAGGGTGAGAATCCCGTCTTTGACACGGACTATATGATGCGCTCTCAATGAGTCGAGTTGTTTGGGAATGCAGCTCAAAATGGGTGGTAAATTCCATCTAAAGCTAAATATTGGCGAGAGACCGATAGCGAACAAGTACCGTGAGGGAAAGATGAAAAGCACTTTGGAAAGAGAGTTAAACAGTACGTGAAATTGCTGAAAGGGAAACGCTTGAAGTCAGTCGCGTTTGCTAGTACTCAACCTGTTGACTGGTGCATACACGGGCCAGCATCAGTTTTGGCTGCGGGAAAAAGGTTGGAGGAATGTGGCGGGTGTGTTATAGCCTTCATATACCGTGGCTGGGACTGAGGAGCTTAGGATGCTGGCGTAATGGCTTTAAACGACCCGTCTTGAAACACGGACCAAGGAGTCTAACATGCCTGCGAGTGTTTGGGTGAAAACCCGAGCGCGTAATGAAAGTGGGGCACCGACGCCCGGACCAGAGTGACGGATCCGCGGTAGAGCATGTATGTTGGGACCCGAAAGATGGTGAACTATGCCTGAATAGGGTGAAGCCAGAGGAAACTCTGGTGGAGGCTCGTAGCGATTCTGACGTGCAAATCGATCGTCAAATTTGGGTATAGGGGCGAAAGACTAATCGAACCATCTAGTAGCTGGTTCCTGCCGAAGTTTCCCTCAGGATAGCAGAAACTCAATCAGATTTATGTGGTAAAGCGAATGATTAGAGGCCTTGGGGTTGAAACAACCTTAACCTATTCTCAAACTTTAAATATGTAAGAACAACCCGTCACTTAAAGAGTTTCTAGTGGGCCATTTTTGGTAAGCAGAACTGGCGATGCGGGATGAACCGAACGCGAGGTTAAGGTGCCGGAATACACGCTCATCAGACACCACAAAAGGTGTTAGTTCATCTAGACAGCAGGACGGTGGCCATGGAAGTCGGAATCCGCTAAGGAGTGTGTAACAACTCACCTGCCGAATGAACTAGCCCTGAAAATGGATGGCGCTCAAGCGTGTTACCCATACCTCGCCGTCAGCGTTGAAGTGACGCGTTGACGAGTAGGCAGGCGTGGAGGTGTGAAGAAGCCTAGGCAGCGATGCTGGGTGAAACAGCCTCTAGTGCAGATCTTGGTGGTAGTAGCAAATATTCAAGTGAGAACCTTGAAGACTGAAGTGGAGAAAGGTTCCATGGTAACAGCAGTTGGACATGGGTCAGTCGATCCTAAGAGATAGGGAAGCTCCGTTTCATATCGAAAGGGAATCCGGTTAAAATTCCGGAACCAGGATGTGGAACGGCAACGTAAATGAACTTGGAGACGTCGGCAAGGACCCCGGGAAGAGTTATCTTTTCTCCTTAACTGTCTCACCCTGAAATCGGATTGTCCGGAGCTAGGGTTCAATGGCAGGTAGAGCTCAACGTTGGGTCCGGTGCGTTCTTGACGATCCTTGAAAATCCAAGGGAATGTTTCACGCCTGGTCGTACTCATAACCGCAGCAGGTCTCCAAGGTGAACAGCCTCTAGTTGATAGAACAATGTAGATAAGGGAAGTCGGCAAAATAGATCCGTAACTTCGGGAAAAGGATTGGCTCTAAGGGTTGGGTGCATYGGGCCTTGGGACTGGGACTGCTAGACGGACGTGGATGGCCTTGGCGGGCGTCTGGTGTACGCTTAACAACCAACTTAGAACTGGTACGGACAAGGGGAATCTGACTGTCTAATTAAAACATAGCAT
		</sequence>
		<sequence>
			<taxon idref="Albatrellus_ovinus_TUB_020309"/>
			AGCGGGAAAAGCTCAAATTTGAAATCTGGCGGTGCCGTCCGAGTTGTAGTCTGGAGAAGCGCTTTCCGCGCCGGACCGTGTACAAGTCCTCTGGAACGGGGCGTCGTAGAGGGTGAGAATCCCGTCTTTGACATGGACTATGTGATGCGCTCTCGAAGAGTCGAGTTGTTTGGGAATGCAGCTCAAAATGGGTGGTGAATTCCATCTAAAGCTAAATATTGGCGAGAGACCGATAGCGAACAAGTACCGTGAGGGAAAGATGAAAAGCACTTTGGAAAGAGAGTTAAACAGTACGTGAAATTGTTGAAAGGGAAACGCTTGAAGTCAGTCGCGTCGTCCAGGATTCAGCCTTGCTCTCGGTGTATCGATGGGCCAGCATCGATTTCGATCGTCGGACAAAGGCCGGGGAAACGTGGCGGGTGTGTTATAGTCCCGGTATACGATGGTTGGGATCGAGGAGCTTAGGATGCTGGCATAATGGCTTTAAACGACCCGTCTTGAAACACGGACCAAGGAGTCTAACATGCCCGCGAGTGTTAGGGTGAAAACCCTTGCGCGTAATGAAAGTGGGGCACCGACGCCCGGACCAGAGTGACGGATCCGCGGTGGAGCGTGTATGTTGGGACCCGAAAGATGGTGAACTATGCCTGAATAGGGTGAAGCCAGAGGAAACTCTGGTGGAGGCTCGTAGCGATTCTGACGTGCAAATCGATCGTCGAATTTGGGTATAGGGGCGAAAGACTAATCGAACCATCTAGTAGCTGGTTCCTGCCGAAGTTTCCCTCAGGATAGCAGAAGCTCGATCAGATTTATGTGGTAAAGCGAATGATTAGAGGCCTTGGGGTCGAAACGACCTTAACCTATTCTCAAACTTTAAATATGTAAGACCAAGCCGTCGCTCGAAGAGCTTCTAGTGGGCCATTTTTGGTAAGCAGAACTGGCGATGCGGGATGAACCGAACGCGAGGTTAAGGTGCCGGAATACACGCTCATCAGACACCACAAAAGGTGTTAGTTCATCCAGACAGCAGGACGGTGGCCATGGAAGTCGGAACCCGCTAAGGAGTGTGTAACAACTCACCTGCCGAATGAACTAGCCCTGAAAATGGATGGCGCTCAAGCGTGTTACCCATACCTCGCCGTCGGCGTTGAAGTGACGCGCCGACGAGTAGGCAGGCGTGGAGGTGTGAAGAAGCCTTGGTGGCGACGCCGGGTGAAACGGCCTCTAGTGCAGATCTTGGTGGTAGTAGCAAATATTCAAGCGAGAACCTTGAAGACTGAAGTGGAGAAAGGTTCCATGGTAACAGCAGTTGGACATGGGTTAGTCGATCCTAAGAGATAGGGAAGCTCCGTTTCATATCGAAAGGGAATCCGGTTAAGATTCCGGAACCAGGATGTGGGACGGCGACGTAAATGAACTTGGAGACGCTGGCGAGGGCCCCGGGAAGAGTTATCTTTTCTCCTTAACCGTCTCACCCTGAAATCGGATTGTCCGGAGCTAGGGTTCCATGGCGGGTAGAGCTCGACGTCGGGTCCGGTGCGWMCTCGACAGCCCTTGAAAATCCAAGGGAACGTTTCACACCTGGTCGTACTCATAACCGCAGCAGGTCTCCAAGGTGAACAGCCTCTAGTTGATAGAACAATGTAGATAAGGGAAGTCGGCAAAATAGATCCGTAACTTCGGGAAAAGGATTGGCTCTAAGGGTTGGGTGTATCGGGCCTCGGGGCTGGGACTGTCGGACGGATGTGGATGGCCTTGGCGGGCATCCGGTGCACGCTTAACAACCGACTTAGAACTGGTACGGACAAGGGGAATCTGACTGTCTAATTAAAACATAGCAT
		</sequence>
		<sequence>
			<taxon idref="Boletus_edulis_TUB_020295"/>
			AGCGGGAAAAGCTCAAATTTTGAATCTGGCAGTGCCGTCCGAGTTGTAATCTAGAGAAGCGTCTTCCGCGCCGGCCTGTGTACAAGTCTCCTGGAAGGGAGCGTCATAGAGGGTGAGAATCCCGTCTCTGACACGGACCATGTGATGCGCTCTCGACGAGTCGAGTTGTTTGGGAATGCAGCTCAAAAAGGGTGGTAAACTCCATCTAAAGCTAAATATTGGCGAGAGACCGATAGCGAACAAGTACCGTGAGGGAAAGATGAAAAGGACTCTGGAAAGAGAGTTAAACAGTACGTGAAATTGCTGAAAGGGAAACGCTCGATGTCAGTCGCGTCGGCTGGGGGTCAACCTTGCGCTGGGTGTATCGACGGGTCAGCATCAGTTTCGGTCGTCGTACAAGGGCCAAGGGAAAGTGGCGGGTGTGTTATAGCCTTCGTATGTGGCGGCTGGGACTGAGGAACTAGAGATGCTGGCATAATGGCCTTGAGCGACCCGTCTTGAAACACGGACCAAGGAGTCTAACATGTCTGCGAGTGTTTGGGTGCAAACCCGATCGCGAAATGAAAGTGGTGCACCGACGCCCGGATCCATACAATGGATCTGCGGTAGAGCATGCATGTTGGGACCCGAAAGATGGTGAACTATGCCTGAATAGGGTGAAGCCAGAGGAAACTCTGGTGGAGGCTCGTAGCGATTCTGACGTGCAAATCGATCGTCGAATTTGGGTATAGGGGCGAAAGACTAATCGAACCATCTAGTAGCTGGTTCCTGCCGAAGTTTCCCTCAGGATAGCAGAAACTCAATCAGATTTATGTGGTAAAGCGAATGATTAGAGGCCTTGGGGTCAAATCGACCTTAACCTATTCTCAAACTTTAAATATGTAAGAACGAGCCGTCTCTTAAAGAGTTTCTAGTGGGCCATTTTTGGTAAGCAGAACTGGCGATGCGGGATGAACCGAACGGGAGGTTAAGGTGCCGGAATGCACGCTCATCAGACACCACAAAAGGCGTTAGTTCATCCAGACAGCAGGACGGTGGCCATGGAAGTCGGAATCCGCTAAGGAGTGTGTAACAACTCACCTGCCGAATGAACTAGCCCTGAAAATGGATGGCGCTCAAGCGTGCTACCCACACCTCCCCGTCAGCGTTGAAGTGACGCGCTGACGAGTAGGCAGGCGTGGAGGTGTGAAGAAGCCTAGGCAGCGATGCCGGGTGGAACCGCCTCTAGTGCAGATCTTGGTGGTAGTAGCAAATATTCGAGTGAGATCCTTGAAGACTGAAGTGGAGAAAGGTTCCGTGGTAACAGCAGTTGGACACGGGTCAGTCGATCCTAAGACATAGGGAAACTCCGTTTCACGTCGAAAGGGAATCCGGTCAATATTCCGGAACCAGAATGTGGAACGGCAACGTAAATGAACTTGGAGACGCTGGCGAGGGCCCCGGGAAGAGTTTTCTCTTCTCCTTGACAGTCTGACCCTGAAATCGATTCGCTCGGAGCTAGGGTTTGATGGCTGGTAGAGCTCGACGTCGGGTCCGGTGCGTCCTCGACAGCCCTTGAAAATCCAAGGGAACATCTCACGTCTGGTCGTACTCATAACCGCAGCAGGTCTCCAAGGTGAACAGCCTCTAGTCAATAGAACAATGTAGATAAGGGAAGTCGGCAAAATAGATCCGTAACTTCGGGAAAAGGATTGGCTCTAAGGGTCGGGTGTGTCGGGCCTCGTGGCTGGGGATCTCGGACAGTCGCCGACGACCTTGGCGCAGTTCCGGCGCACGTTCAACGACCGACTTAGAACTGGCGCGGACAAGGGGAATCTGACTGTCTAATTAAAACATAGCAT
		</sequence>
		<sequence>
			<taxon idref="Craterocolla_cerasi_TUB_020315"/>
			AGAGGGATGAGCTCAAATTTTGAATCTGGCGTCGGCGTCCGAGTTGTAATCTAGAGAAGTGTTTTCCGCGATGGACCGTGCACAAGTCTCCTGGAACGGTGCGTCATAGAGGGTGAGAATCCCGTATATGGCACGGACTATGCGATACACTCTCGACGAGTCGAGTTGTTTGGGAATGCAGCTCAAAGTGGGTGGTAAATTCCATCTAAAGCTAAATATTGGCGAGAGACCGATAGCGAACAAGTACCGTGAGGGAAAGATGAAAAGCACTTTGGAAAGAGAGTGAAACAGTACGTGAAATTGTTGAAAGGGAAACGCTTGAAGTCAGTCGCGCCCGTTTGGATTCAGCCTTGTGCTCGGTTTACGGGCGGGTCAACGTCAGTTTTGGTCGGAGGAGAAAGCCTTTGGGAATGTGGCTGCTGTGTTATAGACCGTGTATACTTCGGCCGGGACTGAGGAGCTTAGGATGTTGGCATAATGGCTTTAAGCGACCCGTCTTGAAACACGGACCAAGGAGTCTAACATGTGCGCGAGTGTTTGGGTGCAAACCCGAGCGCGTAATGAAAGTGGTGCACCGACGCCCGGAGCAGAGTGACGCCCCCGCGGTAGAGCGTATATGTTGGGACCCGAAAGATGGTGAACTATGCCTGAATAGGGTGAAGCCAGAGGAAACTCTGGTGGAGGCTCGTAGCGATTCTGACGTGCAAATCGATCGTCAAATTTGGGTATAGGGGCGAAAGACTAATCGAACCATCTAGTAGCTGGTTCCTGCCGAAGTTTCCCTCAGGATAGCAGAAACTCGATCAGCCTTGTGCGGTAAAGCGAATGATTAGAGGCCTTGGGGTTGAAACAACCTTAACCTATTCTCAAACTATAAATGTGCAAGAAAGAGTCGTCGCTTATAGAGTTTCTAGTGGGCCATTTTTGGTAAGCAGAACTGGCGATGCGGGATGAACCGATCGTGGGGTTAAGGTGCCGGAATACACGCTCATCAGACACCACAAAAGGTGTTAGTTCATCTAGACAGCAGGACGGTGGCCATGGAAGTCGGAATCCGCTAAGGAGTGTGTAACAACTCACCTGCCGAATGAACTAGCCCTGAAAATGGATGGCGCTCAAGCGTGTTACCCATACCCCACCGTCAGCGTTGTCGTGACACGCTGACGAGTAGGCAGGCGTGGAGGTGTGAAGAAGCCTTGGCAGTGATGCTGGGTGGAACGGCCTCTAGTGCAGATCTTGGTGGTAGTAGCAAATATTCAAGTGAGAACCTTGAAGACTGAAGTGGAGAAAGGTTCCATGGTAACAGCAGTTGGACATGGGTTAGTCGATCCTAAGAGATAGGGAAGCTCCGTTTCATATCGAAAGGGAATCCGGTTAACATTCCGGAACCAGGATGTGGAGCGGCAACGCAAATGAACTTGGAGACGCTGGTGGGGGCCCCGGGAAGAGTTTTCTTTTCTCCTTAACAGCCTAACCCTGAAATCGGATTGTCCGGAGCTAGGGTTCAATGGTTGGTAGAGCTCAGCGCTGGGTCCGGTGCGTTCCCAACAGCCCTTGAAAATCCAAGGGAATGTTTCACGCCTGGTCGTACTCATAACCGCAGCAGGTCTCCTAGGTGAACAGCCTCTAGTTGATAGAACAATGTAGATAAGGGAAGTCGGCAAAATAGATCCGTAACTTCGGGAAAAGGATTGGCTCTAAGGGTTGGGTGCGTCGGGCCTTGGGACTGGGACCTACCGAGGGACGCGGATGGCCTTGGCCGGCGTCCGGCGCACGCTTAACAACCGACTTAGAACTGGTACGGACAAGGGGAATCTGACTGTCTAATTAAAACATAGCAT
		</sequence>
		<sequence>
			<taxon idref="Phallus_impudicus_TUB_020314"/>
			AGCGGGAACAGCTCAAATTTGTAATCTGACGGCGTCGTCCGAGTTGTAATCTGGAGAAGCGTTTTCAGTGCCGGCCCGCGTACAAGTCCCCTGGAATGGGGCGTCGCAGAGGGTGAGAATCCCGTCTCTGACGCGGTCATTGCGATGCGCTCTCGAAGAGTCGAGTTGTTTGGGAATGCAGCTCAAAACGGGTGGTAAATTCCATCTAAAGCTAAATACTGGCGAAAGACCGATAGCGAACAAGTACCGTGAGGGAAAGATGAAAAGCACTTTGGAAAGAGAGTCAAACAGTACGTGAAATTGTTGAAAGGGAAACGCTTGAAGTCAGTCGCGTCTCCCGGGTCTCAGTCGCGAGCGCGGCGTATGGACGGGCCAGCGTCGATTTCGACCGTCGTAAAAAGGTGTGAGGAATGTGGCGGGTGTGTTATAGCCTCCGTATGCGACGGTGGGGATCGAGGGGCTTGGGATGCTGGCTTAATGGCTTTAAGCGACCCGTCTTGAAACACGGACCAAGGAGTCTAACATGCTCGCGAGTGCACGGGTGAAAACCCGCGCGCGTAATGAAAGTGGGGCACCGACGCCCGGACTTGAGCGACGGTTCCGAGGCGGAGCGCGTATGTTGGGACCCGAAAGATGGTGAACTATGCCTGAGTAGGGCGAAGCCAGAGGAAACTCTGGTGGAGGCTCGTAGCGATTCTGACGTGCAAATCGATCGTCGAACTTGGGTATAGGGGCGAAAGACTAATCGAACCATCTAGTAGCTGGTTCCCGCCGAAGTTTCCCTCAGGATAGCAGAGACTCG-GCAGTTTTATGTGGTAAAGCGAATGATTAGGGGCCTTGGGGTCGAAACGACCTTAACCCATTCTCAAACTTTAAATATGTAAGAACGGGCCGTCGCTCGAAGAGTCTCTAGTGGGCCATTTTTGGTAAGCAGAACTGGCGATGCGGGATGAACCGATCGCGAGGTTAAGGTGCCGGAATGCACGCTCATCAGACACCACAAAATGTGTGAGTTCATCTAGACAGCAGGACGGTGGCCATGGAAGTCGGAATCCGCTAAGGAGTGTGTAACAACTCACCTGCCGAATGAACTTGCCATGAAAATGGATGGCGCTCAAGCGTGCTACCCATACCTCGCCGTCGGCGTTCAAGTGAAGCGCCGACGAGTAGGCGGGCGCGAGGGTGTGAAGAAGCCTAGGCGGTGACGCTGGGTGAAACGGCCCTCGGTGCAGATCTTGGTGAAAGTAGCAAATAGACGAGTGAGAACCTCGTTGACTGAAGTGGAGAAAGGTTCCATGGTAACAGCAGTTGGACATGGGTCAGTCGATCCTAAGAGATAGGGAAGCTCCGTTTCATATCGAAAGGGAATCCGGTTAAGATTCCGGAACCGGGACGCGGGGCGGTGACGCAAATGAACTTGGAGACGCTGGCGGGGGCTCCGGGAAGAGTTTTCTTTTCTCCTTAACGACCTAGCCCTGAAATCGGTTTGTCCGGAGATAGGGTGGGACGGTCGGTAGAGCGCGGCGCCGCGTCCGGTGYGCCTCTGACAGTCCTTGAAAATCCAAGGGAACGCTTCGCGCCCGGTCGTACTCATAACCGCAGCAGGTCTCCTAGGTGAACAGCCTCTAGTTGATAGAACAATGTAGATAAGGGAAGTCGGCAAAATAGATCCGTAACTTCGGGAAAAGGATTGGCTCTAAGGGTCGGGCGCGTCGGGCCTCGGGGCCGGGACTACTAGACGGACGCTGAAGGCCTTGGCGGGCGTCCGGCGCGCGCTTAACGACCGACTTAGAACTGGTACGGACAAGGGGAATCTGACTGTCTAATTAAAACATAGCAT
		</sequence>
		<sequence>
			<taxon idref="Clavariadelphus_ligula_TUB_0203012"/>
			AGCGGGAAGAGCTCAAATTTGTAATCTGGCGGTGCCGTCCGAGTTGTAGTCTGGAGAAGCGTTTTCCGCGTCGGACCGTGTACAAGTCCCTTGGAACAGGGCGTCATAGAGGGTGAGAATCCCGTCTTCGACACGGACTGTGTGATGCGCTCTCGAAGAGTCGAGTTGTTTGGGAATGCAGCTCAAAACGGGTGGTAAATTCCATCTAAAGCTAAATATTGGCGAAAGACCGATAGCGAACAAGTACCGTGAGGGAAAGATGAAAAGCACTTTGGAAAGAGAGTTAAACAGTACGTGAAATTGTTGAAAGGGAAACGCTTGAAGTCAGTCGCGTCTTCCGGGACTCAGCCTCGTGCTTGGTGCAGTGACGGGCCAGCATCGATTTCGGTCGTCGGAGAAAGGCCGAGGGAATGTGGCGGGTGTGTTATAGCCCTCGTATGCGACGACTGGGATCGAGGAGCTTAGGATGCTGGCGTAATGGCTTTAAGCGACCCGTCTTGAAACACGGACCAAGGAGTCTAACATGCCTGCGAGTGTTTGGGTGAAAACCCGGACGCGGAATGAAAGTGGGGCACCGACGCCCGGACCAGAGTGACGGTTCCGAGGTAGAGCATGTATGTTGGGACCCGAAAGATGGTGAACTATGCCTGAGTAGGGTGAAGCCAGAGGAAACTCTGGTGGAGGCTCGTAGCGATTCTGACGTGCAAATCGATCGTCGAACTTGGGTATAGGGGCGAAAGACTAATCGAACCATCTAGTAGCTGGTTCCTGCCGAAGTTTCCCTCAGGATAGCAGAGACTCAATCAGATTTATGTGGTAAAGCGAATGATTAGGGGCCTTGGGGTTGAAACAACCTTAACCCATTCTCAAACTTTAAATATGTAAGAACAAGCCGTCGCTTGAAGAGTCTCTAGTGGGCCATTTTTGGTAAGCAGAACTGGCGATGCGGGATGAACCGATCGCGAGGTTAAGGTGCCGGAATACACGCTCATCAGACACCACAAAATGTGTGAGTTCATCTAGACAGCAGGACGGTGGCCATGGAAGTCGGAATCCGCTAAGGAGTGTGTAACAACTCACCTGCCGAATGAACTTGCCATGAAAATGGATGGCGCTCAAGCGTGTTACCCATACCTCGCCGTCAGCGTTGAAGTGACGCGCTGACGAGTAGGCAGGCGTAAGGGTGTGAAGAAGCCTTGGCAGTGATGCTGGGTGAAACAACCTTTAGTGCAGATCTTGGTGAAAGTAGCAAATAGACGAGTGAGAACCTCGTTGACTGAAGTGGAGAAAGGTTCCATGGTAACAGCAGTTGGACATGGGTTAGTCGATCCTAAGAGATAGGGAAGCTCCGTTTCATATCGAAAGGGAATCCGGTTAAGATTCCGGAACCAGGATGCGGAGCGGCAACGCAAATGAACTTGGAGACGCTGGCGGGGGCCCCGGGAAGAGTTTTCTTTTCTCCTTAACAGTCTCACCCTGAAATCGGTTTGTCCGGAGCTAGGGTTCAATGGCTGGTAGAGCTCGACGTCGGGTCCGGTGCGTCCTCGACAGTCCTTGAAAATCCAAGGGAATGCTTCGCACCTGGTCGTACTCATAACCGCAGCAGGTCTCCAAGGTGAACAGCCTCTAGTTGATAGAACAATGTAGATAAGGGAAGTCGGCAAAATAGATCCGTAACTTCGGGAAAAGGATTGGCTCTAAGGGTTGGGTGCGTCGGGCCTTGGGGTTGGGACTACTGGACGGACGTGGATGGCCTTGGCGGGCGTCCGGCGCACGCTTAACAACCGACTTAGAACTGGTACGGACAAGGGGAATCTGACTGTCTAATTAAAACATAGCAT
		</sequence>
		<sequence>
			<taxon idref="Laetiporus_sulphureus_TUB_020300"/>
			----------------------AATCTGGCGGTGCCGTCCGAGTTGTAGTCTGGAGAAGCGTCTTCTACGCCGGACCGTGTACAAGTCCCTTGGAACAGGGCGTCATAGAGGGTGAGAATCCCGTCCATGACACGGACCGTGTGATGCGCTCTCGAAGAGTCGAGTTGTTTGGGAATGCAGCTCAAAATGGGTGGTAAATTCCATCTAAAGCTAAATACTGGCGAGAGACCGATAGCGAACAAGTACCGTGAGGGAAAGATGAAAAGCACTTTGGAAAGAGAGTTAAACAGTACGTGAAATTGCTGAAAGGGAAACGCTTGAAGTCAGTCGCGTCGGCCGGGGCTCAGCCTTGTGCTCGGTTTATCGACGGGCCAGCGTCGATTTTGACCGTCGGAGAAGGGCCAGAGGAAAGTGGCGGGTGTGTTATAGCCTTCGCATACGACGGTTGGGATCGAGGAGCTTAGGATGCTGGCGTAATGGCTTTAAACGACCCGTCTTGAAACACGGACCAAGGAGTCTAACGTGCCTGCGAGTGTTTGGGTGAAAACCCGAGCGCGCAATGAAAGTGGAGCATCGACGCCCGGACCTGAGCGAGGGATCTGCGGTAGAGCACGCACGTTGGGACCCGAAAGATGGTGAACTATGCCTGAATAGGGTGAAGCCAGAGGAAACTCTGGTGGAGGCTCGTAGCGATTCTGACGTGCAAATCGATCGTCGAATTTGGGTATAGGGGCGAAAGACTAATCGAACCATCTAGTAGCTGGTTCCTGCCGAAGTTTCCCTCAGGATAGCAGAAACTCGATCAGATTTATGTGGTAAAGCGAATGATTAGAGGCCTTGGGGTCGAAACGACCTTAACCTATTCTCAAACTTTAAATATGTAAGAACGAGCCGTCGCTCTTAGAGTTTCTAGTGGGCCATTTTTGGTAAGCAGAACTGGCGATGCGGGATGAACCGAACGCGAGGTTAAGGTGCCGGAATGCACGCTCATCAGACACCACAAAAGGTGTTAGTTCATCTAGACAGCAGGACGGTGGCCATGGAAGTCGGAATCCGCTAAGGAGTGTGTAACAACTCACCTGCCGAATGAACTAGCCCTGAAAATGGATGGCGCTCAAGCGTGTTACCCATACCTCGCCGTCAGCGTTCGAGTGACGCGCTGACGAGTAGGCAGGCGTGGAGGTGTGAAGAAGCCTAGGCAGTGATGCTGGGTGAAACGGCCTCTAGTGCAGATCTTGGTGGTAGTAGCAAATATTCAAGCGAGAGCCTTGAAGACTGAAGTGGAGAAAGGTTCCATGGTAACAGCAGTTGGACATGGGTCAGTCGATCCTAAGAGATAGGGAAGCTCCGTTTCATATCGAAAGGGAATCCGGTTAAGATTCCGGAACCAGGATGCGGGACGGCAACGGAAGTGAACTTGGAAACGCTGGCGAGGGCCCCGGAAAGAGTTATCTTTTCTGTTTAACGGTCTCACCCTGAAATCGGTTTGTCCGGAGCTAGGGTTCAACGGCCGGTAGAGCTCGACGTCGGGTCCGGTGCGTCCTCGACAGCCCTTGAAAATCCAAGGGAACGTTTCGCACCTGTTCGTACTCATAACCGCAGCAGGTCTCCAAGGTGAACAGCCTCTAGTTGATAGAACAATGTAGATAAGGGAAGTCGGCAAAACAGATCCGTAACTTCGGGAAAAGGATTGGCTCTAAGGGTTGGGTGCGTCGGGCCTTGGGGCTGGGACTGCTGGATGGACGTGGAGGGCCTTGGCGGGCGTCCGGCGTACGCTTAACAACCGACTTAGAACTGGTACGGACAAGGGGAATCTGACTGTCTAATTAAAACATAGCAT
		</sequence>
		<sequence>
			<taxon idref="Gloeophyllum_sepiarium_TUB_020304"/>
			--CGGGATGAGCTCAAATTTAAAATCTGGCGGTGCCGTCCGAGTTGTATTCTGGAGAAGTGCTTTCCGCGCTGGACCGTGTATAAGTCTCTTGGAACAGAGCGTCATAGAGGGTGAGAATCCCGTCTTTGACACGGACTATGTGATGCGCTCTCAAAGAGTCGAGTTGTTTGGGAATGCAGCTCAAAATGGGTGGTAAATTCCATCTAAAGCTAAATATTGGCGAGAGACCGATAGCGAACAAGTACCGTGAGGGAAAGATGAAAAGCACTTTGGAAAGAGAGTTAAACAGTACGTGAAATTGTTGAAAGGGAAACGCTTGAAGTCAGTCGCGTTGGCCGGGACTCAGCCTTGCGCTTGGTGTATCGACGGGCCAACATCGATTTCGATTGCTGGACAAGGGCTAGCGGAATGTGGCGGGTGTGTTATAGCCGTCGTATACAGTAGTTGGGATCGAGGAGCTTAGGATGTTGGCATAATGGCTTTAAACGACCCGTCTTGAAACACGGACCAAGGAGTCTAACATGCCTGCGAGTGTTTGGGTGAAAACCCGAGCGCGTAATGAAAGTGGGGCATCGACGCCCGGACCTGAGTGACGGATCTGCGGTAGAGCATGTATGTTGGGACCCGAAAGATGGTGAACTATGCCTGAATAGGGTGAAGCCAGAGGAAACTCTGGTGGAGGCTCGTAGCGATTCTGACGTGCAAATCGATCGTCAAATTTGGGTATAGGGGCGAAAGACTAATCGAACCATCTAGTAGCTGGTTCCTGCCGAAGTTTCCCTCAGGATAGCAGAAACTCGATCAGATTTATGTGGTAAAGCGAATGATTAGAGGCCTTGGGGTTGAAACAACCTTAACCTATTCTCAAACTTTAAATATGTAAGAACGAGCCGTCACTTGAAGAGTTTCTAGTGGGCCATTTTTGGTAAGCAGAACTGGCGATGCGGGATGAACCGAACGCGAGGTTAAGGTGCCGGAATGCACGCTCATCAGACACCACAAAAGGTGTTAGTTCATCTAGACAGCAGGACGGTGGCCATGGAAGTCGGAATCCGCTAAGGAGTGTGTAACAACTCACCTGCCGAATGAACTAGCCCTGAAAATGGATGGCGCTCAAGCGTGCTACCCATACCTCGCCGTCAGCGTTGAAGTGACGCGCTGACGAGTAGGCAGGCGTGGAGGTGTGAAGAAGCCTTGGCAGTGATGCTGGGTGAAACGGCCTCTAGTGCAGATCTTGGTGGTAGTAGCAAATATTCAAGTGAGAACCTTGAAGACTGAAGTGGAGAAAGGTTCCATGGTAACAGCAGTTGGACATGGGTTAGTCGATCCTAAGAGATAGGGAAGCTCCGTTTCATATCGAAAGGGAATCCGGTTAAGATTCCGGAACCAGGATGTGGAACGGCAACGTAAATGAACTTGGAGACGCTGGCGAGGGCCCCGGGAAGAGTTATCTTTTCTCCTTAACAGTCTCACCCTGAAATCGATTTGTTCGGAGCTAGGGTTCAATGGCTGGTAGAGCCCGACGTCGGGTCCGGTGYGTTCTCGACAGCCCGTGAAAATCCAAGGGAATGTTTCACACCTGGTCGTACTCATAACCGCAGCAGGTCTCCAAGGTGAACAGCCTCTAGTTGATAGAACAATGTAGATAAGGGAAGTCGGCAAAATAGATCCGTAACTTCGGGATAAGGATTGGCTCTAACGGTTGGGTGCGTCGGGCCTTGGGGCTGGGACTGCTAGACGGACGTGGATGGCCTTGGCGGGCGTCCGGCGCACGCTTAACAACCAAGTTAGAACTGGTACGGACAAGGGGAATCTGACTGTCTAATTAAAACATAGCAT
		</sequence>
		<sequence>
			<taxon idref="Serendipita_vermifera_CBS57283"/>
			AGAGGGAAAAGCTCAAATTTTGAATCTGGTGTCGGCGCCCGAGTTGTAATCTAGAGAAGTGTTTTCCGCACCGGACCGTGCACAAGTTCCCTGGAACGGGGCGTCATAGAGGGTGAGAATCCCGTATATGGCACGGACTATGCGATACACTCTCAACGAGTCGAGTTGTTTGGGAATGCAGCTCAAAATGGGTGGTAAATTCCATCTAAAGCTAAATATTGGCGAGAGACCGATAGCGAACAAGTACCGTGAGGGAAAGATGAAAAGCACTTTGGAAAGAGAGTGAAACAGTACGTGAAATTGTTGAAAGGGAAGCGTTTGAAGTCAGTCGCGTCTGGCGGGATTCAGCCTGGTGCCTGGTGTACCGACGGGTCAGCATCGGTTTCGACCGAGAGAAAAAGGCTTGGGGAATGTGGCGGCGGTGTTATAGCCCTCGTATGTCTCGGTTGGGACCGAGGAGCTTAGGATGCTGGCATAATGGCTTTAAGCGACCCGTCTTGAAACACGGACCAAGGAGTCTAACATGTGCGCGAGTGTTTGGGTGCAAACCCGAGCGCGTAATGAAAGTGGTGCACCGACGCCCGGAGCAGAGTGACGCATCCGCGGTGGAGCGTATATGTTGGGACCCGAAAGATGGTGAACTATGCCTGAATAGGGTGAAGCCAGAGGAAACTCTGGTGGAGGCTCGTAGCGATTCTGACGTGCAAATCGATCGTCAAATTTGGGTATAGGGGCGAAAGACTAATCGAACCATCTAGTAGCTGGTTCCTGCCGAAGTTTCCCTCAGGATAGCAGAAACTCAATCAGCCTTGTGCGGTAAAGCGAATGATTAGAGGCCTTGGGGTTGAAACAACCTTAACCTATTCTCAAACTCTAAATGTGCAAGAAAGAGTTGTCACTTGAAGAGTTTCTAGTGGGCCATTTTTGGTAAGCAGAACTGGCGATGCGGGATGAACCGAACGTGGGGTTAAGGTGCCGGAATACACGCTCATCAGACACCACAAAAGGTGTTAGTTCATCTAGACAGCAGGACGGTGGCCATGGAAGTCGGAACCCGCTAAGGAGTGTGTAACAACTCACCTGCCGAATGAACTAGCCCTGAAAATGGATGGCGCTCAAGCGTGTTACCCATACCCCACCGTCGGCGTTCTAGTGACGCGCCGACGAGTAGGCAGGCGTGGAGGTGTGAAGAAGCTTTGGCAGCGATGCTGAGTGGAACGGCCTCTAGTGCAGATCTTGGTGGTAGTAGCAAATATTCAAGTGAGAGCCTTGAAGACTGAAGTGGAGAAAGGTTCCATGGTAACAGCAGTTGGACATGGGTTAGTCGATCCTAAGAGATAGGGAAGCTCCGTTTCATATCGAAAGGGAATCCGGTTAACATTCCGGAACCAGGATGTGGAGCGGCAACGCAAATGAACTTGGAGACACTGGCGAGGGCCCCGGGAAGAGTTTTCTTTTCTCCTTAACGGTCTCACCCTGAAATCGGTTTGTCCGGAGCTAGGGTTCAATGGCCGGTAGAGCTCAACGTTGGGTCCGGTGCGTCCTCGACAGTCCTTGAAAATCCAAGGGAATGTTTCACGCCTGGTCGTACTCATAACCGCAGCAGGTCTCCTAGGTGAACAGCCTCTAGTTGATAGAACAATGTAGATAAGGGAAGTCGGCAAAATAGATCCGTAACTTCGGGAAAAGGATTGGCTCTAAGGGTTGGGTGCGTCGGGCCTTGGGCCCCGGACTGACTGGCGGACGTGGATGGCCTTGGCGGGCGTCCGGCGTACGCTTAACAACCGACTTAGAACTGGTACGGACAAGGGGAATCTGACTGTCTAATTAAAACATAGCAT
		</sequence>
		<sequence>
			<taxon idref="Pleurocybella_porrigens_TUB_012154"/>
			AGCGGGAAAAGCTCAAATTTAAAATCTGGCAATGTTGTCCGAGTTGTAATTTAGAGAAGTGCTATCTGCGTTGGACCGTGTACAAGTCTCCTGGAACGGAGCGTCGTAGAGGGTGAGAATCCCGTATATGACACGGACTATGTGATACGCTCTCAAAGAGTCGAGTTGTTTGGGAATGCAGCTCAAAATGGGTGGTAAATTCCATCTAAAGCTAAATATAGGCGAGAGACCGATAGCGAACAAGTACCGTGAGGGAAAGATGAAAAGAACTTTGGAAAGAGAGTTAAACAGTACGTGAAATTGTTGAAAGGGAAACGCTTGAAGTCAGTCGCGTTGTCCAGGAATCAACCTTGTGCTGGGAGCATTGACGGGTCAGCATCAATTTTGATTGTTGGATAAAGGTTAGGGGAATGTGGCGGATGTGTTATAGCCCTCGCATACAACAGTTGGGATTGAGGAGCTTAGGATGCTGGCATAATGGCTTTAATCGACCCGTCTTGAAACACGGACCAAGGAGTCTAACATGCCCGCGAGTGTTTGGGTGAAAACCCGAGCGCGTAATGAAAGTGGGGCATCGACGCCCGGACCAGAGTGACGGTCCCGCGGTAGAGCGTGTATGTTGGGACCCGAAAGATGGTGAACTATGCCTGAATAGGGTGAAGCCAGAGGAAACTCTGGTGGAGGCTCGTAGCGATTCTGACGTGCAAATCGATCGTCGAATTTGGGTATAGGGGCGAAAGACTAATCGAACCATCTAGTAGCTGGTTCCTGCCGAAGTTTCCCTCAGGATAGCAGAAACTCATTCAGATTTATGTGGTAAAGCGAATGATTAGAGGCCTTGGGGTTGAAACAACCTTAACCTATTCTCAAACTTTAAATATGTAAGAACGAGCCGTCTCTTGAAGAGTTTCTAGTGGGCCATTTTTGGTAAGCAGAACTGGCGATGCGGGATGAACCGAACGTGAGGTTAAGGTGCCGGAATTTACACTCATCAGACACCACAAAAGGTGTTAGTTCATCTAGACAGCAGGACGGTGGCCATGGAAGTCGGAATCCGCTAAGGAGTGTGTAACAACTCACCTGCCGAATGAACTAGCCCTGAAAATGGATGGCGCTCAAGTGTGATACCCATACCTCACCGTCAGCGTTGAAGTGACGCGCTGACGAGTAGGCAGGCGTGGAGGTGTGAAGAAGCTTTGGCAGCAATGCTGAGTGGAACGGCCTCTAGTGCAGATCTTGGTGGTAGTAGCAAATATTCAAGTGAGAACCTTGAAGACTGAAGTGGAGAAAGGTTCCATGGTAACAGCAGTTGGACATGGGTCAGTCGATCCTAAGAGATAGGGAAGCTCCGTTTCATATCGAAAGGGAATCCGGTTAATATTCCGGAACCAGGATGTAGAACGGCAACGTAAATGAACTTGGAGACGCTGGCAGGGGCCCCGGGAAGAGTTATCTTTTCTCCTTAACAGCCTAACCCTGAAATCAGTTTGTCTGGAGCTAGGGTTCAATGGTTGGTAGAGCTCAACGTTGGGTCCGGTGCGTTCTTGACAGCCCTTGAAAATCCAAGGGAATGTTTTACACCTGGTCGTACTCATAACCGCAGCAGGTCTCCAAGGTGAACAGCCTCTAGTTGATAGAACAATGTAGATAAGGGAAGTCGGCAAAATAGATCCGTAACTTCGGGAAAAGGATTGGCTCTAAGGGTTGGGTACGTCGGGCCTCGGGGCTGGAACTGCTGGATGGATGTGGATGACCTTGGCAGGTGTCCGGCGTACGCTTAACAACCAACTTAGAACTGGTACGGACAAGGGGAATCTGACTGTCTAATTAAAACATAGCAT
		</sequence>
		<sequence>
			<taxon idref="Pholiota_flammans_TUB_011573"/>
			AGCGGGAAAAGCTCAAATTTAAAATCTGGTGGTGCCATCCGAGTTGTAATCTAGAGAAGTGTTATCCGTGCTGGACCGTGTACAAGTCTCCTGGAATGGAGCGTCATAGAGGGTGAGAATCCCGTCTTTGACACGGACTATGTGATAYGCTCTCAAAGAGTCGAGTTGTTTGGGAATGCAGCTCAAAATGGGTGGTAAATTCCATCTAAAGCTAAATATTGGCGAGAGACCGATAGCGAACAAGTACCGTGAGGGAAAGATGAAAAGAACTTTGGAAAGAGAGTTAAACAGTACGTGAAATTGCTGAAAGGGAAACGCTTGAAGTCAGTCGCATTGTCTAGGAATCAACCTTGTGCTGGGCGTATTAATGGGTCAGCATCAATTTTGATTGTTGGATAAAGTCTGGGAGAATGTGGCGGATGTGTTATAACTTTTGCATACAATGGTTGGGATTGAGGAGCTTAGGATGCTGGCATAATGGCTTTAATCGACCCGTCTTGAAACACGGACCAAGGAGTCTAACATGCCTGCGAGTATTTGGGTGTAAACCCGAGTGCGTAATGAAAGTGGAGCATCGACGCCCGGACTAGAGTGATGGATCTGCGGTAGAGCATGTATGTTGGGACCCGAAAGATGGTGAACTATGCCTGAATAGGGTGAAGCCAGAGGAAACTCTGGTGGAGGCTCGTAGCGATTCTGACGTGCAAATCGATCGTCAAATTTGGGTATAGGGGCGAAAGACTAATCGAACCATCTAGTAGCTGGTTCCTGCCGAAGTTTCCCTCAGGATAGCAGAAACTCGATCAGATTTATGTGGTAAAGCGAATGATTAGAGGCCTTGGGGTTGAAACAACCTTAACCTATTCTCAAACTTTAAATATGTAAGAACAAGCCGTCTCTTGAAGAGTTTCTAGTGGGCCATTTTTGGTAAGCAGAACTGGCGATGCGGGATGAACCGAACGCGAGGTTAAGGTGCCGGAATTCACACTCATCAGACACCACAAAAGGTGTTAGTTCATCTAGACAGCAGGACGGTGGCCATGGAAGTCGGAATCCGCTAAGGAGTGTGTAACAACTCACCTGCCGAATGAACTAGCCCTGAAAATGGATGGCGCTTAAGTGTGATACCCATACCTCGCCGTTAGCGTTGAAGTGACGCGCTAACGAGTAGGCAGGCGTGGGGGTGTGAAGAAGCTTTGGCAGTAATGCTGAGTGAAACGGCCTCTAGTGCAGATCTTGGTGGTAGTAGCAAATATTCAAGTGAGAACCTTGAAGACTGAAGTGGAGAAAGGTTCCATGGTAACAGCAGTTGGACATGGGTCAGTCGATCCTAAGAGATAGGGAAGCTCCGTTTCATATCGAAAGGGAATCCGGTTAAAATTCCGGAACCAGAATGTGGAACGGCAACGTAAATGAACTTGGAGACATTGGCAGGAGCCCCGGGAAGAGTTATCTTTTCTCCTTAACAGTTTCACCCTGAAATCAATTTGTTTGGAGCTAGGGTTCAATAACTGGTAGAGCACAACGTTGTGTCCGGTGCGTTCTTGACAATCCTTGAAAATCCAAGGGAATGTTTCACATCTGGTCGTACTCATAACCGCAGCAGGTCTCCAAGGTGAACAGCCTCTAGTTGATAGAACAATGTAGATAAGGGAAGTCGGCAAAATAGATCCGTAACTTCGGGAAAAGGATTGGCTCTAAGGGTTGGGTGCGTCGGGCCTTGGAGCTGGGACTGCATTGTGGACGTAGACGACCTTGGCGGGCGTCTGGCGCAYGCTTAACAACCAACTTAGAACTGGTACGGACAAGGGGAATCTGACTGTCTAATTAAAACATAGCAT
		</sequence>
		<sequence>
			<taxon idref="Cortinarius_violaceus_TUB_011561"/>
			AGCGGGAAAAGCTCAAATTTAAAATCTGTCAGTGCTGTCCGAGTTGTAATCTAGAGAAGTGTTATCCGCGCTGGACCGTGTACAAGTCTCCTGGAATGGAGCGTCGTAGAGGGTGAGAATCCCGTCTTTGACACGGACTGTGTGATGCGCTCTCAAAGAGTCGAGTTGTTTGGGAATGCAGCTCAAAATGGGTGGTAAATTCCATCTAAAGCTAAATATTGGCGAGAGACCGATAGCGAACAAGTACCGTGAGGGAAAGATGAAAAGAACTTTGGAAAGAGAGTTAAACAGTACGTGAAATTGCTGAAAGGGAAACGCTTGAAGTCAGTCGCGTTGACCAGGGATCAACCCTTTGCTGGGTGTATTGACGGGTCAGCATCAATTTTGACCATTGGAAAAAGATTAGGGGAATGTGGCGGATGTGTTATAGCCTTTGCATACAATGGTTGAGATTGAGGAGCTTAGGATGTTGGCATAATGGCTTTAATCGACCCGTCTTGAAACACGGACCAAGGAGTCTAACATACCTGCGAGTGTTTGGGTGAAAACCCGAGCGCGTAATGAAAGTGGAGCATCGACGCCCGGACCAGAGTGACGGTTCCGCGGTAGAGCATGTATGTTGGGACCCGAAAGATGGTGAACTATGCCTGAATAGGGTGAAGCCAGAGGAAACTCTGGTGGAGGCTCGTAGCGATTCTGACGTGCAAATCGATCGTCAAATTTGGGTATAGGGGCGAAAGACTAATCGAACCATCTAGTAGCTGGTTCCTGCCGAAGTTTCCCTCAGGATAGCAGAAACTCAATCAGATTTATGTGGTAAAGCGAATGATTAGAGGCCTTGGGGTTGAAACAACCTTAACCTATTCTCAAACTTTAAATATGTAAGAACAAGCTGTCTCTTGGAGAGTTTCTAGTGGGCCATTTTTGGTAAGCAGAACTGGCGATGCGGGATGAACCGAACGCGAGGTTAAGGTGCCGGAATTCACGCTCATCAGACACCACAAAAGGTGTTAGTTCATCTAGACAGCAGGACGGTGGCCATGGAAGTCGGAATCCGCTAAGGAGTGTGTAACAACTCACCTGCCGAATGAACTAGCCCTGAAAATGGATGGCGCTTAAGCGTGATACCCATACCTCGCCGTCAGCGTTGAAGTGACGCGCTGACGAGTAGGCAGGCGTGGAGGTGTGAAGAAGCCTTGGCAGTGATGCTGGGTGAAACGGCCTCTAGTGCAGATCTTGGTGGTAGTAGCAAATATTCAAGTGAGAACCTTGAAGACTGAAGTGGAGAAAGGTTCCATGGTAACAGCAGTTGGACATGGGTCAGTCGATCCTAAGAGATAGGGAAGCTCCGTTTCATATCGAAAGGGAATCCGGTTAAAATTCCGGAACCAGAATGTGGAACGGCAACGTAACTGAACTTGGAGACATTGGCAGGAGCCCCGGGAAGAGTTATCTTTTCTCCTTAACAGCTTCACCCTGAAATCAATTTGTTTGGAGCTAGGGTACTATAGTTGGTAGAGCACAACGTTGTGTCCGGTGCGTTCTTGACAATCCTTGAAAATCCAAGGGAATGTTTCACATCTGGTCGTACTCATAACCGCAGCAGGTCTCCAAGGTGAACAGCCTCTAGTTGATAGAACAATGTAGATAAGGGAAGTCGGCAAAATAGATCCGTAACTTCGGGAAAAGGATTGGCTCTAAGGGTTGGGTGTGTCGGGCCTTGGGGCTGGAACTGCTTCGTGGATGTGGACGACCTTGGCTGGCGTCTGATGCACGCTTAACAACCAACTTAGAACTGGTACGGACAAGGGGAATCTGACTGTCTAATTAAAACATAGCAT
		</sequence>
		<sequence>
			<taxon idref="Rickenella_fibula_G702b"/>
			AGCGGGAAAAGCTCAAATTTAAAATCTGGCGGTGCCGTCCGAGTTGTAATCTGGAGAAGCGTTTTCCGTGTTGGACCGTGTACAAGTCTCTTGGAACAGAGCGTCATAGAGGGTGAGAATCCCGTCTTTGACACGGACTATGTGATACGCTCTCAAAGAGTCGAGTTGTTTGGGAATGCAGCTCAAAATGGGTGGTAAATGCCATCTAAAGCTAAATATTGGCGAGAGACCGATAGCGAACAAGTACCGTGAGGGAAAGATGAAAAGCACTTTGGAAAGAGAGTTAAACAGTACGTGAAATTGTTGAAAGGGAAACGCTTGAAGTCAGTCGCGTTGTCTGGGACTCAGCCTTGTGCATGGTGTATTAACGGGTCAACATCGATTTTGGTCGGTGGATAAAGTCAAGGGGAATGTGGCGGGTGTGTTATAGCCTTCGGATGCATCGACTGGGATCGAGGAGCTTAGGATGTTGACATAATGGCTTTAATCGACCCGTCTTGAAACACGGACCAAGGAGTCTAACATGCCCGCGAGTGTTAGGGTGAAAACCCTTGCGCGTAATGAAAGTGGGGCACCGACGCCCGGCCTTGAGTGACGGCGCCGCGGTAGAGCGTGTATGTTGGGACCCGAAAGATGGTGAACTATGCCTGAATAGGGCGAAGCCAGAGGAAACTCTGGTGGAGGCTCGTAGCGATTCTGACGTGCAAATCGATCGTCAAATTTGGGTATAGGGGCGAAAGACTAATCGAACCATCTAGTAGCTGGTTCCTGCCGAAGTTTCCCTCAGGATAGCAGAAACTCGATCAGATTTATGTGGTAAAGCGAATGATTAGAGGCCTTGGGGTTGAAACAACCTTAACCTATTCTCAAACTTTAAATATGTAAGAACAAGCCGTCTCTTAGAGAGTTTCTAGTGGGCCATTTTTGGTAAGCAGAACTGGCGATGCGGGATGAACCGAACGCGAGGTTAAGGTGCCGGAATACACGCTCATCAGACACCACAAAAGGTGTTAGTTCATCTAGACAGCAGGACGGTGGCCATGGAAGTCGGAATCCGCTAAGGAGTGTGTAACAACTCACCTGCCGAATGAACTAGCCCTGAAAATGGATGGCGCTCAAGCGTGTTACCCATACCTCGCCGTCAGCGTTGAAGTGACGCGCTGACGAGTAGGCAGGCGTGGAGGTGTGAAGAAGCCTTGGCAGTGATGCTGGGTGAAACGGCCTCTAGTGCAGATCTTGGTGGTAGTAGCAAATATTCAAGTGAGAACCTTGAAGACTGAAGTGGAGAAAGGTTCCATGGTAACAGCAGTTGGACATGGGTTAGTCGATCCTAAGAGATAGGGAAGCTCCGTTTCATATCGAAAGGGAATCCGGTTAAGATTCCGGAACCAGGATGTGGAACGGCAACGTAAATGAACTTGGAGACGCTGGCAAGGGCCCCGGGAAGAGTTTTCTTTTCTCCTTAACAGTCTCACCCTGAAATCGGTTTGTCCGGAGCTAGGGTTCAATGGCTGGTAGAGCTCGACGTCGGGTCCGGTGCGTCCTTGACAGTCCTTGAAAATCCAAGGGAATGTTTCACGCCTGGTCGTACTCATAACCGCAGCAGGTCTCCAAGGTGAACAGCCTCTAGTTGATAGAACAATGTAGATAAGGGAAGTCGGCAAAATAGATCCGTAACTTCGGGAAAAGGATTGGCTCTAAGGGTTGGGTGCGTCGGGCCTTTGGTCTGGAACTGCTGGACGGATGTGAATGGCTTGGGCGGGCGTCCGGCGTACGCTTAACAACCAACTTAGAACTGGTACGGACAAGGGGAATCTGACTGTCTAATTAAAACATAGCAT
		</sequence>
		<sequence>
			<taxon idref="Hygrophoropsis_aurantiaca_GLM_45936"/>
			AGCGGGAAGAGCTCAAATTTTGAATCTGGCGGTGCCGTCCGAGTTGTAATCTAGAGAAGCGTTTTCCGCGCTGGACCGTGTACAAGTCTCCTGGAAGGGAGCGTCATAGAGGGTGAGAATCCCGTCTTTGACACGGACTATGTGATGCGCTCTCGACGAGTCGAGTTGTTTGGGAATGCAGCTCAAATTGGGTGGTAAATTCCATCTAAAGCTAAATACAGGCGAGAGACCGATAGCGAACAAGTACCGTGAGGGAAAGATGAAAAGAACTTTGGAAAGAGAGTTAAACAGTACGTGAAATTGCTGAAAGGGAAACGCTTGATGTCAGTCGCGTTGGCCGGGGATCAGCCTTGTGCTAGGTGTATCGACGGGTCAGCATCAATTTTGGTCGCTGGATAAAGGCGAGGGGAATGTGGCGGGTGTGTTATAGCCCTTGTATACAGTGGCTGGGATTGAGGAGCTTAGGATGCTGGCATAATGGCCTTAAGCGACCCGTCTTGAAACACGGACCAAGGAGTCTAACATGCCCGCGAGTGTTTGGGTGAAAACCCGAGTGCGTAATGAAAGTGGTGCACCAACGCCCGGACCAGAGCGACGGCCCTGCGGTAGAGCGTGTATGTTGGGACCCGAAAGATGGTGAACTATGCCTGAATAGGGTGAAGCCAGAGGAAACTCTGGTGGAGGCTCGTAGCGATTCTGACGTGCAAATCGATCGTCGAATTTGGGTATAGGGGCGAAAGACTAATCGAACCATCTAGTAGCTGGTTCCTGCCGAAGTTTCCCTCAGGATAGCAGAAACTCAGTCAGATTTATGTGGTAAAGCGAATGATTAGAGGCCTTGGGGTTGAAACAACCTTAACCTATTCTCAAACTTTAAATATGTAAGAACAAGCCGTCTCTTAGAGAGTTTCTAGTGGGCCATTTTTGGTAAGCAGAACTGGCGATGCGGGATGAACCGAACGGGAGGTTAAGGTGCCGGAATACACGCTCATCAGACACCACAAAAGGTGTTAGTTCATCTAGACAGCAGGACGGTGGCCATGGAAGTCGGAATCCGCTAAGGAGTGTGTAACAACTCACCTGCCGAATGAACTAGCCCTGAAAATGGATGGCGCTCAAGCGTGTTACCCATACCTCCCCGTTGGCGTTGAAGTGACGCGCCAACGAGTAGGCAGGCGTGGAGGTGTGAAGAAGCCTTGGCAGCGATGCTGGGTGGAACCGCCTCTAGTGCAGATCTTGGTGGTAGTAGCAAATATTCAAGTGAGATCCTTGAAGACTGAAGTGGAGAAAGGTTCCGTGGTAACAGCAGTTGGACACGGGTCAGTCGATCCTAAGAGATAGGGAAACTCCGTTTTATATCGAAAGGGAATCCGGTTAATATTCCGGAACCAGAATGTGGAACGGCAACGTAAATGAACTTGGAGACGCTGGCAAGGGCCCCGGGAAGAGTTATCTTTTCTCCTTAACAGCCTAACCCTGAAATCGATTTGCTCGGAGCTAGGGTTCGATGGTTGGTAGAGCTCGACGTCGGGTCCGGTGCGTTCTTGACAGCCCTTGAAAATCCAAGGGAATGTCTCACATCTGGTCGTACTCATAACCGCAGCAGGTCTCCAAGGTGAACAGCCTCTAGTTGATAGAACAATGTAGATAAGGGAAGTCGGCAAAATAGATCCGTAACTTCGGGAAAAGGATTGGCTCTAAGGGTTGGGTGCATCGGGCCTTGCGTTGGGGATCGAAGGACGGTTGTGGATGGCCTTGGCGCAGTTCCGGTGCACGATTAACAACCGACTTAGAACTGGTACGGACAAGGGGAATCTGACTGTCTAATTAAAACATAGCAT
		</sequence>
		<sequence>
			<taxon idref="Tapinella_panuoides_G480A"/>
			---------------AATTTTAAATCTGGCAGTACTGTCCGAGTTGTAATCTAGAGAAGTGTTTTCCGCGCTGGACCGTGTACAAGTCTCCTGGAACGGAGCGTCATAGAGGGTGAGAATCCCGTCTCTGACACGGACTATGTGATGCGCTCTCGACGAGTCGAGTTGTTTGGGAATGCAGCTCAAATTGGGTGGTAAATTCCATCTAAAGCTAAATATAGGCGAGAGACCGATAGCGAACAAGTACCGTGAGGGAAAGATGAAAAGAACTTTGGAAAGAGAGTTAAACAGTACGTGAAATTGCTGAAAGGGAAACGCTTGAAGTCAGTCGCGTTAGTTGGGGATCAACCTTATGTTGGGTGCATTGACGGGTCAGCATCAATTTTGATCATTGGATAAAGGTCAAGGGAATGTGGCGGGTGTGTTATAGCCT--CTATACAGTGGTTGGGATTGAGGAGCTTAGGATGCTGGCATAATGGCTTTAAGCGACCCGTCTTGAAACACGGACCAAGGAGTCTAACATGCCTGCAAGTGTTTGGGTGAAAACCCGAGCGCGTAATGAAAGTGGAGCATCGACGCCCGGACCGGAGTGATGGATCTGCGGTAGAGCATGTATGTTGGGACCCGAAAGATGGTGAACTATGCCTGAATAGGGTGAAGCCAGAGGAAACTCTGGTGGAGGCTCGTAGCGATTCTGACGTGCAAATCGATCGTCGAATTTGGGTATAGGGGCGAAAGACTAATCGAACCATCTAGTAGCTGGTTCCTGCCGAAGTTTCCCTCAGGATAGCAGAAGCTCATTCAGATTTATGTGGTAAAGCGAATGATTAGAGGCCTTGGGGTTGAAACAACCTTAACCTATTCTCAAACTTTAAATATGTAAGAACAAGCCGTCTCTTAGAGAGTTTCTAGTGGGCCATTTTTGGTAAGCAGAACTGGCGATGCGGGATGAACCGATCGTGAGGTTAAGGTGCCGGAATATACGCTCATCAGACACCACAAAAGGTGTTAGTTCATCTAGACAGCAGGACGGTGGCCATGGAAGTCGGAATCCGCTAAGGAGTGTGTAACAACTCACCTGCCGAATGAACTAGCCCTGAAAATGGATGGCGCTCAAGCGTATTACCCATACCTCACCGTCAGCGTTGAAGTGACGCGCTGACGAGTAGGCAGGCGTGGAGGTGTGAAGAAGCCTTGGCAGTGATGCTGGGTGGAACCGCCTCTAGTGCAGATCTTGGTGGTAGTAGCAAATATTCAAGTGAGATCCTTGAAGACTGAAGTGGAGAAAGGTTCCGTGGTAACAGCAGTTGGACGCGGGTCAGTCGATCCTAAGAGATAGGGAAACTCCGTTTTATATCGAAAGGGAATCCGGTTAATATTCCGGAACCAGAATGTGGAACGGCAACGTAAATGAACTTGGAGACGCTGGCGAGGGCCCCGGGAAGAGTTATCTTTTCTCCTTAACAGTCTGACCCTGAAATCGATTTGTTCGGAGCTAGGGTTTAATGGCTGGTAGAGCTCGACGTCGGGTCCGGTGCGTTCTTGACAGTCCTTGAAAATCCAAGGGAATGTTTCACATCTGGTCGTACTCATAACCGCAGCAGGTCTCCAAGGTGAACAGCCTCTAGTTGATAGAACAATGTAGATAAGGGAAGTCGGCAAAATAGATCCGTAACTTCGGGAAAAGGATTGGCTCTAAGGGTTGGGTGCGTCGGGCCTTGTGCTGGGGATTG-CGGATGATTGTGAAGGGCCTTGGCGCAGTTCCGGCGCACGCTTAACAACCGACTTAGAACTGGTACGGACAAGGGGAATCTGACTGTCTAATTAAAACATAG---
		</sequence>
		<sequence>
			<taxon idref="Bondarzewia_guaitecasensis_TUB_019076"/>
			AGCGGGAAAAGCTCAAATTTAAAATCTGGCGGTGCCGTCCGAGTTGTAGTCTGGAGAAGCGTTTTCCGCGTCGGCCCGTGTACAAGTTTCCTGGAACGGAGCGTCATAGAGGGTGAGAATCCCGTCTCTGACACGGACCGTGTGATGCGCTCTCGAAGAGTCGAGTTGTTTGGGAATGCAGCTCAAAATGGGTGGTGAATTCCATCTAAAGCTAAATATTGGCGAGAGACCGATAGCGAACAAGTACCGTGAGGGAAAGATGAAAAGCACTTTGGAAAGAGAGTTAAACAGTACGTGAAATTGTTGAAAGGGAAACGCTTGAAGTCAGTCGCGTCTGCCGGGACTCAGCCTTGTGCTTGGTGTATGGACGGGCCAGCATCAATTTTGGTCGCCGGACAAAGGCTGGAGAAATGTGGCGGGTGTGTTATAGTCTTCACATACGGCGGTCGGGATTGAGGAGCTTAGGATGCTGGCGTAATGGCTTTAAACGACCCGTCTTGAAACACGGACCAAGGAGTCTAACATGCCCGCGAGTGTTCGGGTGAAAACCCGTGCGCGTAATGAAAGTGGGGCACCGACGCCCGGACCAGAGTGACGGATCTGCGGTAGAGCGTGTATGTTGGGACCCGAAAGATGGTGAACTATGCCTGAATAGGGTGAAGCCAGAGGAAACTCTGGTGGAGGCTCGTAGCGATTCTGACGTGCAAATCGATCGTCAAATTTGGGTATAGGGGCGAAAGACTAATCGAACCATCTAGTAGCTGGTTCCTGCCGAAGTTTCCCTCAGGATAGCAGAAACTCGATCAGATTTATGTGGTAAAGCGAATGATTAGAGGCCTTGGGGTTGAAACAACCTTAACCTATTCTCAAACTTTAAATATGTAAGAACAAGCCGTCGCTTGAAGAGTTTCTAGTGGGCCATTTTTGGTAAGCAGAACTGGCGATGCGGGATGAACCGAACGCGAGGTTAAGGTGCCGGAATACACGCTCATCAGACACCACAAAAGGTGTTAGTTCATCTAGACAGCAGGACGGTGGCCATGGAAGTCGGAACCCGCTAAGGAGTGTGTAACAACTCACCTGCCGAATGAACTAGCCCTGAAAATGGATGGCGCTCAAGCGTGTTACCCATACCTCGCCGTCAGCGTTGAAGTGACGCGCTGACGAGTAGGCAGGCGTGGAGGTGTGAAGAAGCCTTGGCAGTGATGCTGGGTGAAACGGCCTCTAGTGCAGATCTTGGTGGTAGTAGCAAATATTCAAGTGAGAACCTTGAAGACTGAAGTGGAGAAAGGTTCCATGGTAACAGCAGTTGGACATGGGTTAGTCGATCCTAAGAGATAGGGAAGCTCCGTTTCATATCGAAAGGGAATCCGGTTAAGATTCCGGAACCAGGATGTGGGGCGGCAACGCAAATGAACTTGGAGACGCTGGCAAGGGCCCCGGGAAGAGTTCTCTTTTCTCCTTAACCGTCTCACCCTGAAATCGGATTGTCCGGAGCTAGGGTTCAATGGCGGGTAGAGCTCGACGTCGGGTCCGGTGCGTTCTTGACAGTCCTTGAAAATCCAAGGGAATGTTTCACGCCTGGTCGTACTCATAACCGCAGCAGGTCTCCAAGGTGAACAGCCTCTAGTTGATAGAACAATGTAGATAAGGGAAGTCGGCAAAATAGATCCGTAACTTCGGGAAAAGGATTGGCTCTAAGGGTTGGGTGCGTCGGGCCTTGGGGCTGGGACTGTCGGACGGATGTGGATGGCCTTGGCGGGCGTCCGGCGCACGCTTAACAACCGACTTAGAACTGGTACGGACAAGGGGAATCTGACTGTCTAATTAAAACATAGCAT
		</sequence>
		<sequence>
			<taxon idref="Lepiota_xanthophylla_TUB_011553"/>
			AGCGGGAAAAGCTCAAATTTAAAATCTGGCGGTGCCGTCCGAGTTGTAATCTAGAGAAGCGTTACCCGCGCTGGACCGTGTACAAGTCTCCTGGAATGGAGCGTCATAGAGGGTGAGAATCCCGTCTCTGACACGGACTATGTGGTATGCTCTCAAAGAGTCGAGTTGTTTGGGAATGCAGCTCAAAATGGGTGGTAAATTCCATCTAAAGCTAAATATTGGCGAGAGACCGATAGCGAACAAGTACCGTGAGGGAAAGATGAAAAGAACTTTGGAAAGAGAGTTAAACAGTACGTGAAATTGCTGAAAGGGAAACGCTTGAAGTCAGTCGCGTTGGCCGGGGATCAGCCTCGTGCGTGGTGTATTGACGGGTCAGCATCAATTTTGACCGCTGGAAAAAGGCTTAGGGAATGTGGCGGCTGTGTTATAGCCCTCACATACAGCGGTTGGGATTGAGGAGCTTAGGATGCTGGCATAATGGCTTTAAGCGACCCGTCTTGAAACACGGACCAAGGAGTCTAACATGCCTGCGAGTGTTTGGGTGAAAACCCGAGCGCGCAATGAAAGTGGAGCATCGACGCCCGGACCAGAGGGACGGATCCGCGGTAGAGCATGTATGTTGGGACCCGAAAGATGGTGAACTATGCCTGAATAGGGTGAAGCCAGAGGAAACTCTGGTGGAGGCTCGTAGCGATTCTGACGTGCAAATCGATCGTCAAATTTGGGTATAGGGGCGAAAGACTAATCGAACCATCTAGTAGCTGGTTCCTGCCGAAGTTTCCCTCAGGATAGCAGAAACTCAATCAGATTTATGTGGTAAAGCGAATGATTAGAGGCCTTGGGGTTGAAACAACCTTAACCTATTCTCAAACTTTAAATATGTAAGAACGAGCCGTTTCTTGAAGAGTTTCTAGTGGGCCATTTTTGGTAAGCAGAACTGGCGATGCGGGATGAACCGAACGCGAGGTTAAGGTGCCGGAATTCACGCTCATCAGACACCACAAAAGGTGTTAGTTCATCTAGACAGCAGGACGGTGGCCATGGAAGTCGGAATCCGCTAAGGAGTGTGTAACAACTCACCTGCCGAATGAACTAGCCCTGAAAATGGATGGCGCTTAAGCGTGATACCCATACCTCGCCGTCAGCGTTGAAGTGACGCGCTGACGAGTAGGCAGGCGTGGAGGTGTGAAGAAGCCTTGGCAGTGATGCTGGGTGAAACGGCCTCTAGTGCAGATCTTGGTGGTAGTAGCAAATATTCAAGTGAGAACCTTGAAGACTGAAGTGGAGAAAGGTTCCATGGTAACAGCAGTTGGACATGGGTCAGTCGATCCTAAGAGATAGGGAAGCTCCGTTTCATATCGAAAGGGAATCCGGTTAAAATTCCGGAACCAGGATGTGGAACGGCAACGTAACTGAACTTGGAGACATTGGCAGGGGCCCCGGGAAGAGTTATCTTTTCTCCTTAACAGTCTCACCCTGAAATCAGATTGTCTGGAGCTAGGGTTCAATGACTGGTAGAGCACAACGTTGTGTCCGGTGCGTTCCTGACAATCCTTGAAAATCCAAGGGAATGTTTCACACCTGGTCGTACTCATAACCGCAGCAGGTCTCCAAGGTGAACAGCCTCTAGTTGATAGAACAATGTAGATAAGGGAAGTCGGCAAAATAGATCCGTAACTTCGGGAAAAGGATTGGCTCTAAGGGTTGGGTGTGTCGGGCCTTGGAGCTGGGACTGCTGGGTGGACGTGGATGGCCTTGGCGGGCGTCCGGCGCACGCTTAACAACCGACTTAGAACTGGTACGGACAAGGGGAATCTGACTGTCTAATTAAAACATAGCA-
		</sequence>
		<sequence>
			<taxon idref="Hygrophorus_chrysodon_TUB_011570"/>
			AGCGGGAAAAGCTCAAATTTAAAATCTGATGGTGCTGTCCGAGTTGTAATCTAGAGAAGTGTTTTCCGCGCTGGACCGTGTACAAGTCTCTTGGAACAGAGCATCATAGAGGGTGAGAATCCCGTCTTTGACACAGACTATGTGATTCGCTCTCAAAGAGTCGAGTTGTTTGGGAATGCAGCTCAAAATGGGTGGTAAATTCCATCTAAAGCTAAATATTGGCGAGAGACCGATAGCGAACAAGTACCGTGAGGGAAAGATGAAAAGAACTTTGGAAAGAGAGTTAAACAGTACGTGAAATTGTTGAAAGGGAAACGCTTGAAGTCAGTCATGTTGGCCAGAAATCAACCTTGTGCTGGGTGTATTTACGGGTCAGCATCAATTTCGACTGTTGGATAAAAGTTA--ATATTTATTCGGATGTG---TAGCCTCTGTATACAACAGTTGGGATTGAGGAGCTTAGGATGCTGGCATAATGGCTTTAATCGACCCGTCTTGAAACACGGACCAAGGAGTCTAACATGCCCGCGAGTGTTTGGGTGAAAACCCGAGCGCGTAATGAAAGTGGAGCATCGACGCCCGGACCAGAGTGACGGTTCCGCGGTAGAGCGTGTATGTTGGGACCCGAAAGATGGTGAACTATGCCTGAATAGGGTGAAGCCAGAGGAAACTCTGGTGGAGGCTCGTAGCGATTCTGACGTGCAAATCGATCGTCGAATTTGGGTATAGGGGCGAAAGACTAATCGAACCATCTAGTAGCTGGTTCCTGCCGAAGTTTCCCTCAGGATAGCAGAAACTCAATCAGATTTATGTGGTAAAGCGAATGATTAGAGGCCTTGGGGTTGAAACAACCTTAACCTATTCTCAAACTTTAAATATGTAAGAACGAGCCGTCTCTTGAAGAGTTTCTAGTGGGCCATTTTTGGTAAGCAGAACTGGCGATGCGGGATGAACCGAACGCGAGGTTAAGGTGCCGGAATTCACGCTCATCAGACACCACAAAAGGTGTTAGTTCATCTAGACAGCAGGACGGTGGCCATGGAAGTCGGAATCCGCTAAGGAGTGTGTAACAACTCACCTGCCGAATGAACTAGCCCTGAAAATGGATGGCGCTTAAGCGTGATACCCATACCTCGCCGTCAGCGTTGAAGTGACGCGCTGACGAGTAGGCAGGCGTGGAGGTGTGAAGAAGCCTTGGCAGTGATGCTGGGTGAAACGGCCTCTAGTGCAGATCTTGGTGGTAGTAGCAAATATTCAAGTGAGAACCTTGAAGACTGAAGTGGAGAAAGGTTCCATGGTAACAGCAGTTGGACATGGGTCAGTCGATCCTAAGAGATAGGGAAGCTCCGTTTCATATCGAAAGGGAATCCGGTCAAGATTCCGGAACCAGAATGTAGAACGGCAACGTAAATGAACTTGGAGACGCTGGCAAGGGCCCCGGGAAGAGTTATCTTTTCTCCTTAACAGCCTAACCCTGAAATCAGTTTGTCTGGAGATAGGGTTCAATGGTTGGTAGAGCTCGACGTCGGGTCCGGTGCGTTCTTGACAGTCCTTGAAAATCCAAGGGAATGTTTTACATCTGGTCGTACTCATAACCGCAGCAGGTCTCCAAGGTGAACAGCCTCTAGTTGATAGAACAATGTAGATAAGGGAAGTCGGCAAAATAGATCCGTAACTTCGGGAAAAGGATTGGCTCTAAGGGTTGGGTGTGTCGGGCCTTGGGGCCGGAACTGCTAGATGGATGCGGATGACTTTGGCGGGCGTCCGGCGCACGCTTAACAACCAACTTAGAACTGGTACGGACAAGGGGAATCTGACTGTCTAAT-------------
		</sequence>
		<sequence>
			<taxon idref="Calocera_viscosa_TUB_020317"/>
			AGCGGGAAAAGCTCAAATTTGTAATCCGTCC--CCCGACGGAGTTGTAATCTAGAGAAGTGTTTTCGGCCGTTG-TCTCGGATAAGTCCCCTGAAACAGGGCGTCATAGAGGGTAACAATCCCGTCCTTACCG-AGGTCGTGTGATACACTCTCGAAGAGTCGAGTTGTTTGGGAATGCAGCTCAAAATGGGTGGTAAATTCCATCTAAAGCTAAATATTGGCGAGAGACCGATAGCGAACAAGTACCGTGAGGGAAAGATGAAAAGCACTTTGGAAAGAGAGTTAAACAGTACGTGAAATTGCTAAAAGGGAAGCGCTTGAAGTCAGTCGCGTCGTCAGAGACTCAACCTCACTCATGGTGTAGTGACGGGCCAACATCGATTTTGGGCGTGGGAATAGGATACAGGGAATGTGGCGGCTGTGTTATAGCCCTCGTAAACCACGCCTGGGATCGAGGAGCCTAGGATGTTGGCGTAATGGCTTTAAGCGACCCGTCTTGAAACACGGACCAAGGAGTCTAACATGTCTGCGAGTGTTTGGGTGCAAACCCATGCGCGCAATGAAAGTACCGCACCATCGACCGATCCGGAGTGATGGATTTGAGTAAGAGCATATATGTTGGGACCCGAAAGATGGTGAACTATGCCTGAATAGGGCGAAGCCAGAGGAAACTCTGGTGGAGGCTCGTAGCGATTCTGACGTGCAAATCGATCGTCAAATTTGGGTATAGGGGCGAAAGACTAATCGAACCATCTAGTAGCTGGTTCCTGCCGAAGTTTCCCTCAGGATAGCAGAAGCTCGATCAGTTTTATGAGGTAAAGCGAATGATTAGAGGACTTGGGGTTGAAACAACCTTAACCTATTCTCAAACTTTAAATATGTAAGAAGTCCCTGTCACTTGAAGAGCTTCTAGTGGGCCATTTTTGGTAAGCAGAACTGGCGATGCGGGATGAACCGATCGCGAGGTTAAGGTGCCGGAATACACGCTCATCAGACACCACAAAAGGTGTTAGTTCATCTAGACAGCAGGACGGTGGCCATGGAAGTCGGAACCCGCTAAGGAGTGTGTAACAACTCACCTGCCGAATGAACTAGCCCTGAAAATGGATGGCGCTCAAGCGTGTTACCCATACCTCGCCGTTAACGTTGAAGTGACGCGTTAACGAGTAGGCAGGCGTGGGGGTGTGCAGAAGCCTAGGCAGCAATGCCGGGTGGAACGGCCCCTAGTGCAGATCTTGGTGGTAGTAGCAAATATTCAAGTGAGAACCTTGAAGACTGAAGTGGAGAAAGGTTCCATGGTAACAGCAGTTGGACATGGGTTAGTCGATCCTAAGCCATAGGGAAGCTCCGTTTCATGGCGAAAGGGAAGCCGGTTAAGATTCCGGCACCAGGATGTGGGGCGGCAACGCAAATGAACTTGGAGACATTGGCAGGGGCCCCGGGAAGAGTTCTCTTTTCTCCTTAACAGCTTAGCCCTGAAATCGGTTTGTCCGGAGCTAGGGTTAAATGGCTGCAAGAGCTCGGCGCCGGGTCCGGTGCGTTCTTGACAATCCTTGAAAATCCAAGGGAACGTTTCACGCCTGGTCGTACTCATAACCGCAGCAGGTCTCCTAGGTGAACAGCCTCTAGTTGATAGAACAATGTAGACAAGGGAAGTCGGCAAAATAGATCCGTAACTTCGGGAAAAGGATTGGCTCTAAGGGTTGGGTGCAGTGGTCCTTCGAGGCTGGACTACTGGGTCGGTATGGAAGACTTTGGA-GGCGTCCGCTGCACGCTTAACAACCAACTTAGAACTGGTACGGACAAGGGGAATCTGACTGTCTAATTAAAACATAGCAT
		</sequence>
		<sequence>
			<taxon idref="Dacryopinax_cf_spathularia_TUB_019097"/>
			AGCGGGAAAAGCTCAAATTTAAAATCCCTTC------KGGGAGTTGTAATCTAGAGACGTGTTTTCGGTCGTTG-CCTCGGACAAGTCCCTTGGAACAGGGCGTCATAGAGGGTGAGAATCCCGTACTTGCCG-AGCTCCTGTGATACACGTTCGAAGAGTCGAGTTGTTTGGGAATGCAGCTCAAAATGGGTGGTAAACTCCATCTAAAGCTAAATATTGGCGAGAGACCGATAGCGAACAAGTACCGTGAGGGAAAGATGAAAAGCACTTTGGAAAGAGAGTTAAACAGTACGTGAAATTGTTGAAAGGGAAGCGCTTGAAGTYAGTCGCGTTG-CAGGGACTCAGCC---GTCAAGGTGCAGCRACGGGTCAACATCAATTTCGGCCGYGGGAAAAGGGCTTGGGGAATGTGGCGGCTGTGTTATARCCTTCGTAYACCGTGGCCGGGATTGAGGA--ACAGGATGTTGACAAAATGGCTTTAAGCGACCCGTCTTGAAACACGGACCAAGGAGTCTAACATGTCTGCGAGTGTTCGGGTGCAAACCCGTGCGCGTAATGAAAGTACCGCACCATCGACCGATCCGGAGTGATGGATTTGAGTAAGAGCATATATGTTGGGACCCGAAAGATGGTGAACTATGCCTGAATAGGGCGAAGCCAGAGGAAACTCTGGTGGAGGCTCGTAGCGATTCTGACGTGCAAATCGATCGTCAAATTTGGGTATAGGGGCGAAAGACTAATCGAACCATCTAGTAGCTGGTTCCTGCCGAAGTTTCCCTCAGGATAGCAGAAGCTCAATCAGTTTTATGAGGTAAAGCGAATGATTAGAGGCCTTGGGGTTGAAACAACCTTAACCTATTCTCAAACTTTAAATATGTAAGAAGTCCCTGTTACTTARAGAGCTTCTAGTGGGCCATTTTTGGTAAGCAGAACTGGCGATGCGGGATGAACCGATCGCGAGGTTAAGGTGCCGGAATACACGCTCATCAGACACCACAAAAGGTGTTAGTTCATCTAGACAGCAGGACGGTGGCCATGGAAGTCGGAACCCGCTAAGGAGTGTGTAACAACTCACCTGCCGAATGAACTAGCCCTGAAAATGGATGGCGCTCAAGCGTGTTACCCATACCTCGCCGTTAACGTTGAAGTGACGCGTTAACGAGTAGGCAGGCGTGGAGGTGTGAGGAAGCCTAGGCAGYGATGCCGGGTGAAACGGCCTCTAGTGCAGATCTTGGTGGTAGTAGCAAATATTCAAGTGAGAACCTTGAAGACTGAAGTGGAGAAAGGTTCCATGGTAACAGCAGTTGGACATGGGTGAGTCGATCCTAAGCCATAGGGAAACTCCGTTTTATGGCGAAAGGGAAGCCGGTTAAGATTCCGGCACCTGGGCGTGGGGCGGCAACGCGAACGAACTTGGAGACGTCGGCAGGAACCCTGGGAAGAGTTCTCTTTTCTCCTTAACCGCTTGGCCCTGAAATCGGTTTGTCCGGAGCTAGGGTTAGATAGCTGGAAGAGCTCGGCGCCGGGTCCGGTGCGTTCCTGACGACCCTTGAAAATCCAAGGGATGCTTTCGCTCCTGGTCGTACTCATAACCGCAGCAGGTCTCCAAGGTGAACAGCCTCTAGTTGATAGAACAATGTAGACAAGGGAAGTCGGCAAATTAGATCCGTAACTTCGGGAAAAGGATTGGCTCTAAGGGTTGGGTGCAGTGGTCCTTGAAGGCCGGACTACCGGGTCGGTGTGGAAGATCTTGGA-GGCGTCCGCTGCACGCTTAACAACCAACTTAGAACTGGTACGGACAAGGGGAATCTGACTGTCTAATTAAAACATAGCAT
		</sequence>
		<sequence>
			<taxon idref="Ceratobasidium_cornigerum_MAFF_237401"/>
			AGCGGGAAGAGCTCAAATTTAAAAYYTGGCGGTTCCGTCCGAGTTGTAGTCTAGAGAAGCATCATCCGCGCCGGACCATGTACAAGTCTCTTGGAACAGAGCGTCATAGAGGGTGAGAATCCCGTCCTTGACATGGACTCTGTGTTGTGCTCTCAACGAGTCGAGTTGTTTGGGAATGCAGCTCAAAATGGGTGGTAAATTCCATCTAAAGCTAAATATTGGCGAGAGACCGATAGCGAACAAGTACCGTGAGGGAAAGATGAAAAGCACTTTGGAGAGAGAGTTAAACAGTACGTGAAATTGTTGAAATGGAAACGCTTGAAGTCAGTCGCGTTCTCTGGGACTCAGCCTTGTGCTTGGTGTATCTACGGGCCAGTATGAATTTCGACCGATAGAAAAGGGCTGGAGGAATGTGGCGGGTGTGTTATAGCCTTCGCATGTGTCGGTTGGGATTGAGGATGCTTTGATGCTGGCGTAATGGCTTTAAACGACCCGTCTTGAAACACGGACCAAGGAGTCTAACATGTCTGCGAGTGTTTGGGTGAAAACCCGAGCGCGCAATGAAAGTGGGGCACCGACGCCCGGACCAGAGTGACGGATCCGAGGTAGAGCATATATGTTGGGACCCGAAAGATGGTGAACTATGCCTGCATAGGGTGAAGCCAGAGGAAACTCTGGTGGAGGCTCGTAGCGATTCTGACGTGCAAATCGATCGTCAAATGTGGGTATAGGGGCGAAAGACTAATCGAACCATCTAGTAGCTGGTTCCTGCCGAAGTTTCCCTCAGGATAGCAGAGACTCGATCAGTTTTATGTGGTAAAGCTAATGATTAGAAGCCTTGGGGTTGAAACAACCTTAACTTATTCTCAAACTTTAAATATGTAAGCTCAGCGCGCTTTCTTAAGAGTCTCTAGTGGGCCATTTTTGGTAAGCAGAACTGGCGATGCGGGATGAACCGAACGCGAGGTTAAGGTGCCGGAATACACGCTCATCAGACACCACAAAAGGTGTTAGTTCATATAGACAGCAGGACGGTGGCCATGGAAGTCGGAATCCGCTAAGGAGTGTGTAACAACTCACCTGCCGAATGAACTAGCCCTGAAAATGGATGGCGCTCAAGCGTGTTACCCATACCTCGCCGTCAACTCTTGTGCGATGCGTTGACGAGTAGGCAGGCGTGGAGGTGTGACGAAGCCTTGGCAGTGATGCTGGGTGAAACAGCCTCTAGTGCAGATCTTGGTGGTAGTAGCAAATATTCAAGTGAGAACCTTGAAGACTGAAGTGGAGAAAGGTTCCATGGTAACAGCAGTTGGACATGGGTTAGTCGATCCTAAGAGATAGGGAAGCTCCGTTTTATATCGAAAGGGAATCCGGTTAAAATTCCGGAACCAGGATGCAGAACGGCAACGTAAATGAACTTGGAGACACTGGCAGGGGCCCCGGGAAGAGTTATCTTTTCTCCTTAACAGTCTCACCCTGAAATCGGTTTATCCGGAGCTAGGGTTCAATGGCTGGTAGAGCTCGACGTCGAGTCCGGTGCGTTCCTGACAGTCCTTGAAAATCCAAGGGAATGTTTTGCGCCTGGTCGTACTCATAACCGCAGCAGGTCTCCAAGGTGAACAGCCTCTAGTTGATAGAACAATGTAGATAAGGGAAGTCGGCAAAATAGATCCGTAACTTCGGGAAAAGGATTGGCTCTAAGGGTTGGGTGCATCGGGCCTTGGGGCTGGAACTATGCGGCGGATGTGGAAGGCCTTGGCGGGCGTCTGGTGTACGCTTAACAACCGACTTAGAACTGGTACGGACAAGGGGAATCTGACTGTCTAATTAAAACATAGCAT
		</sequence>
		<sequence>
			<taxon idref="Piriformospora_indica_DSM_11827"/>
			AGAGGGAAAAGCTCAAATTTTGAATCTGGCGCCGGCTCCCGAGTTGTAATCTAGAGAAGTGTCTTCCGCATCGGACCGTGTACAAGTTCCCTGGAACGGGACGTCATAGAGGGTGAGAATCCCGTACATGCCACGGACTATGTGATACACTCTCAACGAGTCGAGTTGTTTGGGAATGCAGCTCAAAATGGGTGGTAAATTCCATCTAAAGCTAAATATTGGCGAGAGACCGATAGCGAACAAGTACCGTGAGGGAAAGATGAAAAGCACTTTGGAAAGAGAGTGAAACAGTACGTGAAATTGTTGAAAGGGAAGCGTTTGGAGTCAGTCGCGTCTGGCGGGATTCAGCCTTGTGCTTGGTGTACCGACGGGTCAGTGTCGATTTCGACTGAGGGAAAAAGGCTTGGGGAATGTGGCGGTGGTGTTATAGCCCTTGTATGTCTCAGTTGGGATCGAGGTGCTTAGGACACTGGCATAATGGCTTTAAGCGACCCGTCTTGAAACACGGACCAAGGAGTCTAACATGTGCGCGAGTGTTTGGGTGCAAACCCGGACGCGTAATGAAAGTGGTGCACCGACGCCCGGAGCAGAGTGACGCATCCGCGGTAGAGCGTACACGTTGGGACCCGAAAGATGGTGAACTATGCCTGAATAGGGTGAAGCCAGAGGAAACTCTGGTGGAGGCTCGTAGCGATTCTGACGTGCAAATCGATCGTCAAATTTGGGTATAGGGGCGAAAGACTAATCGAACCATCTAGTAGCTGGTTCCTGCCGAAGTTTCCCTCAGGATAGCAGAAACTCAATCAGCCTTGTGCGGTAAAGCGAATGATTAGAGGCCTTGGGGTTGAAACAACCTTAACCTATTCTCAAACTCTAAATGTGCAAGAAAGAGTCGTCACTTGAAGAGTTTCTAGTGGGCCATTTTTGGTAAGCAGAACTGGCGATGCGGGATGAACCGATCGCGAGGTTAAGGTGCCGGAATACACGCTCATCAGACACCACAAAAGGTGTTAGTTCATCTAGACAGCAGGACGGTGGCCATGGAAGTCGGAACCCGCTAAGGAGTGTGTAACAACTCACCTGCCGAATGAACTAGCCCTGAAAATGGATGGCGCTCAAGCGTGTTACCCATACCTCGCCGTCGGCGTTTTTGTGATGCGCCGACGAGTAGGCAGGCGTGGGGGTGTGAAGAAGCCTAGGCAGTAATGCTGGGTGGAACGGCCCCTAGTGCAGATCTTGGTGGTAGTAGCAAATATTCAAGTGAGAGCCTTGAAGACTGAAGTGGAGAAAGGTTCCATGGTAACAGCAGTTGGACATGGGTTAGTCGATCCTAAGAGATAGGGAAGCTCCGTTTCATATCGAAAGGGAATCCGGTTAACATTCCGGAACCAGGATGTGGAGCGGCAACGCAAATGAACTTGGAAACACTGGCGGGGACCCCGGGAAGAGTTTTCTTTTCTCCTTAACGGCCTCACCCTGAAATCGGATTGTCCGGAGCTAGGGTTACATGGTCGGTAGAGCTCAGCGTTGGGTCCGGTGCGTCCTCGACAGTCCTTGAAAATCCAAGGGAATGTTTCACGCCTGGTCGTACTCATAACCGCAGCAGGTCTCCTAGGTGAACAGCCTCTAGTTGATAGAACAATGTAGATAAGGGAAGTCGGCAAAATAGATCCGTAACTTCGGGAAAAGGATTGGCTCTAAGGGTTGGGTACGTCGGGCCTTGGGTCTCGGGCTGACCGATGGACGTGGATGGCCTTGGCCGGCGTCCGGCGTACGTTTAACAACCGACTTAGAACTGGTACGGACAAGGGGAATCTGACTGTCTAATTAAAACATAGCAT
		</sequence>
		<sequence>
			<taxon idref="Arrhenia_auriscalpium_TUB_011588"/>
			AGCGGGAAAAGCTCAAATTTAAAATCTGGCGGCACTGTCCGAGTTGTAATCTAGAGAAGTGTTATCCGTGCCGGACCGTGTACAAGTCTCTTGGAATAGAGCGTCATAGAGGGTGAGAATCCCGTCTTTGACACGGACTATGTGATGCGCTCTCAACGAGTCGAGTTGTTTGGGAATGCAGCTCAAAATGGGTGGTAAATTCCATCTAAAGCTAAATATTGGCGAGAGACCGATAGCGAACAAGTACCGTGAGGGAAAGATGAAAAGAACTTTGGAAAGAGAGTTAAACAGTACGTGAAATTGTTGAAAGGGAAACGCTTGAAGTCAGTCGCGTCGTCTGGGGATCAACCTTCGAGTTGGAGCATTGACGGGTCAGCATCAATTTTGACTGTTGGATAAAAGCTGGAGGAATGTGGCGGATGTGTTATAGCCTCCGCATACAACAGTTGGGATTGAGGAGCTTAGGATGCTGGCATAATGGCTTTAATCGACCCGTCTTGAAACACGGACCAAGGAGTCTAACATGCCCGCGAGTGTTTGGGTGAAAACCCGAGCGCGTAACGAAAGTGGAGCATCGACGCCCAGACCAGAGTGACGGATCTGCGGTTGAGCGTGTATGTTGGGACCCGAAAGATGGTGAACTATGCCTGAATAGGGCGAAGCCAGAGGAAACTCTGGTGGAGGCTCGTAGCGATTCTGACGTGCAAATCGATCGTCGAATTTGGGTATAGGGGCGAAAGACTAATCGAACCATCTAGTAGCTGGTTCCTGCCGAAGTTTCCCTCAGGATAGCAGAAACTCAATCAGATTTATGTGGTAAAGCGAATGATTAGAGGCCTTGGGGTTGAAACAACCTTAACCTATTCTCAAACTTTAAATATGTAAGAACGGGGGGTCTCTTGAAGAGTTTCTAGTGGGCCATTTTTGGTAAGCAGAACTGGCGATGCGGGATGAACCGAACGCGAGGTTAAGGTGCCGGAATTCACGCTCATCAGACACCACAAAAGGTGTTAGTTCATCTAGACAGCAGGACGGTGGCCATGGAAGTCGGAATCCGCTAAGGAGTGTGTAACAACTCACCTGCCGAATGAACTAGCCCTGAAAATGGATGGCGCTTAAGCGTGATACCCATACCTCGCCGTCAGCGTTGAAGTGACGCGTTGACGAGTAGGCAGGCGTGGAGGTGTGAAGAAGCCTTGGCAGTGATGCTGGGTGAAACGGCCTCTAGTGCAGATCTTGGTGGTAGTAGCAAATATTCAAGTGAGAACCTTGAAGACTGAAGTGGAGAAAGGTTCCATGGTAACAGCAGTTGGACATGGGTCAGTCGATCCTAAGAGATAGGGAAGCTCCGTTTTATATCGAAAGGGAATCCGGTTAAGATTCCGGAACCAGAATGTGGAACGGCAACGTAAATGAACTTGGAGACGCTGGCGAGGGCCCCGGGAAGAGTTATCTTTTCTCCTTAACAGCCTCACCCTGAAATCAGATTGTCTGGAGATAGGGTTTAATGGTTGGTAGAGCTCGACGTCGGGTCCGGTGCGTTCTTGACAGCCCTTGAAAATCCAAGGGAATGTTTCACATCTGGTCGTACTCATAACCGCAGCAGGTCTCCTAGGTGAACAGCCTCTAGTTGATAGAACAATGTAGATAAGGGAAGTCGGCAAAATAGATCCGTAACTTCGGGAAAAGGATTGGCTCTAAGGGTTGGGTGTGTCGGGCCTTGGGGATGGGACTGCTGGGTGGACGTGGATGACCTTGGCGGGTGTCCGGCGCACGCTTAACAACCAACTTAGAACTGGTACGGACAA---------------------------------
		</sequence>
		<sequence>
			<taxon idref="Gloeocantharellus_purpurascens_TUB_019102"/>
			AGAGGGATGAGCWCAAATTTGAAATCTGGCGGCGCCGTCCGAGTTGTAGTCTGGAGAAGCGTTATCGGCGCCGGACCGTGTACAAGTCCCTTGGAACAGGGCGTCATAGAGGGTGAGAATCCCGTCTTTGACACGGACAGTGTGATGCGCTCTCGAAGAGTCGAGTTGTTTGGGAATGCAGCTCAAATCGGGTGGTAAACTCCATCTAAAGCTAAATATGGGCGAAAGACCGATAGCGAACAAGTACCGTGAGGGAAAGATGAAAAGCACTTTGAAAAGAGAGTTAAATAGGACGTGAAATTGTTGAAAGGGAAACGCTTGGAGTCAGTCGCGTCCCTCCGGAGTCAGCTTCACGCGTGGGGTGGGGATGGGCCAGCGTCGATTTGAACTGTCGAAGAAGGGTGGTGAGGTT-----TGATCGGGCAAGCCTTTCGTAAGCGAGGGTTTGGATCGAGGGGCTTAGGACGCTGGCGTAATGGCTTCAAGCGACCCGTCTTGAAACACGGACCAAGGAGTCTAACATGCCTGCGAGTGTTTGGGTGAAAACCCGAGCGCGCAATGAAAGTGGCGCACCGACGCCCGGGCCAGACTGAAGGCCCCGAGGTAGAGCATGCATGCTGGGACCCGAAAGATGGTGAACTATGCCTGAGGAGGGCGAAGCCAGAGGAAACTCTGGTGGAGGCTCGTAGCGGTTCTGACGTGCAAATCGATCGTCGAACTTGGGTATAGGGGCGAAAGACTAATCGAACCATCTAGTAGCTGGTTCCTGCCGAAGTTTCCCTCAGGATAGCAGAGACTGTATCAGATTTATGTGGTAAAGCGAATGATTAGGGGCCTTGGGGTCGAAACGACCTTAACCCATTCTCAAACTTTAAATATGTAAGACCGGGGCGTCGCTTGAATAGTCTCTAGTGGGCCATTTTTGGTAAGCAGAACTGGCGATGCGGGATGAACCGAACGTGGGGTTAAGGTGCCGGAATGCACGCTCATCAGATACCACGAAATGTGTGAGTTCATCTAGACAGCAGGACGGTGGCCATGGAAGTTGGAATCCGCTAAGGAGTGTGTAACAACTCACCTGCCGAATGAACTCSCCATGAAAATGGATGGCGCTTAAGCGTGTTACCCATACCCCACCGTCAGCGTTCTGTTGATGCGCTGACGAGTAGGCAGGCGTGAGGGTGTGAAGAAGCTTAGGCAGTGATGCTGAGTGAAACGGCCCTTAGTGCAGATCTTGGTGATAGTAGCAAATAGACGAGTGAGAACCTCGTTGACTGAAGTGGAGAAAGGTTCCATGGTAACAGCGGTTGGACATGGGTCAGTCGATCCTAAGAGATAGGGTAGCTCCGTTTGATATCGAAAGGGAATCCGGTTAAGATTCCGGAACCGGGATGTGGAGCGGTGACGCAATTGAACTTGGAGACGCCGGCAGGGGCCCCGGGAAGAGTTTTCTTTTCTCCTTAACGCGCCGACCCTGAAATCGGCTTGCCCGGAGATAGGGTCGGACGGTCGGTAGAGCTCGGTGCCGGGTCCGGTGCGTCCCTGACGGCCCTTGAAAATCCAAGGGAATGCTTCACACCCGGTCGTACTCATAACCGCAGCAGGTCTCCAAGGTGAACAGCCTCTAGTTGATAGAACAATGTAGATAAGGGAAGTCGGCAAATTAGATCCGTAACTTCGGGATAAGGATTGGCTCTAAGGGTCGGGTGCGTCGGGCCTTGGGGCTGGGACCGCCTGGCAAACCCGGATGGCCTTGGCTTGTTTCTGGCGCACACTTGACGACCGACTTAGAACTGGTACGGACAAGGGGAATCTGACTGTCTAATTAAAACATAGCA-
		</sequence>
		<sequence>
			<taxon idref="Crepidotus_mollis_TUB_011566"/>
			AGCGGGAAAAGCTCAAATTTGAAATCTGGCAGTATTGTCCGAGTTGTAATCTAGAGAAGTGTTACCCGCGTTGGACCGTGTACAAGTCTCCTGGAATGGAGCGTCATAGAGGGTGAGAATCCCGTCTTTGACACGGACTCTGTGGTGCGCTCTCAAAGAGTCGAGTTGTTTGGGAATGCAGCTCAAAATGGGTGGTAAATGCCATCTAAAGCTAAATACAGGCGAGAGACCGATAGCGAACAAGTACCGTGAGGGAAAGATGAAAAGAACTTTGGAAAGAGAGTTAAACAGTACGTGAAATTGCTGAAAGGGAAACGCTTGAAGTCAGTCGCGTTGGCTGGGAATCAACCTTGTGTTGGGTGTATTGATGGGTCAGCATCAGTTTTGACCAGTGGAAAAAGGCGTAGGAAATGTGGCGGAAGTGTTATAGTCCTTGTATACATTGGTTGGGACTGAGGAGCTTAGGATGCTGGCAAAATGGCTTTAATCGACCCGTCTTGAAACACGGACCAAGGAGTCTAACATGCCTGCGAGTGTTTGGGTGTAAACCCGAGCGCGTAATGAAAGTGGAGCATCGACGCCCTGACCAGAGTGACGGATCAGCGGTAGAGCATGTATGTTGGGACCCGAAAGATGGTGAACTATGCCTGAATAGGGTGAAGCCAGAGGAAACTCTGGTGGAGGCTCGTAGCGATTCTGACGTGCAAATCGATCGTCAAATTTGGGTATAGGGGCGAAAGACTAATCGAACCATCTAGTAGCTGGTTCCTGCCGAAGTTTCCCTCAGGATAGCAGAAACTCAATCAGATTTATGTGGTAAAGCGAATGATTAGAGGCCTTGGGGTTGAAACAACCTTAACCTATTCTCAAACTTTAAATATGTAAGAACGAGCCGTCTCTTGAAGAGTTTCTAGTGGGCCATTTTTGGTAAGCAGAACTGGCGATGCGGGATGAACCGAACGCGAGGTTAAGGTGCCGGAATTCACGCTCATCAGACACCACAAAAGGTGTTAGTTCATCTAGACAGCAGGACGGTGGCCATGGAAGTCGGAATCCGCTAAGGAGTGTGTAACAACTCACCTGCCGAATGAACTAGCCCTGAAAATGGATGGCGCTTAAGCGTGATACCCATACCTCGCCGTCAGCGTTGAAGTGACGCGCTGACGAGTAGGCAGGCGTGGAGGTGTGAAGAAGCCTAGGCAGTGATGCTGGGTAGAACGGCCTCTAGTGCAGATCTTGGTGGTAGTAGCAAATATTCAAGTGAGAACCTTGAAGACTGAAGTGGAGAAAGGTTCCATGGTAACAGCAGTTGGACATGGGTCAGTCGATCCTAAGAGATAGGGAAGCTCCGTTTCATATCGAAAGGGAATCCGGTTAAAATTCCGGAACCAGGATGTGGAACGGCAACGTAACTGAACTTGGAGACATTGGCAGGAGCCCCGGGAAGAGTTATCTTTTCTCCTTAACAGTCTAACCCTGAAATCAGTTTGTCTGGAGCTAGGGTTCAATGGCTGGTAGAGCACAACGTTGTGTCCGGTGCGTTCTTGACAATCCTTGAAAATCCAAGGGAATGTTTCACACCTGGTCGTACTCATAACCGCAGCAGGTCTCCAAGGTGAACAGCCTCTAGTTGATAGAACAATGTAGATAAGGGAAGTCGGCAAAATAGATCCGTAACTTCGGGAAAAGGATTGGCTCTAATGCTTGGGTGCATCGGGCCTTGGGGCTGGGACTGCCTTGTGGATGTGGAAGACCTTGGCGGGCGTCCGGTGTACGCTTAACAAGCGAATTAGAACTGGTACGGACAAGGGGAATCTGACTGTCTAATTAAAACATAGCAT
		</sequence>
		<sequence>
			<taxon idref="Byssomerulius_corium_TUB_020306"/>
			--------------AAATTTAAAATCTGGCGG-GTCGTCCGAGTTGTATTCTAGAGAAGCGTTTTCCGCGCTGGACCGTGTACAAGTCTCTTGGAATAGAGCGTCATAGAGGGTGAGAATCCCGTCTTTGACACGGACTATGTGATGCGCTCTCAAAGAGTCGAGTTGTTTGGGAATGCAGCTCAAAATGGGTGGTAAATTCCATCTAAAGCTAAATATTGGCGAGAGACCGATAGCGAACAAGTACCGTGAGGGAAAGATGAAAAGCACTTTGGAAAGAGAGTTAAACAGTACGTGAAATTGCTGAAAGGGAAACGCTTGAAGTCAGTCGCGTTAGCTACAACTCAGCCAGGTGCTTGGTGCATTGACGGGCCAGCATCAGTTTTGACCGCAGGAAAAAGGCCAGGGAAATGTGGCGGGTGTGTTATAGTCCTTGTATACTGTGATTGGGACTGAGGCGCTTAGGATGCTGGCGTAATGGCTTTAAACGACCCGTCTTGAAACACGGACCAAGGAGTCTAACAAACCTGCGAGTGTTTGGGTGTAAACCCGAGCGCGCAATGAAAGTGGAGCACCGACGCCCGGACCAGAGTGACGGATCTGCGGTAGAGCATGTTTGTTGGGACCCGAAAGATGGTGAACTATGCCTGAATAGGGTGAAGCCAGAGGAAACTCTGGTGGAGGCTCGTAGCGATTCTGACGTGCAAATCGATCGTCAAATTTGGGTATAGGGGCGAAAGACTAATCGAACCATCTAGTAGCTGGTTCCTGCCGAAGTTTCCCTCAGGATAGCAGAAACTCAATCAGATTTATGTGGTAAAGCGAATGATTAGAGGCCTTGGGGTTGAAACAACCTTAACCTATTCTCAAACTTTAAATATGTAAGAACGAGCCGTCACTTGAAGAGTTTCTAGTGGGCCATTTTTGGTAAGCAGAACTGGCGATGCGGGATGAACCGAACGCGAGGTTAAGGTGCCGGAATACACGCTCATCAGACACCACAAAAGGTGTTAGTTCATCTAGACAGCAGGACGGTGGCCATGGAAGTCGGAATCCGCTAAGGAGTGTGTAACAACTCACCTGCCGAATGAACTAGCCCTGAAAATGGATGGCGCTCAAGCGTGTTACCCATACCTCGCCGTCAGTGTTTAAGTGATGCACTGACGAGTAGGCAGGCGTGGAGGTGTGAAGAAGCCTAGGCAGTGATGCTGGGTGAAACAGCCTCTAGTGCAGATCTTGGTGGTAGTAGCAAATATTCAAGTGAGAACCTTGAAGACTGAAGTGGAGAAAGGTTCCATGGTAACAGCAGTTGGACATGGGTCAGTCGATCCTAAGAGATAGGGAAGCTCCGTTTCATATCGAAAGGGAATCCGGTTAAGATTCCGGAACCAGGATGCAGAACGGCAACGTAAATGAACTTGGAGACGCTGGCAAGGGCCCCGGGAAGAGTTATCTTTTCTCCTTAACAGTCTCACCCTGAAATCGGATTGTCCGGAGCTAGGGTTCAATGGCTGGTAGAGCTCGACGTCGGGTCCGGTGCGTTCTTGACAGTCCTTGAAAATCCAAGGGAATGTTTTGTGCCTGGTCGTACTCATAACCGCAGCAGGTCTCCAAGGTGAACAGCCTCTAGTTGATAGAACAATGTAGATAAGGGAAGTCGGCAAAATAGATCCGTAACTTCGGGAAAAGGATTGGCTCTAAGGGTTGGGTGCGTCGGGCCTTGGGGCTGGGACTGCTAGACGGACGTGGATGACCTTGGCGGGCGTCCGGCGTACGCTTAACAACCGACTTAGAACTGGTACGGACAAGGGGAATCTGACTGTCTAATTAAAACATAGCAT
		</sequence>
		<sequence>
			<taxon idref="Physisporinus_sanguinolentus_TUB_019086"/>
			AGCGGGAAAAGCTCAAATTTAAAATCTGGCAGTATTGTCCGAGTTGTAATCTGGAGAAGTGCTTTCCGCGCCGGACCGTGTACAAGTCTCTTGGAATAGAGCGTCATAGAGGGTGAGAATCCCGTCTTTGACACGGACTATGTGATGCGCTTTCAAAGAGTCGAGTTGTTTGGGAATGCAGCTCAAAATGGGTGGTAAATTCCATCTAAAGCTAAATATTGGCGAGAGACCGATAGCGAACAAGTACCGTGAGGGAAAGATGAAAAGCACTTTGGAAAGAGAGTTAAACAGTACGTGAAATTGCTGAAAGGGAAACACTTGAAGTCAGTCGCGTTGTTCAGAACTCAGCCTGGGGCCTGGTGCAACGACGGGCCAGCATCAATTTTGACTGTTGGATAAAGGTTAGGGAAATGTGGCGGGAGTGTTATAGTCCCTGCATACAATGGTTGGGATTGAGGAGCTTAGGATGCTGGCGTAATGGCTTTAAATGACCCGTCTTGAAACACGGACCAAGGAGTCTAACATGCCTGCAAGTGTTTGGGTGAAAACCCGAGCGCGCAATGAAAGTGGAGCACCGACGCCCGGACCAGAGTGACGGATCCGCGGTGGAGCATGTATGTTGGGACCCGAAAGATGGTGAACTATGCCTGAATAGGGTGAAGCCAGAGGAAACTCTGGTGGAGGCTCGTAGCGATTCTGACGTGCAAATCGATCGTCAAATTTGGGTATAGGGGCGAAAGACTAATCGAACCATCTAGTAGCTGGTTCCTGCCGAAGTTTCCCTCAGGATAGCAGAAACTCGCTCAGATTTATGTGGTAAAGCGAATGATTAGAGGCCTTGGGGTTGAAACAACCTTAACCTATTCTCAAACTTTAAATATGTAAGAACGAGCCGTCACTTGAAGAGTTTCTAGTGGGCCATTTTTGGTAAGCAGAACTGGCGATGCGGGATGAACCGAACGCGAGGTTAAGGTGCCGGAATGCACGCTCATCAGACACCACAAAAGGTGTTAGTTCATCTAGACAGCAGGACGGTGGCCATGGAAGTCGGAATCCGCTAAGGAGTGTGTAACAACTCACCTGCCGAATGAACTAGCCCTGAAAATGGATGGCGCTCAAGCGTGCTACCCATACCTCGCCGTCAGTGTTGAAGTGATGCACTGACGAGTAGGCAGGCGTGGAGGTGTGAAGAAGCCTAGGCAGTGATGCTGGGTGAAACGGCCTCTAGTGCAGATCTTGGTGGTAGTAGCAAATATTCAAGTGAGAACCTTGAAGACTGAAGTGGAGAAAGGTTCCATGGTAACAGCAGTTGGACATGGGTCAGTCGATCCTAAGAGATAGGGAAGCTCCGTTTCATATCGAAAGGGAATCCGGTTAAAATTCCGGAACCAGGATGTGGAACGGCAACGTAAATGAACTTGGAGACGCTGGCGAGGGCCCCGGGAAGAGTTTTCTTTTCTCCTTAACAGTCTCACCCTGAAATCGGTTTGTCCGGAGCTAGGGTTCAATGGCTGGTAGAGCTCAACGTTGGGTCCGGTGCGTTCTCGACAGTCCTTGAAAATCCAAGGGAATGTTTCACGCCTGGTCGTACTCATAACCGCAGCAGGTCTCCTAGGTGAACAGCCTCTAGTTGATAGAACAATGTAGATAAGGGAAGTCGGCAAAATAGATCCGTAACTTCGGGAAAAGGATTGGCTCTAAGGGTTGGGTACGTCGGGCCTTGGAGCTGGGACTGTCGGACGGGCGTGGATGGCTTTGGCGGGCGTCCGGCGTACGCTTAACAACCAACTTAGAACTGGTACGGACAAGGGGAATCTGACTGTCTAATTAAAACATAGCAT
		</sequence>
		<sequence>
			<taxon idref="Athelia_epiphylla_TUB_019073"/>
			AGCGGGAAAAGCTCAAATTTAAAATCTGGCTGCGTGGTCCGAGTTGTAATCTGGAGAAGCGTTTTCCGCGTCGAACCGTGTACAAGTCTTCTGGAACGGAGCGTCATAGAGGGTGAGAATCCCGTCTCTGACACGGACTATGTGATGCGCTCTCGAAGAGTCGAGTTGTTTGGGAATGCAGCTCAAAATGGGAGGTAAATTCCTTCTAAAGCTAAATATTGGCTAGAGACCGATAGCGAACAAGTACCGTGAGGGAAAGATGAAAAGCACTTTGGAAAGAGAGTTAAACAGTACGTGAAATTGTTGAAAGGGAAACGCTTGAAGTCAGTCGCGTTGGTCGAGACTCAGCCTGGTGCCTGGTGTATCGACGGGTCAGCATCAGTTTTGACCGCCGGATAAAGGTTGGAGGAATGTGGCGGATGTGTTATAGCCTTCGCATACGGCGATTGGGACTGAGGAGCTTAGGATGCTGGCATAATGGCTTTAAGCGACCCGTCTTGAAACACGGACCAAGGAGTCTAACATGCCCGCGAGTGTTTGGGTGCAAACCCGAGCGCGTAATGAAAGTGGAGCATCGACGCCCGGACCAGAGTGACGGATCTGCGGTAGAGCGTGTATGTTGGGACCCGAAAGATGGTGAACTATGCCTGAATAGGGTGAAGCCAGAGGAAACTCTGGTGGAGGCTCGTAGCGATTCTGACGTGCAAATCGATCGTCGAATTTGGGTATAGGGGCGAAAGACTAATCGAACCATCTAGTAGCTGGTTCCTGCCGAAGTTTCCCTCAGGATAGCAGAAACTCGATCAGATTTATGTGGTAAAGCGAATGATTAGAGGCCTTGGGGTTGAAACAACCTTAACCTATTCTCAAACTTTAAATATGTAAGAACGAGCCGTCTCTTAGAGAGTTTCTAGTGGGCCATTTTTGGTAAGCAGAACTGGCGATGCGGGATGAACCGAACGTGAGGTTAAGGTGCCGGAATTTACGCTCATCAGACACCACAAAAGGTGTTAGTTCATCTAGACAGCAGGACGGTGGCCATGGAAGTCGGAACCCGCTAAGGAGTGTGTAACAACTCACCTGCCGAATGAACTAGCCCTGAAAATGGATGGCGCTCAAGCGTGATACCCATACCTCACCGTCGGCGTTGAAGTGACGCGCCGACGAGTAGGCAGGCGTGGGGGTGTGAAGAAGCCTTGGCAGCGATGCTGGGTGGAACAGCCCCTAGTGCAGATCTTGGTGGTAGTAGCAAATATTCAAGTGAGAACCTTGAAGACTGAAGTGGAGAAAGGTTCCGTGGTAACAGCAGTTGGACACGGGTCAGTCGATCCTAAGAGATAGGGAAGCTCCGTTTTATATCGAAAGGGAATCCGGTTAATATTCCGGAACCAGGACATGGAACGGCAACGTAAATGAACTTGGTGACGCTGGCGAGGGCCCCGGGAAGAGTTATCTTTTCTCCTTAACAACTTAACCCTGAAATCGGTTTGTCCGGAGCTAGGGTTTAATGGTTGGTAGAGCTCGGCGTCGGGTCCGGTGCGTTCTTGACAGTCCTTGAAAAACCAAGGGAATGTTTCATGCCTGGTCGTACTCATAACCGCAGCAGGTCTCCAAGGTGAACAGCCTCTAGTTGATAGAACAATGTAGATAAGGGAAGTCGGCAAAATAGATCCGTAACTTCGGGAAAAGGATTGGCTCTAAGGGTTGGGTACGTCGGGCCTTGTGCTGGGGACTA-CGGGCGGTTGTGGACGGCCTTGGCGCAGTTCCGGCGTACGCTTAACAACCAACTTAGAACTGGTACGGACAAGGGGAATCTGACTGTCTAATTAAAACATAGCAT
		</sequence>
		<sequence>
			<taxon idref="Tricholomopsis_rutilans_TUB_011582"/>
			AGCGGGAAAAGCTCAAATTTAAAATCTGGCAGTGCTGTCCGAGTTGTAATTTAGAGAAGCACTGCCGGTGCTGGACTGTGTACAAGTCTCCTGGAATGGAGCGTCATAGAGGGTGAGAATCCCGTATATGACACAG-TTGAGTGGCCTGCTCTCCAAGAGTCGAGTTGTTTGGGAATGCAGCTCAAAATGGGTGGTAAATTCCATCTAAAGCTAAATATAGGCGAGAAACCGATAGCGAACAAGTACCGTGAGGGAAAGATGAAAAGAACTTTGGAAAGAGAGTTAAACAGTACGTGAAATTGTTGAAAGGGAAACGCTTGAAGTCAGTCACATT-GCTGGAAATCACACTTGGGCTTGTGGCTGTAATGGGTCAGCATCAGTTTTGATTGTTGGACAAGGGTTGGAGGAATGTGGCGGATGTGTTATAGCCTTCATATGCAATGATGGAGACTGAGGAGCTTAGGATGCTGGCATAATGGCTTTAATCGACCCGTCTTGAAACACGGACCAAGGAGTCTAACATGCCTGCAAGTGTTTGGGTGAAAACTCAAGCGCGCAATGAAAGTGGGGCATCGACGCCCGGACCTGAGTGACGGTTCTGCGGTAGAGCATGTATGTTGGGACCCGAAAGATGGTGAACTATGCCTGAATAGGGTGAAGCCAGAGGAAACTCTGGTGGAAGCTCGTAGCGATTCTGACGTGCAAATCGATCGTCGAATTTGGGTATAGGGGCGAAAGACTAATCGAACCATCTAGTAGCTGGTTCCTGCCGAAGTTTCCCTCAGGATAGCAGAAACTCGATCAGATTTATGTGGTAAAGCGAATGATTAGAGGCCTTGGGGTTGAAACAACCTTAACCTATTCTCAAACTTTAAATATGTAAGAACAAGCTGTCACTTTGAGAGTTTCTAGTGGGCCATTTTTGGTAAGCAGAACTGGCGATGCGGGATGAACCGAACGCGAGGTTAAGGTGCCGGAATCCACACTCATCAGACACCACAAAAGGTGTTAGTTCATCTAGACAGCAGGACGGTGGCCATGGAAGTCGGAATCCGCTAAGGAGTGTGTAACAACTCACCTGCCGAATGAACTAGCCCTGAAAATGGATGGCGCTCAAGTGTGGTACCCATACCTCGCCGTCAGCGTTGAAGTGATGCGCTGACGAGTAGGCAGGCGTGGAGGTGTGAAGAAGCCTTGGCAGCAATGCTGGGTGGAACAGCCTCTAGTGCAGATCTTGGTGGTAGTAGCAAATATTCAAGTGAGAACCTTGAAGACTGAAGTGGAGAAAGGTTCCATGGTAACAGCAGTTGGACATGGGTCAGTCGATCCTAAGAGATAGGGAAACTCCGTTTTATATCGAAAGGGAATCCGGTTAATATTCCGGAACCAGAATGCAGAACGGCAACGTAAATGAACTTGGAGACGCTGGCAGGAATCCTAGGAAGAGTTATCTTTTCTCCTTAACAGTCTCACCCTGAAATCAATTTGTTTGGAGATAGGGTTCAATGGCTGGTAGAGCTCAACGTTGGGTCTGGTGCATTCCTGACAGTCCTTGAAAATCCAAGGGAATATTTTGCATCTGGTCGTACTCATAACCGCAGCAGGTCTCCAAGGTGAACAGCCTCTAGTTGATAGAACAATGTAGATAAGGGAAGTCGGCAAAATAGATCCGTAACTTCGGGAAAAGGATTGGCTCTAAGGGTTGGGTGCATCGGGCCTTGGGGCTGGAGCTGCCTTGTGGAAGTGGATGGCCTTGGCGGCAGTCTGGTGCACGCTTAACAACCGACTTAGAACTGGTACGGACAAGGGGAATCTGACTGTCTAATTAAAACATAGCAT
		</sequence>
		<sequence>
			<taxon idref="Agaricus_bisporus_TUB_011586"/>
			AGCGGGAAAAGCTCAAATTTAAAATCTGGCGGTGCCGTCCGAGTTGTAATCTAGAGAAGTAATGCCCGTGCTGGACCGTGTATAAGTCTCCTGGGATGGGGCGTCATAGAGGGTGAGAATCCCGTCTTTGACACGGACTATGTGGTATGCTCTCAAAGAGTCGAGTTGTTTGGGAATGCAGCTCAAAATGGGTGGTAAATTCCATCTAAAGCTAAATATTGGCGAGAGACCGATAGCGAACAAGTACCGTGAGGGAAAGATGAAAAGAACTTTGGAAAGAGAGTTAAACAGTACGTGAAATTGCTGAAAGGGAAACGCTTGAAGTCAGTCGCGTTGGCCAGGGATCAGCCTTGTGCATGGTGTATTGACGGGTCAGCATCAATTTTGACCGCTGGAAAAGGGCCTGGGGAATGTGGCGGCTGTGTTATAGCCCTCGCATACAGTGGTTGGGATTGAGGAGCTTAGGATGCTGGCATAATGGCTTTAAGCGACCCGTCTTGAAACACGGACCAAGGAGTCTAACATGCCTGCGAGTATTTGGGTGAAAACCCGAGTGCGCAATGAAAGTGGAGCATCGACGCCCGGACCAGAGGGACGGATCCGCGGTGGAGCATGTATGTTGGGACCCGAAAGATGGTGAACTATGCCTGAATAGGGTGAAGCCAGAGGAAACTCTGGTGGAGGCTCGTAGCGATTCTGACGTGCAAATCGATCGTCAAATTTGGGTATAGGGGCGAAAGACTAATCGAACCATCTAGTAGCTGGTTCCTGCCGAAGTTTCCCTCAGGATAGCAGAAACTCAATCAGATTTATGTGGTAAAGCGAATGATTAGAGGCCTTGGGGTTGAAACAACCTTAACCTATTCTCAAACTTTAAATATGTAAGAACGAGCCGTTTCTTGAAGAGTTTCTAGTGGGCCATTTTTGGTAAGCAGAACTGGCGATGCGGGATGAACCGAACGCGAGGTTAAGGTGCCGGAATTCACGCTCATCAGACACCACAAAAGGTGTTAGTTCATCTAGACAGCAGGACGGTGGCCATGGAAGTCGGAACCCGCTAAGGAGTGTGTAACAACTCACCTGCCGAATGAACTAGCCCTGAAAATGGATGGCGCTTAAGCGTGATACCCATACCTCGCCGTCAGTGTTAAAGTGATGCGCTGACGAGTAGGCAGGCGTGGAGGTGTGAAGAAGCCTTGGCAGTGATGCTGGGTGAAACGGCCTCTAGTGCAGATCTTGGTGGTAGTAGCAAATATTCAAGTGAGAACCTTGAAGACTGAAGTGGAGAAAGGTTCCATGGTAACAGCAGTTGGACATGGGTCAGTCGATCCTAAGAGATAGGGAAGCTCCGTTTCATATCGAAAGGGAATCCGGTTAAAATCCCGGAACCAGGATGTGGAACGGCAACGTAACTGAACTTGGAGACGTTGGCAGGGGCCCCGGGAAGAGTTATCTTTTCTCCTTAACAGTCTCACCCTGAAATCAGATTGTCTGGAGCTAGGGTTCAATGACTGGTAGAGCACAACGTTGTGTCCGGTGCGTTCCTGACAACCCTTGAAAATCCAAGGGAATGTTTCACACCTGGTCGTACTCATAACCGCAGCAGGTCTCCAAGGTGAACAGCCTCTAGTTGATAGAACAATGTAGATAAGGGAAGTCGGCAAAATAGATCCGTAACTTCGGGAAAAGGATTGGCTCTAAGGGTTGGGTGTGTCGGGCCTTGGAGCTGGGACTGCTAGGTGGACGTGGATGGCTTTGGCGGGCGTCCGGCGCACGCTTAACAACCAACTTAGAACTGGTACGGACAAGGGGAATCTGACTGTCTAATTAAAACATAGCAT
		</sequence>
		<sequence>
			<taxon idref="Coprinus_comatus_GLM_45914"/>
			AGCGGGAAAAGCTCAAATTTAAAATCTGGCGGTGCCGTCCGAGTTGTAATCTAGAGAAGTGTTACCCGCGTTGGACCGTGTACAAGTCTCCTGGAATGGAGCGTCATAGAGGGTGAGAATCCCGTCTTTGACACGGACTATGTGGTATGCTCTCAAAGAGTCGAGTTGTTTGGGAATGCAGCTCAAAATGGGTGGTAAATTCCATCTAAAGCTAAATATTGGCGAGAGACCGATAGCGAACAAGTACCGTGAGGGAAAGATGAAAAGAACTTTGGAAAGAGAGTTAAACAGTACGTGAAATTGCTGAAAGGGAAACGCTTGAAGTCAGTCGCGTTGGCTTGGGATCAGCTTCGTGCGTGGTGTATTGACGGGTCAGCATCAATTTTGACCGCTGGAAAAAGGTTTGGGGAAGGTGGCGGCTGTGTTATAGCCCTCATATACAGCGATTGGGATTGAGGTGCTTAGGATGCTGGCATAATGGCTTTAAGCGACCCGTCTTGAAACACGGACCAAGGAGTCTAACATGCCTGCGAGTGTTTGGGTGAAAACCCGAGCGCGTAATGAAAGTGGAGCATCGACGCCCGGACCAGAGGGACGGATCCGCGGTAGAGCATGTATGTTGGGACCCGAAAGATGGTGAACTATGCCTGAATAGGGTGAAGCCAGAGGAAACTCTGGTGGAGGCTCGTAGCGATTCTGACGTGCAAATCGATCGTCGAATTTGGGTATAGGGGCGAAAGACTAATCGAACCATCTAGTAGCTGGTTCCTGCCGAAGTTTCCCTCAGGATAGCAGAAACTCAATCAGATTTATGTGGTAAAGCGAATGATTAGAGGCCTTGGGGTTGAAACAACCTTAACCTATTCTCAAACTTTAAATATGTAAGAACGAGCCGTTTCTTGAAGAGTTTCTAGTGGGCCATTTTTGGTAAGCAGAACTGGCGATGCGGGATGAACCGAACGCGAGGTTAAGGTGCCGGAATTCACGCTCATCAGACACCACAAAAGGTGTTAGTTCATCTAGACAGCAGGACGGTGGCCATGGAAGTCGGAATCCGCTAAGGAGTGTGTAACAACTCACCTGCCGAATGAACTAGCCCTGAAAATGGATGGCGCTTAAGCGTGATACCCATACCTCGCCGTCAGCGTTGAAGTGACGCGCTGACGAGTAGGCAGGCGTGGAGGTGTGAAGAAGCCTTGGCAGTGATGCTGGGTGAAACGGCCTCTAGTGCAGATCTTGGTGGTAGTAGCAAATATTCAAGTGAGAACCTTGAAGACTGAAGTGGAGAAAGGTTCCATGGTAACAGCAGTTGGACATGGGTCAGTCGATCCTAAGAGATAGGGAAGCTCCGTTTCATATCGAAAGGGAATCCGGTTAAAATTCCGGAACCAGGATGTGGAACGGCAACGTAAATGAACTTGGAGACATTGGCAGGAGCCCCGGGAAGAGTTCTCTTTTCTCCTTAACAGCCTCACCCTGAAATCAGATTGTCTGGAGATAGGGTTCAATGGCTGGTAGAGCACAACGTTGTGTCCGGTGCGTTCCTGACAATCCTTGAAAATCCAAGGGAATGTTTCACACCTGGTCGTACTCATAACCGCAGCAGGTCTCCAAGGTGAACAGCCTCTAGTTGATAGAACAATGTAGATAAGGGAAGTCGGCAAAATAGATCCGTAACTTCGGGAAAAGGATTGGCTCTAAGGGTTGGGTGTGTCGGGCCTTGGAGCTGGGACTGTTGGGTGGACGTGGATGACCTTGGCGGGCGTCCGGCGCACGCTTAACAACCGACTTAGAACTGGTACGGACAAGGGGAATCTGACTGTCTAATTAAAACATAGCAT
		</sequence>
		<sequence>
			<taxon idref="Tremella_mesenterica_TUB_019108"/>
			ACCGGGAAGAGCTCAAATTTGTAATCTGGCCCTTGGGTCCGAGTTGTAATCTATAGAGACGTTTTCCGYGCCGGACCGTGTCCAAGTCCCTTGGAATAGGGTATCAAAGAGGGTGACAATCCCGTACTTGACA-YGACGATGTGATACGTCTTCGACGAGTCGAGTTGTTTGGGAATGCAGCTCAAAATGGGTGGTAAATTCCATCTAAAGCTAAATATTGGCGAGAGACCGATAGCGAACAAGTACCGTGAGGGAAAGATGAAAAGCACTTTGGAAAGAGAGTTAAACAGTACGTGAAATTGTTAAAAGGGAAACGATTGAAGTCAGTCGTGTTGGTT-GGATTCAGCTYGGCTCCGGGTGTACCAATGGGTCAACATCAGTTTTGATCGGCGGATAAAGATGGAGGGAAYGTGGCGGGAGTGTTATAGCCCTTGCATACGCTGGTCTGGACTGAGGCGCTTAGGATGTTGACATAATGGCTTTAAACGACCCGTCTTGAAACACGGACCAAGGAGTCTAACATATCTGCGAGTGTTTGGGTGCAAACCCGAGCGCGTAATGAAAGTGGAGCACCTTCGACCGATCTGGAGTGATGGATTTGAGTAAGAGCATATATGCTGGGACCCGAAAGATGGTGAACTATGCCTGAATAGGGCGAAGCCAGGGGAAACTCTGGTGGAGGCTCGTAGCGATTCTGACGTGCAAATCGATCGTCAAATTTGGGTATAGGGGCGAAAGACTAATCGAACTATCTAGTAGCTGGTTCCTGCCGAAGTTTCCCTCAGGATAGCAGAAACTCGATCAGTTTTATGAGGTAAAGCGAATGATTAGAGGCCTTGGGGATGAAACATCCTTAACCTATTCTCAAACTTTAAATATGTAAGAAGCCCTTGTCACTTTAAGAGTTTCTAGTGGGCCATTTTTGGTAAGCAGAACTGGCGATGCGGGATGAACCGATCGCGAGGTTAAGGTGCCGGAATACACGCTCATCAGACACCACAAAAGGTGTTAGTTCATCTAGACAGCAGGACGGTGGCCATGGAAGTCGGAACCCGCTAAGGAGTGTGTAACAACTCACCTGCCGAATGAACTAGCCCTGAAAATGGATGGCGCTCAAGCGTGTTACCCATACCTCGCCGTCAGCGTTGAAGTGACGCGCTGACGAGTAGGCAGGCGTGGAGGTGTGAAGAAGCCTTGGCAGTGATGCTGGGTGAAACGGCCTCTAGTGCAGATCTTGGTGGTAGTAGCAAATATTCAAGTGAGAACCTTGAAGACTGAAGTGGAGAAAGGTTCCATGGTAACAGCAGTTGGACATGGGTTAGTCGATCCTAAGAGATAGGGAAGCTCCGTTTTATATCGAAAGGGAATCCGGTTAAGATTCCGGAACCAGGATGTGGGACGGTGACGTAAATGAAGTTGGAGACGCTAGCAAGGGCCCTGGGAAGAGTTCTCTTTTCTCCTTAACCGCCTGACCTTGAAATCGGATTATCCGGAGCTAAGGTTAGATGGCGGGTAGAGCATGACGTCGTGTCCGGTGCGTCCTTGATAGTCCTTGAAAATCCGACGGAATGTCTCACGCCTGGTCGTACTCATAACCGCAGCAGGTCTCCAAGGTGAACAGCCTCTAGTTGATAGAACAATGTAGATAAGGGAAGTCGGCAAAATAGATCCGTAACTTCGGGAAAAGGATTGGCTCTAAGGGTTGGGTGTGTCGGGCTCTGGAGACGGGACTG--CGCCTGGACTGGAAATCTTGAGCGGGCGTCCGTCACACGCTTAACAACCGACTTARAACTGGTACGGACAAGGGGAATCTGACTGTCTAATTAAAACATAGCAT
		</sequence>
		<sequence>
			<taxon idref="Dictyonema_pavonium_TUB_019085"/>
			AGCGGGAAAAGCTCAAATTTAAAATCTGGCGGTGCAGCCCGAGTTGTAATCTAGAGAAGCGCCATCCGCGCCAGCCCGCGTACAAGTCTCTTGGAACAGAGCGTCATAGAGGGTGAGAATCCCGTCTCTGCCGCGGACTGTGCGATGCGCTCTCGACGAGTCGAGTTGTTTGGGAATGCAGCTCAAAATGGGTGGTAAATTCCATCTAAAGCTAAATATTGGCGAGAGACCGATAGCGAACAAGTACCGTGAGGGAAAGATGAAAAGAACTTTGGAAAGAGAGTCAAACAGTACGTGAAATTGTTGAAAGGGAAACGCTTGAAGTCAGTCGCGTACGCTGGGAATCAACCTGCGAGTCGGCGCACGAAYGGGTCGGCATCAATTTCATCTGCCGGAGAAAGGCGGGAGGAACGTGGCGGATGCGTTATAGCCTTCGCATGCGGCAGATGGGATTGAGGAGCTTAGGATGCCGACATAATGGCTTTAATCGACCCGTCTTGAAACACGGACCAAGGAGTCTAACATGCTCGCGAGTGTTTGGGTGCAAACCCGAGCGCGCAACGAAAGTGGAGCATCGACGCCCAGACCAGAGTGACGGATCTGCGGTCGAGCGCGTATGTTGGGACCCGAAAGATGGTGAACTATGCCTGAATAGGGCGAAGCCAGAGGAAACTCTGGTGGAGGCTCGTAGCGATTCTGACGTGCAAATCGATCGTCGAATTTGGGTATAGGGGCGAAAGACTAATCGAACCATCTAGTAGCTGGTTCCTGCCGAAGTTTCCCTCAGGATAGCAGAAACTCGATCAGATTTATGTGGTAAAGCGAATGATTAGAGGCCTTGGGGTTGAAACAACCTTAACCTATTCTCAAACTTTAAATATGTAAGAACGGTTGGTCTCTTGAAGAGTTTCTAGTGGGCCATTTTTGGTAAGCAGAACTGGCGATGCGGGATGAACCGAACGCGAGGTTAAGGTGCCGGAATTCACGCTCATCAGACACCACAAAAGGTGTTAGTTCATCTAGACAGCAGGACGGTGGCCATGGAAGTCGGAATCCGCTAAGGAGTGTGTAACAACTCACCTGCCGAATGAACTAGCCCTGAAAATGGATGGCGCTTAAGCGTGATACCCATACCTCGCCGTCGGCGTTCGAGTGACGCGCCGACGAGTAGGCAGGCGTGGAGGTGTGAAGAAGCCTCGGCAGCGATGCTGGGTGAAACGGCCTCTAGTGCAGATCTTGGTGGTAGTAGCAAATATTCAAGTGAGAACCTTGAAGACTGAAGTGGAGAAAGGTTCCATGGTAACAGCAGTTGGACATGGGTCAGTCGATCCTAAGAGATAGGGAAGCTCCGTTTCATATCGAAAGGGAATYCGGTCAAGATTCCGGAACCAGAATGCGGAACGGCAACGTAAATGAACTTGGAGACGCTGGCGAGGGCCCCGGGAAGAGTTATCTTTTCTCCTTAACGGCCTCACCCTGAAATCAGATTGTCTGGAGATAGGGTCTAACGGCCGGTAGAGCTCGACGTCGGGTCCGGTGCGTCCTCGACAGTCCTTGAAAATCCAAGGGAATGTTTCGCATCTGGTCGTACTCATAACCGCAGCAGGTCTCCTAGGTGAACAGCCTCTAGTTGATAGAACAATGTAGATAAGGGAAGTCGGCAAAATAGATCCGTAACTTCGGGAAAAGGATTGGCTCTAAGGGTTGGGTCTGTCGGGCCTTGGGGATGGGACTGCTGGGTGGATGTCGGCGACCTTGGCGGGTGTCCGGCATACGCTTAACAACCGACTTAGAACTGGTACGGACAAGGGGAATCTGACTGTCTAATTAAAACATAGCAT
		</sequence>
		<sequence>
			<taxon idref="Cyphellostereum_laeve_TUB_019077"/>
			AGCGGGAAAAGCTCAAATTTAGAATCTGGCGGTGCTGTCCGAGTTGTAATCTAGAGAAGCGCCATCCGCGCGGGCCCGCGTACAAGTCTCTTGGGATAGAGCATCATAGAGGGTGAGAATCCCGTCTCTGACGCGGAATGTGCGATGCGCTCTCGACGAGTCGAGTTGTTTGGGAATGCAGCTCAAAATGGGTGGTAAATTCCATCTAAAGCTAAATATAGGCGAGAGACCGATAGCAAACAAGTACCGTGAGGGAAAGATGAAAAGAACTTTGGAAAGAGAGTTAAACAGTACGTGAAATTGTTGAAAGGGAAACGCTTGAAGTCAGTCGCGTCTGTTGGGAATCAACCTACGAGTTGGCGTACGGATGGGTCAGCATCGATTCAGCCTGTTGGAGAAAGGCTAAGGGAACGTGGCGGATGTGTTATAGCCCTCGCATGCGACAGTCTGGATCGAGGAGCTTTGGATGCTGGCATAATGGCTTTAATCGACCCGTCTTGAAACACGGACCAAGGAGTCTAACATGCTCGCRAGTGTTTGGGTGCAAACCCAGGCGCGAAACGAAAGTGGAGCATCGACGCCCAGACCAGAGCGACGGATCTGCGGTTGAGCGCGTATGTTGGGACCCGAAAGATGGTGAACTATGCCTGAATAGGGCGAAGCCAGAGGAAACTCTGGTGGAGGCTCGTAGCGATTCTGACGTGCAAATCGATCGTCGAATTTGGGTATAGGGGCGAAAGACTAATCGAACCATCTAGTAGCTGGTTCCTGCCGAAGTTTCCCTCAGGATAGCAGAAACTCGATCAGATTTATGTGGTAAAGCGAATGATTAGAGGCCTTGGGGTTGAAACAACCTTAACCTATTCTCAAACTTTAAATATGTAAGAACGCGGGGTCGCTTGAAGAGTTTCTAGTGGGCCATTTTTGGTAAGCAGAACTGGCGATGCGGGATGAACCGAACGCGAGGTTAAGGTGCCGGAATTCACGCTCATCAGACACCACAAAAGGTGTTAGTTCATCTAGACAGCAGGACGGTGGCCATGGAAGTCGGAATCCGCTAAGGAGTGTGTAACAACTCACCTGCCGAATGAACTAGCCCTGAAAATGGATGGCGCTTAAGCGTGATACCCATACCTCGCCGTCGGCGTTCAAGTGACGCGCCGACGAGTAGGCAGGCGTGGAGGTGTGAAGAAGCCTTGGCAGCGATGCTGGGTGAAACGGCCTCTAGTGCAGATCTTGGTGGTAGTAGCAAATATTCAAGTGAGAACCTTGAAGACTGAAGTGGAGAAAGGTTCCATGGTAACAGCAGTTGGACATGGGTCAGTCGATCCTAAGAGATAGGGAAGCTCCGTTTCATATCGAAAGGGAATCCGGTCAAGATTCCGGAACCAGAATGCGGAACGGCAACGTAAATGAACTTGGAGACGCTGGCGGGGGCCCCGGGAAGAGTTATCTTTTCTCCTTAACGGCCTCACCCTGAAATCAGATTGTCTGGAGATAGGGTCTAATGGCCGGTAGAGCTCGACGTCGGGTCCGGTGCGTCCTCGACAGTCCTTGAAAATCCAAGGGAATGTTTCGCATCTGGTCGTACTCATAACCGCAGCAGGTCTCCTAGGTGAACAGCCTCTAGTTGATAGAACAATGTAGATAAGGGAAGTCGGCAAAATAGATCCGTAACTTCGGGAAAAGGATTGGCTCTAAGGGTTGGGTGTGTCGGGCCTCGGGGGCGGGACTGCTGGGTGGACGTGGAAGACCTTGGCGGGTGTCCGGCATACGCTTAACAACCGACTTAGAACTGGTACGGACAAGGGGAATCTGACTGTCTAATTAAAACATAGCAT
		</sequence>
		<sequence>
			<taxon idref="Pleurotopsis_longinqua_TUB_019065"/>
			AGAGGGAAAAGCTCAAATTTAAAATCTGGCGGTGCCGTCCGAGTTGTAATTTAGAGAAGTGTTATCCGCGCTGGACCGTGTACAAGTCTCCTGGAATGGAGCGTCATAGAGGGTGAGAATCCCGTCTTTGACACGGACTATGTGATGCGCTCTCGAAGAGTCGAGTTGTTTGGGAATGCAGCTCAAAATGGGTGGTAAATTCCATCTAAAGCTAAATATTGGCGAGAGACCGATAGCGAACAAGTACCGTGAGGGAAAGATGAAAAGAACTTTGGAAAGAGAGTTAAACAGTACGTGAAATTGTTGAAAGGGAAACGCTTGAAGTCAGTCGCGTTGGCTGGGGATCAACCTTGTGCTTGGCGTATTGATGGGTCAGCATCAGTTTTGACCGCTGGATAAAGATTGAGGGAATGTGGCGGATGTGTTATAGCCCTTGTATACAGCGGTTGGGACTGAGGAGCTTAGGATGCTGGCATAATGGCTTTAATCGACCCGTCTTGAAACACGGACCAAGGAGTCTAACATGCCTGCGAGTGTTTGGGTGAAAACCCGAGCGCGTAATGAAAGTGGAGCATTGACGCCCAGACCAGAGTGACGGACCTGCGGTAGAGCATGTATGTTGGGACCCGAAAGATGGTGAACTATGCCTGAATAGGGTGAAGCCAGAGGAAACTCTGGTGGAGGCTCGTAGCGATTCTGACGTGCAAATCGATCGTCGAATTTGGGTATAGGGGCGAAAGACTAATCGAACCATCTAGTAGCTGGTTCCTGCCGAAGTTTCCCTCAGGATAGCAGAAACTCAATCAGATTTATGTGGTAAAGCGAATGATTAGAGGCCTTGGGGTTGTAACAACCTTAACCTATTCTCAAACTTTAAATATGTAAGAACAAGTCGTCTCTTGAAGAGTTTCTAGTGGGCCATTTTTGGTAAGCAGAACTGGCGATGCGGGATGAACCGAACGCGAGGTTAAGGTGCCGGAATTTACACTCATCAGACACCACAAAAGGTGTTAGTTCATCTAGACAGCAGGACGGTGGCCATGGAAGTCGGAATCCGCTAAGGAGTGTGTAACAACTCACCTGCCGAATGAACTAGCCCTGAAAATGGATGGCGCTTAAGTGTGATACCCATACCTCGCCGTCAGCGTTGAAGTGACGCGCTGACGAGTAGGCAGGCGTGGAGGTGTGAAGAAGCCTTGGCAGCAATGCTGGGTGGAACGGCCTCTAGTGCAGATCTTGGTGGTAGTAGCAAATATTCAAGTGAGAACCTTGAAGACTGAAGTGGAGAAAGGTTCCATGGTAACAGCAGTTGGACATGGGTCAGTCGATCCTAAGAGATAGGGAAGCTCCGTTTCATATCGAAAGGGAATCCGGTTAAAATTCCGGAACCAGAATGTGGAACGGCAACGTAACTGAACTTGGAGACATTGGCACGGACCCCGGGAAGAGTTATCTTTTCTCCTTAACAGTCTAACCCTGAAATCAGTTTGTCTGGAGCTAGGGTTCAATGATTGGTAGAGCACAACGTTGTGTCCGGTGCGTTCGTGACAATCCTTGAAAATCCAAGGGAATGTTTCACATCTGGTCGTACTCATAACCGCAGCAGGTCTCCAAGGTGAACAGCCTCTAGTTGATAGAACAATGTAGATAAGGGAAGTCGGCAAAATAGATCCGTAACTTCGGGAAAAGGATTGGCTCTAAGGGTTGGGTGTGTCGGGCCTTGGAGTTGGAACTGCTAGATGGATGTGGATGACCTTGGCGGGCGTCTGGCGCACGCTTAACAACCGACTTAGAACTGGTACGGACAAGGGGAATCTGACTGTCTAATTAAAACATAGCAT
		</sequence>
		<sequence>
			<taxon idref="Chroogomphus_rutilans_TUB_019070"/>
			AGCGGGAAAAGCTCAAATTTTGAATCTGGCGGTGCCGTCCGAGTTGTAATCTAGAGAAGCGTCTTCCGCGCTGGACCGTGTACAAGTTTCCTGGAATGGAACATCATAGAGGGTGAGAATCCCGTCTTTGACACGGACTGTGTGATGCGCTCTCGACGAGTCGAGTTGTTTGGGAATGCAGCTCAAATAGGGTGGTAAATTCCATCTAAAGCTAAATACAGGCGAGAGACCGATAGCGAACAAGTACCGTGAGGGAAAGATGAAAAGAACTTTGGAAAGAGAGTTAAACAGTACGTGAAATTGCTGAAAGGGAAACGCTTGATGTCAGTCGCGTCTGCCGGGGATCAGCCTTGTGCTCGGCGTACGGACGGGTCAGCATCGGTTTCGACCGTCGGAAAAGGGTTCGAGGAATGTGGCGAGTGTGTTATAGACTTCGAATACGATGGTGGGGACCGAGGAGCTTAGGATGCTGGCATAATGGCATTAAGCGACCCGTCTTGAAACACGGACCAAGGAGTCTAACGCGCGTGCGAGTGTTTGGGCGAAAACCCGAGCGCGTAATGAAAGTGGGGCATCGACGCCCGGACCCGAGCAAAGGATCTGCGGTAGAGCATGTGCGTTGGGACCCGAAAGATGGTGAACTATGCCTGAATAGGGTGAAGCCAGAGGAAACTCTGGTGGAGGCTCGTAGCGATTCTGACGTGCAAATCGATCGTCGAATTTGGGTATAGGGGCGAAAGACTAATCGAACCATCTAGTAGCTGGTTCCTGCCGAAGTTTCCCTCAGGATAGCAGAAACTCGATCAGATTTATGTGGTAAAGCGAATGATTAGAGGCCTTGGGGTCGAAACGACCTTAACCTATTCTCAAACTTTAAATATGTAAGAACGAGCCGTCTCTTTGAGAGTTTCTAGTGGGCCATTTTTGGTAAGCAGAACTGGCGATGCGGGATGAACCGAACGGGAGGTTAAGGTGCCGGAATGCACGCTCATCAGACACCACAAAAGGTGTTAGTTCATCTAGACAGCAGGACGGTGGCCATGGAAGTYGGAATCCGCTAAGGAGTGTGTAACAACTCACCTGCCGAATGAACTAGCCCTGAAAATGGATGGCGCTCAAGCGTGCTACCCATACCTCCCCGTCAGCGTTGAAGTGACGCGCTGACGAGTAGGCAGGCGTGGAGGTGTGAAGAAGCCTTGGCAGCGATGCTGGGTGGAACCGCCTCTAGTGCAGATCTTGGTGGTAGTAGCAAATATTCAAGTGAGATCCTTGAAGACTGAAGTGGAGAAAGGTTCCGTGGTAACAGCAGTTGGACACGGGTCAGTCGATCCTAAGAGATAGGGAAACTCCGTTTTACATCGAAAGGGAATCCGGTTAATATTCCGGAACCAGAATGTGGAGCGGCAACGCAAATGAACTTGGAGACGCTGGCGAGGGCCCTGGGAAGAGTTTTCTTTTCTCCTTAACAGCCTAACCCTGAAATCGATTTGTTCGGAGCTAGGGTTCGATGGTTGGTAGAGCGCGATGTCGCGTCCGGTGCGTTCTCGACAGCCCTTGAAAATCCAAGGGAATGTCTCACGTCTGGTCGTACTCATAACCGCAGCAGGTCTCCAAGGTGAACAGCCTCTAGTTGATAGAACAATGTAGATAAGGGAAGTCGGCAAAATAGATCCGTAACTTCGGGAAAAGGATTGGCTCTAAGGGTCGGGCGCGTCGGGCCTTGCGCCGAGAACTG-CGGGCGGGGGCGGATGGCCTTGGCGGCGGTCTGGCGCGCGTTTAACGATCGACTTAGAACTGGTACGGACAAGGGGAATCTGACTGTCTAATTAAAACATAGCAT
		</sequence>
		<sequence>
			<taxon idref="Clavulina_cristata_TUB_019098"/>
			AGCGGGAAGAGCTCAAATTTAAAATCTGGTAATGTTGCCCGAATTGTAATCTAGAGAAGCGTTTTCCGTGCTGGACTGTGTACAAGTTTCCTGGAACGGAACATCATAGAGGGTGAGAATCCCGTCCTTGACACAGACTCTGTGATGCGCTCTCGACGAGTCGAGTTGTTTGGGATTGCAGCTCAAAATGGGAGGTAAATTCCTTCTAAAGCTAAATATTGGCGAGAGACCGATAGCGAACAAGTACCGTGAGGGAAAGATGAAAAGCACTTTGGAAAGAGAGTTAAACAGTACGTGAAATTGTTAAAAGGGAAACGCTTGAAGTCAGTCGCGTTTGCTTGGACTCAGCCTTAGGTTTGGTGCACAGACGGGCCAGCGTCCATGTTGTTTGCCGGAAAAGGGGTGAGAGAATGTGGCGGGAGTGTTATAGCTTTCGTATGCGGGGAATGATATGGAGTGGGTGCTTGTGCTGGCATAATGGCTTTAAACGACCCGTCTTGAAACACGGACCAAGGAGTCTAACATGTCTGCGAGTGTTTGGGTGAAAACCCGGGCGCGTAATGAAAGTGAGGCACCGGCGCCCCGAGCTGAGTGACGCATCGGAGGCAGAGCATATATGTTGGGACCCGAAAGATGGTGAACTATGCCTGAATAGGGCGAAGCCAGAGGAAACTCTGGTGGAGGCTCGTAGCGATTCTGACGTGCAAATCGATCGTCAAATTTGGGTATAGGGGCGAAAGACTAATCGAACCATCTAGTAGCTGGTTCCTGCCGAAGTTTCCCTCAGGATAGCAGAAACTCGATCAGTTTTATGTGGTAAAGCGAATGATTAGAGACCTTGGGGATGAAACATCCTTAATCTATTCTCAAACTTTAAATATGTAAGCTCAGGATGCTTGCTTAAGAGTTTCTAGTGGGCCATTTTTGGTAAGCAGAACTGGCGATGCGGGATGAACCGAACGCGAGGTTAAGGTGCCGGAATACACGCTCATCAGACACCACAAAAGGTGTTAGTTCATCCAGACAGCAGGACGGTGGCCATGGAAGTCGGAATCCGCTAAGGAGTGTGTAACAACTCACCTGCCGAATGAACTAGCCCTGAAAATGGATGGCGCTCAAGCGTGTTACCCATACCTCGCCGTCAACACTGGTTGTG---GTTGACGAGTAGGCAGGCGTGAAGGTGTGAATAAGCCTTGGAAGTAATTCTGGGTGGAACGGCCTTTAGTGCAGATCTTGGTGGTAGTAGCAAATATTCAAGTGAGAACCTTGAAGACTGAAGTGGAGAAAGGTTCCATGGTAACAGCAGTTGGACATGGGTTAGTCGATCCTAAGAGATAGGGAAGCTCCGTTTTATATCGAAAGGGAATCCGGTTAAGATTCCGGAACCAGAATGAGGAACGGCAACGTAAACGAAGTTGGAGACGCTGGCGAGGGCCCCGGGAAGAGTTCTCTTTTCTCCTTAACAGTCTCACCCTGAAATCGATTTATACGGAGATAGGGTTCAATGGCTGGTAGAGCCCGACGTCGGGTCCGGTGCGTTCTCGACAGTCCTTGAAAATCCAACGGAGTGTTTCTCGTCTGGTCGTACTCATAACCGCAGCAGGTCTCCAAGGTGAACAGCCTCTAGTTGATAGAACAATGTAGATAAGGGAAGTCGGCAAAATAGATCCGTAACTTCGGGAAAAGGATTGGCTCTAAGGGTTGGGTGCATCGGGCCTTGAGACTGGGACTACTGGACGGACGTGGATGGTCTTGGCGGGCGTCCGGTGCACGCTTAACAACCGACTTAGAACTGGTACGGACAAGGGGAATCTGACTGTCTAATTAAAACATAGCAT
		</sequence>
		<sequence>
			<taxon idref="Phlebiopsis_gigantea_TUB_019080"/>
			AGCGGGAAAAGCTCAAATTTAAAATCTGGTAGCGTTGCCCGAGTTGTAGTCTGGAGAAGCGTCTTCCGCGCTGGACCGTGTACAAGTCTCTTGGAACAGAGCGTCATAGAGGGTGAGAATCCCGTCTTTGACACGGACTATGTGATGCGCTCTCAAAGAGTCGAGTTGTTTGGGAATGCAGCTCAAAATGGGTGGTAAATTCCATCTAAAGCTAAATATTGGCGAGAGACCGATAGCGAACAAGTACCGTGAGGGAAAGATGAAAAGCACTTTGGAAAGAGAGTTAAACAGTACGTGAAATTGCTGAAAGGGAAACGATTGAAGTCAGTCGCGTCTTCTAGTACTCAGCCTTCTGGTTGGTGCATCGACGGGCCAGCATCAGTTTTGGCTGCGGGATAAAGATCAGAGGAATGTGGCGGGTGTGTTATAGCCTTCATATACCGTGGCTGGGACTGAGGAGCTTCGGATGCTGGCGTAATGGCTTTAAACGACCCGTCTTGAAACACGGACCAAGGAGTCTAACATGCCTGCGAGTGTTTGGGTGAAAACCCGAGCGCGTAATGAAAGTGGAGCACCGACGCCCGGACCAGAGTGACGGATCCGCGGTAGAGCATGTATGTTGGGACCCGAAAGATGGTGAACTATGCCTGAATAGGGTGAAGCCAGAGGAAACTCTGGTGGAGGCTCGTAGCGATTCTGACGTGCAAATCGATCGTCAAATTTGGGTATAGGGGCGAAAGACTAATCGAACCATCTAGTAGCTGGTTCCTGCCGAAGTTTCCCTCAGGATAGCAGAAACTCGATCAGATTTATGTGGTAAAGCGAATGATTAGAGGCCTTGGGGTTGAAACAACCTTAACCTATTCTCAAACTTTAAATATGTAAGAACAACCCGTCACTTGAAGAGTTTCTAGTGGGCCATTTTTGGTAAGCAGAACTGGCGATGCGGGATGAACCGAACGCGAGGTTAAGGTGCCGGAATACACGCTCATCAGACACCACAAAAGGTGTTAGTTCATCTAGACAGCAGGACGGTGGCCATGGAAGTCGGAACCCGCTAAGGAGTGTGTAACAACTCACCTGCCGAATGAACTAGCCCTGAAAATGGATGGCGCTCAAGCGTGTTACCCATACCTCGCCGTCAGCGTTGAAGTGACGCGCTGACGAGTAGGCAGGCGTGGAGGTGTGAAGAAGCCTAGGCAGTAATGCTGGGTGAAACAGCCTCTAGTGCAGATCTTGGTGGTAGTAGCAAATATTCAAGTGAGAACCTTGAAGACTGAAGTGGAGAAAGGTTCCATGGTAACAGCAGTTGGACATGGGTCAGTCGATCCTAAGAGATAGGGAAGCTCCGTTTCATATCGAAAGGGAATCCGGTTAAAATTCCGGAACCAGGATGTGGAACGGCAACGTAAATGAACTTGGAGACGTCGGCAGGGGCCCCGGGAAGAGTTATCTTTTCTCCTTAACCGTCTCACCCTGAAATCGGATTGTCCGGAGCTAGGGTTCAATGGCGGGTAGAGCTCAACGTTGGGTCCGGTGCGTTCTTGACGATCCTTGAAAATCCAAGGGAATGTTTCACGCCTGGTCGTACTCATAACCGCAGCAGGTCTCCAAGGTGAACAGCCTCTAGTTGATAGAACAATGTAGATAAGGGAAGTCGGCAAAATAGATCCGTAACTTCGGGAAAAGGATTGGCTCTAAGGGTTGGGTGCATCGGGCCTTGGGAATGGGACTGCTAGACGGACGTGGATGGCCTTGGCGGGCGTCCGGTGTACGCTTAACAACCAACTTAGAACTGGTACGGACAAGGGGAATCTGACTGTCTAATTAAAACATAGCAT
		</sequence>
		<sequence>
			<taxon idref="Trichaptum_abietinum_TUB_019088"/>
			AGCGGGAAAAGCTCAAATTTAAAATCTGGCGGTACCGTCCGAGTTGTAATCTGGAGAAGCGTTTTCCGTGTCGGACCGTGCACAAGTCTCTTGGAACAGAGCGTCATAGAGGGTGAGAATCCCGTTTTTGGCACGGACACTGTGATACGTTTTCTAAGAGTCGAGTTGTTTGGGAATGCAGCTCAAAATGGGTGGTAAATTCCATCTAAAGCTAAATATAGGCGAGAGACCGATAGCGAACAAGTACCGTGAGGGAAAGATGAAAAGCACTTTGGAAAGAGAGTTAAACAGTACGTGAAATTGTTGAAAGGGAAACGCTTGAAGTCAGTCGCGTCTTCTAGGACTCAGCCTTAGGTTAGGTGTATTGACGGGTCAACATCGATTTTGATCGACGGATAAAGGAGAAGGGAATGTGGCGGGTGTGTTATAGCCCTCGTATACGTCGATTGGGATCGAGGAGCTTAGGATGTTGACATAATGGCTTTAAGCGACCCGTCTTGAAACACGGACCAAGGAGTCTAACATGCTCGCGAGTGTTAGGGTGAAAACCCTTGCGCGTAATGAAAGTGGGGCACCGACGCCCGGCCCTGACTGACGGTGCTGCGGTAGAGCGCGTATGTTGGGACCCGAAAGATGGTGAACTATGCCTGAATAGGGCGAAGCCAGAGGAAACTCTGGTGGAGGCTCGTAGCGATTCTGACGTGCAAATCGATCGTCAAATTTGGGTATAGGGGCGAAAGACTAATCGAACCATCTAGTAGCTGGTTCCTGCCGAAGTTTCCCTCAGGATAGCAGAAACTCGATCAGATTTATGTGGTAAAGCGAATGATTAGAGGCCTTGGGGTTGAAACAACCTTAACCTATTCTCAAACTTTAAATATGTAAGAACGGGCCGTCTCTTAAAGAGTTTCTAGTGGGCCATTTTTGGTAAGCAGAACTGGCGATGCGGGATGAACCGAACGCGAGGTTAAGGTGCCGGAATGCACGCTCATCAGACACCACAAAAGGTGTTAGTTCATCTAGACAGCAGGACGGTGGCCATGGAAGTCGGAACCCGCTAAGGAGTGTGTAACAACTCACCTGCCGAATGAACTAGCCCTGAAAATGGATGGCGCTCAAGCGTGCTACCCATACCTCGCCGTCCGCGTTGAAGTGACGCGCGGACGAGTAGGCAGGCGTGGAGGTGTGAAGAAGCCTTGGCAGTGATGCTGGGTGAAACGGCCTCTAGTGCAGATCTTGGTGGTAGTAGCAAATATTCAAGTGAGAACCTTGAAGACTGAAGTGGAGAAAGGTTCCATGGTAACAGCAGTTGGACATGGGTTAGTCGATCCTAAGAGATAGGGAAGCTCCGTTTTATATCGAAAGGGAATCCGGTTAAGATTCCGGAACCAGGATGTGGAACGGCAACGTAAATGAACTTGGAGACGCTGGCGAGGGCCCCGGGAAGAGTTTTCTTTTCTCCTTAACCGTCTCACCCTGAAATCGGATTGTCCGGAGCTAGGGTTCAATGGCGGGTAGAGCTCGACGTCGGGTCCGGTGCGTCCTCGACAGTCCTTGAAAATCCAAGGGAATGTTTCACACCTGGTCGTACTCATAACCGCAGCAGGTCTCCAAGGTGAACAGCCTCTAGTTGATAGAACAATGTAGATAAGGGAAGTCGGCAAAATAGATCCGTAACTTCGGGAAAAGGATTGGCTCTAAGGGTTGGGTGCGTCGGGCCTTGGATCTGGGACTACCTTATGGACTTGGATATCCTTGGCGGGCGTCCGGCGTACGCTTAACAACCGACTTAGAACTGGTACGGACAAGGGGAATCTGACTGTCTAATTAAAACATAGCAT
		</sequence>
		<sequence>
			<taxon idref="Gomphidius_roseus_TUB_019071"/>
			AGCGGGAAAAGCTCAAATTTTGAATCTGGCAGTGCTGTCCGAGTTGTAATCTAGAGAAGTGTCTTCCGCGCTGGACCGTGTATAAGTTTCCTGGAATGGAACATCACAGAGGGTGAGAATCCCGTCTTTGACACGGACTGTGTGATGTGCTCTCGATGAGTCGAGTTGTTTGGGAATGCAGCTCAAATGGGGTGGTAAATTCCATCTAAAGCTAAATATAGGCGAGAGACCGATAGCGAACAAGTACCGTGAGGGAAAGATGAAAAGAACTTTGGAAAGAGAGTTAAACAGTATGTGAAATTGCTGAAAGGGAAACACTTGATGTCAGTCGCATCTGCTGGGGATCAGCCTTGTGCTTGGCGTATGGATGGGTCAGCATCAGTTTTGACCATCGGAAAAGGACTTGGGAAATGTGGCGAGTGTGTTATAGACTTTGAATATGATGGTTGGGACTGAGGAGCTTAGGATGCTGGCATAATGGCATTAAGTGACCCGTCTTGAAACACGGACCAAGGAGTCTAACATGCATGCGAGTGTTTGGGTGAAAACCCAAGCGCGTAATGAAAGTGGGGCACCGACGCCCGGACCCGAGCAAAGGATCTGCGGTAGAGCATGTATGTTGGGACCCGAAAGATGGTGAACTATGCCTGAATAGGGTGAAGCCAGAGGAAACTCTGGTGGAGGCTCGTAGCGATTCTGACGTGCAAATCGATCGTCGAATTTGGGTATAGGGGCGAAAGACTAATCGAACCATCTAGTAGCTGGTTCCTGCCGAAGTTTCCCTCAGGATAGCAGAAACTCAGTCAGATTTATGTGGTAAAGCGAATGATTAGAGGACTCGGGGTCGAAACGATCTTGACCTATTCTCAAACTTTAAATATGTAAGAACAAGCTGTCTCTTTGAGAGTTTCTAGTGGGCCATTTTTGGTAAGCAGAACTGGCGATGCGGGATGAACCGAACGGGAGGTTAAGGTGCCGGAATACACGCTCATCAGACACCACAAAAGGTGTTAGTTCATCTAGACAGCAGGACGGTGGCCATGGAAGTTGGAATCCGCTAAGGAGTGTGTAACAACTCACCTGCCGAATGAACTAGCCCTGAAAATGGATGGCGCTCAAGCGTGTTACCCATACCTCCCCGTCAGTGTTGAAGTGACACGCTGACGAGTAGGCAGGCGTGGAGGTGTGAAGAAGCCTTGGCAGCAATGCTGGGTGGAACCGCCTCTAGTGCAGATCTTGGTGGTAGTAGCAAATATTCAAGTGAGATCCTTGAAGACTGAAGTGGAGAAAGGTTCCGTGGTAACAGCAGTTGGACACGGGTCAGTCGATCCTAAGAAATAGGGAAACTCCGTTTTATATCGAAAGGGAATCCGGTTAATATTCCGGAACCAGAATGTGGAGCGGCAACGCAAATGAACTTGGAGACGCTGGCGAGGGCCCTGGGAAGAGTTTTCTTTTCTCCTTAACAGCCTAACCCTGAAATTGATTTGTTCGGAGCTAGGGTTCGATGGTTGGTAGAGCGCGATGTCGCGTCCGGTGCGTTCTCGACAGCCCTTGAAAATCCAAGGGAATGTCTCACGTCTGGTCGTACTCATAACCGCAGCAGGTCTCCAAGGTGAACAGCCTCTAGTTGATAGAACAATGTAGATAAGGGAAGTCGGCAAAATAGATCCGTAACTTCGGGAAAAGGATTGGCTCTAAGGGTCGGGCGTGTCGGGCCTTGTGCTGTTGGCTG-CAGGCGGTTGTGGATGGCCTTGGCGGCAGTCTGGCACGTGTTTAACGACCAACTTAGAACTGGTACGGACAAGGGGAATCTGACTGTCTAATTAAAACATAGCAT
		</sequence>
		<sequence>
			<taxon idref="Russula_ochroleuca_TUB_019081"/>
			AGCGGGAAAAGCTCAAATTTAAAATCTGGTGGCGCCATCCGAGTTGTAATTTAGAGAAGCGTCTTCCGCGCTGGGCCGTGCACAAGTCTCCTGGAATGGAGCGTCATAGAGGGTGAGAATCCCGTCTTTGGCACGGACGCTGTGATGCGCTCTCGAAGAGTCGAGTTGTTTGGGAATGCAGCTCAAAATGGGTGGTGAACTCCATCTAAAGCTAAATATTGGCGAGAGACCGATAGCGAACAAGTACCGTGAGGGAAAGATGAAAAGCACTTTGGAAAGAGAGTGAAACAGTACGTGAAATTGTTGAAAGGGAAACGCTTGAAGTCAGTCGCGTCGTCCGAGACTCAGCCTTGGGCTTGGCGTACCGACGGGTCAGCGTCAATTTTGCCCCTTGGATAATGGCGAGGGAAATGTGACGGGTGTGTTATAGTCTTCGCATGCAAGGGTCGGGATTGAGGAGCTTAGGATGTTGGCGTAATGGCTTTAAACGACCCGTCTTGAAACACGGACCAAGGAGTCTAACATGCCCGCGAGTGTTCGGGTGAAAACCCGTGCGCGAAATGAAAGTAGGGCACCGACGCCCGGACCAGAGTGACGGATCTGCGGTAGAGCGTGTATGTTAGGACCCGAAAGATGGTGAACTATGCCTGAATAGGGTGAAGCCAGAGGAAACTCTGGTGGAGGCTCGTAGCGATTCTGACGTGCAAATCGATCGTCAAATTTGGGTATAGGGGCGAAAGACTAATCGAACCATCTAGTAGCTGGTTCCTGCCGAAGTTTCCCTCAGGATAGCAGAAACTCAGTCAGATTTATGTGGTAAAGCGAATGATTAGAGGCCTTGGGGATGAAACATCCTTAACCTATTCTCAAACTTTAAATATGTAAGAACGAGCCGTCGCTTGAAGAGTTTCTAGTGGGCCATTTTTGGTAAGCAGAACTGGCGATGCGGGATGAACCGAACGCGAGGTTAAGGTGCCGGAATGCACGCTCATCAGACACCACAAAAGGTGTTAGTTCATCTAGACAGCAGGACGGTGGCCATGGAAGTCGGAATCCGCTAAGGAGTGTGTAACAACTCACCTGCCGAATGAACTAGCCCTGAAAATGGATGGCGCTCAAGCGTGCTACCCACACCTCGCCGTCGGCGTTGAAGTGACGTGCCGACGAGTAGGCAGGCGTGGAGGTGTGAAGAAGCCTTGGCAGCGATGCTGGGTGAAACGGCCTCTAGTGCAGATCTTGGTGGTAGTAGCAAATATTCAAGTGAGAGCCTTGAAGACTGAAGTGGAGAAAGGTTCCATGGTAACAGCAGTTGGACATGGGTCAGTCGATCCTAAGAGATAGGGAAGCTCCGTTTCATATCGAAAGGGAATCCAGTTAAGATTCTGGAACCAGGATGTGGAGCGGCAACGCAAATGAACTTGGAGACGCTGGCAAGGGCCCCGGGAAGAGTTTTCTTTTCTCCTTGACCGCTTCCCCCTGAAATCGGATTGTCCGGAGCTAGGGGTCGATGGCGGGTAGAGCTCGACGTCGGGTCCGGTGCGTTCTTGACAGCCCTTGAAAATCCAAGGGAATGTTTCACACCTGGTCGTACTCATAACCGCAGCAGGTCTCCAAGGTGAACAGCCTCTAGTTGATAGAACAATGTAGATAAGGGAAGTCGGCAAAATAGATCCGTAACTTCGGGAAAAGGATTGGCTCTAAGGGTTGGGTGCATCGGGCCTTGGGGCTGGGACTGCTGGACGGACGTGGATGGCCTTGGCGGGTGTCCGGTGTACGCTTAACAACCAACTTAGAACTGGTACGGACAAGGGGAATCTGACTGTCTAATTAAAACATAGCAT
		</sequence>
		<sequence>
			<taxon idref="Lactarius_glyciosmus_TUB_019079"/>
			AGCGGGAAAAGCTCAAATTTAAAATCTGGCGGCGCCGCCCGAGTTGTAATTTAGAGAAGCGTCTTCCGCGCCGGACCGTGCACAAGTCTCCTGGAATGGAGCGTCATAGAGGGTGAGAATCCCGTCTTTGGCACGGATGCTGTGATGCGCTCTCGAAGAGTCGAGTTGTTTGGGAATGCAGCTCAAAATGGGTGGTGAACTCCATCTAAAGCTAAATATTGGCGAGAGACCGATAGCGAACAAGTACCGTGAGGGAAAGATGAAAAGCACTTTGGAAAGAGAGTGAAACAGTACGTGAAATTGTTGAAAGGGAAACGCTTGAAGTCAGTCGCGTCGACCGAGACTCAGCCTTGGGCTTGGTGTACCGACGGGTCAGCGTCAATTTTGCCCCTCGGATAATGGCAAGGGAAAGGTGGCGGGTGTGTTATAGTCTTCGCATGCGAGGGGTGGGATTGAGGAGCTTAGGATGCTGGCGTAATGGCTTTAAACGACCCGTCTTGAAACACGGACCAAGGAGTCCAACACGCCCGCGAGTGTTCGGGTGAAAACCCGTGCGCGTAATGAAAGTGGGGCACCGACGCCCGGACCAGAGTGACGGATCTGCGGTAGAGCGTGTGTGTTGGGACCCGAAAGATGGTGAACTATGCCTGAATAGGGTGAAGCCAGAGGAAACTCTGGTGGAGGCTCGTAGCGATTCTGACGTGCAAATCGATCGTCAAATTTGGGTATAGGGGCGAAAGACTAATCGAACCATCTAGTAGCTGGTTCCTGCCGAAGTTTCCCTCAGGATAGCAGAAACTCAGTCAGATTTATGTGGTAAAGCGAATGATTAGAGGCCTTGGGGATGAAACATCCTTAACCTATTCTCAAACTTTAAATATGTAAGAACGAGCCGTCGCTTGAAGAGTTTCTAGTGGGCCATTTTTGGTAAGCAGAACTGGCGATGCGGGATGAACCGAACGCGAGGTTAAGGTGCCGGAATGCACGCTCATCAGACACCACAAAAGGTGTTAGTTCATCTAGACAGCAGGACGGTGGCCATGGAAGTCGGAATCCGCTAAGGAGTGTGTAACAACTCACCTGCCGAATGAACTAGCCCTGAAAATGGATGGCGCTCAAGCGTGCTACCCATACCTCGCCGTCGATGCTGAAGTGACGTGTCGACGAGTAGGCAGGCGTGGAGGTGTGAAGAAGCCTTGGCAGTGATGCTGGGTGAAACGGCCTCTAGTGCAGATCTTGGTGGTAGTAGCAAATATTCAAGTGAGAACCTTGAAGACTGAAGTGGAGAAAGGTTCCATGGTAACAGCAGTTGGACATGGGTCAGTCGATCCTAAGAGATAGGGAAGCTCCGTTTCATATCGAAAGGGAATCCGGTTAAAATTCCGGAACCAGGATGTGGAGCGGCAACGCAAATGAACTTGGAGACGCTGGCAAGGGCCCCGGGAAGAGTTCTCTTTTCTCCTTGACCGCTTCCCCCTGAAATCGGATTGTCCGGAGCTAGGGGTCGATGGTGGGTAGAGCCCGACGTCGGGTCCGGTGCGTTCTTGACAGCCCTTGAAAATCCAAGGGAATGTTTCACACCTGGTCGTACTCATAACCGCAGCAGGTCTCCAAGGTGAACAGCCTCTAGTTGATAGAACAATGTAGATAAGGGAAGTCGGCAAAATAGATCCGTAACTTCGGGAAAAGGATTGGCTCTAAGGGTTGGGTGCATCGGGCCTTGGGGTCAGAACTGTTGGGCGGATGTGGACGGCCTTGGCGGGTGTCCGGTGTACGCTTAACAACCGACTTAGAACTGGTACGGACAAGGGGAATCTGACTGTCTAATTAAAACATAGCAT
		</sequence>
		<sequence>
			<taxon idref="Gomphus_clavatus_TUB_019103"/>
			AGCGGGAAGAGCTCAAATTTGAAATCTGGCGGCGTCGTCCGAGTTGTAGTCTGGAGAAGCGTCTTCCGCGCCGGACCGTGTACAAGTCCCTTGGAACGGGGCGTCATAGAGGGTGAGAATCCCGTCTTTGACACGGACCGTGTGATGCGCTCTCAAAGAGTCGAGTTGTTTGGGAATGCAGCTCAAAACGGGTGGTAAATTCCATCTAAAGCTAAATATTGGCGAAAGACCGATAGCGAACAAGTACCGTGAGGGAAAGATGAAAAGCACTTTGGAAAGAGAGTTAAACAGTACGTGAAATTGTTGAAAGGGAAACGCTTGAAGTCAGTCGCGTCTCTCGGGACTCAGCCTTGTGCCTGGCGTAGTGACGGGCCAGCATCGATTTTGACCGTCGGAGAAAGGCCTTGGGAATGTGGCGGGTGTGTTATAGCCCTCGCATGCGACGGTTGGGATCGAGGAGCTTAGGATGCTGGCGTAATGGCTTTAAGCGACCCGTCTTGAAACACGGACCAAGGAGTCTAACATGCCCGCGAGTGTTTGGGTGAAAACCCGGACGCGTAATGAAAGTGGGGCACCGACGCCCGGACCAGAGTGACGGCTCCGAGGTAGAGCGTGCATGCTGGGACCCGAAAGATGGTGAACTATGCCTGAGTAGGGTGAAGCCAGAGGAAACTCTGGTGGAGGCTCGTAGCGATTCTGACGTGCAAATCGATCGTCGAACTTGGGTATAGGGGCGAAAGACTAATCGAACCATCTAGTAGCTGGTTCCTGCCGAAGTTTCCCTCAGGATAGCAGAGACTCGGTCAGATTTATGTGGTAAAGCGAATGATTAGGGGCCTTGGGGTTGAAACAACCTTAACCCATTCTCAAACTTTAAATATGTAAGAGCGAGCGGTCGCTTGGAGAGTCTCTAGTGGGCCATTTTTGGTAAGCAGAACTGGCGATGCGGGATGAACCGATCGCGAGGTTAAGGTGCCGGAATACACGCTCATCAGACACCACAAAATGTGTGAGTTCATCTAGACAGCAGGACGGTGGCCATGGAAGTCGGAATCCGCTAAGGAGTGTGTAACAACTCACCTGCCGAATGAACTTGCCATGAAAATGGATGGCGCTCAAGCGTGTTACCCATACCTCGCCGTCAGCGTTGAAGTGACGCGCTGACGAGTAGGCAGGCGTGAGGGTGTGAAGAAGCCTTGGCAGCGATGCTGGGTGAAACAACCTTCAGTGCAGATCTTGGTGAAAGTAGCAAATAGACGAGTGAGAACCTCGTTGACTGAAGTGGAGAAAGGTTCCATGGTAACAGCAGTTGGACATGGGTCAGTCGATCCTAAGAGATAGGGAAGCTCCGTTTCATATCGAAAGGGAATCCGGTTAAGATTCCGGAACCAGGATGCGGAGCGGCAACGCAAATGAACTTGGAGACGCTGGCGGGGGCCCCGGGAAGAGTTTTCTTTTCTCCTTAACAGCCTCACCCTGAAATCGGTTTGTCCGGAGCTAGGGTTTGATGGCTGGTAGAGCTCGGCGCCGGGTCCGGTGCGTCCTCGACAGTCCTTGAAAATCCAAGGGAATGCTTCGCACCTGGTCGTACTCATAACCGCAGCAGGTCTCCAAGGTGAACAGCCTCTAGTTGATAGAACAATGTAGATAAGGGAAGTCGGCAAAATAGATCCGTAACTTCGGGAAAAGGATTGGCTCTAAGGGTTGGGTGCGTCGGGCCTTGGGGCTAGGACTATCGGACGGACGTGGATGGCCTTGGCGGGCGTCCGGCGTACGCTTAACAACCGACTTAGAACTGGTACGGACAAGGGGAATCTGACTGTCTAATTAAAACATAGCAT
		</sequence>
		<sequence>
			<taxon idref="Clathrus_archeri_TUB_019101"/>
			AGCGGGAAGAGCTCAAATTTGTAATCTGGCGGTGCCGTCCGAGTTGTAATCTGGAGAAGCGTTTTCGGCGCCGGTCCGCGTACAAGTCCCCTGGAACGGGGCGTCGCAGAGGGTGAGAATCCCGTCTTTGACGCGGTCCATGTGATGCGCTCTCGAAGAGTCGAGTTGTTTGGGAATGCAGCTCAAAACGGGTGGTAAATTCCATCTAAAGCTAAATACTGGCGAAAGACCGATAGCGAACAAGTACCGTGAGGGAAAGATGAAAAGCACTTTGGAAAGAGAGTCAAACAGTACGTGAAATTGTTGAAAGGGAAACGCTTGAAGTCAGTCGCGTCTCTCGGGACTCAGCCGAGCTCTCGGTGCATGGACGGGCCAGCATCGGTTTCGACCGTCGTAAAAAGGCGTGAGGAATGTGGCGGGTGTGTTATAGCCTTCGTATGCGACGGACGGGACCGAGGAGCTTAGGATGCTGGCGTAATGGCTTTAAGCGACCCGTCTTGAAACACGGACCAAGGAGTCTAACATGCTCGCGAGTGTTCGGGTGAAAACCCGTGCGCGTAATGAAAGTGGGGCACCGACGCCCGGACTCGAGCAAAGGTTCCGAGGCAGAGCGCGTATGTTGGGACCCGAAAGATGGTGAACTATGCCTGAGTAGGGCGAAGCCAGAGGAAACTCTGGTGGAGGCTCGTAGCGATTCTGACGTGCAAATCGATCGTCGAACTTGGGTATAGGGGCGAAAGACTAATCGAACCATCTAGTAGCTGGTTCCCGCCGAAGTTTCCCTCAGGATAGCAGAGACTCGATCAGTTTTATGTGGTAAAGCGAATGATTAGGGGCCTTGGGGTCGAAACGACCTTAACCCATTCTCAAACTTTAAATATGTAAGAACGGGCGGTCGCTTGAAGAGTCTTTAGTGGGCCATTTTTGGTAAGCAGAACTGGCGATGCGGGATGAACCGATCGCGAGGTTAAGGTGCCGGAATGCACGCTCATCAGACACCACAAAATGTGTGAGTTCATCTAGACAGCAGGACGGTGGCCATGGAAGTCGGAACCCGCTAAGGAGTGTGTAACAACTCACCTGCCGAATGAACTTGCCATGAAAATGGATGGCGCTCAAGCGTGCTACCCATACCTCGCCGTCGGCGTTTTAGTGAAGCGCCGACGAGTAGGCGGGCGCGAGGGTGTGAAGAAGCCTAGGCGGTGACGCTGGGTGAAACGGCCCTCGGTGCAGATCTTGGTGAAAGTAGCAAATAGACGAGTGAGAACCTCGTTGACTGAAGTGGAGAAAGGTTCCATGGTAACAGCAGTTGGACATGGGTTAGTCGATCCTAAGAGATAGGGAAGCTCCGTTTCATATCGAAAGGGAATCCGGTTAAGATTCCGGAACCGGGACGCGGGGCGGCGACGCAAATGAACTTGGAGACGCTGGCGGGGGCTCCGGGAAGAGTTTTCTTTTCTCCTTAACAGTCTAACCCCGAAATCGGTTTGTCCGGAGCTGGGGTGGGATGGCTGGTAGAGCGCGGCGCCGCGTCCGGTGCGCCCTCGACAGTCCTTGAAAATCCAAGGGAACGCTTCGCGCCCGGTCGTACTCATAACCGCAGCAGGTCTCCTAGGTGAACAGCCTCTAGTTGATAGAACAAYGTAGATAAGGGAAGTCGGCAAAATAGATCCGTAACTTCGGGAAAAGGATTGGCTCTAAGGGTCGGGTGCGTCGGGCCTCGGCGCTGGGACTACCAGACGGACGCGGACGGCCTTGGCGGGCGTCCGGCGTGCGATTAACGACCGACTTAGAACTGGTACGGACAAGGGGAATCTGACTGTCTAATTAAAACATAGCAT
		</sequence>
		<sequence>
			<taxon idref="Tylospora_fibrillosa_TUB_019074"/>
			AGCGGGAAAAGCTCAAATTTAAAATCTGGCGGTGCCGTCCGAGTTGTAATCTGGAGAAGCGTTTTCCGCGTCGGACCGTGTACAAGTCTTCTGGAATGGAGCGTCGTAGAGGGTGAGAATCCCGTCTCTGACACGGACCGTGTGATACGCTCTCGAAGAGTCGAGTTGTTTGGGAATGCAGCTCAAAACGGGTGGTAAATTCCATCTAAAGCTAAATATTGGCGAGAGACCGATAGCGAACAAGTACCGTGAGGGAAAGATGAAAAGCACTTTGGAAAGAGAGTTAAACAGTACGTGAAATTGTTGAAAGGGAAACGTTTGAAGTCAGTCGCGTCGGTCGAGACTCAACCTTGTGCTCGGTGCACCGACGGGTCAGCATCAATTTCGACCGTCGGATAAAGGCCGAGGGAATGTGGCGGATGTGTTATAGCCTTCGCATACGGCGATCGGGATTGAGGAGTTTAGGATGCTGGCATAATGGCTTTAAGCGACCCGTCTTGAAACACGGACCAAGGAGTCTAACATGCCCGCGAGTGTTTGGGTGGAAACCCGAGCGCGTAATGAAAGTGGAGCATCGACGCCCGGACCAGAGTGACGGATCTGCGGTGGAGCGTGCATGTTGGGACCCGAAAGATGGTGAACTATGCCTGAATAGGGTGAAGCCAGAGGAAACTCTGGTGGAGGCTCGTAGCGATTCTGACGTGCAAATCGATCGTCGAATTTGGGTATAGGGGCGAAAGACTAATCGAACCATCTAGTAGCTGGTTCCTGCCGAAGTTTCCCTCAGGATAGCAGAAACTCGATCAGATTTATGTGGTAAAGCGAATGATTAGAGGCCTTGGGGTTGAAACAACCTTAACCTATTCTCAAACTTTAAATATGTAAGAACGAGCCGTCTCTTTGAGAGTTTCTAGTGGGCCATTTTTGGTAAGCAGAACTGGCGATGCGGGATGAACCGAACGTGAGGTTAAGGTGCCGGAATTCACGCTCATCAGACACCAAAAAAGGTGTTAATTCATCTAGACAGCAGGACGGTGGCCATGGAAGTCGGAATCCGCTAAGGAGTGTGTAACAACTCACCTGCCGAATGAATTAGCCCTGAAAATGGATGGCGCTCAAGCGTGATACCCATACCTCACCGTTGGCGTTGAAGTGACGCGCCAACGAGTAGGCAGGCGTGGGGGTGTGAAGAAGCCTTGGCAGCGATGCTGGGTGGAACGGCCCCTAGTGCAGATCTTGGTGGTAGTAGCAAATATTCAAGTGAGAACCTTGAAGACTGAAGTGGAGAAAGGTTCCGTGGTAACAGCAGTTGGACACGGGTCAGTCGATCCTAAGAGATAGGGAAACTCCGTTTTATATCGAAAGGGAATCCGGTTAATATTCCGGAACCAGGACATGGAACGGCAACGTAAATGAACTTGGTGACGCTGGCGAGGGCCCCGGGAAGAGTTATCTTTTCTCCTTAACAGCCTAACCCTGAAATCGGTTTGTCCGGAGATAGGGTCTGATGGCTGGTAGAGCTCGACGTCGGGTCCGGTGCGTTCTTGACAGCCCTTGAAAAACCAAGGGAATGTTTCATGCCTGGTCGTACTCATAACCGCAGCAGGTCTCCAAGGTGAACAGCCTCTAGTTGATAGAACAATGTAGATAAGGGAAGTCGGCAAAATAGATCCGTAACTTCGGGAAAAGGATTGGCTCTAAGGGTTGGGTGCGTCGGGCCTCGTGCCGGGGGTTG-ACGACGATCGTGGAAGGCCCTGGCGCAGTTCCGGCGCACGCTTAACAACCGACTTAGAACTGGTACGGACAAGGGGAATCTGACTGTCTAATTAAAACATAGCAT
		</sequence>
		<sequence>
			<taxon idref="Lindtneria_trachyspora_TUB_019093"/>
			AGAGGGAAAAGCTCAAATTTGAAATCTGGCGGTGCCGTCCGAGTTGTAATTTAGAGAAGTGTTACCCGCGCTGGACCGTGTACAAGTCTCCTCGAACGGAGCATCATAGAGGGTGAGAATCCCGTATATGACATGGACTCTGTGGTACGCTCTCGACGAGTCGAGTTGTTTGGGAATGCAGCTCTAAATGGGTGGTAAATTCCATCTAAAGCTAAATATAGGCGAGAGACCGATAGCGAACAAGTACCGTGAGGGAAAGATGAAAAGAACTTTGGAAAGAGAGTTAAACAGTACGTGAAATTGTTGAAAGGGAAACGCTTGAAGTCAGTCACGTCTCTCAGAGATCAACCCGGCGCTTGGTGCAGGGATGGGTCAGCATCAATTTTGACCGGGGGAAAAAGTTGGTGGGGATGTGGCTGGTGTGTTATAACCCGCATATACCTCGGTTGGGATTGAGGAGCTTAGGATGCTGGCATAATGTCTTCAATCGACCCGTCTTGAAACACGGACCAAGGAGTCTAACATGCCCGCGAGTGTTTGGGTGAAAACCCAAGCGCGCAATGAAAGTGGGGCACCAACGCCCGGATCAGAGGGACGATTCCGAGGTAGAGCGTGTATGTTGGGACCCGAAAGATGGTGAACTATGCCTGAATAGGGTGAAGCCAGAGGAAACTCTGGTGGAGGCTCGTAGCGATTCTGACGTGCAAATCGATCGTCGAATTTGGGTATAGGGGCGAAAGACTAATCGAACCATCTAGTAGCTGGTTCCTGCCGAAGTTTCCCTCAGGATAGCAGAAACTCAGTCAGATTTATGTGGTAAAGCGAATGATTAGAGGCCTTGGGGTTGAAACAACCTTAACCTATTCTCAAACTTTAAATATGTAAGAACGAGCCGTCACTTGAAGAGTTTCTAGTGGGCCATTTTTGGTAAGCAGAACTGGCGATGCGGGATGAACCGAACGCGAGGTTAAGGTGCCGGAATACACGCTCATCAGACACCACAAAAGGTGTTAGTTCATCTAGACAGCAGGACGGTGGCCATGGAAGTCGGAATCCGCTAAGGAGTGTGTAACAACTCACCTGCCGAATGAACTAGCCCTGAAAATGGATGGCGCTCAAGCGTGTTACCCATACCTCGCCGTCAGCGTTAAAGTGACACGCTGACGAGTAGGCAGGCGTGGAGGTGTGCAGAAGCCTTGGCAGCGATGCTGGGTGGAACAGCCTCTAGTGCAGATCTTGGTGGTAGTAGCAAATATTCAAGTGAGAACCTTGAAGACTGAAGTGGAGAAAGGTTCCATGGTAACAGCAGTTGGACATGGGTCAGTCGATCCTAAGAGATAGGGAAGCTCCGTTTCATATCGAAAGGGAATCCGGTTAATATTCCGGAACCAGGATGCAGAACGGCAACGTAAATGAACTTGGAGACGTCGGCGAGAGCCCTGGGAAGAGTTATCTTTTCTCCTTAACGGTCTAACCTTGAAATCGGTTTGTCCGGAGCTAAGGTTCAATGGCCGGTAGAGCTCGACGTCGGGTCCGGTGCGTTCTCGACGACCCTTGAAAATCCAAGGGAATGTTTTGCGCCTGGTCGTACTCATAACCGCAGCAGGTCTCCAAGGTGAACAGCCTCTAGTTGATAGAACAATGTAGATAAGGGAAGTCGGCAAAATAGATCCGTAACTTCGGGAAAAGGATTGGCTCTAAGGGTTGGGTGCATCGGGCCTCGGAGCTCGGACTGCCCGATGGACGTGGATGACCTTGGCGGGCGTCCGGTGTACGCTTAACAACCGACTTAGRACTGGTACGGACAAGGGGAATCTGACTGTCTAATTAAAACATAGCAT
		</sequence>
		<sequence>
			<taxon idref="Phlebiella_vaga_TUB_019096"/>
			AGCGGGAAAAGCTCAAATTTAAAATCTGGCTGTGCGGTCCGAGTTGTAATCTGAAGAAGTGTTTTCTGCGCTGGACCGTATACAAGTCTCTTGGAATAGAGCGTCATAGAGGGTGAGAATCCCGTCTTTGATACGGACTATATGATACACTCTCAAAGAGTCGAGTTGTTTGGGAATGCAGCTCAAAATGGGTGGTAAATTCCATCTAAAGCTAAATACAGGCGAGAGACCGATAGCGAACAAGTACCGTGAGGGAAAGATGAAAAGCACTTTGGAAAGAGAGTTAAACAGTACGTGAAATTGCTGAAAGGGAAACGCTTGAAGTCAGTCGCGTTAGTTGAGACTCAGCCTTGTGCTTGGTGCACTGACGGGTCAACATCAATTTTGGTCGCTGGAAAAAGGTTAGGGGAATGTGGCGGGAGTGTTATAGCCCCTGTATACAGTGGCTGGGATTGAGGAACTTAGGATGTTGGCATAATGGCTTTAAGCGACCCGTCTTGAAACACGGACCAAGGAGTCTAACATGCATGCGAGTGTTTGGGTGAAAACTCGAGCGCGTAATGAAAGTGGGGCATCGACGCCCGGACCAGACTGACGGATCTGCGGTTGAGCATGTATGTTGGGACCCGAAAGATGGTGAACTATGCCTGAATAGGGCGAAGCCAGAGGAAACTCTGGTGGAGGCTCGTAGCGATTCTGACGTGCAAATCGATCGTCAAATTTGGGTATAGGGGCGAAAGACTAATCGAACCATCTAGTAGCTGGTTCCTGCCGAAGTTTCCCTCAGGATAGCAGAAACTCAATCAGATTTATGTGGTAAAGCGAATGATTAGAGGCCTTGGGGTTGAAACAACCTTAACCTATTCTCAAACTTTAAATATGTAAGAACAGACCGTCACTTAAAGAGTTTCTAGTGGGCCATTTTTGGTAAGCAGAACTGGCGATGCGGGATGAACCGATCGTGAGGTTAAGGTGCCGGAATACACGCTCATCAGACACCACAAAAGGTGTTAGTTCATCTAGACAGCAGGACGGTGGCCATGGAAGTCGGAACCCGCTAAGGAGTGTGTAACAACTCACCTGCCGAATGAACTAGCCCTGAAAATGGATGGCGCTCAAGCGTGTTACCCATACCTCACCGTCAGCGTTTAAGTGATGCGTTGACGAGTAGGCAGGCGTGGAGGTGTGAAGAAGCCTTGGCAGTGATGCTGGGTGAAACAGCCTCTAGTGCAGATCTTGGTGGTAGTAGCAAATATTCAAGTGAGAACCTTGAAGACTGAAGTGGAGAAAGGTTCCATGGTAACAGCAGTTGGACATGGGTCAGTCGATCCTAAGAGATAGGGAAGCTCCGTTTCATATCGAAAGGGAATCCGGTTAAAATTCCGGAACCAGAATGTGGAACGGCAACGTAAATGAACTTGGAGACGTTGGCAGGAGCCCCGGGAAGAGTTTTCTTTTCTCCTTAACAGTCTCACCCTGAAATCAGATTGTCTGGAGCTAGGGTTCAATGACTGGTAGAGCCTGACGTCAGGTCCGGTGCGTTCTTGACAACCCTTGAAAATCCAAGGGAATGTTTCACATCTGGTCGTACTCATAACCGCAGCAGGTCTCCAAGGTGAACAGCCTCTAGTTGATAGAACAATGTAGATAAGGGAAGTCGGCAAAATAGATCCGTAACTTCGGGAAAAGGATTGGCTCTAAGGCTTGGGTACGTCGGGCCTTGGAACCGGAACTGTT--ACGGATGTGGATGACCTTGGCGGGCGTCCGGCGTACGCTTAACAAGCAACTTAGAACTGGTACGGACAAGGGGAATCTGACTGTCTAATTAAAACATAGCAT
		</sequence>
		<sequence>
			<taxon idref="Corticium_roseum_TUB_020307"/>
			AGCGGGAAAAGCTCAAATTTAAAATCTGGCGTCGGCGTCCGAGTTGTAGTCTGGAGAAGCGTCTTCCGTGCTGGACCATGCATAAATCTCTTGGAACAGAGTATCATAGTGGGTGAGAATCCCGTCTTTGGCATGGACTATGTGATGCGCTCTCAAAGAGTCGCGTTGTTTGGGAATGCAGCGCAAAATGGGTGGTAAATTCCATCTAAAGCTAAATATTGGCGAGAGACCGATAGCGAACAAGTACCGTGAGGGAAAGATGAAAAGCACTTTGGAAAGAGAGTTAAACAGTACGTGAAATTGTTGAAAGGGAAACGCTTGAAGTCAGTCGCGTCGTGCGGGACTCAGCCTTGTGCTTGGTGTAACGACGGGCCAGCATCGATTTTGATCGTCGGAAAAAGTTCAGGGGAATGTGGCGGGTGTGTTATAGCCCTCGCATGCGACGGTTGGGATCGAGGTGCTTAGGATGCTGGCGTAATGGCTTTAAACGACCCGTCTTGAAACACGGACCAAGGAGTCTAACATGCCTGCGAGTGTTTGGGTGAAAACCCATCCGCGTAATGAAAGTGGAGCATCGACGCCCGGTCTTGAGCGACGGATCTGAGGTTGAGCATGTATGTTGGGACCCGAAAGATGGTGAACTATGCCTGAATAGGGTGAAGCCAGAGGAAACTCTGGTGGAGGCTCGTAGCGATTCTGACGTGCAAATCGATCGTCAAATTTGGGTATAGGGGCGAAAGACTAATCGAACCATCTAGTAGCTGGTTCCTGCCGAAGTTTCCCTCAGGATAGCAGAAACTCGATCAGATTTATGTGGTAAAGCGAATGATTAGAGGCCTTGGGGATGAAACATCCTTAACCTATTCTCAAACTTTAAATATGTAAGAACGAGCCGTCACTTGAAGAGTTTCTAGTGGGCCATTTTTGGTAAGCAGAACTGGCGATGCGGGATGAACCGATCGCGGGGTTAAGGTGCCGGAATTCACGCTCATCAGACACCACAAAAGGTGTTAGTTCATCTAGACAGCAGGACGGTGGCCATGGAAGTCGGAACCCGCTAAGGAGTGTGTAACAACTCACCTGCCGAATGAACTAGCCCTGAAAATGGATGGCGCTCAAGCGTGATACCCATACCCCGCCGTCAGCGTTGAAGTGACGCGTTGACGAGTAGGCAGGCGTGGAGGTGTGAAGAAGCCTAGGCAGTGATGCTGGGTGAAACGGCCTCTAGTGCAGATCTTGGTGGTAGTAGCAAATATTCAAGTGAGAACCTTGAAGACTGAAGTGGAGAAAGGTTCCATGGTAACAGCAGTTGGACATGGGTTAGTCGATCCTAAGAGATAGGGAAGCTCCGTTTTATATCGAAAGGGAATCCGGTTAAGATTCCGGAACCAGGATGTGGGACGGCAACGTAAATGAACTTGGAGACGCTGGCGAGGGCCCCGGGAAGAGTTTTCTTTTCTCCTTAACAGTCTCACCCTGAAATCGGTTTGTCCGGAGCTAGGGTTCAATGACTGGTAGAGCTCGACGTCGGGTCCGGTGCGTTCTCGACAGCCCTTGAAAATCCAAGGGAACGTTTCACGCCTGGTCGTACTCATAACCGCAGCAGGTCTCCTAGGTGAACAGCCTCTAGTTGATAGAACAATGTAGATAAGGGAAGTCGGCAAAATAGATCCGTAACTTCGGGAAAAGGATTGGCTCTAAGGGTTGGGTGCGTCGGGCCTTGGAGCTGGGACTGTCTTACGGATGTGGATGGCCTTGGCGGGCGTCCGGCGTACGCTTAACAACCGACTTAGAACTGGTACGGACAAGGGGAATCTGACTGTCTAATTAAAACATAGCAT
		</sequence>
		<sequence>
			<taxon idref="Ceriporia_reticulata_TUB_019084"/>
			AGCGGGAAAAGCTCAAATTTAAAATCTGGCAG-GCTGTCCGAGTTGTATTCTAGAGAAGTGCTTTCTGTGCTGGACCGTGTACAAGTCTCTTGGAACAGAGCGTCATAGAGGGTGAGAATCCCGTCTTTGACACGGACTATGTGATGCGCTCTCAAAGAGTCGAGTTGTTTGGGAATGCAGCTCAAAATGGGTGGTAAATTCCATCTAAAGCTAAATATTGGCGAGAGACCGATAGCGAACAAGTACCGTGAGGGAAAGATGAAAAGCACTTTGGAAAGAGAGTTAAACAGTACGTGAAATTGCTGAAAGGGAAACACTTGAAGTCAGTCGCGTTGGCCAGAACTCAGCCTTGTGCTTGGTGCATTAACGGGCCAGCATCAGTTTTGACTACAGGAAAAAGATTAGAGGAATGTGGCGGGTGTGTTATAGCCTTTGCATACTGTGGTTGGGACTGAGGAGCTTAGGATGCTGGCGTAATGGCTTTAAATGACCCGTCTTGAAACACGGACCAAGGAGTCTAACATGCCTGCGAGTATTTGGGTGAAAACTCGAATGCGTAATGAAAGTGGAGCACCGACGCCCGGACCAGAGTGACGGCTCCGAGGTAGAGCATGTATGTTGGGACCCGAAAGATGGTGAACTATGCCTGAATAGGGTGAAGCCAGAGGAAACTCTGGTGGAGGCTCGTAGCGATTCTGACGTGCAAATCGATCGTCAAATTTGGGTATAGGGGCGAAAGACTAATCGAACCATCTAGTAGCTGGTTCCTGCCGAAGTTTCCCTCAGGATAGCAGAAACTCGATCAGATTTATGTGGTAAAGCGAATGATTAGAGGCCTTGGGGTTGAAACAACCTTAACCTATTCTCAAACTTTAAATATGTAAGAACAAGCCGTCACTTGAAGAGTTTCTAGTGGGCCATTTTTGGTAAGCAGAACTGGCGATGCGGGATGAACCGAACGCGAGGTTAAGGTGCCGGAATACACGCTCATCAGACACCACAAAAGGTGTTAGTTCATCTAGACAGCAGGACGGTGGCCATGGAAGTCGGAACCCGCTAAGGAGTGTGTAACAACTCACCTGCCGAATGAACTAGCCCTGAAAATGGATGGCGCTCAAGCGTGTTACCCATACCTCGCCGTCAGTGTTAAAGTGATGCACTGACGAGTAGGCAGGCGTGGAGGTGTGAAGAAGCCTAGGCAGTGATGCTGGGTGAAACAGCCTCTAGTGCAGATCTTGGTGGTAGTAGCAAATATTCAAGTGAGAACCTTGAAGACTGAAGTGGAGAAAGGTTCCATGGTAACAGCAGTTGGACATGGGTCAGTCGATCCTAAGAGATAGGGAAGCTCCGTTTCATATCGAAAGGGAATCCGGTTAAGATTCCGGAACCAGGATGCAGAACGGCAACGTAAATGAACTTGGAGACGCTGGCAAGGGCCCCGGGAAGAGTTATCTTTTCTCCTTAACAGTCTCACCCTGAAATCGGATTGTCCGGAGCTAGGGTTCAATGGCTGGTAGAGCTCGACGTCGGGTCCGGTGCGTTCTTGACAGTCCTTGAAAATCCAAGGGAATGTTTTGTGCCTGGTCGTACTCATAACCGCAGCAGGTCTCCAAGGTGAACAGCCTCTAGTTGATAGAACAATGTAGATAAGGGAAGTCGGCAAAATAGATCCGTAACTTCGGGAAAAGGATTGGCTCTAAGGATTGGGTGTATCGGGCCTTGAGACTGGGACTGCTAGACGGACATGGATGGTCTTGGCGGGCGTCCGGTGCACGCTTAACAATCATCTTAAAACTGGTACGGACAAGGGGAATCTGACTGTCTAATTAAAACATAGCAT
		</sequence>
		<sequence>
			<taxon idref="Hyphoderma_praetermissum_TUB_019090"/>
			AGCGGGAAGAGCTCAAATTTAAAATCTGACGGTGCCGTCCGAGTTGTAATCTGGAGAAGCGTTTTCTGTGCTGGACCGTGCATAAGTGTCTTGGAATAGGACGTCATAGAGGGTGAGAATCCCGTCTTTGGCACGGACTATGTGATACGCTCTCAAAGAGTCGAGTTGTTTGGGAATGCAGCTCAAAATGGGTGGTAAATTCCATCTAAAGCTAAATATAGGCGAGAGACCGATAGCGAACAAGTACCGTGAGGGAAAGATGAAAAGCACTTTGGAAAGAGAGTTAAACAGTACGTGAAATTGTTGAAAGGGAAACGCTTGAAGTCAGTCGCGTTGTCCAGGACTCAACCTCATCTTTGGTGTATTAACGGGTCAACATCAATTTTGATCGGTGGACAAAGGCAGAGGGAATGTGGCGGGTGTGTTATAGCCCTCATATACACCGGTTGGGATTGAGGACGGTAGGATGTTGACATAATGGCTTTAAGCGACCCGTCTTGAAACACGGACCAAGGAGTCTAACATGCCTGCGAGTGTTAGGGTGTAAACCCTTGCGCGTAATGAAAGTGGGGCACCGACGCCCGGCCTTGAGTGACGGTGCTGCGGTAGAGCATGTATGTTGGGACCCGAAAGATGGTGAACTATGCCTGAATAGGGCGAAGCCAGAGGAAACTCTGGTGGAGGCTCGTAGCGATTCTGACGTGCAAATCGATCGTCAAATTTGGGTATAGGGGCGAAAGACTAATCGAACCATCTAGTAGCTGGTTCCTGCCGAAGTTTCCCTCAGGATAGCAGAAACTCGATCAGATTTATGTGGTAAAGCGAATGATTAGAGGCCTTGGGGTTGAAACAACCTTAACCTATTCTCAAACTTTAAATATGTAAGAACAAGCCGTCTCTTAGAGAGTTTCTAGTGGGCCATTTTTGGTAAGCAGAACTGGCGATGCGGGATGAACCGAACGTGAGGTTAAGGTGCCGGAATACACGCTCATCAGACACCACAAAAGGTGTTAGTTCATCTAGACAGCAGGACGGTGGCCATGGAAGTCGGAACCCGCTAAGGAGTGTGTAACAACTCACCTGCCGAATGAACTAGCCCTGAAAATGGATGGCGCTCAAGCGTGTTACCCATACCTCACCGTCAGCGTTGAAGTGACGCGCTGACGAGTAGGCAGGCGTGGAGGTGTGAAGAAGCCTTGGCAGTGATGCTGGGTGAAACGGCCTCTAGTGCAGATCTTGGTGGTAGTAGCAAATATTCAAGTGAGATCCTTGAAGACTGAAGTGGAGAAAGGTTCCATGGTAACAGCAGTTGGACATGGGTTAGTCGATCCTAAGAGATAGGGAAGCTCCGTTTTATATCGAAAGGGAATCCGGTTAAGATTCCGGAACCAGGATGTGGAACGGCAACGTAAATGAACTTGGAGACGCTGGCGAGGGCCCCGGGAAGAGTTTTCTTTTCTCCTTAACAGTCTCACCCTGAAATCGGTTTGTCCGGAGCTAGGGTTCAATGGCTGGTAGAGCTCGACGTCGAGTCCGGTGCGTTCTCGACAGTCCTTGAAAATCCAAGGGAATGTTTCACACCTGGTCGTACTCATAACCGCAGCAGGTCTCCAAGGTGAACAGCCTCTAGTTGATAGAACAATGTAGATAAGGGAAGTCGGCAAAATAGATCCGTAACTTCGGGAAAAGGATTGGCTCTAAGGGTTGGGTGTTTCGGGCCTTGGGTTAGGAACTGTGCGACGGATGTGGAAGGCCTTGGCGGGCGTCTGGGATACAATTAACAACCAACTTAGAACTGGTACGGACAAGGGGAATCTGACTGTCTAATTAAAACATAGCAT
		</sequence>
		<sequence>
			<taxon idref="Hyphodontia_spathulata_TUB_019092"/>
			AGCGGGAAAAGCTCAAATTTAAAATCTGGCGGCGTCGTCCGAGTTGTAATCTGGAGAAGCATTTTCTGTGTCGGACCGTGCACAAGTTTCCTGGAACGGAATGTCATAGAGGGTGAGAATCCCGTCCATGGCACGGATCATGTGATATGCTCTCGAAGAGTCGAGTTGTTTGGGAATGCAGCTCAAAATGGGTGGTAAATTCCATCTAAAGCTAAATATTGGCGAGAGACCGATAGCGAACAAGTACCGTGAGGGAAAGATGAAAAGCACTTTGGAAAGAGAGTTAAACAGTACGTGAAATTGTTGAAAGGGAAACGCTTGGAGTCAGTCGCGTTGGCCAGGATTCAGTCGCTGGAGTGGATTATGAACGGGTCAACATCGATTTCGAACGGTGGATAAAGGGGAGAGAAAGGTGGCGGGTGTGTTATAGTCTTCGCATACACCGGCCGGGATCGAGGAGCTTAGGATGTTGGCATAATGGCTTTAAGCGACCCGTCTTGAAACACGGACCAAGGAGTCTAACATGCTCGCGAGTGTTAGGGTGAAAACCCTTGCGCGTAATGAAAGTGGGGCACCGACGCCCGGCCTTGAGTGACGGTGCTGCGGTGGAGCGCGTATGTTGGGACCCGAAAGATGGTGAACTATGCCTGAATAGGGCGAAGCCAGAGGAAACTCTGGTGGAGGCTCGTAGCGATTCTGACGTGCAAATCGATCGTCAAATTTGGGTATAGGGGCGAAAGACTAATCGAACCATCTAGTAGCTGGTTCCTGCCGAAGTTTCCCTCAGGATAGCAGAAACTCGATCAGATTTATGTGGTAAAGCGAATGATTAGAGGCCTTGGGGTTGAAACAACCTTAACCTATTCTCAAACTTTAAATATGTAAGAACGGACCGTCTCTTAGAGAGTTTCTAGTGGGCCATTTTTGGTAAGCAGAACTGGCGATGCGGGATGAACCGAACGCGAGGTTAAGGTGCCGGAATGCACGCTCATCAGACACCACAAAAGGTGTTAGTTCATCTAGACAGCAGGACGGTGGCCATGGAAGTCGGAATCCGCTAAGGAGTGTGTAACAACTCACCTGCCGAATGAACTAGCCCTGAAAATGGATGGCGCTCAAGCGTGCTACCCATACCTCGCCGTCAGCGTTGAAGTGACGCGTTGACGAGTAGGCAGGCGTGGAGGTGTGAAGAAGCCTTGGCAGCGATGCTGGGTGAAACGGCCTCTAGTGCAGATCTTGGTGGTAGTAGCAAATATTCAAGTGAGAACCTTGAAGACTGAAGTGGAGAAAGGTTCCATGATAACAGCAGTTGGACATGGGTTAGTCGATCCTAAGAGATAGGGAAGCTCCGTTTCATATCGAAAGGGAATCCGGTTAAGATTCCGGAACCAGGAGTTGGGACGGCAACGTAAATGAACTTGGAGACGCTGGCAGGGGCCCCGGGAAGAGTTTTCTTTTCTCCTTAACCGCCTCACCCTGAAATCGGTTTGTCCGGAGCTAGGGTTCAATGGCGGGTAGAGCTCGACGTCGGGTCCGGTGCGTCCTTGACAGTCCTTGAAAATCCAAGGGAACGTCTCTCACCTGGTCGTACTCATAACCGCAGCAGGTCTCCAAGGTGAACAGCCTCTAGTTGATAGAACAATGTAGATAAGGGAAGTCGGCAAAATAGATCCGTAACTTCGGGAAAAGGATTGGCTCTAAGGGTTGGGTGCGTCGGGCCTTGGGTCTGGGGCTGCTTGACGGAAGTGGACGACCTAGGCGGGTGTCCGGCGCACGCTTAACAACCAACTTAGAACTGGTACGGACAAGGGGAATCTGACTGTCTAATTAAAACATAG---
		</sequence>
		<sequence>
			<taxon idref="Stephanospora_caroticolor_TUB_019072"/>
			AGAGGGAAAAGCTCAAATTTGAAATCTGGCGGTGCCGTCCGAGTTGTAATTTAGAGAAGTATTACCCGCGCTGGACCGTGTACAAGTCTCCTCGAACGGAGCATCATAGAGGGTGAGAATCCCGTATATGACATGGACTATGTGGTGTGCTCTCGACGAGTCGAGTTGTTTGGGAATGCAGCTCTAAATGGGTGGTAAATTCCATCTAAAGCTAAATATAGGCGAGAGACCGATAGTGAACAAGTACCGTGAGGGAAAGATGAAAAGAACTTTGGAAAGAGAGTTAAACAGTACGTGAAATTGTTGAAAGGGAAACGCTTGAAGTCAGTCATGTCTCTCAGAGATCAACCTGGTGCTTGGTGCAGGGATGGGTCAGCATCAATTTTGACCGGGGGAAAAAGTCTGTGGGGATGTGGCTGGTGTGTTATAACCTGCATATACCTCGGTTGGGATTGAGGAGCTTAGGATGCTGGCATAATGTCTTCAATCGACCCGTCTTGAAACACGGACCAAGGAGTCTAACATGCCCGCGAGTGTTTGGGTGAAAACCCAAGCGCATAATGAAAGTGGGGCATCGACGCCCGGATCAGAGGGACGATTCCGAGGTAGAGCGTGCACGTTGGGACCCGAAAGATGGTGAACTATGCCTGAATAGGGTGAAGCCAGAGGAAACTCTGGTGGAGGCTCGTAGCGATTCTGACGTGCAAATCGATCGTCGAATTTGGGTATAGGGGCGAAAGACTAATCGAACCATCTAGTAGCTGGTTCCTGCCGAAGTTTCCCTCAGGATAGCAGAAACTCAGTCAGATTTATGTGGTAAAGCGAATGATTAGAGGCCTTGGGGTTGAAACAACCTTAACCTATTCTCAAACTTTAAATATGTAAGAACGAGCCGTCACTTGAAGAGTTTCTAGTGGGCCATTTTTGGTAAGCAGAACTGGCGATGCGGGATGAACCGAACGCGAGGTTAAGGTGCCGGAATATACGCTCATCAGACACCACAAAAGGTGTTAGTTCATCTAGACAGCAGGACGGTGGCCATGGAAGTCGGAATCCGCTAAGGAGTGTGTAACAACTCACCTGCCGAATGAACTAGCCCTGAAAATGGATGGCGCTCAAGCGTGTTACCCATACCTCGCCGTCAGCGTTAAAGTGATGCGCTGACGAGTAGGCAGGCGTGGAGGTGTGCAGAAGCCTTGGCAGCGATGCTGGGTGGAACAGCCTCTAGTGCAGATCTTGGTGGTAGTAGCAAATATTCAAGTGAGAACCTTGAAGACTGAAGTGGAGAAAGGTTCCATGGTAACAGCAGTTGGACATGGGTCAGTCGATCCTAAGAGATAGGGAAGCTCCGTTTCATATCGAAAGGGAATCTGGTTAATATTCCAGAACCAGGATGCAGAACGGCAACGTAAATGAACTTGGAGACGTCGGCGAGAGCCCTGGGAAGAGTTATCTTTTCTCCTTAACGGTCTAACCTTGAAATCGGTTTGTCCGGAGCTAAGGTTCAATGGCCGGTAGAGCTCGACGTCGGGTCCGGTGCGTTCTCGACGATCCTTGAAAATCCAAGGGAATGTTTTGCGCCTGGTCGTACTCATAACCGCAGCAGGTCTCCAAGGTGAACAGCCTCTAGTTGATAGAACAATGTAGATAAGGGAAGTCGGCAAAATAGATCCGTAACTTCGGGAAAAGGATTGGCTCTAAGGATTGGGTGCATCGGGCCTCGGAGCTTGGACTGCTTGATGGACGTGGATGACCTTGGCGGGCGTCTGGTGTACAATTAACAATTGACTTAGAACTGGTACGGACAAGGGGAATCTGACTGTCTAATTAAAACATAGCAT
		</sequence>
		<sequence>
			<taxon idref="Neolentinus_lepideus_TUB_020305"/>
			AGCGGGAAGAGCTCAAATTTAAAATCTGGCGGTGCCGTCCGAGTTGTATTCTGGAGAAGTGCTTTCCGCGCTGGACCGTGTATAAGTCTCTTGGAACAGAGCGTCATAGAGGGTGAGAATCCCGTCTTTGACACGGACTATGTGATGCGCTCTCAAAGAGTCGAGTTGTTTGGGAATGCAGCTCAAAATGGGTGGTAAATTCCATCTAAAGCTAAATATTGGCGAGAGACCGATAGCGAACAAGTACCGTGAGGGAAAGATGAAAAGCACTTTGGAAAGAGAGTTAAACAGTACGTGAAATTGTTGAAAGGGAAACGCTTGAAGTCAGTCGCGTTAGCCGGAACTCAGCCTTGCGCTTGGTGTATTGACGGGCCAGCATCGATTTTGACCGCTGGATAAGGGCTAGGGGAATGTGGCGGGTGTGTTATAGTCTTCGTATACAGTGGTCGGGATCGAGGAGTTTAGGATGCTGGCGTAATGGCTTTAAACGACCCGTCTTGAAACACGGACCAAGGAGTCTAACATGCCTGCGAGTGTTTGGGTGAAAACCCGGGCGCGTAATGAAAGTGGGGCATCGACGCCCGGACCTGAGTGACGGATCTGCGGTAGAGCATGTATGTTGGGACCCGAAAGATGGTGAACTATGCCTGAATAGGGTGAAGCCAGAGGAAACTCTGGTGGAGGCTCGTAGCGATTCTGACGTGCAAATCGATCGTCAAATTTGGGTATAGGGGCGAAAGACTAATCGAACCATCTAGTAGCTGGTTCCTGCCGAAGTTTCCCTCAGGATAGCAGAAACTCGATCAGATTTATGTGGTAAAGCGAATGATTAGAGGCCTTGGGGTTGAAACAACCTTAACCTATTCTCAAACTTTAAATATGTAAGAACGAGCCGTCACTTGAAGAGTTTCTAGTGGGCCATTTTTGGTAAGCAGAACTGGCGATGCGGGATGAACCGAACGCGAGGTTAAGGTGCCGGAATGCACGCTCATCAGACACCACAAAAGGTGTTAGTTCATCTAGACAGCAGGACGGTGGCCATGGAAGTCGGAATCCGCTAAGGAGTGTGTAACAACTCACCTGCCGAATGAACTAGCCCTGAAAATGGATGGCGCTCAAGCGTGCTACCCATACCTCGCCGTCAGCGTTGAAGTGAAGCGCTGACGAGTAGGCAGGCGTGGAGGTGTGAAGAAGCCTTGGCAGTGATGCTGGGTGAAACGGCCTCTAGTGCAGATCTTGGTGGTAGTAGCAAATATTCAAGTGAGAACCTTGAAGACTGAAGTGGAGAAAGGTTCCATGGTAACAGCAGTTGGACATGGGTTAGTCGATCCTAAGAGATAGGGAAGCTCCGTTTCATATCGAAAGGGAATCCGGTTAAGATTCCGGAACCAGGATGTGGAACGGCAACGTAAATGAACTTGGAGACGCTGGCGAGGGCCCCGGGAAGAGTTATCTTTTCTCCTTAACAGTCTCACCCTGAAATCGATTTGTTCGGAGCTAGGGTTCAATGGCTGGTAGAGCCCGACGTCGGGTCCGGTGCGTTCTCGACAGCCCTTGAAAATCCAAGGGAATGTTTCACACCTGGTCGTACTCATAACCGCAGCAGGTCTCCAAGGTGAACAGCCTCTAGTTGATAGAACAATGTAGATAAGGGAAGTCGGCAAAATAGATCCGTAACTTCGGGATAAGGATTGGCTCTAACGGTTGGGTGCATAGGGCCTTGGGGCTGGGACTGCTAGACGGACGTGGATGGTCTTGGCGGGCGTCCTGTGCACGCTTAACAACCAAGTTAGAACTGGTACGGACAAGGGGAATCTGACTGTCTAATTAAAACATAGCAT
		</sequence>
		<sequence>
			<taxon idref="Clavulinopsis_fusiformis_TUB_019060"/>
			AGAGGGAAGAGCTCAAATTTGAAATCTGGCGGTGCCGTCCGAGTTGTAGTTTAGAGAAGTGCTATCCGCGCTGGCCTGTGCATAAGTTTCTTGGAAAAGAACATCATAGAGGGTGACAATCCCGTCTTTGGCACGGACTATGTGATGTGCTCTCGACGAGTCGAGTTGTTTGGGAATGCAGCTCTAAATGGGTGGTAAATTCCATCTAAAGCTAAATATTGGCGAGAGACCGATAGCGAACAAGTACCGTGAGGGAAAGATGAAAAGAACTTTGAAAAGAGAGTTAAACAGTACGTGAAATTGTTGAAAGGGAAACGCTTGAAGTCAGTCGCGTCCTCTAGTGATCAAGTTGATGTTGACCGTATGGATGGGTCAGCATCAATTTTGATTGCTGGATAAAGGCCTTGGGAATGTAGCGGATGTGTTATAGACCACTGATACAGTGGTTGGGATTGAGGAACTTAGGATGCTGGCATAATGGCTTTAATCGACCCGTCTTGAAACACGGACCAAGGAGTCTAACATGCCTGCGAGTATTTGGGTGAAAACCCATATGCGCAATGAAAGTGGAGCATCGACGCCCGGACCTGAGTGAGGGATCTGCGGTAGAGCATGCATGTTGGGACCCGAAAGATGGTGAACTATGCCTGAATAGGGTGAAGCCAGAGGAAACTCTGGTGGAAGCTCGTAGCGATTCTGACGTGCAAATCGATCGTCGAATTTGGGTATAGGGGCGAAAGACTAATCGAACCATCTAGTAGCTGGTTCCCGCCGAAGTTTCCCTCAGGATAGCAGAAACTCTATCAGATTTATGTGGTAAAGCGAATGATTAGAGGCCTTGGGGTTGAAACAACCTTAACCTATTCTCAAACTTTAAATATGTAAGAACGAGCTGTTTCTTGAAGAGTTTCTAGTGGGCCATTTTTGGTAAGCAGAACTGGCGATGCGGGATGAACCGAACGTGAAGTTAAGGTGCCGGAATCTACGCTCATCAGACACCACAAAAGGTGTTAGTTCATCTAGACAGCAGGACGGTGGCCATGGAAGTCGGAATCCGCTAAGGAGTGTGTAACAACTCACCTGCCGAATGAACTAGCCCTGAAAATGGATGGCGCTTAAGCGTAGTACCCATACTTCACCGTTAATGTAGTAGCGACACATTAACGAGTAGGCGGGCGTGGAGATGCATAGAAGCCTTGGCAGCAATGCTGGGTGGAGCGGTCTCTAGTGCAGATCTTGGTGGTAGTAGCAAATATTCAAGTGAGATCCTTGAAGACTGAAGTGGAGAAAGGTTCCATGGTAACAGCAGTTGGACATGGGTCAGTCGATCCTAAGAGATAGGGAAACTCCGTTTTATATCGAAAGGGAATCCGGTTAATATTCCGGAACCAGAATGTAGAGCGGCAACGCAAATGAACTTGGAGACGCTGGCAGGGGCCCCGGGAAGAGTTATCTTTTCTCCTTAACGGTCTTACCTTGAAATCAGATTGTCTGGAGCTAAGGTTATATGGCTGGTAGAGCTCAACGTTGGGTCCGGTGCGTTCCTGACAGCCCTTGAAAATCCAAGGGAATGTTTTGCATCTGGTCGTACTCATAACCGCAGCAGGTCTCCAAGGTGAACAGCCTCTAGTTGATAGAACAATGTAGATAAGGGAAGTCGGCAAATTAGATCCGTAACTTCGGGAAAAGGATTGGCTCTAAGGGTTGGGTGTGTCGGGCCTTGGGGTTGGGACTGCGCGGCGGATGTGGATGTCCTTGGCGYGCTTCCGGCACACAATTAACAACCGACTTAGAACTGGTACGGACAAGGGGAATCTGACTGTCTAATTAAAACATAGC--
		</sequence>
		<sequence>
			<taxon idref="Amylostereum_chailletii_TUB_019075"/>
			AGCGGGAAAAGCTCAAATTTAAAATCTGGC-GTGGCGTCCGAGTTGTAGTTTAGAGAAGCGTTTTCCGCGCCGGACCGTGTACAAGTCTCCTGGAACGGAGCGTCATAGAGGGTGAGAATCCCGTCTTTGACACGGACTATGTGATGCGCTCTCAAAGAGTCGAGTTGTTTGGGAATGCAGCTCAAAATGGGTGGTGAATTCCATCTAAAGCTAAATATTGGCGAGAGACCGATAGCGAACAAGTACCGTGAGGGAAAGATGAAAAGCACTTTGGAAAGAGAGTTAAACAGTACGTGAAATTGTTGAAAGGGAAACGCTTGAAGTCAGTCGCGTTCGCCGGGACTCAGCCTTGGGCTCGGTGTATGTACGGGCCAGCATCACTTTTGATCGTCGGAAAAGGGCGGGGGAAAGGTGGCGGGTGTGTTATAGTCCTCGTATACGATGGTTGGGAGTGAGGAGCTTAGGATGCTGGCGTAATGGCTTTAAACGACCCGTCTTGAAACACGGACCAAGGAGTCTAACATGCCCGCGAGTGTTCGGGTGAAAACCCGTGCGCGTAATGAAAGTGGGGCACCGACGCCCGGACCAGAGTGACGGTTCTGCGGTAGAGCGTGTATGTTGGGACCCGAAAGATGGTGAACTATGCCTGAATAGGGTGAAGCCAGAGGAAACTCTGGTGGAGGCTCGTAGCGATTCTGACGTGCAAATCGATCGTCAAATTTGGGTATAGGGGCGAAAGACTAATCGAACCATCTAGTAGCTGGTTCCTGCCGAAGTTTCCCTCAGGATAGCAGAAACTCAGTCAGATTTATGTGGTAAAGCGAATGATTAGAGGCCTTGGGGTTGAAACAACCTTAACCTATTCTCAAACTTTAAATATGTAAGATCGAGCCGTCTCTTGAAGAGTTTCTAGTGGGCCATTTTTGGTAAGCAGAACTGGCGATGCGGGATGAACCGAACGCGAGGTTAAGGTGCCGGAATTCACGCTCATCAGACACCACAAAAGGTGTTAGTTCATCTAGACAGCAGGACGGTGGCCATGGAAGTCGGAATCCGMTAAGGAGTGTGTAACAACTCACCTGCCGAATGAACTAGCCCTGAAAATGGATGGCGCTCAAGCGTGATACCCATACCTCGCCGTCGGCGTTGAAGTGACGCGCCGACGAGTAGGCAGGCGTGGAGGTGTGAAGAAGCCTTGGCAGTGATGCTGGGTGAAACGGCCTCTAGTGCAGATCTTGGTGGTAGTAGCAAATATTCAAGTGAGAACCTTGAAGACTGAAGTGGAGAAAGGTTCCATGGTAACAGCAGTTGGACATGGGTTAGTCGATCCTAAGAGATAGGGAAGCTCCGTTTCATATCGAAAGGGAATCCGGTTAAGATTCCGGAACCAGGATGTGGAACGGCAACGTAAATGAACTTGGAGACGCTGGCAAGGGCCCCGGGAAGAGTTCTCTTTTCTCCTTAACCGCTTCCCCCTGAAATCGGTTTGTCCGGAGCTAGGGGTCGATGGCGGGTAGAGCGCAACGTTGCGTCCGGTGCGTTCTTGACAGCCCTTGAAAATCCAAGGGAATGTTTCACACCTGGTCGTACTCATAACCGCAGCAGGTCTCCAAGGTGAACAGCCTCTAGTTGATAGAACAATGTAGATAAGGGAAGTCGGCAAAATAGATCCGTAACTTCGGGAAAAGGATTGGCTCTAAGGGTTGGGTACGTCGGGCCTTGGAGCTGGGACTGCCTTACGGACGTGGATGGCCTTGGCGGGCGTCTGGCGTACGCTTAACAACCGACTTAGAACTGGTACGGACAAGGGGAATCTGACTGTCTAATTAAAACATAGCAT
		</sequence>
		<sequence>
			<taxon idref="Steccherinum_ochraceum_TUB_019082"/>
			AGCGGGAAAAGCTCAAATTTAAAATCTGGCAG-GCTGTCCGAGTTGTAGTCTGGAGAAGCGTTTTCTGTGCTGGACCGTGTACAAGTCTCTTGGAATAGAGCGTCATAGAGGGTGAGAATCCCGTCTTTGACACGGACTGTGTGATGCGCTCTCAAAGAGTCGAGTTGTTTGGGAATGCAGCTCAAAATGGGTGGTAAATTCCATCTAAAGCTAAATATTGGCGAGAGACCGATAGCGAACAAGTACCGTGAGGGAAAGATGAAAAGCACTTTGGAAAGAGAGTTAAACAGTACGTGAAATTGTTGAAAGGGAAACGATTGAAGTCAGTCGCGTCTTCTAGAACTCAGCCTGGTGCTTGGTGCATTGACGGGCCAGCATCAGTTTCGATCGCTGGATAAAGGCTTTGGGAATGTGGCGGGTGTGTTATAGCCCTCACATACAGCGGTTGGGACTGAGGAGCTTAGGATGCTGGCGTAATGGCTTTAAACGACCCGTCTTGAAACACGGACCAAGGAGTCTAACATGCCTGCGAGTGTTTGGGTGTAAACCCGAGCGCGTAATGAAAGTGGAGCACCGACGCCCGGACCAGAGTGACGGATCCGCGGTAGAGCATGTATGTTGGGACCCGAAAGATGGTGAACTATGCCTGAATAGGGTGAAGCCAGAGGAAACTCTGGTGGAGGCTCGTAGCGATTCTGACGTGCAAATCGATCGTCGAATTTGGGTATAGGGGCGAAAGACTAATCGAACCATCTAGTAGCTGGTTCCTGCCGAAGTTTCCCTCAGGATAGCAGAAACTCAGTCAGATTTATGTGGTAAAGCGAATGATTAGAGGCCTTGGGGTTGAAACAACCTTAACCTATTCTCAAACTTTAAATATGTAAGAACGAGCCGTCACTTAAAGAGTTTCTAGTGGGCCATTTTTGGTAAGCAGAACTGGCGATGCGGGATGAACCGAACGCGAGGTTAAGGTGCCGGAATATACGCTCATCAGACACCACAAAAGGTGTTAGTTCATCTAGACAGCAGGACGGTGGCCATGGAAGTCGGAATCCGCTAAGGAGTGTGTAACAACTCACCTGCCGAATGAACTAGCCCTGAAAATGGATGGCGCTCAAGCGTGTTACCCATACCTCGCCGTCAGTGTTGAAGTGACACACTGACGAGTAGGCAGGCGTGGAGGTGTGAAGAAGCCTAGGCAGTGATGCTGGGTGAAACAGCCTCTAGTGCAGATCTTGGTGGTAGTAGCAAATATTCAAGTGAGAACCTTGAAGACTGAAGTGGAGAAAGGTTCCATGGTAACAGCAGTTGGACATGGGTCAGTCGATCCTAAGAGATAGGGAAGCTCCGTTTCATATCGAAAGGGAATCCGGTTAAAATTCCGGAACCAGGATGTGGGACGGCAACGTAAATGAACTTGGAGACACTGGCAGGGGCCCCGGGAAGAGTTATCTTTTCTCCTTAACAGTCTCACCCTGAAATCGGTTTGTCCGGAGCTAGGGTTCAATGGCTGGTAGAGCTCAACGTTGGGTCCGGTGCGTTCCTGACAGTCCTTGAAAATCCAAGGGAATGTTTCACACCTGGTCGTACTCATAACCGCAGCAGGTCTCCAAGGTGAACAGCCTCTAGTTGATAGAACAATGTAGATAAGGGAAGTCGGCAAAATAGATCCGTAACTTCGGGAAAAGGATTGGCTCTAAGGGTTGGGTATATCGGGCCTTGGGACTGGGACTGTTGGACGGACGTGGATGGYCTTGGCGGGCGTCCGGTATGCGTTTAACAACCGACTTAGAACTGGTACGGACAAGGGGAATCTGACTGTCTAATTAAAACATAGCAT
		</sequence>
		<sequence>
			<taxon idref="Cytidia_salicina_TUB_019089"/>
			AGCGGGAAAAGCTCAAATTTAAAATCTGGCGGTGCCGTCCGAGTTGTAATCTAGAGAAGTGTCTTCCGCGCCGGACCGTGTACAAGTTTCTTGGAACAGAACATCATAGAGGGTGAGAATCCCGTCTTTGACACGGACTGTGTGATGCGCTCTCAAAGAGTCGCGTTGTTTGGGAATGCAGCGCAAAATGGGTGGTAAATTCCATCTAAAGCTAAATATTGGCGAGAGACCGATAGCGAACAAGTACCGTGAGGGAAAGATGAAAAGCACTTTGGAAAGAGAGTTAAACAGTACGTGAAATTGTTGAAAGGGAAACGATTGAAGTCAGTCGCGTCTGGCGGAACTCAGCCTTGTGCTTGGTGCATTGACGGGCCAGCATCGATTTCGGTCGTCGGATAAAGTGTAGGGGAATGTGGCGGATGTGTTATAGCCCTCGCATACGACGGCTGGGATCGAGGAGCTYAGGATGCTGGCGTAATGGCTTTAAACGACCCGTCTTGAAACACGGACCAAGGAGTCTAACATGCCCGCGAGTGTTTGGGTGAAAACCCATGCGCGTAATGAAAGTAGAGCATCGACGCCCGGTCTTGAGCGACGGATCTGAGGTAGAGCGTGTATGTTGGGACCCGAAAGATGGTGAACTATGCCTGAATAGGGTGAAGCCAGAGGAAACTCTGGTGGAGGCTCGTAGCGATTCTGACGTGCAAATCGATCGTCAAATTTGGGTATAGGGGCGAAAGACTAATCGAACCATCTAGTAGCTGGTTCCTGCCGAAGTTTCCCTCAGGATAGCAGAAACTCGATCAGATTTATGTGGTAAAGCGAATGATTAGAGGTCTTGGGGTTGAAACAACCTTAACCTATTCTCAAACTTTAAATATGTAAGAACGAGCCGTCTCTTAGAGAGTTTCTAGTGGGCCATTTTTGGTAAGCAGAACTGGCGATGCGGGATGAACCGATCGCGGAGTTAAGGTGCCGGAATGCACGCTCATCAGACACCACAAAAGGTGTTAGTTCATCTAGACAGCAGGACGGTGGCCATGGAAGTCGGAATCCGCTAAGGAGTGTGTAACAACTCACCTGCCGAATGAACTAGCCCTGAAAATGGATGGCGCTCAAGCGTGCTACCCATACTCCGCCGTCAGCGTTGAAGTGACGCGCTGACGAGTAGGCAGGCGTGGAGGTGTGAAGAAGCCTTGGCAGTGATGCTGGGTGAAACGGCCTCTAGTGCAGATCTTGGTGGTAGTAGCAAATATTCAAGTGAGAACCTTGAAGACTGAAGTGGAGAAAGGTTCCATGGTAACAGCAGTTGGACATGGGTTAGTCGATCCTAAGAGATAGGGAAGCTCCGTTTTATATCGAAAGGGAATCCGGTTAAGATTCCGGAACCAGGATGCAGGACGGCAACGTAAATGAACTTGGAGACGCTGGCGGGGGCCCCGGGAAGAGTTATCTTTTCTCCTTAACAGTCTCACCCTGAAATCGGATTGTCCGGAGCTAGGGTTCAATGGCTGGTAGAGCCCGACGTCGGGTCCGGTGCGTCCTCGACAGTCCTTGAAAATCCAAGGGAACGTTTTGCGCCTGGTCGTACTCATAACCGCAGCAGGTCTCCAAGGTGAACAGCCTCTAGTTGATAGAACAATGTAGATAAGGGAAGTCGGCAAAATAGATCCGTAACTTCGGGAAAAGGATTGGCTCTTAGGCTTGGGTACGTCGGGCCTTGGGACGGGGACTGTCGGACGGACGTGGACGGTCTTGGCGGGCGTCCGGCGTACGCTTAACAAGCAACTAAGAACTGGTACGGACAAGGGGAATCTGACTGTCTAATTAAAACATAGCAT
		</sequence>
		<sequence>
			<taxon idref="Multiclavula_mucida_TUB_011734"/>
			AGCGGGATGAGCTCAAATTTAAAATCTGGCAGTATTGTCCGAGTTGTAATCTAGAGAAGCGTTTTCCGTGTTGGACTGTGTACAAGTTTCCTGGAACGGAACATCAGAGAGGGTGAGAATCCCGTCCTTGACACAGACTCTGTGATGCGCTCTCGACGAGTCGAGTTGTTTGGGAATGCAGCTCAAAATGGGAGGTAAATTCCTTCTAAAGCTAAATATTGGCGAGAGACCGATAGCGAACAAGTACCGTGAGGGAAAGATGAAAAGCACTTTGGAAAGAGAGTTAAACAGTACGTGAAATTGTTAAAAGGGAAACGCTTGAAGTCAGTCACGTCTGCTTGGACTCAGCCTTGTGCATGGTGCATAGACGGGCCAGCGTCCATGTTGACTGCTGGAAAAGGATCAAAGGAATGTGGCGGGAGTGTTATAGCCTTCGTATACAGCGGATGATATGGAGTGGGTGCTTGTGCTGGCATAATGGCTTTAAACKACCCGTCTTGAAACACGGACCAAGGAGTCTAACATGTCTGCGAGTGTTTGGGTGAAAACCCGAGCGCGTAATGAAAGTGAGGCACCGGCGCCCCGAGCTGAGCGACGCATCGGAGGTAGAGCATATATGTTGGGACCCGAAAGATGGTGAACTATGCCTGAATAGGGCGAAGCCAGAGGAAACTCTGGTGGAGGCTCGTAGCGATTCTGACGTGCAAATCGATCGTCAAATTTGGGTATAGGGGCGAAAGACTAATCGAACCATCTAGTAGCTGGTTCCTGCCGAAGTTTCCCTCAGGATAGCAGAAACTCGATCAGTTTTATGTGGTAAAGCGAATGATTAGAGACCTTGGGGATGAAACATCCTTAATCTATTCTCAAACTTTAAATATGTAAGCTCAGGATGCTTGCTTAAGAGTTTCTAGTGGGCCATTTTTGGTAAGCAGAACTGGCGATGCGGGATGAACCGAACGCGAGGTTAAGGTGCCGGAATACACGCTCATCAGACACCACAAAAGGTGTTAGTTCATCTAGACAGCAGGACGGTGGCCATGGAAGTCGGAATCCGCTAAGGAGTGTGTAACAACTCACCTGCCGAATGAACTAGCCCTGAAAATGGATGGCGCTCAAGCGTGTTACCCATACCTCGCCGTCAACACTTGTTGTG---GTTGACGAGTAGGCAGGCGTGGAGGTGTGAATAAGCCTTGGAAGTGATTCTGGGTGGAACGGCCTCTAGTGCAGATCTTGGTGGTAGTAGCAAATATTCAAGTGAGAACCTTGAAGACTGAAGTGGAGAAAGGTTCCATGGTAACAGCAGTTGGACATGGGTTAGTCGATCCTAAGAGATAGGGAAGCTCCGTTTTATATCGAAAGGGAATCCGGTTAAGATTCCGGAACCAGAATGGGGAACGGCAACGTAAACGAAGTTGGAGACGCTGGCGAGGGCCCCGGGAAGAGTTCTCTTTTCTCCTTAACAGTCTCACCCTGAAATCGATTTATTCGGAGATAGGGTTCAATGGCTGGTAGAGCCCGACGTCGGGTCCGGTGCGTCCTCGACAGTCCTTGAAAATCCTACGGAGTGTTTCCCATCTGGTCGTACTCATAACCGCAGCAGGTCTCCAAGGTGAACAGCCTCTAGTTGATAGAACAATGTAGATAAGGGAAGTCGGCAAAATAGATCCGTAACTTCGGGAAAAGGATTGGCTCTAAGGGTTGGGTGCGTCGGGCCTTGGGACTGGGACTACCGGACGGATGTGAATGGTCTTGGCGGGCGTCTGGCGCACGCTTAACAACCGACTTAGAACTGGTACGGACAAGGGGAATCTGACTGTCTAATTAAAACATAGCAT
		</sequence>
		<sequence>
			<taxon idref="Pseudotomentella_mucidula_TUB_019099"/>
			AGCGGGAAAAGCTCAAATTTAAAATCTGGCGTTGTCGTCCGAGTTGTAGTCTGGAGAAGTGTTTTCCGCGCTGGACCGTGTACAAGTCCCTTGGAACAGGGCGTCATAGAGGGTGAGAATCCCGTCTTTGACATGGACTATGTGATGCGCTCTCAAAGAGTCGAGTTGTTTGGGAATGCAGCTCAAAATGGGTGGTAAATTCCATCTAAAGCTAAATACAGGCGAGAGACCGATAGCGAACAAGTACCGTGAGGGAAAGATGAAAAGCACTTTGGAAAGAGAGTTAAACAGTACGTGAAATTGCTGAAAGGGAAACGCTTGAAGTCAGTCGCATCTGCTAGGACTCAGCCTTGTGCTTGGTGTATTGATGGGCCAGCATCGATTTTGACCGTTGGAAAAAGATGGAGGGAATGTGGCGGGTGTGTTATAGACCTCGCATACAACGGTTTGGATCGAGGAGCTTAGGATGCTGGCGTAATGGCTTTAAGCGACCCGTCTTGAAACACGGACCAAGGAGTCTAACATGCCTGCGAGTGTTTGGGTGAAAACCCGAGCGCGTAATGAAAGTGGGGCATCGACGCCCGGACTTGAGAGACGGTTCCGCGGTAGAGCATGTATGTTGGGACCCGAAAGATGGTGAACTATGCCTGAATAGGGTGAAGCCAGAGGAAACTCTGGTGGAGGCTCGTAGCGATTCTGACGTGCAAATCGATCGTCAAATTTGGGTATAGGGGCGAAAGACTAATCGAACCATCTAGTAGCTGGTTCCTGCCGAAGTTTCCCTCAGGATAGCAGAAACTCGATCAGATTTATGTGGTAAAGCGAATGATTAGAGGCCTTGGGGTTGAAACAACCTTAACCTATTCTCAAACTTTAAATATGTAAGAACAAGCCGTCACTTGAAGAGTTTCTAGTGGGCCATTTTTGGTAAGCAGAACTGGCGATGCGGGATGAACCGAACGTGAGGTTAAGGTGCCGGAATACACGCTCATCAGACACCACAAAAGGTGTTAGTTCATCTAGACAGCAGGACGGTGGCCATGGAAGTCGGAATCCGCTAAGGAGTGTGTAACAACTCACCTGCCGAATGAACTAGCCCTGAAAATGGATGGCGCTCAAGCGTGTTACCCATACCTCACCATCAGTGTTAAAGTGATGCATTGATGAGTAGGCAGGCGTGGAGGTGTGAAGAAGCCTAGGCAGTGATGCTGGGTGAAACAGCCTCTAGTGCAGATCTTGGTGGTAGTAGCAAATATTCAAGTGAGAACCTTGAAGACTGAAGTGGAGAAAGGTTCCATGGTAACAGCAGTTGGACATGGGTTAGTCGATCCTAAGAGATAGGGAAGCTCCGTTTCATATCGAAAGGGAATCCGGTTAAGATTCCGGAACCAGGATGTGGGACGGCAACGTAAATGAACTTGGAGACGCTGGCAAGGGCCCTGGGAAGAGTTTTCTTTTCTCCTTAACAGTCTCACCTTGAAATCGGATTGTCCGGAGCTAAGGTTTAATGGCTGGTAGAGCCCGACGTCGGGTCCGGTGCGTTCTTGACAGCCCTTGAAAATCCAAGGGAACGCCTCACGCCTGGTCGTACTCATAACCGCAGCAGGTCTCCAAGGTGAACAGCCTCTAGTTGATAGAACAATGTAGATAAGGGAAGTCGGCAAAATAGATCCGTAACTTCGGGAAAAGGATTGGCTCTAAGGGTTGGGTATATCGGGCCTTAGAGCTGGGACTGTTAGATGGATGTGGATGGCTTTGGCGGGCGTCCGGTATACGCTTAACAACCGACTTAGAACTGGTACGGACAAGGGGAATCTGACTGTCTAATTAAAACATAGCAT
		</sequence>
		<sequence>
			<taxon idref="Thelephora_caryophyllea_TUB_019100"/>
			AGCGGGAAGAGCTCAAATTTAAAATCTGGTGTGGCCGTCCGAGTTGTAGTCTGGAGAAGCGTCTTCCGTGTTGGACCGTGTATAAGTCTCTTGGAACAGGGCGTCATAGAGGGTGAGAATCCCGTCTTTGACACGGACTATGTGATGCGCTCTCAAAGAGTCGAGTTGTTTGGGAATGCAGCTCAAAATGGGTGGTAAATTCCATCTAAAGCTAAATATAGGCGAGAGACCGATAGCGAACAAGTACCGTGAGGGAAAGATGAAAAGCACTTTGGAAAGAGAGTTAAACAGTACGTGAAATTGCTGAAAGGGAAACGCTTGAAGTCAGTCATGTCTGCCAGGACTCAGCCTTGTGCTTGGTGTATGGATGGGCCAACATCAATTTTGACCGTTGGAGAAAGGCTTTGGGAATGTGGCGGGTGTGTTATAGCCCTTGTATACAACGGTTGGGATTGAGGAGCTTAGGATGTTGGCATAATGGCTTTAAGCGACCCGTCTTGAAACACGGACCAAGGAGTCTAACATGCCTGCGAGTGTTTGGGTGAAAACCCATGTGCGTAATGAAAGTGGAGCATCAGCGCCTGGACTTGAGAGACGGTTCTACGGTAGAGCATGTGTGTTGGGACCCGAAAGATGGTGAACTATGCCTGAATAGGGTGAAGCCAGAGGAAACTCTGGTGGAGGCTCGTAGCGATTCTGACGTGCAAATCGATCGTCAAATTTGGGTATAGGGGCGAAAGACTAATCGAACCATCTAGTAGCTGGTTCCTGCCGAAGTTTCCCTCAGGATAGCAGAAACTCGATCAGATTTATGTGGTAAAGCGAATGATTAGAGGCCTTGGGGTTGAAACAACCTTAACCTATTCTCAAACTTTAAATATGTAAGAACAAGCCGTCACTTTGAGAGTTTCTAGTGGGCCATTTTTGGTAAGCAGAACTGGCGATGCGGGATGAACCGAACGTGAGGTTAAGGTGCCGGAATGCACGCTCATCAGACACCACAAAAGGTGTTAGTTCATCTAGACAGCAGGACGGTGGCCATGGAAGTCGGAATCCGCTAAGGAGTGTGTAACAACTCACCTGCCGAATGAACTAGCCCTGAAAATGGATGGCGCTCAAGCGTGCTACCCATACCTCACCGTCAGCGTTGAAGTGATGCGCTGACGAGTAGGCAGGCGTGGAGGTGTGAAGAAGCCTAGGCAGTGATGCTGGGTGAAACAGCCTCTAGTGCAGATCTTGGTGGTAGTAGCAAATATTCAAGTGAGAACCTTGAAGACTGAAGTGGAGAAAGGTTCCATGGTAACAGCAGTTGGACATGGGTTAGTCGATCCTAAGAGATAGGGAAGCTCCGTTTCATATCGAAAGGGAATCCGGTTAAGATTCCGGAACCAGGATATGGGACGGCAACGTAAATGAACTTGGAGACGCTGGCGAGGGCCCCGGGAAGAGTTTTCTTTTCTCCTTAACAGCCTCACCCTGAAATCGGATTGTCCGGAGATAGGGTTTAATGGTTGGTAGAGCTCAACGTTGGGTCCGGTGCGTTCTCGACAGTCCTTGAAAATCCAAGGGAACGCTTCATACCTGGTCGTACTCATAACCGCAGCAGGTCTCCTAGGTGAACAGCCTCTAGTTGATAGAACAATGTAGATAAGGGAAGTCGGCAAAATAGATCCGTAACTTCGGGAAAAGGATTGGCTCTAAGGCTTGGGTACGTTGGGCTGGGTAGCTAGGACTGCTGGGTGGACGTGGATGGCTTCGGCGGGCGTCCGGCGTGCACTTAACAAGCGACTTAGAACTGGTACGGACAAGGGGAATCTGACTGTCTAATTAAAACATAGCAT
		</sequence>
		<sequence>
			<taxon idref="Pseudohydnum_gelatinosum_TUB_019106"/>
			AGCGGGAAAAGCTCAAATTTGAAATCTGGCGGTGCCGTCCGAGTTGTAGTCTAGAGAGGTGTCTTCTGCGTCGGACCATGCACAAGTCCCTTGGAACAGGGCGTCATAGAGGGTGAGAATCCCGTCCGTGGCATGGACTCTGTGATGCGCCTTCGAAGAGTCGAGTTGTTTGGGAATGCAGCTCAAAATGGGTGGTAAATTCCATCTAAAGCTAAATACAGGCGAGAGACCGATAGCGAACAAGTACCGTGAGGGAAAGATGAAAAGCACTTTGGAAAGAGAGTTAAACAGTACGTGAAATTGTTGAAAGGGAAACGCTTGGAGTCAGTCGCGTTTGCCGGGACTCAGCCTTGTGCTTGGTGCATACACGGGCCAGCATCGATTTTGATCGCCGGAAAAAGGCTTGGGGAAGGTGGCGGGTGTGTTATAGCCCTTGTATACGGTGGTTGGGATTGAGGAGCTTAGGATGCTGGCGTAATGGCTTTAAACGACCCGTCTTGAAACACGGACCAAGGAGTCTAACATGCCTGCGAGTGTTTGGGTGAAAACCCAGGCGCGTAATGAAAGTGAGGCACCGACGCCCGATCCTGACTGATGGATTTGAGGTAGAGCATGTATGTTGGGACCCGAAAGATGGTGAACTATGCCTGAATAGGGCGAAGCCAGAGGAAACTCTGGTGGAGGCTCGTAGCGATTCTGACGTGCAAATCGATCGTCAAATTTGGGTATAGGGGCGAAAGACTAATCGAACCATCTAGTAGCTGGTTCCTGCCGAAGTTTCCCTCAGGATAGCAGAAACTCGATCAGTTTTATGTGGTAAAGCGAATGATTAGAGGCCTTGGGGTTGAAACAACCTTAACCTATTCTCAAACTTTAAATATGTAAGATCGGGCCGTCTCTTGAAGAGTTTCTAGTGGGCCATTTTTGGTAAGCAGAACTGGCGATGCGGGATGAACCGATCGCGAGGTTAAGGTGCCGGAATGCACGCTCATCAGACACCACAAAAGGTGTTAGTTCATCTAGACAGCAGGACGGTGGCCATGGAAGTCGGAACCCGCTAAGGAGTGTGTAACAACTCACCTGCCGAATGAACTAGCCCTGAAAATGGATGGCGCTCAAGCGTGCTACCCATACCTCGCCGTCAGCGTTGAAGTGACGCGCTGACGAGTAGGCAGGCGTGGAGGTGTGAAGAAGCCTTGGCAGCGATGCTGGGTGAAACGGCCTCTAGTGCAGATCTTGGTGGTAGTAGCAAATATTCAAGTGAGAACCTTGAAGACTGAAGTGGAGAAAGGTTCCATGGTAACAGCAGTTGGACATGGGTTAGTCGATCCTAAGAGATAGGGAAGCTCCGTTTCATATCGAAAGGGAATCCGGTTAAGATTCCGGAACCAGGATGCGGAACGGCAACGTAAATGAACTTGGAGACGCTGGTCGGAGCCCTGGGAAGAGTTTTCTTTTCTCCTTAACAAGCTCACCCTGAAATCGATTTACTCGGAGCTAGGGTTTAATGCTTGGTAGAGCTCGGCGCCGGGTCCGGTGCGTTCCGAACAGTCCGTGAAAATCCAAGGGAATGTTTCGTACCTGGTCGTACTCATAACCGCAGCAGGTCTCCAAGGTGAACAGCCTCTAGTTGATAGAACAATGTAGATAAGGGAAGTCGGCAAAATAGATCCGTAACTTCGGGAAAAGGATTGGCTCTAAGGGTTGGGTGCGTCGGGCCTTGGAGCTGGGACTGTGGGATGGACGTCGACGGCCTTGGCGGGCGTCCGGCGTACGCTTAACAACCAACTTAGAACTGGTACGGACAAGGGGAATCTGACTGTCTAATTAAAACATAGCAT
		</sequence>
		<sequence>
			<taxon idref="Exidia_recisa_TUB_019105"/>
			AGCGGGATGAGCTCAAATTTGAAATCTGGCGGTGCCGTCCGAGTTGTAATCTATAGAGGTGTTTTCCGTGCCGGACCGTGTACAAGTCCCTTGGAACAGGGCGTCATAGAGGGTGAGAATCCCGTCCATGACACGGACTATGTGATACACCTTCAAAGAGTCGAGTTGTTTGGGAATGCAGCTCAAAATGGGTGGTAAATTCCATCTAAAGCTAAATACAGGCGAGAGACCGATAGCGAACAAGTACCGTGAGGGAAAGATGAAAAGAACTTTGGAAAGAGAGTTAAACAGTACGTGAAATTGTTGAAAGGGAAACGATTGGAGTCAGTCGCGTTTGCCAGGACTCAGCCTTGTGCTCGGTGCATGAATGGGCCAGCATCTATTTTGGACGCCGGAAAAGGGCGGGAGGAATGTGGC-GCTGTGTTATAGCCTTCGTACACGGTGTCTGGGATAGAGGAGCTTAGGATGCTGGCGTAATGGCTTTAAACGACCCGTCTTGAAACACGGACCAAGGAGTCTAACATGCCTGCGAGTGTTTGGGTGAAAACTCAGGCGCGTAATGAAAGTGAGGCACCGACGCCCGATCCTGACYGACGGATTTGAGGCAGAGCATGTATGTTGGGACCCGAAAGATGGTGAACTATGCCTGAATAGGGTGAAGCCAGAGGAAACTCTGGTGGAGGCTCGTAGCGATTCTGACGTGCAAATCGATCGTCAAATTTGGGTATAGGGGCGAAAGACTAATCGAACCATCTAGTAGCTGGTTCCTGCCGAAGTTTCCCTCAGGATAGCAGAAACTCAATCAGTTTTATGTGGTAAAGCGAATGATTAGAGGCCTTGGGGTTGAAACAACCTTAACCTATTCTCAAACTTTAAATATGTAAGATCGGGCCGTCACTTAAAGAGTTTCTAGTGGGCCATTTTTGGTAAGCAGAACTGGCGATGCGGGATGAACCGATCGCGRGGTTAAGGTGCCGGAATACACGCTCATCAGACACCACAAAAGGTGTTAGTTCATCTAGACAGCAGGACGGTGGCCATGGAAGTCGGAATCCGCTAAGGAGTGTGTAACAACTCACCTGCCGAATGAACTAGCCCTGAAAATGGATGGCGCTCAAGCGTGTTACCCATACCYCGCCGTCAGCGTTGAAGTAAYGCGCTGACGAGTAGGCAGGCGTGGAGGTGTGAAGAAGCCTTGGGAGTGATCCTGGGTGAAACGGCCTCTAGTGCAGATCTTGGTGGTAGTAGCAAATATTCAAGTGAGAACCTTGAAGACTGAAGTGGAGAAAGGTTCCATGGTAACAGCAGTTGGACATGGGTTAGTCGATCCTAAGAGATAGGGAAGCTCCGTTTCATATCGAAAGGGAATCCAGTTAAGATTCTGGAACCAGGATGTAGAACGGCAACGTAAATGAACTTGGAGACGCTGGCAGGGGCCCCGGGAAGAGTTTTCTTTTCTCCTTAACAGTCTCACCCTGAAATCATATTGTATGGAGCTAGGGTTCAATGGCTGGTAGAGCTCGGCGCCGGGTCCGGTGCGTTCCTGACAGTCCTTGAAAATCCAAGGGAATGTTTTACACCTGGTCGTACTCATAACCGCAGCAGGTCTCCAAGGTGAACAGCCTCTAGTTGATAGAACAATGTAGATAAGGGAAGTCGGCAAAATAGATCCGTAACTTCGGGAAAAGGATTGGCTCTAAGGCTTGGGTACGTCGGGGCTTGGGGATGGAACTGCAGGATGGATGTGGATGGCCTTGTCTTGCGTCCGGCGTGCGCTTAACAAGCAACTTAGAACTGGTACGGACAAGGGGAATCTGACTGTCTAATTAAAACATAGCAT
		</sequence>
		<sequence>
			<taxon idref="Tremiscus_helvelloides_TUB_019107"/>
			AGAGGGAAGAGCTCAAATTTGAAATCTGGCGGTGCCGTCCGAGTTGTAGTTTAGAGAGGTGTTATCCGTGGCGGACCGTGTACAAGTCCCTTGGAACGGGGCGTCATAGAGGGTGAGAATCCCGTCCATGACACGGACTATGTGATGCGCCTTCAAAGAGTCGAGTTGTTTGGGAATGCAGCTCAAAATGGGTGGTAAATTCCATCTAAAGCTAAATACAGGCGAGAGACCGATAGCGAACAAGTACCGTGAGGGAAAGATGAAAAGCACTTTGGAAAGAGAGTTAAACAGTACGTGAAATTGTTGAAAGGGAAACGCTTGAAGTCAGTCGCGTCTGCCGGGACTCAGCCTTGTGCTTGGTGCARYGAYGGGCCAGCATCAATTTTGGCTGTCGGAYAAAGGYGGGGGGAAGGTGGCGGGTGTGTTATAGCCCTTGTATACGTCGGCTGGGATTGAGGAGCTTAGGATGCTGGCGTAATGGCTTTAAACGACCCGTCTTGAAACACGGACCAAGGAGTCTAACATGCCTGCGAGTGTTTGGGTGAAAACCCAGGCGCGTAATGAAAGTGAGGCACCGACGCCCGACCCTGACCGACGGGTTTGAGGTGGAGCATGTATGTTGGGACCCGAAAGATGGTGAACTATGCCTGAATAGGGCGAAGCCAGAGGAAACTCTGGTGGAGGCTCGTAGCGATTCTGACGTGCAAATCGATCGTCAAATTTGGGTATAGGGGCGAAAGACTAATCGAACCATCTAGTAGCTGGTTCCTGCCGAAGTTTCCCTCAGGATAGCAGAAACTCGATCAGTTTTATGTGGTAAAGCGAATGATTAGAGGCCTTGGGGATGAAACATCCTTAACCTATTCTCAAACTTTAAATATGTAAGATCGGACCGTCTCTTGAAGAGTTTCTAGTGGGCCATTTTTGGTAAGCAGAACTGGCGATGCGGGATGAACCGATCGCGAGGTTAAGGTGCCGGAATACACGCTCATCAGACACCACAAAAGGTGTTAGTTCATCTAGACAGCAGGACGGTGGCCATGGAAGTCGGAACCCGCTAAGGAGTGTGTAACAACTCACCTGCCGAATGAACTAGCCCTGAAAATGGATGGCGCTCAAGCGTGTTACCCATACCTCGCCGTCAGCGTTGAAGTGACGCGCTGACGAGTAGGCAGGCGTGGGGGTGTGAAGAAGCCTTGGCAGTGATGCTGGGTGAAACGGCCCCTAGTGCAGATCTTGGTGGTAGTAGCAAATATTCAAGTGAGAACCTTGAAGACTGAAGTGGAGAAAGGTTCCATGGTAACAGCAGTTGGACATGGGTTAGTCGATCCTAAGAGATAGGGAAGCTCCGTTTCATATCGAAAGGGAATCCGGTTAAGATTCCGGAACCAGGATGCAGAACGGCAACGTAAATGAACTTGGAGACGCTGGCGAGGGCCCTGGGAAGAGTTATCTTTTCTCCTTAACCGTCTAACCCTGAAATCGGATTGTCCGGAGCTAGGGTTCAATGGCGGGTAGAGCCTGTCGACAGGTCCGGTGCGTCCTCGACAGCCCTTGAAAATCCAAGGGAATGTTTTGCGCCTGGTCGTACTCATAACCGCAGCAGGTCTCCAAGGTGAACAGCCTCTAGTTGATAGAACAATGTAGATAAGGGAAGTCGGCAAAATAGATCCGTAACTTCGGGAAAAGGATTGGCTCTAAGGGTTGGGTGCGTCGGGCCTTGGAGTTGGGACTGCGGGATGGACATGGATGGCCTTGGCGGGCGTCCGGCGCACGCTTAACAACCGACTTAGAACTGGTACGGACGAGGGGAATCTGACTGTCTAATTAAAACATAGCAT
		</sequence>
		<sequence>
			<taxon idref="Merulius_tremellosus_TUB_019094"/>
			AGCGGGAAAAGCTCAAATTTAAAATCTGGCGGTGCCGTCCGAGTTGTAGTCTGGAGAAGCGTCTTCCGCGTCGGACCGTGTACAAGTCTCTTGGAACAGAGCGTCATAGAGGGTGAGAATCCCGTCTTTGACACGGACTATGTGATGCGCTCTCAAAGAGTCGAGTTGTTTGGGAATGCAGCTCAAAATGGGTGGTAAATTCCATCTAAAGCTAAATATTGGCGAGAGACCGATAGCGAACAAGTACCGTGAGGGAAAGATGAAAAGCACTTTGGAAAGAGAGTTAAACAGTACGTGAAATTGCTGAAAGGGAAACGATTGAAGTCAGTCGCGTCGTTCAGAACTCAACCTTGGGCTCGGTGCATTGACGGGCCAGCATCAGTTTTGACTGTCGGAAAAAGGTCTTCGGAATGTGGCGGGTGTGTTATAGCCGTCGTATACGACGGTCGGGACTGAGGAGCTTAGGATGCTGGCGTAATGGCTTTAAACGACCCGTCTTGAAACACGGACCAAGGAGTCTAACATGCATGCGAGTGTTTGGGTGAAAACCCGAGCGCGTAATGAAAGTGGAGCACCGACGCCCATACCAGAGTGACGGATATGCGGTAGAGCATGTATGTTGGGACCCGAAAGATGGTGAACTATGCCTGAATAGGGTGAAGCCAGAGGAAACTCTGGTGGAGGCTCGTAGCGATTCTGACGTGCAAATCGATCGTCAAATTTGGGTATAGGGGCGAAAGACTAATCGAACCATCTAGTAGCTGGTTCCTGCCGAAGTTTCCCTCAGGATAGCAGAAACTCGATCAGATTTATGTGGTAAAGCGAATGATTAGAGGCCTTGGGGTTGAAACAACCTTAACCTATTCTCAAACTTTAAATATGTAAGAACGAGCCGTCACTTAAAGAGTTTCTAGTGGGCCATTTTTGGTAAGCAGAACTGGCGATGCGGGATGAACCGAACGTGAGGTTAAGGTGCCGGAATACACGCTCATCAGACACCACAAAAGGTGTTAGTTCATCTAGACAGCAGGACGGTGGCCATGGAAGTCGGAATCCGCTAAGGAGTGTGTAACAACTCACCTGCCGAATGAACTAGCCCTGAAAATGGATGGCGCTCAAGCGTGTTACCCATACCTCACCGTCAGCGTTGAAGTGACGCGTTGACGAGTAGGCAGGCGTGGAGGTGTGAAGAAGCCTAGGCAGCGATGCTGGGTGAAACGGCCTCTAGTGCAGATCTTGGTGGTAGTAGCAAATATTCAAGTGAGAACCTTGAAGACTGAAGTGGAGAAAGGTTCCATGGTAACAGCAGTTGGACATGGGTCAGTCGATCCTAAGAGATAGGGAAGCTCCGTTTCATATCGAAAGGGAATCCGGTTAAAATTCCGGAACCAGGATGTGGGACGGCAACGTAAATGAACTTGGAGACGTCGGCGAGGGCCCCGGGAAGAGTTATCTTTTCTCCTTAACAGTCTCACCCTGAAATCGGATTGTCCGGAGCTAGGGTTCAATGGCTGGTAGAGCTCAACGTTGGGTCCGGTGCGTTCTCGACGACCCTTGAAAATCCAAGGGAACGTTTCACGCCTGGTCGTACTCATAACCGCAGCAGGTCTCCAAGGTGAACAGCCTCTAGTTGATAGAACAATGTAGATAAGGGAAGTCGGCAAAATAGATCCGTAACTTCGGGAAAAGGATTGGCTCTAAGGGTTGGGTACGTCGGGCCTTGGGACTTGGACTGTGGGACGGACGTGGAGGGCTTTGGCGGGCGTCCGGCGTACGCTTAACAACCGACTTAGAACTGGTACGGACAAGGGGAATCTGACTGTCTAATTAAAACATAGCAT
		</sequence>
		<sequence>
			<taxon idref="Hyphodontia_nespori_TUB_019091"/>
			AGCGGGAAAAGCTCAAATTTAAAATCTGGCG--CAAGCCCGAGTTGTAATCTGGAGAAGCATTTTCTGTGTCGGACCGTGTACAAGTCTCTTGGAACAGAGCGTCATAGAGGGTGAGAATCCCGTCCATGACACGGACTATGTGATATGCTCTCGAAGAGTCGAGTTGTTTGGGAATGCAGCTCAAAATGGGTGGTAAATTCCATCTAAAGCTAAATATTGGCGAGAGACCGATAGCGAACAAGTACCGTGAGGGAAAGATGAAAAGCACTTTGGAAAGAGAGTTAAACAGTACGTGAAATTGTTGAAAGGGAAACGCTTGAAGTCAGTCGCGTTGTCTGGAACTCAGCCTTGTGCATGGTGTATTAACGGGTCAACATCAATTTTGGTTGGTGGATAAAGGTAGAGGGAATGTGGCGGATGTGTTATAGCCCCTGCATACACTGACTGGGATTGAGGTGCTTAGGATGTTGGCATAATGGCTTTAATCGACCCGTCTTGAAACACGGACCAAGGAGTCTAACATGCCTGCGAGTGTTAGGGTGAAAACCCTTGCGCATAATGAAAGTGGGGCACCGACGCCCGGCCCTGACTGACGGTGCTGCGGTAGAGCATGTATGTTGGGACCCGAAAGATGGTGAACTATGCCTGAATAGGGTGAAGCCAGGGGAAACTCTGGTGGAGGCTCGTAGCGATTCTGACGTGCAAATCGATCGTCAAATTTGGGTATAGGGGCGAAAGACTAATCGAACCATCTAGTAGCTGGTTCCTGCCGAAGTTTCCCTCAGGATAGCAGAAACTCAATCAGATTTATGTGGTAAAGCGAATGATTAGAGGCCTTGGGGTTGAAACAACCTTAACCTATTCTCAAACTTTAAATATGTAAGAACAAGCCGTCTCTTAGAGAGTTTCTAGTGGGCCATTTTTGGTAAGCAGAACTGGCGATGCGGGATGAACCGAACGTGAGGTTAAGGTGCCGGAATGCACGCTCATCAGACACCACAAAAGGTGTTAGTTCATTTAGACAGCAGGACGGTGGCCATGGAAGTCGGAATCCGCTAAGGAGTGTGTAACAACTCACCTGCCGAATGAACTAGCCCTGAAAATGGATGGCGCTCAAGCGTGCTACCCATACCTCACCGTCAGCGTTGAAGTGACGCGCTGACGAGTAGGCAGGCGTGGAGGTGTGAAGAAGCTTTGGCAGTAATGCTGAGTGAAACGGCCTCTAGTGCAGATCTTGGTGGTAGTAGCAAATATTCAAGTGAGATCCTTGAAGACTGAAGTGGAGAAAGGTTCCATGTGAACAGCAGTTGGACATGGGTTAGTCGATCCTAAGAGATAGGGAAGCTCCGTTTCATATCGAAAGGGAATCAGGTTAAGATTCCTGAACCAGGATGTGGGACGGCAACGTAAATGAACTTGGAGACGCTGGCGGGAGCCCCGGGAAGAGTTTTCTTTTCTCCTTAACAGTCTCACCCTGAAATCGGTTTGTCCGGAGCTAGGGTTCAATGGCTGGTAGAGCTCAACGTTGAGTCCGGTGCGCTCTTGACAGTCCTTGAAAATCCAAGGGAACGTTTCACACCTGGTCGTACTCATAACCGCAGCAGGTCTCCAAGGTGAACAGCCTCTAGTTGATAGAACAATGTAGATAAGGGAAGTCGGCAAAATAGATCCGTAACTTCGGGAAAAGGATTGGCTCTAAGGGTTGGGTACTTTGGGCCTCGAGTTTGGAACTGCCTTACGGATGTGGACGGTCTTGGCGGGYGTCCGATGTACGATTAACAACCGACTTAGAACTGGTACGGACAAGGGGAATCTGACTGTCTAATTAAAACATAGCAT
		</sequence>
		<sequence>
			<taxon idref="Physisporinus_vitreus_TUB_019087"/>
			AGCGGGAAAAGCTCAAATTTAAAATCTGGCGGTACCGTCCGAGTTGTAATCTGGAGAAGCGTTTTCCGTGTTGGACCGTGTACAAGTCCCTTGGAACGGGGCGTCATAGAGGGTGAGAATCCCGTCCATGGCACGGACTATGTGATACGCTCTCGAAGAGTCGAGTTGTTTGGGAATGCAGCTCAAAATGGGTGGTAAATTCCATCTAAAGCTAAATATTGGCGAGAGACCGATAGCGAACAAGTACCGTGAGGGAAAGATGAAAAGCACTTTGGAAAGAGAGTTAAACAGTACGTGAAATTGTTGAAAGGGAAACGCTTGGAGTCAGTCGCGTCTGTCGAGACTCAGCCTYGGGCTTGGTGTACTGACGGGCCAACATCGATTTCGAACGGCGGATAAAGGTCTGGGGAAGGTGGCGGGTGTGTTATAGCCCCCGTATACGTCGTCTGGGATCGAGGAGCTTAGGATGTTGGCGTAATGGCTTTAAGCGACCCGTCTTGAAACACGGACCAAGGAGTCTAACATGCCCGCGAGTGTTAGGGTGAAAACCCTTGCGCGYAATGAAAGTGGGGCACCGACGCCCGGCCCTGAGTGACGGTGCTGCGGTAGAGCGTGTATGTTGGGACCCGAAAGATGGTGAACTATGCCTGAATAGGGCGAAGCCAGAGGAAACTCTGGTGGAGGCTCGTAGCGATTCTGACGTGCAAATCGATCGTCAAATTTGGGTATAGGGGCGAAAGACTAATCGAACCATCTAGTAGCTGGTTCCTGCCGAAGTTTCCCTCAGGATAGCAGAAACTCGATCAGATTTATGTGGTAAAGCGAATGATTAGAGGCCTTGGGGTTGAAACAACCTTAACCTATTCTCAAACTTTAAATATGTAAGAACGGGCCGTCTCTTGAAGAGTTTCTAGTGGGCCATTTTTGGTAAGCAGAACTGGCGATGCGGGATGAACCGAACGCGAGGTTAAGGTGCCGGAATGCACGCTCATCAGACACCACAAAAGGTGTTAGTTCATCTAGACAGCAGGACGGTGGCCATGGAAGTCGGAATCCGCTAAGGAGTGTGTAACAACTCACCTGCCGAATGAACTAGCCCTGAAAATGGATGGCGCTCAAGCGTGCTACCCATACCTCGCCGTCAGCGTTGAAGTGACGCGCTGACGAGTAGGCAGGCGTGGAGGTGTGAAGAAGCCTTGGCAGCGATGCTGGGTGAAACGGCCTCTAGTGCAGATCTTGGTGGTAGTAGCAAATATTCAAGTGAGAACCTTGAAGACTGAAGTGGAGAAAGGTTCCATGGTAACAGCAGTTGGACATGGGTCAGTCGATCCTAAGAGATAGGGAAGCTCCGTTTCATATCGAAAGGGAATCCGGTTAAAATTCCGGAACCAGGATGTGGGACGGCAACGTAAATGAACTTGGAGACGCTGGCGAGGGCCCCGGGAAGAGTTTTCTTTTCTCCTTAACAGTCTCACCCTGAAATCGGATTGTCCGGAGCTAGGGTTCAATGGCTGGTAGAGCTCGACGTCGGGTCCGGTGCGTCCTCGACAGTCCTTGAAAATCCAAGGGAACGTTTCACGCCTGGTCGTACTCATAACCGCAGCAGGTCTCCAAGGTGAACAGCCTCTAGTTGATAGAACAATGTAGATAAGGGAAGTCGGCAAAATAGATCCGTAACTTCGGGAAAAGGATTGGCTCTAAGGGTTGGGTGTGTCGGGCCTCGGATCTGAGACTGTCTGACGGACGCGGACGGCCTTGGCGGGCGTCCGGCGCACGCTTAACAACCAACTTAGAACTGGTACGGACAAGGGGAATCTGACTGTCTAATTAAAACATAGCAT
		</sequence>
		<sequence>
			<taxon idref="Trechispora_farinacea_TUB_011825"/>
			AGCGGGAAAAGCTCAAATTTGAAATCTGGCGGCGCCGTCCGAGTTGTATTCTGGAGAAGCGTCTTCCGTGCCGGACCGTGTACAAGTCCCTTGGAACAGGGCGTCGTAGAGGGTGAGAATCCCGTCTTTGACACGGACCCTGTGATGCGCTCTCGAAGAGTCGAGTTGTTTGGGAATGCAGCTCAAAATGGGTGGTAAATTCCATCTAAAGCTAAATATTGGCGAGAGACCGATAGCGAACAAGTACCGTGAGGGAAAGATGAAAAGCACTTTGGAAAGAGAGTAAAACAGTACGTGAAATTGTTGAAAGGGAAACGCTTGAAGTCAGTCGCGTCTGCCGGAACTCAGCCTTGTGCTTGGTGCACTGACGGGCCAGCATCGGTTTTGGGCGGCGGACACTGGCGAGGGGAAGGTGGCGGCTGTGTTATAGCCCTCGCAAACGTCGTCTGGGACCGAGGAGCCTGGGATGCTGGCGTAATGGCTTTAAGCGACCCGTCTTGAAACACGGACCAAGGAGTGCTACGTGCTCGCGAGTGTTTGGGTGAAAACCCGGACGCGCAATGAAAGTGGGGCAACGACGCCCGAGCCTGACGGAAGGCCTTGCGGTAGAGCGAGTGCGTTGCGACCCGAAAGATGGTGAACTATTCCTGAGGAGGGCGAAGCCAGAGGAAACTCTGGTGGAGGCTCGTAGCGGTTCTGACGTGCAAATCGATCGCAGGACTTGGGTATAGGGGCGAAAGACTAATCGAACCATCTAGTAGCTGGTTCCTGCCGAAGTTTCCCTCAGGATAGCAGAAGCTCAATCAGATTTATGTGGTAAAGCGAATGATTAGAGGCCTTGGGGTTGAAACAACCTTAACCTATTCTCAAACTTTAAATATGTAAGGACGAGCCGTCTCTTGAAGAGCTTCTAGTGGGCCATTTTTGGTAAGCAGAACTGGCGATGCGGGATGAACCGATCGCGAGGTTAAGGTGCCGGAATGCACGCTCATCAGACACCACAAAAGGTGTTAGTTCATCTAGACAGCAGGACGGTGGCCATGGAAGTCGGAACCCGCTAAGGAGTGTGTAACAACTCACCTGCCGAATGAACTAGCCCTGAAAATGGATGGCGCTCAAGCGTGCTACCCATACCTCGCCGTCGGCGTTGAAGTGACGCGCCGACGAGTAGGCAGGCGTGGGGGTGTGAAGAAGCCTAGGCAGTGATGCTGGGTGAAACGGCCCCTAGTGCAGATCTTGGTGGTAGTAGCAAATATTCAAGTGAGATCCTTGAAGACTGAAGTGGAGAAAGGTTCCATGGTAACAGCAGTTGGACATGGGTCAGTCGATCCTAAGAGATAGGGAAGCTCCGTTTCATATCGAAAGGGAATCCGGTTAAAATTCCGGAACTCGGATGTGGGACGGCAACGTAAATGAACTTGGAGACGCCGGCTCAGACCTTCGACAGAGTTCTCTGTTCTGTTTAACAGCCTCGCCCTGGAATCGGCTTGCCCGGAGATAGGGTTCAATGGCTGGTAGAGCCCGACGTCGGGTCGGATGCGTCTGAGACGGCCCGTGAAAATCCAAGGGAACGTCTCACACCGAGTCGTACTCATAACCGCAGCAGGTCTCCAAGGTGAACAGCCTCTAGTTGATAGAACAATGTAGATAAGGGAAGTCGGCAAAATAGATCCGTAACTTCGGGAAAAGGATTGGCTCTAAGGGTTGGGTGCGTCGGGCCTTGGGTCGGGAGCTGTCTGGTGGATGTGGACGGCCTTGGCGGGCGTCCGGCGCACGCTTAACAACCGACTTAGAACTGGTACGGACAAGGGGAATCTGACTGTCTAATTAAAACATAGCAT
		</sequence>
		<sequence>
			<taxon idref="Phanerochaete_sordida_TUB_019095"/>
			AGCGGGAAAAGCTCAAATTTAAAATCTGATAGTGCTGTCCGAGTTGTAATCTGGAGAAGCGTCTTCCGCGCTGGACCGTGTAAAAGTCTCCTGGAACGGAGCGTCATAGAGGGTGAGAATCCCGTCTTTGACACGGACTATGTGATGCGCTCTCAAAGAGTCGAGTTGTTTGGGAATGCAGCTCAAAATGGGTGGTAAACTCCATCTAAAGCTAAATATTGGCGAGAGACCGATAGCGAACAAGTACCGTGAGGGAAAGATGAAAAGCACTTTGGAAAGAGAGTTAAACAGTACGTGAAATTGCTGAAAGGGAAACGCTTGAAGTCAGTCGCGTTTGCTAGGACTCAGCCTTGGGCTTGGTGCATAGACGGGCCAGCATCACTTTTGGCTGCGGGAAAAAGGTCAGAGGAATGTGGCGGGTGTGTTATAGCCTCTGTATACCGTGGCTGGGAGTGAGGAGCTTAGGATGCTGGCGTAATGGCTTTAAACGACCCGTCTTGAAACACGGACCAAGGAGTCTAACATGCCTGCGAGTGTTTGGGTGAAAACCCGAGCGCGTAATGAAAGTGGGGCACCGACGCCCGGACCAGAGGGACGGATCTGCGGTAGAGCATGTATGTTGGGACCCGAAAGATGGTGAACTATGCCTGAATAGGGTGAAGCCAGAGGAAACTCTGGTGGAGGCTCGTAGCGATTCTGACGTGCAAATCGATCGTCAAATTTGGGTATAGGGGCGAAAGACTAATCGAACCATCTAGTAGCTGGTTCCTGCCGAAGTTTCCCTCAGGATAGCAGAAACTCGATCAGATTTATGTGGTAAAGCGAATGATTAGAGGCCTTGGGGTTGAAACAACCTTAACCTATTCTCAAACTTTAAATATGTAAGAACAACCCGTCACTTGAAGAGTTTCTAGTGGGCCATTTTTGGTAAGCAGAACTGGCGATGCGGGATGAACCGAACGCGAGGTTAAGGTGCCGGAATACACGCTCATCAGACACCACAAAAGGTGTTAGTTCATCTAGACAGCAGGACGGTGGCCATGGAAGTCGGAACCCGCTAAGGAGTGTGTAACAACTCACCTGCCGAATGAACTAGCCCTGAAAATGGATGGCGCTCAAGCGTGTTACCCATACCTCGCCGTCAGCGTTGAAGTGACGCGTTGACGAGTAGGCAGGCGTGGAGGTGTGAAGAAGCCTAGGCAGTGATGCTGGGTGAAACAGCCTCTAGTGCAGATCTTGGTGGTAGTAGCAAATATTCAAGTGAGAACCTTGAAGACTGAAGTGGAGAAAGGTTCCATGGTAACAGCAGTTGGACATGGGTCAGTCGATCCTAAGAGATAGGGAAGCTCCGTTTCATATCGAAAGGGAATCCGGTTAAAATTCCGGAACCAGGATGTGGAACGGCAACGTAAATGAACTTGGAGACGTCGGCAGGGGCCCCGGGAAGAGTTATCTTTTCTCCTTAACCGTCTCACCCTGAAATCGGATTGTCCGGAGCTAGGGTTCAATGACGGGTAGAGCTCAACGTTGGGTCCGGTGCGTTCCTGACGATCCTTGAAAATCCAAGGGAATGTTTCACGCCTGGTCGTACTCATAACCGCAGCAGGTCTCCAAGGTGAACAGCCTCTAGTTGATAGAACAATGTAGATAAGGGAAGTCGGCAAAATAGATCCGTAACTTCGGGAAAAGGATTGGCTCTAAGGGTTGGGTACGTCGGGCCTTGGGGCTGGGACTGTTGGACGGACGTGGATGGCCTTGGCGGGCGTCCGGCGTACGCTTAACAACCAACTTAGAACTGGTACGGACAAGGGGAATCTGACTGTCTAATTAAAACATAGCAT
		</sequence>
		<sequence>
			<taxon idref="Serpula_himantioides_TUB_019064"/>
			AGCGGGAAGAGCTCAAATTTTGAATCTGGCGGTGTCGTCCGAGTTGTAATCTASAGAAGCGTTTTCCGCGCTGGACCGTGTACAAGTCTCCTGGAACGGAGCGTCATAGAGGGTGAGAATCCCGTCTCTGACACGGACTATGTGATGCGCTCTCGACGAGTCGAGTTGTTTGGGAATGCAGCTCAAATTGGGTGGTAAATTCCATCTAAAGCTAAATACAGGCGAGAGACCGATAGCGAACAAGTACCGTGAGGGAAAGATGAAAAGAACTTTGGAAAGAGAGTTAAACAGTACGTGAAATTGCTGAAAGGGAAACGCTTGAAGTCAGTCGCGTTGGCCGGGGATCAGCCTTGTGTTGGGTGCATTGACGGGTCAGCATCGATTTTGACCGTCGGAGAAGGGTCGAGGGAATGTGGCGGGTGTGTTATAGCCTTCGTATGCGACGGTTGGGATCGAGGAGCTTAGGATGCTGGCATAATGGCTTTAAGCGACCCGTCTTGAAACACGGACCAAGGAGTCTAACATGCCCGCGAGTGTTTGGGTGAAAACCCGAGCGCGTAATGAAAGTGGGGCATCGACGCCCGGACCAGAGTGACGGCCCTGCGGTAGAGCGTGTATGTTGGGACCCGAAAGATGGTGAACTATGCCTGAATAGGGTGAAGCCAGAGGAAACTCTGGTGGAGGCTCGTAGCGATTCTGACGTGCAAATCGATCGTCGAATTTGGGTATAGGGGCGAAAGACTAATCGAACCATCTAGTAGCTGGTTCCTGCCGAAGTTTCCCTCAGGATAGCAGAAACTCAATCAGATTTATGTGGTAAAGCGAATGATTAGAGGCCTTGGGGTTGAAACAACCTTAACCTATTCTCAAACTTTAAATATGTAAGAACGAGCCGTCTCTTGAAGAGTTTCTAGTGGGCCATTTTTGGTAAGCAGAACTGGCGATGCGGGATGAACCGAACGCGAGGTTAAGGTGCCGGAATGCACACTCATCAGACACCACAAAAGGTGTTAGTTCATCTAGACAGCAGGACGGTGGCCATGGAAGTCGGAATCCGCTAAGGAGTGTGTAACAACTCACCTGCCGAATGAACTAGCCCTGAAAATGGATGGCGCTCAAGTGTGTTACCCATACCTCGCCGTCGGCGTTGAAGTGACGCGCCGACGAGTAGGCAGGCGTGGAGGTGTGAAGAAGCCTTGGCAGTGATGCTGGGTGGAACCGCCTCTAGTGCAGATCTTGGTGGTAGTAGCAAATATTCAAGTGAGATCCTTGAAGACTGAAGTGGAGAAAGGTTCCGTGGTAACAGCAGTTGGACACGGGTCAGTCGATCCTAAGAGATAGGGAAACTCCGTTTAATATCGAAAGGGAATCCGGTTAATATTCCGGAACCAGAATGTGGAACGGCAACGTAAATGAACTTGGAGACGTTGGCAAGGGCCCCGGGAAGAGTTATCTTTTCTCCTTAACAGCCTAACCCTGAAATCGGTTTGTCCGGAGCTAGGGTTTAATGGTTGGTAGAGCTCGGCGTCGGGTCCGGTGCGTTCTTGACAGCCCTTGAAAATCCAAGGGAATTTCTCACGTCTGGTCGTACTCATAACCGCAGCAGGTCTCCAAGGTGAACAGCCTCTAGTTGATAGAACAATGTAGATAAGGGAAGTCGGCAAAATAGATCCGTAACTTCGGGAAAAGGATTGGCTCTAAGGGTTGGGTGCGTCGGGCCTTGTGTTGGGGATTG-ACGACGATTGTGGGTGGCCTTGGCGCAGTTCCGGCGCACGCTTAACAACCAACTTAGAACTGGTACGGACAAGGGGAATCTGACTGTCTAATTAAAACATAGCAT
		</sequence>
		<sequence>
			<taxon idref="Podoserpula_sp_TUB_011646"/>
			AGMGGGAAAAGCTCAAATTTAAAATCTGGCAGTGCTGTCCGAGTTGTAATCTGGAGAAGTGTTTTCCGCGCCGGACCGTGTACAAGTCTCTTGGAACAGAGCGTCATAGAGGGTGAGAATCCCGTCTTTGACACGGACTATGTGATGCACTCTCGAAGAGTCGAGTTGTTTGGGAATGCAGCTCTAAATGGGTGGTAAATTCCATCTAAAGCTAAATACAGGCGAGAGACCGATAGCGAACAAGTACCGTGAGGGAAAGATGAAAAGAACTTTGGAAAGAGAGTTAAACAGTACGTGAAATTGTTGAAAGGGAAACGCTTGGAGTCAGTCGCGTCTGCTAGGAATCAACCTTGTGCTCGGTGCATGGACGGGTCAACATCAGTTTTGAAAGCTGGATAAAGGTTGGAGGAATGTGGCGGGTGTGTTATAGCCTCTGCATGCAGCGATTGGGACTGAGGAGCTTAGGATGTTGGCGTAATGGCTCTAAGCGACCCGTCTTGAAACACGGACCAAGGAGTCTAACATGCCCGCGAGTGTTTGGGTGAAAACCCATGCGCGAAATGAAAGTGGGGCATCGACGCCCGGACCAGAGTGACGGTTCCGCGGTAGAGCGTGCATGTTGGGACCCGAAAGATGGTGAACTATGCCTGAATAGGGTGAAGCCAGAGGAAACTCTGGTGGAGGCTCGTAGCGATTCTGACGTGCAAATCGATCGTCGAATTTGGGTATAGGGGCGAAAGACTAATCGAACCATCTAGTAGCTGGTTCCTGCCGAAGTTTCCCTCAGGATAGCAGAAACTCAATCAGATTTATGTGGTAAAGCGAATGATTAGAGGCCTTGGGGTTGAAACAACCTTAACCTATTCTCAAACTTTAAATATGTAAGAACGAGCCGTCTCTTGAAGAGTTTCTAGTGGGCCATTTTTGGTAAGCAGAACTGGCGATGCGGGATGAACCGAACGCGAGGTTAAGGTGCCGGAATGCACACTCATCAGATACCACAAAAGGTGTTAGTTCATCTAGACAGCAGGACGGTGGCCATGGAAGTCGGAATCCGCTAAGGAGTGTGTAACAACTCACCTGCCGAATGAACTAGCCCTGAAAATGGATGGCGCTCAAGTGTGTTACCCATACCTCGCCGTCAACGTTGCAGTGATGCGTTGACGAGTAGGCAGGCGTGGAGGTGTGAAGAAGCCTTGGCAGCGATGCTGGGTGAAACGGCCTCTAGTGCAGATCTTGGTGGTAGTAGCAAATATTCAAGTGAGATCCTTGAAGACTGAAGTGGAGAAAGGTTCCATGGTAACAGCAGTTGGACATGGGTCAGTCGATCCTAAGAGATAGGGAAGCTCCGTATAATATCGAAAGGGAATCCGGTTAATATTCCGGAACCGAGATGTGGAATGGCAACATAAATGAACTTGGAGACACTGGCAGGGGCCCCGGGAAGAGTTATCTTTTCTCCTTAACAGCCTCACCCTGAAATCGGTTTGTCCGGAGATAGGGTTCAATGGCTGGTAGAGCTCGACGTCGGGTCCGGTGCGTTCTTGACAGTCCTTGAAAATCCAAGGGAATGTTTCACACTCGGTCGTACTCATAACCGCAGCAGGTCTCCAAGGTGAACAGCCTCTAGTTGATAGAACAATGTAGATAAGGGAAGTCGGCAAAATAGATCCGTAACTTCGGGAAAAGGATTGGCTCTAAGGGTTGGGTGCGTCGGGCCTTGGGGCTGGGACTAGGCAACGGATGTGGAAGGTCTTGGCGGGCGTCTGGCGCACGCTTAACAACCGACTTAGAACTGGTACGGACAAGGGGAATCTGACTGTCTAATTAAAACATAGCAT
		</sequence>
		<sequence>
			<taxon idref="Ramaria_stricta_TUB_019104"/>
			AGCGGGAAGAGCTCAAATTTGTAATCTGGCGGTGCCGTCCGAGTTGTAGTCTGGAGAAGCGTCTTCCGTGCCGGACCGTGTACAAGTCCCTTGGAACAGGGCCTCATAGAGGGTGAGAATCCCGTCTTTGACACGGACTGTGTGATGCGCTCTCGAAGAGTCGAGTTGTTTGGGAATGCAGCTCAAAATGGGTGGTAAATTCCATCTAAAGCTAAATATTGGCGAAAGACCGATAGCGAACAAGTACCGTGAGGGAAAGATGAAAAGCACTTTGGAAAGAGAGTTAAACAGTACGTGAAATTGTTGAAAGGGAAACGCTTGAAGTCAGTCGCGTCTTCTGGGACTCAGTCGGATGTCTGATGTAGTGACGGGCCAGCATCGATTTCGATCGTCGGAGAAAGGCTCTGGGAATGTGGCGGGTGTGTTATAGCCCTCGTATGCGACGGTCGGGATCGAGGAGCTTAGGATGCTGGCGTAATGGCTTTAAGCGACCCGTCTTGAAACACGGACCAAGGAGTCTAACATGCCTGCGAGTGTTTGGGTGAAAACCCGGACGCGTAATGAAAGTGGGGCACCGACGCCCGGACCAGAGTGACGGTTCCGAGGTAGAGCATGTATGTTGGGACCCGAAAGATGGTGAACTATGCCTGAGTAGGGTGAAGCCAGAGGAAACTCTGGTGGAGGCTCGTAGCGATTCTGACGTGCAAATCGATCGTCGAACTTGGGTATAGGGGCGAAAGACTAATCGAACCATCTAGTAGCTGGTTCCTGCCGAAGTTTCCCTCAGGATAGCAGAGACTCGATCAGATTTATGTGGTAAAGCGAATGATTAGGGGCCTTGGGGTTGAAACAACCTTAACCCATTCTCAAACTTTAAATATGTAAGAACAAGCCGTCGCTTGAAGAGTCTCTAGTGGGCCATTTTTGGTAAGCAGAACTGGCGATGCGGGATGAACCGATCGCGAGGTTAAGGTGCCGGAATACACGCTCATCAGACACCACAAAATGTGTGAGTTCATCTAGACAGCAGGACGGTGGCCATGGAAGTCGGAATCCGCTAAGGAGTGTGTAACAACTCACCTGCCGAATGAACTTGCCATGAAAATGGATGGCGCTCAAGCGTGTTACCCATACCTCGCCGTCAGCGTTGAAGTGAYGCGCTGACGAGTAGGCAGGCGTGAGGGTGTGACGAAGCCTTGGCAGTGATGCTGGGTGAAACAACCTTCAGTGCAGATCTTGGTGAAAGTAGCAAATAGACGAGTGAGAACCTCGTTGACTGAAGTGGAGAAAGGTTCCATGGTAACAGCAGTTGGACATGGGTTAGTCGATCCTAAGAGATAGGGAAGCTCCGTTTCATATCGAAAGGGAATCCGGTTAAGATTCCGGAACCAGGATGCGGAGCGGCAACGCAAATGAACTTGGAGACGCTGGCGAGGGCCCCGGGAAGAGTTTTCTTTTCTCCTTAACAGTCTCACCCTGAAATCGGTTTGTCCGGACCTAGGGTTCAATGGCTGGTAGAGCTCGACGTCGGGTCCGGTGCGTCCTCGACAGTCCTTGAAAATCCAAGGGAATGCTTCGCACCTGGTCGTACTCATAACCGCAGCAGGTCTCCAAGGTGAACAGCCTCTAGTTGATAGAACAATGTAGATAAGGGAAGTCGGCAAAATAGATCCGTAACTTCGGGAAAAGGATTGGCTCTAAGGGTTGGGTACGTCGGGCCTTGGGGACGGGACTACTGGACGGACGTGGACGGCCTTGGCGGGCGTCCGGCGTACGCTTAACAACCGACTTAGAACTGGTACGGACAAGGGGAATCTGACTGTCTAATTAAAACATAGCAT
		</sequence>
		<sequence>
			<taxon idref="Resupinatus_applicatus_TUB_019067"/>
			AGCGGGAAAAGCTCAAATTTAAAATCTGGCGGTATCGTCCGAGTTGTAATCTAGAGAAGTGTTATCCGTGCCGGACCGTGTACAAGTCTCTTGGAATAGAGCGTCATAGAGGGTGAGAATCCCGTCTTTGACACGGACTATGTGATGCGCTCTCAACGAGTCGAGTTGTTTGGGAATGCAGCTCAAAATGGGTGGTAAATTCCATCTAAAGCTAAATATTGGCGAGAGACCGATAGCGAACAAGTACCGTGAGGGAAAGATGAAAAGAACTTTGGAAAGAGAGTTAAACAGTACGTGAAATTGTTGAAAGGGAAACGCTTGAAGTCAGTCGCGTTGTCTGGGGATCAACCTTCGAGTCGGAGTATCGACGGGTCAGCATGAATTTCAATTGTTGGATAAAAGCGGGAGGAATGTGGCGGATGTGTTATAGCCTTTGCATACAACAGTCGGGATTGAGGAGCTTAGGATGCTGGCATAATGGCTTTAATCGACCCGTCTTGAAACACGGACCAAGGAGTCTAACATGCCCGCGAGTGTTTGGGTGAAAACCCGAGCGCGCAACGAAAGTGGAGCATTGACGCCCAGACCAGAGCGACGGATCTGCGGTTGAGCGTGTATGTTGGGACCCGAAAGATGGTGAACTATGCCTGAATAGGGCGAAGCCAGAGGAAACTCTGGTGGAGGCTCGTAGCGATTCTGACGTGCAAATCGATCGTCGAATTTGGGTATAGGGGCGAAAGACTAATCGAACCATCTAGTAGCTGGTTCCTGCCGAAGTTTCCCTCAGGATAGCAGAAACTCGATCAGATTTATGTGGTAAAGCGAATGATTAGAGGCCTTGGGGTTGAAACAACCTTAACCTATTCTCAAACTTTAAATATGTAAGAACGGGGGGTCTCTTGAAGAGTTTCTAGTGGGCCATTTTTGGTAAGCAGAACTGGCGATGCGGGATGAACCGAACGCGAGGTTAAGGTGCCGGAATTCACGCTCATCAGACACCACAAAAGGTGTTAGTTCATCTAGACAGCAGGACGGTGGCCATGGAAGTCGGAATCCGCTAAGGAGTGTGTAACAACTCACCTGCCGAATGAACTAGCCCTGAAAATGGATGGCGCTTAAGCGTGATACCCATACCTCGCCGTCAGCGTTCAAGTGACGCGTTGACGAGTAGGCAGGCGTGGAGGTGTGAAGAAGCCTTGGCAGCGATGCTGGGTGAAACGGCCTCTAGTGCAGATCTTGGTGGTAGTAGCAAATATTCAAGTGAGAACCTTGAAGACTGAAGTGGAGAAAGGTTCCATGGTAACAGCAGTTGGACATGGGTCAGTCGATCCTAAGAGATAGGGAAGCTCCGTTTCATATCGAAAGGGAATCCGGTCAAGATTCCGGAACCAGAATGTGGAACGGCAACGTAAATGAACTTGGAGACGCTGGCGAGGGCCCCGGGAAGAGTTATCTTTTCTCCTTAACGGCCTCACCCTGAAATCAGATTGTCTGGAGATAGGGTTTAATGGTCGGTAGAGCTCGACGTCGGGTCCGGTGCGTTCTTGACAGCCCGTGAAAATCCAAGGGAATGTTTCACATCTGGTCGTACTCATAACCGCAGCAGGTCTCCTAGGTGAACAGCCTCTAGTTGATAGAACAATGTAGATAAGGGAAGTCGGCAAAATAGATCCGTAACTTCGGGAAAAGGATTGGCTCTAAGGGTTGGGTGTGTCGGGCCTTGGGGATGGGACTGCTCGGTGGACGTGGGCGACCTTGGCGGGTGTCCGGCGCACGCTTAACAACCAACTTAGAACTGGTACGGACAAGGGGAATCTGACTGTCTAATTAAAACATAGCA-
		</sequence>
		<sequence>
			<taxon idref="Chrysomphalina_aurantiaca_TUB_019058"/>
			-----------------TTTAAAATCTGGTAGTGCTGCCCGAGTTGTAATCTAGAGAAGTGCTTTCCGCGCTGGACCGTGTACAAGTCTCTTGGAATAGAGCGTCATAGAGGGTGAGAATCCCGTCTTTGACACGGACTATGTGATGCGCTCTCAAAGAGTCGAGTTGTTTGGGAATGCAGCTCAAAATGGGTGGTAAATTCCATCTAAAGCTAAATATTGGCGAGAGACCGATAGCGAACAAGTACCGTGAGGGAAAGATGAAAAGAACTTTGGAAAGAGAGTTAAATAGTACGTGAAATTGTTAAAAGGGAAACGCTTGAAGTCAGTCGCRTTGGCGAGAGATCAACCTGGTGCTGGGTGTATCAATGGGTCAACATCAGTTTTGACTGCTGGATAAAGTCTAGGGGAATGTGGCGGATGTGTTATAGCCCTTGCATACAGTGGTTGGGATTGAGGAGCTTAGGATGTTGGCATAATGGCTTTAATCGACCCGTCTTGAAACACGGACCAAGGAGTCTAACATGCCCGCGAGTGTTTGGGTGAAAACTCAAGCGCGCAATGAAAGTGGTGCATCGATGCCCGGACCAGAGTGACGGATCCGCGGTAGAGCGTGTATGTTGGGACCCGAAAGATGGTGAACTATGCCTGAATAGGGTGAAGCCAGAGGAAACTCTGGTGGAGGCTCGTAGCGATTCTGACGTGCAAATCGATCGTCGAATTTGGGTATAGGGGCGAAAGACTAATCGAACCATCTAGTAGCTGGTTCCTGCCGAAGTTTCCCTCAGGATAGCAGAAACTCAATCAGATTTATGTGGTAAAGCGAATGATTAGAGGCCTTGGGGTTGAAACAACCTTAACCTATTCTCAAACTTTAAATATGTAAGAACGAGCCGTCTCTTGAAGAGTTTCTAGTGGGCCATTTTTGGTAAGCAGAACTGGCGATGCGGGATGAACCGAACGCGAGGTTAAGGTGCCGGAATTTACACTCATCAGACACCACAAAAGGTGTTGGTTCATCTAGACAGCAGGACGGTGGCCATGGAAGTCGGAACCCGCTAAGGAGTGTGTAACAACTCACCTGCCGAATGAACTAGCCCTGAAAATGGATGGCGCTTAAGTGTGATACCCATACCTCGCCGTCAGCGTTTAAGTGATGCGCTGACGAGTAGGCAGGCGTGGAGGTGTGAAGAAGCTTAGGCAGTGATGCTGAGTGAAACAGCCTCTAGTGCAGATCTTGGTGGTAGTAGCAAATATTCAAGTGAGAACCTTGAAGACTGAAGTGGAGAAAGGTTCCATGGTAACAGCAGTTGGACATGGGTCAGTCGATCCTAAGAGATAGGGAAGCTCCGTTTCATATCGAAAGGGAATCCGGTTAAGATTCYGGAACCAGAATGCAGAACGGCAACGTAAATGAACTTGGAGACGCTGGCGAGGGCCCCGGGAAGAGTTATCTTTTCTCCTTAACAGTYTAACCCTGAAATCGGTTTGTCCGGAGCTAGGGTTCAATGGCTGGTAGAGCTCGACGTCGGGTCCGGTGCGTTCTTGACAGTCCTTGAAAATCCAAGGGAATGTTTTGCATCTGGTCGTACTCATAACCGCAGCAGGTYTCCAAGGTGAACAGCCTCTAGTTGATAGAACAATGTAGATAAGGGAAGTCGGCAAAATAGATCCGTAACTTCGGGAAAAGGATTGGCTCTAAGGGTTGGGTGTGTCGGGCCTTGGAGCTGGGACTGTTGAGTGGACGTGGATGACCTTGGCGGGCGTCCGGCGCACGCTTAACAACCAACTTAGAACTGGTACGGACAA---------------------------------
		</sequence>
		<sequence>
			<taxon idref="Ramariopsis_tenuiramosa_TUB_019066"/>
			AGAGGGAAGAGCTCAAATTTAAAATCTGGCTGTGCAGTCCGAGTTGTAGTTTAGAGAAGTGCTATCCGYGCTGGCCTGTGCATAAGTTTCTTGGAAAAGAACATCATAGAGGGTGACAATCCCGTCTTTGGCACAGATCATGTGATGCGCTCTCGACGAGTCGTGTTGTTTGGGAATGCAGCACTAAATGGGTGGTAAATTCCATCTAAAGCTAAATATTGGCGAGAGACCGATAGCGAACAAGTACCGTGAGGGAAAGATGAAAAGAACTTTGAAAAGAGAGTTAAACAGTACGTGAAATTGTTGAAAGGGAAACGCTTGAAGTCAGTCGCGTCTTTCAGGGATCAAGTTTGGGGTGACYGCATGGATGGGTCAGCATCAATTTTGACCGTTGGATAAAAGTCTGGGTAATGTGGCGGATGTGTTATAGACCTTGGATACAACGATTGGGATTGAGGAACTTRGGATGCTGGCATAATGGCTTTAATCGACCCGTCTTGAAACACGGACCAAGGAGTCTAACATGCCTGCGAGTGTTTGGGTGAAAACCCGAGCGCGCAATGAAAGTGGAGCATCGACGCCCGGACCAGAGTGACGGATCTGCGGTGGAGCATGTATGTTGGGACCCGAAAGATGGTGAACTATGCCTGAATAGGGTGAAGCCAGAGGAAACTCTGGTGGAGGCTCGTAGCGATTCTGACGTGCAAATCGATCGTCGAATTTGGGTATAGGGGCGAAAGACTAATCGAACCATCTAGTAGCTGGTTCCCGCCGAAGTTTCCCTCAGGATAGCAGAAACTCAATCAGATTTATGTGGTAAAGCGAATGATTAGAGGCCTTGGGGTTGCAACAACCTTAACCTATTCTCAAACTTTAAATATGTAAGAACAAGCTGTTTCTTGAAGAGTTTCTAGTGGGCCATTTTTGGTAAGCAGAACTGGCGATGCGGGATGAACCGAACGTGAAGTTAAGGTGCCGGAATCRACACTCATCAGACACCACAAAAGGTGTTAGTTCATCTAGACAGCAGGACGGTGGCCATGGAAGTCGGAATCCGCTAAGGAGTGTGTAACAACTCACCTGCCGAATGAACTAGCCCTGAAAATGGATGGCGCTCAAGTGTTGTACCCATACTTCACCGTTAATGTAGCAGCGACACATTAACGAGTAGGCGGGCGTGGAGGTGCTGAGAAGCCTTGGCAGTGATGCTGGGTGGAGCGGCCTCTAGTGCAGATCTTGGTGGTAGTAGCAAATATTCAAGTGAGATCCTTGAAGACTGAAGTGGAGAAAGGTTCCATGGTAACAGCAGTTGGACATGGGTGAGTCGATCCTAAGAGATAGGGAAACTCCGTTTTATATCGAAAGGGAATCCGGTTAATATTCCGGAACCAGAATGTAGAGTGGTAACACAAATGAACTTGGAGACGCTGGCAGGGGCCCCGGGAAGAGTTATCTTTTCTCCTTAACAGCCTCACCTTGAAATCAGTTTGTCTGGAGATAAGGTTCCATGGCTGGTAGAGCTCAGCGTTGGGTCCGGTGCGTTCTTGACAGCCCTTGAAAATCCAAGGGAATGTTTTACATCTGGTCGTACTCATAACCGCAGCAGGTCTCCTAGGTGAACAGCCTCTAGTTGATAGAACAATGTAGATAAGGGAAGTCGGCAAATTAGATCCGTAACTTCGGGAAAAGGATTGGCTCTAAGGGTTGGGTGTGTCGGGCCTTGGGGTTGGGACTGTCCTTTGGATGTGGAGGACCTTGGCGTGCTTCCGGCATACAATTAACAACCGACTTAGAACTGGTACGGACAAGGGGAATCTGACTGTCTAATTAAAACATAGCA-
		</sequence>
		<sequence>
			<taxon idref="Colacogloea_peniophorae_TUB_020324"/>
			AGCGGGAAGAGCTCAAATTTGTAATCTGGCACCGGTGTCCGAGTTGTAATCTCGAGAAGTGTTTTCCGCGCTAGACCGCATGTAAGTCTGTTGGAATACAGCGTCATAGGTGGTGACAACCCCGTACGTAATGCGGATGCTGTGATACACTTTCGAAGAGTCGAGTTGTTTGGGAATGCAGCTCAAATTGGGTGGTAAATTCCATCTAAAGCTAAATATTGGCGAGAGACCGATAGCGAACAAGTACCGTGAGGGAAAGATGAAAAGCACTTTGGAAAGAGAGTTAAA-AGTACGTGAAATTGTTGAAAGGGAAACGCTTGAAGTCAGACTTGCGTATTGGAGTTCAGCC----GCAAGGTGTATTTGCAGGCCAGCATCAGTTTTCGGGGGTACAAAAGGGTAAGGGGAAGGTGGCGGCTGTGTTATAGCCTCTGGATGTATCCTTGGGGACTGAGGAGCTTAGGATGCTGGTGGAATGGCTTTAAACGACCCGTCTTGAAACACGGACCAAGGAGTCTAACATGCTTGCGAGTATTTGGGTGCAAACCCGGATGCGTAATGAAAGTGGTGCACCATCGACCGATCCGGAATGATGGATTTGAGTAAGAGCACGTATGTTGGGACCCGAAAGATGGTGAACTATGCCTGAATAGGGTGAAGCCAGAGGAAACTCTGGTGGAGGCTCGTAGCGGTTCTGACGTGCAAATCGATCGTCAAATTTGGGTATAGGGGCGAAAGACTAATCGAACCATCTAGTAGCTGGTTCCTGCCGAAGTTTCCCTCAGGATAGCAGAAACTCAATCAGTTCTATGAGGTAAAGCGAATGATTAGAGGCCTTGGGGTTGAAACAACCTTAACCTATTCTCAAACTTTAAATATGTAGGAAGTCCTTGCTACTTAAAGAGTTTCTAGTGGGCCATTTTTGGTAAGCAGAACTGGCGATGCGGGATGAACCGAACGCGAGGTTAAGGTGCCGGAATTTACGCTCATCAGACACCACAAAAGGTGTTAGTTCATCTAGACAGCCGCACGGTGGCCATGGAAGTCGGAATCCGCTAAGGAGTGTGTAACAACTCAACGGCCGAATGAACTAGCCCTGAAAATGGATGGCGCTCAAGCGTGATACCCATACCTCGCCGTCAGCGCTCACGCGA--CGTTGACGAGTAGGCAGGCGTGGAGGTGTAAAGAAGCCTTGGCAGTGATGCCGGGTCGAACAGCCTCTAGTGCAGATCTTGGTGGTAGTAGCAAATATTCAAGTGAGAACCTTGAAGACTGAAGTGGGGAAGGGTTCCATGGTAACAGCAGTTGGACATGGGTGAGTCGGTCCTAAGAGATAGGGGAAATCCGTTTCATATCGAAAGGGAATACGGTTAAAATTCCGTAACCGGGATGTGGAACGGCGACGTAAATGAACTTGGAGACGCCGGTGAGGGCCCTGGGAAGAGTTATCTTTTCTCCTTTACAACCTAACCCTGGAATCGAATTATTCGGAGATAGGGTCTAATGGTTGGTAGAGCTTTGCGTGAAGTCCGGTGCGTCCTCAACGGCCCTTGAAAATCCGAGGGAATGTCTCACACCCGCTCGTACCCATATCCGCATCAGGTCCCCAAGGTGATCAGCCTCTAGTCCATAGAATAATGTAGATAAGGGAAGTCGGCAAAATAGATCCGTAACTTCGGGAAAAGGATTGGCTCATAGGGTAGGGTGCGTCGGGGCCTTGAGACGGGACTATGAGGCGGACTCGGCGTCCTTGGCCGGGCGTCTGGCGCACGTTTAACTACCAACTATGAACTGGTACGGACAAGGGGAATCTGACTGTCTAATTAAAACATAGCAT
		</sequence>
		<sequence>
			<taxon idref="Agaricostilbum_pulcherrinum_TUB_020329"/>
			AGTGGGAAGAGCTCAACTTTGTAATCTGGCTGCGCAGTCCGAGTTGTAGTCTAAAGAAGCATGATCCGCGCCGGCCTTTGGGCATGTCTGTTGGAACGCAGTGTCAAAGAGGGTGATAATCCCGTACATACCAAAGACGATGTGGTCTGCTCTCTAAGAGTCGAGTTGTTTGGGAATGCAGCTCTAATTGGGTGGTAAATTCCATCTAAAGCTAAATATCGACGAGAGACCGATAGCGAACAAGTACAGTAATGGAAAGATGAAAAGTAGCCTGCAGAGGCAATGAAACAATACGTGAAACCGTTTGTAGGGAAGCGATGGAACCTTTTCACGCT-GCGAGGGTTCAGCCTTTGGATTGGTGTATTTGCGGACCAGCATCAGTTTGCTTCGCAGTATAAGGGTGATTGGAACGTGGCGGGAGTGTTATAGCCTCTGGATGCTGCGTCGCAGACTGAGGAACTTAGGATGCTGGGCGAATGGGTTTCAACGACCCGTCTTGAAACACGGACCAAGGAGTCTAACATGCCTGCGAGTGTTTGAGTGCAAACTCGAGCGCGAAATGAAAGTGCTGCACCATCGACCGGTCTTGACGGATGGATCTGAGTAAGAGCATGTATGTTGGGACCCGAAAGATGGTGAACTATGCCTGAATAGGGTGAAGTCAGGTGAAAACCTGATGGAGGCTCGTAGCGGTTCTGACGTGCAAATCGATCGTCAAATTTGGGTATAGGGGCGAAAGACTAATCGAACCATCTAGTAGCTGGTTCCTGCCGAAGTTTCCCTCAGGATAGCAGAAGCTCAATTAGTTCGATGAGGTAGAGCGAATGATTAGAGGTCTTGGGGATGTAACATCCTTAACCTATTCTCAAACTTCCAATATGTCGGATGCCGTTGTCGCTTAAAGAGTTTCTAGTGGGCCATTTTTGGTAAGCAGAACTGGCGATGCGGGATGAACCGAACGTGGAGTTAAGGTGCCGGAGTGGACGCTCATCAGACACCACAAAAAGTGTTGATTCATCTAGACAGTTGGACGGTGGCCATGGAAGTCGGAACCCGCTAAGGATCGTGTAACAACGCACCAACCGAATGAATCAGCCTTGAAAATGGATGGCGCTTAAGCGTCCCACCCATACTCCACCGTTGGCGCT-AGACCATGCGTCAACGAGTAGGCAGGCGTAGAGGTGTGTTGAAGCCTTGGACGTAAGTCTGGGTCGAACAGCCTCTAGTGCAGATCTTGGTGGAAGTAGCAAATAGCAAAGTGAGAACCTTTGTGACTGAAGTGGGGAAGGGTTCCATGTAAACCGCAAAGGAACATGGGTTAGTCGGTCCTAAGCAACAAGGTAGCTCTG-CTGATTGCGAAAGGGAATGAGGTTAATATTCCTCAACCGGGATGTGGAATGGCAACGTAATTGCCCTTGGAAACGCCGGTGAGCATTCTGGAAAGAGTTCTCTTTTCTCTTTAACAATTAGACCCTGGAATCAGATTATCTGGAGATAGGGTGACACGGTTGGCAGAGCGCTGCGCAGCGTCCGGTGCATGCTCAACGGTCCGTGAAAATCCAAGCAAATGTTTCACACCCGCTCGTACCCATATCCGCATCAGGTCCCCAAGGTGATCAGCCTCTAGTCCATAGAATAATGTAGATAAGGGAAGTCGGCAAAATGGATCCGTAACTTCGGGATAAGGATTGGCTCATAGGACTGGGCTAGTCGGGCCTTTGGACCAGAACTACCGGGCGGATGTGGACGGCTTAGGCGGGCTTCCGGCTAGCGCTTAACAGTCAACTATGAACTGGTACGGACAAGGGGAATCTGACTGTCTAATTAAAACATAGCAT
		</sequence>
		<sequence>
			<taxon idref="Cystofilobasidium_capitatum_TUB_020320"/>
			AGCGGGAAGAGCTCAAATTTAAAATCTGGCAGTATTGTCCGAATTGTAATCTCGAGAAGTGTTTTCCGCGTTGGCCTGTGCACAAGTCCCTTGGAACAGGGCGTCATAGAGGGTGAGAATCCCGTCCTTGGCACAGATACTGTGATACACTCTCAATGAGTCGAGTTGTTTGGGAATGCAGCTCAAAATGGGAGGTAAATTCCTTCTAAAGCTAAATACTGGCGAGAGACCGATAGCGAACAAGTACCGTGAGGGAAAGATGAAAAGCACTTTGGAAAGAGAGTCAAACAGTACGTGAAATTGTTGAAAGGGAAACGATTGAAGTCAGTCGTGCCTGCCTAGATTCAGCCTTC----TGGTGTATCGGCAGGTCAGCATCAGTTTGGGAGGGTTAACAAGGGGATTAGGAATGTGGCGGTTGTGTTATAGCCTTCGTATTGATCTTGCTGGACTGAGGAACTTAGGATGCTGGCATAATGGCTTTAAACGACCCGTCTTGAAACACGGACCAAGGAGTCTAACATGTTTGCGAGTCTTTGGGTGAAAACCCATGGGCGTAATTAATGTACAGCACCATCGACCGATCTGGAGTGATGGATTTGAGTAAGAGCACATATGTTGGGACCCGAAAGATGGTGAACTATGCCTGAATAGGGCGAAGCCAGAGGAAACTCTGGTGGAGGCTCGTAGCGATTCTGACGTGCAAATCGATCGTCAAATTTGGGTATAGGGGCGAAAGACTAATCGAACCATCTAGTAGCTGGTTCCTGCCGAAGTTTCCCTCAGGATAGCAGAAACTCGATCAGTTTTATGAGGTAAAGCGAATGATTAGAGGCCTTGGGGATGTAACATCCTTAACCTATTCTCAAACTTTAAATATGTAAGAAGCCCTCTTCACTTAAAGAGTTTCTAGTGGGCCATTTTTGGTAAGCAGAACTGGCGATGCGGGATGAACCGATCGCGAGGTTAAGGTGCCGGAATACACGCTCATCAGACACCACAAAAGGTGTTAGTTCATCTAGACAGCAGGACGGTGGCCATGGAAGTCGGAATCCGCTAAGGAGTGTGTAACAACTCACCTGCCGAATGAACTAGCCCTGAAAATGGATGGCGCTCAAGCGTGTTACCCATACCTCGCCGTCAGCGTTAATGTGACGCGCTGACGAGTAGGCAGGCGTGGAGATGTGAAGAAGCCTTGGCAGTGATGCTGGGTGAAACAGTCTCTAGTGCAGATCTTGGTGGTAGTAGCAAATATTCAAGTGAGAACCTTGAAGACTGAAGTGGAGAAAGGTTCCATGGTAACAGCAGTTGGACATGGGTTAGTCGATCCTAAGAGATAGGGAAACTCCGTTTTATATCGAAAGGGAATCCGGTTAAGATTCCGGAACCAGAATGTGGGACGGTAACGTAAATGAAGTTGGAGACACTGGCAGGAGCCCTGGGAAGAGTTCTCTTTTCTCCTTAACCGCCTAACCTTGAAATCGGATTATCCGGAGCTAAGGTCGAATGGTGGGTAGAGCTCAGCGCTGGGTCCGGTGCGTTCCTGACAGTCCTTGAAAATCCAACGGAACGTTTCACGTCTGGTCGTACTCATAACCGCAGCAGGTCTCCAAGGTGAACAGCCTCTAGTTGATAGAACAATGTAGATAAGGGAAGTCGGCAAAATAGATCCGTAACTTCGGGATAAGGATTGGCTCTAAGGGTTGGGTGCGTTGGGCTGTTGGGACGGCACTATGGGGCGGAGGTGAATGGCTTCAGCGGGCGTCTGGCGTACAATTAACAACCAACTTA-------------------------------------------------
		</sequence>
		<sequence>
			<taxon idref="Bartheletia_paradoxa_RB_3118"/>
			AGCGGGAAGAGCTCAAATTTAAAATCTGGCGGCGTCGTCCGAATTGTAGTCTAGAGAAGTGTTTTCCGCGCCGGACTTTGTACAAGTCCCTTGGAACAGGGCGTCATAGAGGGTGAGAATCCCGTACTTGACGAAGATCCTGTGATACACTTTCTAAGAGTCGAGTTGTTTGGGAATGCAGCTCAAAACGGGTGGTAAATTCCATCTAAAGCTAAATATTGGTGGGAGACCGATAGCGAACAAGTACCGTGAGGGAAAGATGAAAAGCACTTTGGAAAGAGAGTTAAACAGTACGTGAAATTGTTAAAAGGGAAACGATTGAAGTCAGTCATGTTCGGAGAGACTCAGCTTTATGTTTAGTGCACGAACGGGCCAACATCAATTTTGATCGACGGAAAAGGGTGTCAGGAACGTGGCGGGAGTGTTATAGCCTTCGTATACGTCGGTTGGGATTGAGGAGCTTAGGATGTTGGCATAATGGCTTTAAACGACCCGTCTTGAAACACGGACCAAGGAGTCTAACATATCTGCGAGTATTTGGGTGTAAACCCGGATGCACAATGAAAGTAGAGCAGCATCGACCGATCTGGAATGATGGATTTGAGTAAGAGCATATATGTTGGGACCCGAAAGATGGTGAACTATGCCTGAATAGGGCGAAGCCAGAGGAAACTCTGGTGGAGGCTCGTAGCGATTCTGACGTGCAAATCGATCGTCAAATTTGGGTATAGGGGCGAAAGACTAATCGAACCATCTAGTAGCTGGTTCCTGCCGAAGTTTCCCTCAGGATAGCAGAAACTCGATCAGTTTTATGAGGTAAAGCGAATGATTAGAGGCCTTGGGGATGAAACATCCTTAACCTATTCTCAAACTTTAAATATGTAAGAAGCGCTTCTCACTTAAAGAGTTTCTAGTGGGCCATTTTTGGTAAGCAGAACTGGCGATGCGGGATGAACCGATCGCGAGGTTAAGGTGCCGGAATACACGCTCATCAGACACCACAAAAGGTGTTAGTTCATCTAGACAGCAGGACGGTGGCCATGGAAGTCGGAATCCGCTAAGGAGTGTGTAACAACTCACCTGCCGAATGAACTAGCCCTGAAAATGGATGGCGCTCAAGCGTGTTACCCATACCTCGCCGTCAGCGTTAATGCGATGCGCTGACGAGTAGGCAGGCGTGGAGGTGTGAAGAAGCCTTGGCAGTGATGCTGGGTGAAACGGCCTCTAGTGCAGATCTTGGTGGTAGTAGCAAATATTCAAGTGAGAACCTTGAAGACTGAAGTGGAGAAAGGTTCCATGGTAACAGCAGTTGGACATGGGTTAGTCGATCCTAAGAGATAGGGAAGCTCCGTTTTATATCGAAAGGGAATCCGGTTAAAATTCCGGAACCAGGATGAGGAACGGCAACGTAAATGAACTTGTAGACGTCGGTGGGGGCCCTGGGAAGAGTTTTCTTTTCTCCTTTACAGTCTAACCCTGAAATCGGATTATCCGGAGCTAGGGTTCAATGATTGGTAGAGCTCGGCGCCGAGTCCGGTGCGTCCCCAACGATCCTTGAAAATACAAGGGAATGTTTCTCGCCTGGTCGTACTCATAACCGCAGCAGGTCTCCAAGGTGAACAGCCTCTAGTTGATAGAACAATGTAGATAAGGGAAGTCGGCAAAATAGATCCGTAACTTCGGGAAAAGGATTGGCTCTAAGGGTTGGGTATGTTGGGTCTTCAGGCTGGGATTACGGGGCGAACGTGGAGAGTGTTGACCGGCGTCCGGCATACATTTAACAACCGACTTAGAACTGGTACGGACAAGGGGAATCTGACTGTCTAATTAAAACATAGCAT
		</sequence>
		<sequence>
			<taxon idref="Tilletia_olida_RB_2063"/>
			---------------------------GGCACCGGTGTCCGCATTGTAATCTCGAGAAGTAGTTTCTGTGCCGGACCATGTACAAGTTCCTTGGAATAGGACATCAGAGAGGGTGAGAATCCCGTACTTGACATGGACC-TGTGATCTACTCTCTATGAGTCGAGTTGTTTGGGAATGCAGCTCAAAATGGGTGGTAAATTCCATCTAAAGCTAAATATTGGGGAGAGACCGATAGCGAACAAGTACCGTGAGGGAAAGATGAAAAGCACTTTGGAAAGAGAGTTAAACAGTACGTGAAATTGTCAAAAGGGAAGCGCTTGAGGTTAGACATGCATG-CAGTATTCAACCTTTGGATTGGCGTATGTGCAGGCCAGCATCGGTTTTGTCTGCTGGATAATAGTAGGAGAAATGTGGCGGATGTGTTATAGTCTTTGGATACAGTGGATGGGACCGAGGAACTTAGGATGCTGGCGTAATGGCCTTAAGCGGCCCGTCTTGAAACACGGACCAAGGAGTCTAACATATTTGCGAGTCTTTGGGTGCAAACCCATAGGCGTAATGAAAGTGGTGCACCATCGACCGATCCGGAAGGATGGATTTGAGTACGAGCACATATGTTGGGACCCGAAAGATGGTGAACTATGCCTGAATAGGGCGAAGCCAGAGGAAACTCTGGTGGAGGCTCGTAGCGATTCTGACGTGCAAATCGATCGTCAAATTTGGGTATAGGGGCGAAAGACTAATCGAACCATCTAGTAGCTGGTTCCTGCCGAAGTTTCCCTCAGGATAGCAGAAACTCGATCAGTTTTATGAGGTAAAGCGAATGATTAGAGGCCTTGGGGATGTAACATCCTTAACCTATTCTCAAACTTTAAATATGTAAGAAGTCCTTGTTACTTAGAGAGTTTCTAGTGGGCCATTTTTGGTAAGCAGAACTGGCGATGCGGGATGAACCGATCGTGAGGTTAAGGTGCCGGAATACACGCTCATCAGACACCACAAAAGGTGTTAGCACATCTAGACAGCAGGACGGTGGCCATGGAAGTCGGAATCCGCTAAGGAGTGTGTAACAACTCACCTGCCGAATGTGCTAGCCCTGAAAATGGATGGCGCTTAAGCGTGTTACCCATACCTCACCGTCAGTGTTGTAGCGACGCGCTGACGAGTAGGCAGGCGTGGAGGTGTGACGAAGCTTAGGCAGTGATGCCGAGTGAAACAGCCTCTAGTGCAGATCTTGGTGGTAGTAGCAAATATTCAAGTGAGAACCTTGAAGACTGAAGTGGAGAAAGGTTCCATGGTAACAGCAGTTGGACATGGGTTAGCCGATCCTAAGAGATAGGGAAATTCCGTATTATATCGAAAGGGAATCCGGTTAAGATTCCGGAGCCAGGATGTGGGACGGTAACGTAACTGAACTAGGAGACGTCGGCGAGAGCCCTGGGAAGAGTTATCTTTTCTCCTTAACAGTCTCACCTTGAAATCGGATTATCCGGAGCTAAGGTAGTATGGCTGGCAGAGCCCAGCGTTGGGTCCGGTGCGCTCTCGACGGCCCTTGAAAATCCTAGGGAACGTTTCACGCCTGGTCGTACTCATAACCGCAGCAGGTCTCCAAGGTGAACAGCCTCTAGTTGATAGAATAATGTAGATAAGGGAAGTCGGCAAATTAGATCCGTAACTTCGGGAAAAGGATTGGCTCTAAGGCTTGGGTGCATCGGGGGTTGGTGCTTGGACTGACGGATGGACTTGGATCGCCTTCCTGGATGACTGGTGCACGATTAACAAGCGACTTAGAACTGGTACGGACAAGGGGAATCTGACTGTCTAATTAAAACATAGCAT
		</sequence>
		<sequence>
			<taxon idref="Exobasidium_vaccinii_TUB_019109"/>
			AGCGGGATGAGCTCAAATTTGAAAGCTGGCAGTAATGTCCGCGTTGTAATCTCGAGAGTTGTTTTCCGCGCTGGACCACGTACAAGTTCCTTGGAATAGGATGTCATAGAGGGTGAAAATCCCGTACTTGATGTGGACGCTGTGATACATCTTCGAAGAGTCGAGTTGTTTGGGAATGCAGCTCAAAATGGGTGGTAAATTCCATCTAAAGCTAAATATTGGGGAGAGACCGATAGCGAACAAGTACCGTGAGGGAAAGATGAAAAGCACTTTGGAAAGAGAGTTAAACAGTACGTGAAATTGTCAAAAGGGAAGCATTTGAAGTCAGACGTGTATTGTAGTATTCAGCCTTGTGCTTGGTGTATTTACAGGCCAACATCAGTTTTGAATGACGGATAAGGGTATTAAGAATGTGGCGGATGTGTTATAGCTTCTGGATACGTCGTTTGGGACTGAGGAGCTTAGGATGTTGGCGTAATGGCTTTAAGTGACCCGTCTTGAAACACGGACCAAGGAGTCTAACATGTCTGCGAGTCTTTGGGTGCAAACCCGTGGGCGCAATGAAAGTGGAGCACCATCGACCGATCCAGAGTGACGGATTTGAGTAAGAGCATATATGTTGGGACCCGAAAGATGGTGAACTATGCCTGAATAGGGTGAAGCCAGAGGAAACTCTGGTGGAGGCTCGTAGCGGTTCTGACGTGCAAATCGATCGTCAAATTTGGGTATAGGGGCGAAAGACTAATCGAACCATCTAGTAGCTGGTTCTTGCCGAAGTTTCCCTCAGGATAGCAGAAACTCGATCAGTTTTATGAGGTAAAGCGAATGATTAGAGGCCTTGGGGATGAAACATCCTTAACCTATTCTCAAACTTTAAATATGTAAGAAGTCCTTGTTACTTAAAGAGTTTCTAGTGGGCCATTTTTGGTAAGCAGAACTGGCGATGCGGGATGAACCGATCGTGGGGTTAAGGTGCCGGAATACACGCTCATCAGACACCACAAAAGGTGTTAGTTCATCTAGACAGCAGGACGGTGGCCATGGAAGTCGGAATCCGCTAAGGACTGTGTAACAACTCACCTGCCGAATGAACTAGCCCTGAAAATGGATGGCGCTTAAGCGTGTTACCCATACCCCACCGTTGACGTTGGAGCGATGTGTCAACGAGTAGGCAAGCGTGGAGGTGTGTAGAAGCTTTGGCAGTGATGCTGAGTGGAACAGCCTCTAGTGCAGATCTTGGTGGTAGTAGCAAATATTCAAGTGAGAACCTTGAAGACTGAAGTGGAGAAAGGTTCCATGGTAACAGCAGTTGGACATGGGTTAGTCGATCCTAAGAGCTAGGGTAGTTCCGATTCAGCTCAAAAGGGAAGCTGGTTAAGATTCCAGCACTGGGATGTGGGATGGCAACATAATTGAACTAGGAGACGTCGGCGAGGATCCTGGGAAGAGTTATCTTTTCTCCTTGACAGTCTGACCCTGAAATCGGATCATCCGGAGCTAGGGTTTGATGATTGGTAGAGCTCGACGTCGGGTCCGGTGCATTCTCGACGGCCCTTGAAAATCCTAGGGAACGTTTCACACCTAGTCGTACTCATAACCGCAGCAGGTCTCCAAGGTGAACAGCCTCTAGTTGATAGAATAATGTAGATAAGGGAAGTCGGCAAATTAGATCCGTAACTTCGGGAAAAGGATTGGCTCTAAGGGTTGGGTGCTTTGGATCTTGGGGCTTGGACTGCAAGATGGACTCGGATGGGCC----TCGTATTCAGGGTACAATAAACAACCGACTTAGAACTGGTACGGACAAGGGGAATCTGACTGTCTAATTAAAACATAGCAT
		</sequence>
		<sequence>
			<taxon idref="Wallemia_sebi_CBS_120010"/>
			AGAGGGAAAAGCTCAAATTTAAAAGCTGTTGTCGGCAACCGCATTGTAATCTCAAGAAGTGTTTTCGATTGTAGCCTGCGTATAAGTACCTTGGAATAGGTTGGCATAGAGGGTGAAACTCCCGTCTTTGATGCAGATTATGTGATACACTTTCTAAGAGTCGAGTTGTTTGGGAATGCAGCTCAAAATGGGTGGTAAATTCCATCTAAAGCTAAATATTGGCCTGAGACCGATAGCGAACAAGTACCGTGAGGGAAAGATGAAAAGCACTTTGGAAAGAGAGTCAAACAGAACGTGAAATTGCTGAAAGGGAAGCGTTTGAAGTTAGTCTGATAGGAGTTGTTCAATTGTTAGTTTCAATGTATTTATCGGTCAACATCAATTTTGATTGATGGATAAAGGTAATAGGAATGTGGCTGTAGTGTTATAGACTTCATAAACATTGATTGAGATTGAGGAACTAAGGATGTTGACAAAATAGCTTTAAGCGACCCGTCTTGAAACACGGACCAAGGAGTCTAACATATCTGCGAGTATTTGAGTGCAAACTCGAATGCGTAATGAAAGTGCTGCAACATCGACCGATCTGGAATGATGGATTTGAGTAAGAGCATATATGTTGGGACCCGAAAGATGGTGAACTATGCCTGAATAGGGTGAAGCCAGAGGAAACTCTGGTGGAGGCTCGTAGCGGTTCTGACGTGCAAATCGATCGTCAAATTTGGGTATAGGGGCGAAAGACTAATCGAACCATCTAGTAGCTGGTTCCTGCCGAAGTTTCCCTCAGGATAGCAGACACTTGATCAGTTTTATGTGGTAAAGCGAATGATTAGAGGCCTAGGGGATGAAACATCCTTTACCTATTCTCAAACTTTAAATATGTAAGAGGCTCTTGTTACTTTAAAAGTGTCTAGTGGGCCATTTTTGGTAAGCAGAACTGGCGATGCGGGATGAACCGATCGTGGGGTTAAGGTGCCGGAATATACGCTCATCAGACACCACAAAAGGTGTTAGTTCATCTAGACAGCAGGACGGTGGCCATGGAAGTCGGAATCCGCTAAGGAGTGTGTAACAACTCACCTGCCGAATGAACTAGCCCTGAAAATGGATGGCGCTTAAGCGTATTACCCATACCCCACCGTTAATGATTTAGTGATTCATTAACGAGTAGGCAGGCGTGGAGATGTATAGAAGCTTTGACAGTGATGTTGAGTGGAACAGTCTCTAGTGCAGATCTTGGTGGTAGTAGCAAATATTCAAGTGAGAACCTTGAAGACTGAAGTGGAGAAAGGTTCCATGATAACTGCATTTGAACATGGGTTAGTCGATCCTAAGAGATAGGGAAACTCCGTTTTATATCGAAAGGGAATCAGGTTAAAATTCCTGAACCAGGATGTGGAGCGGTAACGCAAATGAACTTGGAGACACTAGCAAAAACCCTGGGAAGAGTTATCTTTTCTTTTTAACAATCTTACCTTGAAATCGAATTGTTCGGAGCTAAGGTTTAATGATTGGTAGAGCTTGATGTCAAGTCCGGTGCGTTTTTGATAGTCCTTGAAAATCCAAGGGAATGTTTCACACCTGGTCGTACTCATAACCGCAGCAGGTCTCCTAGGTGAATAGCCTCTAGTTGATAGAACAATGTAGATAAGGGAAGTCGGCAAAATAGATCCGTAACTTCGGGATAAGGATTGGCTCTAAGGGTTAGGTATATTGGGGTATAGGTTTAAAGTTGTGAAGTTGACATGGAAGGCTATACCGGACGTCTGGTATACAATTAATAACCAACTTAGAACTGGTACGGACAAGGGGAATCTGACTGTCTAATTAAAACATAGC--
		</sequence>
		<sequence>
			<taxon idref="Macrolepiota_procera_TUB_019063"/>
			AGCGGGAAGAGCTCAAATTTAAAATCTGGCGGTGCCGTCCGAGTTGTAATCTAGAGAAGTGCTGCCCGCGCTGGACCGTGTACAAGTCTCCTGGAATGGAGCGTCATAGAGGGTGAGAATCCCGTCTCTGACACGGACTATGTGGTACGCTCTCAAAGAGTCGAGTTGTTTGGGAATGCAGCTCAAAATGGGTGGTAAATTCCATCTAAAGCTAAATATTGGCGAGAGACCGATAGCGAACAAGTACCGTGAGGGAAAGATGAAAAGAACTTTGGAAAGAGAGTTAAACAGTACGTGAAATTGCTGAAAGGGAAACGCTTGAAGTCAGTCGCGTTGGCCGGGGATCAGCCTCGTGCGTGGTGTATTGACGGGTCAGCATCAATTTTGACCGCTGGAAAAAGGCTTGGGGAATGTGGCGGCTGTGTTATAGCCCTCACATACAGCGGTTGGGATTGAGGAGCTTAGGATGCTGGCATAATGGCTTTAAGCGACCCGTCTTGAAACACGGACCAAGGAGTCTAACATGCCTGCGAGTGTTTGGGTGAAAACCCGAGCGCGTAATGAAAGTGGAGCATCGACGCCCGGACCAGAGGGACGGATCCGCGGTAGAGCATGTATGTTGGGACCCGAAAGATGGTGAACTATGCCTGAATAGGGTGAAGCCAGAGGAAACTCTGGTGGAGGCTCGTAGCGATTCTGACGTGCAAATCGATCGTCAAATTTGGGTATAGGGGCGAAAGACTAATCGAACCATCTAGTAGCTGGTTCCTGCCGAAGTTTCCCTCAGGATAGCAGAAACTCAATCAGATTTATGTGGTAAAGCGAATGATTAGAGGCCTTGGGGTTGAAACAACCTTAACCTATTCTCAAACTTTAAATATGTAAGAACGAGCCGTTTCTTGAAGAGTTTCTAGTGGGCCATTTTTGGTAAGCAGAACTGGCGATGCGGGATGAACCGAACGCGAGGTTAAGGTGCCGGAATTCACGCTCATCAGACACCACAAAAGGTGTTAGTTCATCTAGACAGCAGGACGGTGGCCATGGAAGTCGGAACCCGCTAAGGAGTGTGTAACAACTCACCTGCCGAATGAACTAGCCCTGAAAATGGATGGCGCTTAAGCGTGATACCCATACCTCGCCGTCAGCGTTGAAGTGACGCGCTGACGAGTAGGCAGGCGTGGAGGTGTGAAGAAGCCTTGGCAGTGATGCTGGGTGAAACGGCCTCTAGTGCAGATCTTGGTGGTAGTAGCAAATATTCAAGTGAGAACCTTGAAGACTGAAGTGGAGAAAGGTTCCATGGTAACAGCAGTTGGACATGGGTCAGTCGATCCTAAGAGATAGGGAAGCTCCGTTTCATATCGAAAGGGAATCCGGTTAAAATTCCGGAACCAGGATGTGGAACGGCAACGTAACTGAACTTGGAGACATTGGCAGGAGCCCCGGGAAGAGTTATCTTTTCTCCTTAACAGTCTCACCCTGAAATCAGATTGTCTGGAGCTAGGGTTCAATGACTGGTAGAGCACAACGTTGTGTCCGGTGCGTTCCTGACAATCCTTGAAAATCCAAGGGAATGTTTCACACCTGGTCGTACTCATAACCGCAGCAGGTCTCCAAGGTGAACAGCCTCTAGTTGATAGAACAATGTAGATAAGGGAAGTCGGCAAAATAGATCCGTAACTTCGGGAAAAGGATTGGCTCTAAGGGTTGGGTGTGTCGGGCCTTGGAGCTGGGACTGCTGGGTGGACGTGGATGACCTTGGCGGGCGTCCGGCGCACGCTTAACAACCAACTTAGAACTGGTACGGACAAGGGGAATCTGACTGTCTAATTAAAACATAGCAT
		</sequence>
		<sequence>
			<taxon idref="Tephrocybe_rancida_TUB_019068"/>
			AGCGGGAAAAGCTCAAATTTAAAATCTGGTAGTGCTGCCCGAGTTGTAATMTAGAGAAGCATTATCCGCGCTGGACCGTGTACAAGTCTCCTGGAACGGAGCGTCATAGAGGGTGAGAATCCCGTCTTTGACACGGACTATGTGATGTGCTCTCAAAGAGTCGAGTTGTTTGGGAATGCAGCTCTAAATGGGTGGTAAATTCCATCTAAAGCTAAATATTGGCGAGAGACCGATAGCGAACAAGTACCGTGAGGGAAAGATGAAAAGAACTTTGGAAAGAGAGTTAAACAGTACGTGAAATTGTTGAAAGGGAAACGCTTGAAGTCAGTCGCGTTTGCCGGGGATCAACCTTGTGCTTGGCTTATAGACGGGTCAGCATCAATTTTGAYCGGTGGATAAAGGCTAGGGGAATGTGGCGGGTGTGTTATAGCCCTCGCATACATCGGTTGGGATTGAGGAGCTTAGGATGCTGGCATAATGGCTTTAATCGACCCGTCTTGAAACACGGACCAAGGAGTCTAACATGCCCGCGAGTGTTTGGGTGAAAACCCGAGCGCGCAATGAAAGTGGAGCATCGACGCCCGGACCAGAGTGACGGTCCCGCGGTAGAGCGTGTATGTTGGGACCCGAAAGATGGTGAACTATGCCTGAATAGGGTGAAGCCAGAGGAAACTCTGGTGGAGGCTCGTAGCGATTCTGACGTGCAAATCGATCGTCGAATTTGGGTATAGGGGCGAAAGACTAATCGAACCATCTAGTAGCTGGTTCCTGCCGAAGTTTCCCTCAGGATAGCAGAAACTCAGTCAGATTTATGTGGTAAAGCGAATGATTAGAGGCCTTGGGGTTGCAACAACCTTAACCTATTCTCAAACTTTAAATATGTAAGAACGAGCCGTCTCTTGAAGAGTTTCTAGTGGGCCATTTTTGGTAAGCAGAACTGGCGATGCGGGATGAACCGAACGCGAGGTTAAGGTGCCGGAATTCACGCTCATCAGACACCACAAAAGGTGTTAGTTCATCTAGACAGCAGGACGGTGGCCATGGAAGTCGGAATCCGCTAAGGAGTGTGTAACAACTCACCTGCCGAATGAACTAGCCCTGAAAATGGATGGCGCTTAAGCGTGATACCCATACCTCGCCGTCAGCGTTGAAGTGACGCGCTGACGAGTAGGCAGGCGTGGAGGTGTGAAGAAGCCTTGGCAGTGATGCTGGGTGAAACGGCCTCTAGTGCAGATCTTGGTGGTAGTAGCAAATATTCAAGTGAGAACCTTGAAGACTGAAGTGGAGAAAGGTTCCATGGTAACAGCAGTTGGACATGGGTCAGTCGATCCTAAGAGATAGGGAAGCTCCGTTTCATATCGAAAGGGAATCCGGTTAAAATTCCGGAACCAGGATGTGGAACGGCAACGTAACTGAACTTGGAGACACTGGCAGGGGCCCCGGGAAGAGTTATCTTTTCTCCTTAACAGCCTAACCCTGAAATCAATTTGTTTGGAGCTAGGGTTCAATGGTTGGTAGAGCACAACGTTGTGTCCGGTGCGTTCTTGACAGTCCTTGAAAATCCAAGGGAATGTTTCACACCTGGTCGTACTCATAACCGCAGCAGGTCTCCAAGGTGAACAGCCTCTAGTTGATAGAACAATGTAGATAAGGGAAGTCGGCAAAATAGATCCGTAACTTCGGGAAAAGGATTGGCTCTAAGGGTTGGGTGTGTCGGGCCTTGGAGCTGGGACTGCTAGGTGGACGTGGATGACCTTGGCGGGCGTCCGGCGCACGCTTAACAACCGACTTAGAACTGGTACGGACAAGGGGAATCTGACTGTCTAATTAAAACATAGCA-
		</sequence>
		<sequence>
			<taxon idref="Leucocoprinus_birnbaumii_TUB_019062"/>
			AGCGGGAAAAGCTCAAATTTAAAATCTGGCGGTGCCGTCCGAGTTGTAATCTAGAGAAGTGATGCCCGCGCTGGACCGTGTACAAGTCTCCTGGAATGGAGCGTCATAGAGGGTGAGAATCCCGTCTCTGACACGGACTATGTGGTACGCTCTCAAAGAGTCGAGTTGTTTGGGAATGCAGCTCAAAATGGGTGGTAAATTCCATCTAAAGCTAAATATTGGCGAGAGACCGATAGCGAACAAGTACCGTGAGGGAAAGATGAAAAGAACTTTGGAAAGAGAGTTAAACAGTACGTGAAATTGCTGAAAGGGAAACGCTTGAAGTCAGTCGCGTTGGCCGGGGATCAGCCTCGTGCGTGGTGTATTGACGGGTCAGCATCAATTTTGACCGCTGGAAAAAGGCTTGAGGAATGTGGCGGCTGTGTTATAGCTTTCACATACAGCGGTTGGGATTGAGGWGCTTAGGATGCTGGCATAATGGCTTTAAGCGACCCGTCTTGAAACACGGACCAAGGAGTCTAACATGCCTGCGAGTGTTTGGGTGAAAACCCGAGCGCGTAATGAAAGTGGAGCATCGACGCCCGGACCAGAGGGACGGATCCGCGGTAGAGCATGTATGTTGGGACCCGAAAGATGGTGAACTATGCCTGAATAGGGTGAAGCCAGAGGAAACTCTGGTGGAGGCTCGTAGCGATTCTGACGTGCAAATCGATCGTCAAATTTGGGTATAGGGGCGAAAGACTAATCGAACCATCTAGTAGCTGGTTCCTGCCGAAGTTTCCCTCAGGATAGCAGAAACTCAATCAGATTTATGTGGTAAAGCGAATGATTAGAGGCCTTGGGGTTGAAACAACCTTAACCTATTCTCAAACTTTAAATATGTAAGAACGAGCCGTTTCTTGAAGAGTTTCTAGTGGGCCATTTTTGGTAAGCAGAACTGGCGATGCGGGATGAACCGAACGCGAGGTTAAGGTGCCGGAATTCACGCTCATCAGACACCACAAAAGGTGTTAGTTCATCTAGACAGCAGGACGGTGGCCATGGAAGTCGGAATCCGCTAAGGAGTGTGTAACAACTCACCTGCCGAATGAACTAGCCCTGAAAATGGATGGCGCTTAAGCGTGATACCCATACCTCGCCGTCAGCGTTGAAGTGACGCGCTGACGAGTAGGCAGGCGTGGAGGTGTGAAGAAGCCTTGGCAGTGATGCTGGGTGAAACGGCCTCTAGTGCAGATCTTGGTGGTAGTAGCAAATATTCAAGTGAGAACCTTGAAGACTGAAGTGGAGAAAGGTTCCATGGTAACAGCAGTTGGACATGGGTCAGTCGATCCTAAGAGATAGGGAAGCTCCGTTTCATATCGAAAGGGAATCCGGTTAAAATTCCGGAACCAGGATGTGGAACGGCAACGTAACTGAACTTGGAGACGTTGGCAGGAGCCCCGGGAAGAGTTCTCTTTTCTCCTTAACAGCCTCACCCTGAAATCAGATTGTCTGGAGCTAGGGTTCAATGGCTGGTAGAGCACAACGTTGTGTCCGGTGCGTTCTTGACAATCCTTGAAAATCCAAGGGAATGTTTCACACCTGGTCGTACTCATAACCGCAGCAGGTCTCCAAGGTGAACAGCCTCTAGTTGATAGAACAATGTAGATAAGGGAAGTCGGCAAAATAGATCCGTAACTTCGGGAAAAGGATTGGCTCTAAGGGTTGGGTGTGTCGGGCCTTGGAGCTGGGACTGCTGGGTGGACGTGGATGGCCTTGGCGGGCGTCCGGCGCACGCTTAACAACCGACTTAGAACTGGTACGGACAAGGGGAATCTGACTGTCTAATTAAAACATAGCAT
		</sequence>
		<sequence>
			<taxon idref="Termitomyces_poonensis_CBS_20090"/>
			AGCGGGAAAAGCTCAAATTTAAAATCTGGTAGTGCTGCCCGAGTTGTAATCTAGAGAAGCATTATCCGCGCTGGACCGTGTATAAGTGTTCTGGAATGGACCATCATAGAGGGTGAGAATCCCGTCTTTGACACGGACTCTGTGATGTGCTCTCAAAGAGTCGAGTTGTTTGGGAATGCAGCTCTAAATGGGTGGTAAATTCCATCTAAAGCTAAATATTGGCGAGAGACCGATAGCGAACAAGTACCGTGAGGGAAAGATGAAAAGAACTTTGGAAAGAGAGTTAAACAGTACGTGAAATTGCTGAAAGGGAAACGCTTGAAGTCAGTCGCGTTGGCTGGGGATCAACCTTGTGCTTGGCTTATTGACGGGTCAGCATCAGTTTTGACCGGTGGATAAAGGCTAGGGGAATGTGGCGGGTGTGTTATAGCCCTCATATACACTGGTTGGGACTGAGGAGCTTAGGATGCTGGCATAATGGCTTTAAGCGACCCGTCTTGAAACACGGACCAAGGAGTCTAACATGCCCGCGAGTGTTTGGGTGAAAACCCGAGCGCGTAATGAAAGTGGAGCATCGACGCCCGGACCAGAGTGACGGATCCGCGGTAGAGCGTGTATGTTGGGACCCGAAAGATGGTGAACTATGCCTGAATAGGGTGAAGCCAGAGGAAACTCTGGTGGAGGCTCGTAGCGATTCTGACGTGCAAATCGATCGTCGAATTTGGGTATAGGGGCGAAAGACTAATCGAACCATCTAGTAGCTGGTTCCTGCCGAAGTTTCCCTCAGGATAGCAGAAACTCGATCAGATTTATGTGGTAAAGCGAATGATTAGAGGCCTTGGGGTTGTAACAACCTTAACCTATTCTCAAACTTTAAATATGTAAGAACGAGCCGTCTCTTAGAGAGTTTCTAGTGGGCCATTTTTGGTAAGCAGAACTGGCGATGCGGGATGAACCGAACGCGAGGTTAAGGTGCCGGAATTCACGCTCATCAGACACCACAAAAGGTGTTAGTTCATCTAGACAGCAGGACGGTGGCCATGGAAGTCGGAATCCGCTAAGGAGTGTGTAACAACTCACCTGCCGAATGAACTAGCCCTGAAAATGGATGGCGCTTAAGCGTGATACCCATACCTCGCCGTCAGCGTTTAAGTGACGCGCTGACGAGTAGGCAGGCGTGGAGGTGTGAAGAAGCCTTGGCAGTGATGCTGGGTGAAACGGCCTCTAGTGCAGATCTTGGTGGTAGTAGCAAATATTCAAGTGAGAACCTTGAAGACTGAAGTGGAGAAAGGTTCCATGGTAACAGCAGTTGGACATGGGTCAGTCGATCCTAAGAGATAGGGAAGCTCCGTTTCATATCGAAAGGGAATCCGGTTAAAATTCCGGAACCAGGATGTGGAACGGCAACGTAACTGAACTTGGAGACACTGGCAGGGGCCCCGGGAAGAGTTATCTTTTCTCCTTAACAGCCTAACCCTGAAATCGATTTGTTCGGAGCTAGGGTTCAATGGCTGGTAGAGCACAACGTTGTGTCCGGTGCGTTCTTGACAGTCCTTGAAAATCCAAGGGAATGTTTCACGCCTGGTCGTACTCATAACCGCAGCAGGTCTCCAAGGTGAACAGCCTCTAGTTGATAGAACAATGTAGATAAGGGAAGTCGGCAAAATAGATCCGTAACTTCGGGAAAAGGATTGGCTCTAAGGGTTGGGTGTGTCGGGCCTTGGAGCTGGGACTGCTGGGTGGACGTGGATGACCTTGGCGGGCGTCCGGCGCACGCTTAACAACCGACTTAGAACTGGTACGGACAAGGGGAATCTGACTGTCTAATTAAAACATAGCAT
		</sequence>
		<sequence>
			<taxon idref="Infundibura_adhaerens_TUB_020326"/>
			AGCGGGAAGAGCTCAAATTTGGAATCTGGCTGTGCAGTCCGAGTTGTAATTTAAAGAAGTGCTGTCCGCGCCGGACCTCGTATGAGTCTGCTGGAATGTAGCGTCAAAGAGGGTGAGAACCCCGTTCATGATG-AGACTCTGTGTCACACTTTCAACGAGTCGAGTTGTTTGGGAATGCAGCTCAAATTGGGTGGTAAATTCCATCTAAAGCTAAATATTGGCGGGAGACCGATAGCGAACAAGTACCGTGAGGGAAAGATGAAAAGCACTTTGGAAAGAGAGTCAAACAGTACGTGAAATTGTTGAAAGGGAAACGCTTGAAGTCAGACATGCTTG-CGGGGTTCAGCC----TTCGGGTGTATTTGCAGGCTAGCATCAGTTTTGTGGACCGGATAAGGGTTTGGGGAAGGTGGCGGGTGTGTTATAGCCCCTTGATACGGTCTGTGGGACTGAGGAGCTTAGGATGCTGGCTTAATGGCTTTAAACGACCCGTCTTGAAACACGGACCAAGGAGTCTAACATGCTTGCGAGTGTTTGGGTGCAAACCCGAACGCGTAATGAAAGTGGTGCACCATCGACCGATCTGGAATGATGGATTTGAGTAAGAGCAAGTATGTTGGGACCCGAAAGATGGTGAACTATGCCTGAATAGGGCGAAGCCAGAGGAAACTCTGGTGGAGGCTCGTAGCGGTTCTGACGTGCAAATCGATCGTCAAATTTGGGTATAGGGGCGAAAGACTAATCGAACCATCTAGTAGCTGGTTCCTGCCGAAGTTTCCCTCAGGATAGCAGAGACTCGATCAGTTTTATGAGGTAAAGCGAATGATTAGAGGCCTTGGGGATGAAACATCCTTAACCTATTCTCAAACTTTAAATATGTAAGAAGCCCTTGTCACTTAAAGAGTCTCTAGTGGGCCATTTTTGGTAAGCAGAACTGGCGATGCGGGATGAACCGAACGTGGAGTTAAGGTGCCGGAATATACGCTCATCAGACACCACAAAAGGTGTTAGTTCATCTAGACAGCCGCGCGGTGGCCATGGAAGTCGGAATCCGCTAAGGAGTGTGTAACAACTCAACGGCCGAATGAACTAGCCCTGAAAATGGATGGCGCTCAAGCGTATTACCCATACTCCGCCGTCAGCGTTTGATGTACGCGTTGACGAGTAGGCAGGCGTGGAGGTGTGAAGAAGCCTTCGGGGTGACCCGGGGTAGAACAGCCTCTAGTGCAGATCTTGGTGGTAGTAGCAAATATTCAAGTGAGAACCTTGAAGACTGAAGTGGGGAAGGGTTCCATGGTAACAGCAGTTGGACATGGGTGAGTCGGTCCTGAGAGATAGGGAAACTCCGTTTTATATCGAGAGGGAATGCGGTTAAAATTCCGCAACCGGGATGTAGAGCGGCAACGCGAATGAACTTGGAGACGCCGGTGAGGGCCCTGGGAAGAGTTATCTTTTCTCCTTAACAGCCTAACCCTGGAATCGGATTATCCGGAGATAGGGTCTAATGGTTGGTAGAGCTCCACGTGGAGTCCGGTGCGTCCTCAACGGCCCGTGAAAATCCGAGGGAATGTCTTACACCCGATCGTACCCATATCCGCATCAGGTCCCCAAGGTGATCAGCCTCTAGTCCATAGAATAATGTAGATAAGGGAAGTCGGCAAATTAGATCCGTAACTTCGGGAAAAGGATTGGCTCATAGGGCAGGGCACATCGGGCCTTTGGGATGGGACTACTGGGCGGACTTGGCCGGCTTAGGCGGGCGTCCGGTGTGCGTTCAACTGTCGACTATGAACTGGTACGGACAAGGGGAATCTGACTGTCTAATTAAAACATAGCAT
		</sequence>
		<sequence>
			<taxon idref="Helicogloea_sp_TUB_020325"/>
[truncated: 750,315 more chars]
