# Supplementary material for: Divergence Times and Phylogenetic Patterns of Sebacinales, a Highly Diverse and Widespread Fungal Lineage
Source: PLoS One. 2016 Mar 3;11(3):e0149531. doi: 10.1371/journal.pone.0149531 (PMC4795679; doi:10.1371/journal.pone.0149531)
Supplement: S5 Data — (XML) [file pone.0149531.s009.xml]

<?xml version="1.0" standalone="yes"?>

<!-- Generated by BEAUTi v1.8.0                                              -->
<!--       by Alexei J. Drummond, Andrew Rambaut and Marc A. Suchard         -->
<!--       Department of Computer Science, University of Auckland and        -->
<!--       Institute of Evolutionary Biology, University of Edinburgh        -->
<!--       David Geffen School of Medicine, University of California, Los Angeles-->
<!--       http://beast.bio.ed.ac.uk/                                        -->
<beast>

	<!-- The list of taxa to be analysed (can also include dates/ages).          -->
	<!-- ntax=693                                                                -->
	<taxa id="taxa">
		<taxon id="AB444647"/>
		<taxon id="AB444652"/>
		<taxon id="AB453033"/>
		<taxon id="AB636111"/>
		<taxon id="AB641315"/>
		<taxon id="AB769914"/>
		<taxon id="AB831787"/>
		<taxon id="AB831789"/>
		<taxon id="AB831790"/>
		<taxon id="AB831791"/>
		<taxon id="AB831792"/>
		<taxon id="AB831794"/>
		<taxon id="AB831795"/>
		<taxon id="AB831798"/>
		<taxon id="AB831802"/>
		<taxon id="AB831804"/>
		<taxon id="AB831806"/>
		<taxon id="AB831811"/>
		<taxon id="AB831812"/>
		<taxon id="AB848600"/>
		<taxon id="AB848601"/>
		<taxon id="AB848603"/>
		<taxon id="AB848605"/>
		<taxon id="AB848608"/>
		<taxon id="AB848618"/>
		<taxon id="AB854701"/>
		<taxon id="AB854703"/>
		<taxon id="AB854706"/>
		<taxon id="AB831797"/>
		<taxon id="AB854707"/>
		<taxon id="AB854708"/>
		<taxon id="AB854709"/>
		<taxon id="AB854710"/>
		<taxon id="AB831799"/>
		<taxon id="AB854712"/>
		<taxon id="AB831800"/>
		<taxon id="AB854713"/>
		<taxon id="AM181396"/>
		<taxon id="AM181401"/>
		<taxon id="AY093436"/>
		<taxon id="AY093437"/>
		<taxon id="AY243532"/>
		<taxon id="AY296255"/>
		<taxon id="AY534208"/>
		<taxon id="AY634116"/>
		<taxon id="DQ182435"/>
		<taxon id="DQ273404"/>
		<taxon id="DQ520096"/>
		<taxon id="DQ983814"/>
		<taxon id="EF127237"/>
		<taxon id="EF218816"/>
		<taxon id="DQ273403"/>
		<taxon id="EU375709"/>
		<taxon id="EF655694"/>
		<taxon id="EU625933"/>
		<taxon id="EU625939"/>
		<taxon id="EU625930"/>
		<taxon id="EU625935"/>
		<taxon id="EU668261"/>
		<taxon id="AB848597"/>
		<taxon id="AY296256"/>
		<taxon id="EU909215"/>
		<taxon id="EU910898"/>
		<taxon id="AJ549120"/>
		<taxon id="EU910901"/>
		<taxon id="EU910902"/>
		<taxon id="EU910921"/>
		<taxon id="EU910933"/>
		<taxon id="FJ196963"/>
		<taxon id="AY243533"/>
		<taxon id="FJ196964"/>
		<taxon id="FJ196966"/>
		<taxon id="FJ196967"/>
		<taxon id="FJ196969"/>
		<taxon id="FJ378743"/>
		<taxon id="FJ378745"/>
		<taxon id="FJ403491"/>
		<taxon id="FJ454897"/>
		<taxon id="FJ454903"/>
		<taxon id="FJ455011"/>
		<taxon id="FJ455033"/>
		<taxon id="EU910916"/>
		<taxon id="FJ556835"/>
		<taxon id="FJ788787"/>
		<taxon id="FJ788822"/>
		<taxon id="FJ788823"/>
		<taxon id="FJ788824"/>
		<taxon id="FJ788825"/>
		<taxon id="FJ788830"/>
		<taxon id="FJ788832"/>
		<taxon id="FJ788835"/>
		<taxon id="FJ788836"/>
		<taxon id="FJ788839"/>
		<taxon id="FJ788843"/>
		<taxon id="FJ788845"/>
		<taxon id="FJ788854"/>
		<taxon id="FJ827241"/>
		<taxon id="FJ857926"/>
		<taxon id="FM995580"/>
		<taxon id="FM997954"/>
		<taxon id="FN663655"/>
		<taxon id="EU625965"/>
		<taxon id="EU625962"/>
		<taxon id="EU625973"/>
		<taxon id="EU625968"/>
		<taxon id="FN663653"/>
		<taxon id="FN663732"/>
		<taxon id="FN663740"/>
		<taxon id="FN663747"/>
		<taxon id="FN663760"/>
		<taxon id="FN663767"/>
		<taxon id="EU625932"/>
		<taxon id="FN663804"/>
		<taxon id="FN663809"/>
		<taxon id="EU625925"/>
		<taxon id="EU625961"/>
		<taxon id="FN663803"/>
		<taxon id="FN663839"/>
		<taxon id="FN663793"/>
		<taxon id="GQ221627"/>
		<taxon id="GQ221651"/>
		<taxon id="GQ221654"/>
		<taxon id="GQ240919"/>
		<taxon id="GQ268664"/>
		<taxon id="GQ907075"/>
		<taxon id="GQ907082"/>
		<taxon id="GQ907085"/>
		<taxon id="GQ907088"/>
		<taxon id="GQ907090"/>
		<taxon id="GQ907092"/>
		<taxon id="GQ907070"/>
		<taxon id="GQ907068"/>
		<taxon id="GQ907069"/>
		<taxon id="GQ907106"/>
		<taxon id="GQ907108"/>
		<taxon id="GQ907076"/>
		<taxon id="GQ907116"/>
		<taxon id="GQ907093"/>
		<taxon id="GQ907122"/>
		<taxon id="GQ907125"/>
		<taxon id="GQ907089"/>
		<taxon id="GQ907134"/>
		<taxon id="GQ907135"/>
		<taxon id="GQ907136"/>
		<taxon id="GQ907126"/>
		<taxon id="GQ907079"/>
		<taxon id="GQ907143"/>
		<taxon id="GQ907144"/>
		<taxon id="GQ907104"/>
		<taxon id="GQ907087"/>
		<taxon id="GQ907074"/>
		<taxon id="FM203298"/>
		<taxon id="GQ985425"/>
		<taxon id="GU134517"/>
		<taxon id="GU134523"/>
		<taxon id="GU181889"/>
		<taxon id="GU184065"/>
		<taxon id="GU184067"/>
		<taxon id="GU184069"/>
		<taxon id="AY634118"/>
		<taxon id="GU189681"/>
		<taxon id="FJ788827"/>
		<taxon id="GU189718"/>
		<taxon id="EU910905"/>
		<taxon id="GU189685"/>
		<taxon id="GU256181"/>
		<taxon id="AY825520"/>
		<taxon id="FJ440936"/>
		<taxon id="GU327500"/>
		<taxon id="HM105521"/>
		<taxon id="GQ985423"/>
		<taxon id="HM105524"/>
		<taxon id="HM136632"/>
		<taxon id="HM136664"/>
		<taxon id="HM230841"/>
		<taxon id="HM230843"/>
		<taxon id="FN663689"/>
		<taxon id="FN663810"/>
		<taxon id="DQ352049"/>
		<taxon id="FN663801"/>
		<taxon id="EU625940"/>
		<taxon id="EU625985"/>
		<taxon id="FN663657"/>
		<taxon id="FN663739"/>
		<taxon id="FN663800"/>
		<taxon id="EU625946"/>
		<taxon id="HM230837"/>
		<taxon id="HM230835"/>
		<taxon id="HM451809"/>
		<taxon id="HM451810"/>
		<taxon id="HM451814"/>
		<taxon id="HM451818"/>
		<taxon id="HM451820"/>
		<taxon id="HM451823"/>
		<taxon id="HM451825"/>
		<taxon id="HM451792"/>
		<taxon id="HM451798"/>
		<taxon id="HM451802"/>
		<taxon id="HM451807"/>
		<taxon id="HM451800"/>
		<taxon id="HM852079"/>
		<taxon id="HQ154221"/>
		<taxon id="HQ154223"/>
		<taxon id="HQ154232"/>
		<taxon id="HQ154227"/>
		<taxon id="HQ154242"/>
		<taxon id="HQ154261"/>
		<taxon id="HQ154253"/>
		<taxon id="HM359000"/>
		<taxon id="HQ154277"/>
		<taxon id="HQ154278"/>
		<taxon id="HQ154285"/>
		<taxon id="HQ154304"/>
		<taxon id="FJ788811"/>
		<taxon id="HQ154302"/>
		<taxon id="EU909225"/>
		<taxon id="HQ154306"/>
		<taxon id="HQ154320"/>
		<taxon id="GU189696"/>
		<taxon id="HQ154321"/>
		<taxon id="HQ154240"/>
		<taxon id="GQ907100"/>
		<taxon id="HQ154343"/>
		<taxon id="HQ154352"/>
		<taxon id="HQ154355"/>
		<taxon id="HQ154359"/>
		<taxon id="HQ154371"/>
		<taxon id="HQ154230"/>
		<taxon id="HQ154374"/>
		<taxon id="HQ154282"/>
		<taxon id="HQ154387"/>
		<taxon id="HQ154391"/>
		<taxon id="HQ154395"/>
		<taxon id="HQ154362"/>
		<taxon id="HQ154295"/>
		<taxon id="HQ154274"/>
		<taxon id="HQ154301"/>
		<taxon id="HQ154408"/>
		<taxon id="HQ154216"/>
		<taxon id="HQ154410"/>
		<taxon id="HQ154418"/>
		<taxon id="HQ154341"/>
		<taxon id="HQ204721"/>
		<taxon id="FJ196961"/>
		<taxon id="HQ271374"/>
		<taxon id="HQ271375"/>
		<taxon id="HQ154376"/>
		<taxon id="HQ271377"/>
		<taxon id="HQ271378"/>
		<taxon id="AY296254"/>
		<taxon id="HQ667818"/>
		<taxon id="HQ667842"/>
		<taxon id="AB848604"/>
		<taxon id="HQ667860"/>
		<taxon id="HQ667874"/>
		<taxon id="AY243529"/>
		<taxon id="FJ196960"/>
		<taxon id="HQ853681"/>
		<taxon id="HQ853682"/>
		<taxon id="HQ853683"/>
		<taxon id="JF273541"/>
		<taxon id="JF506803"/>
		<taxon id="JF506804"/>
		<taxon id="JF506806"/>
		<taxon id="JF506807"/>
		<taxon id="JF506809"/>
		<taxon id="JF506810"/>
		<taxon id="JF691028"/>
		<taxon id="JF691108"/>
		<taxon id="JF691116"/>
		<taxon id="JF691133"/>
		<taxon id="JF691149"/>
		<taxon id="JF691166"/>
		<taxon id="JF690992"/>
		<taxon id="JF691222"/>
		<taxon id="JF691010"/>
		<taxon id="JF691443"/>
		<taxon id="JF691462"/>
		<taxon id="JF691073"/>
		<taxon id="JF748113"/>
		<taxon id="JF906112"/>
		<taxon id="JF912454"/>
		<taxon id="JF960828"/>
		<taxon id="JN168754"/>
		<taxon id="JN168755"/>
		<taxon id="JN168757"/>
		<taxon id="JN168756"/>
		<taxon id="JN704835"/>
		<taxon id="EF027386"/>
		<taxon id="JN887997"/>
		<taxon id="JF691172"/>
		<taxon id="JQ272430"/>
		<taxon id="JQ318607"/>
		<taxon id="FJ266735"/>
		<taxon id="AB831808"/>
		<taxon id="EU668224"/>
		<taxon id="FJ196968"/>
		<taxon id="JQ347196"/>
		<taxon id="GU180319"/>
		<taxon id="FJ378744"/>
		<taxon id="JQ347201"/>
		<taxon id="JQ347205"/>
		<taxon id="JQ393118"/>
		<taxon id="HQ154316"/>
		<taxon id="JQ420941"/>
		<taxon id="FN663835"/>
		<taxon id="HQ154392"/>
		<taxon id="HQ154420"/>
		<taxon id="JQ420943"/>
		<taxon id="JQ420961"/>
		<taxon id="JQ420988"/>
		<taxon id="HQ154366"/>
		<taxon id="HQ154419"/>
		<taxon id="JQ420992"/>
		<taxon id="JQ420993"/>
		<taxon id="JQ420997"/>
		<taxon id="HQ154289"/>
		<taxon id="JQ420954"/>
		<taxon id="HQ154288"/>
		<taxon id="JQ420957"/>
		<taxon id="JQ420994"/>
		<taxon id="HQ154303"/>
		<taxon id="JQ420956"/>
		<taxon id="DQ377407"/>
		<taxon id="JQ616803"/>
		<taxon id="JQ665513"/>
		<taxon id="HQ696070"/>
		<taxon id="JQ794486"/>
		<taxon id="FN663852"/>
		<taxon id="HQ154296"/>
		<taxon id="AB688992"/>
		<taxon id="JQ991833"/>
		<taxon id="JQ991835"/>
		<taxon id="JQ991836"/>
		<taxon id="AB444650"/>
		<taxon id="JQ991837"/>
		<taxon id="JQ991900"/>
		<taxon id="JQ994461"/>
		<taxon id="JX138547"/>
		<taxon id="JX138548"/>
		<taxon id="AB831796"/>
		<taxon id="JX138549"/>
		<taxon id="JX138551"/>
		<taxon id="JX138552"/>
		<taxon id="JX138544"/>
		<taxon id="JX138555"/>
		<taxon id="JX138556"/>
		<taxon id="JX317084"/>
		<taxon id="JX317143"/>
		<taxon id="JX317169"/>
		<taxon id="JX317219"/>
		<taxon id="JX317221"/>
		<taxon id="JX317295"/>
		<taxon id="JX317303"/>
		<taxon id="JX317168"/>
		<taxon id="JX317141"/>
		<taxon id="JX317333"/>
		<taxon id="JX317317"/>
		<taxon id="JX317440"/>
		<taxon id="JX317453"/>
		<taxon id="JX317488"/>
		<taxon id="JX317218"/>
		<taxon id="AJ879661"/>
		<taxon id="EU668260"/>
		<taxon id="EU910925"/>
		<taxon id="FJ803936"/>
		<taxon id="AB848606"/>
		<taxon id="AY296253"/>
		<taxon id="HQ667871"/>
		<taxon id="JQ393116"/>
		<taxon id="EF417824"/>
		<taxon id="HQ667814"/>
		<taxon id="AB848599"/>
		<taxon id="EU563494"/>
		<taxon id="JX630488"/>
		<taxon id="GU269910"/>
		<taxon id="FJ378740"/>
		<taxon id="JX630661"/>
		<taxon id="HQ667819"/>
		<taxon id="JX630699"/>
		<taxon id="FJ196970"/>
		<taxon id="HQ667869"/>
		<taxon id="EF611157"/>
		<taxon id="JX998828"/>
		<taxon id="JX998829"/>
		<taxon id="JX998831"/>
		<taxon id="JX998832"/>
		<taxon id="JX998835"/>
		<taxon id="JQ994469"/>
		<taxon id="KC019910"/>
		<taxon id="KC019921"/>
		<taxon id="JQ994457"/>
		<taxon id="AB848613"/>
		<taxon id="AB848591"/>
		<taxon id="HM105507"/>
		<taxon id="HM105516"/>
		<taxon id="AB848602"/>
		<taxon id="KC928372"/>
		<taxon id="AF440647"/>
		<taxon id="FJ378747"/>
		<taxon id="HQ154331"/>
		<taxon id="JX630554"/>
		<taxon id="HM105512"/>
		<taxon id="JQ665465"/>
		<taxon id="AF440653"/>
		<taxon id="AY634133"/>
		<taxon id="JX625328"/>
		<taxon id="JQ665515"/>
		<taxon id="AJ893256"/>
		<taxon id="GU327499"/>
		<taxon id="HQ667816"/>
		<taxon id="AB848611"/>
		<taxon id="AY243528"/>
		<taxon id="EF372401"/>
		<taxon id="EU668220"/>
		<taxon id="HQ154314"/>
		<taxon id="KF000675"/>
		<taxon id="FJ210755"/>
		<taxon id="KF000502"/>
		<taxon id="JN887995"/>
		<taxon id="DQ974765"/>
		<taxon id="JQ393119"/>
		<taxon id="DQ520103"/>
		<taxon id="KF061278"/>
		<taxon id="KF061289"/>
		<taxon id="DQ983816"/>
		<taxon id="HQ154251"/>
		<taxon id="KF061263"/>
		<taxon id="EU819442"/>
		<taxon id="KF359621"/>
		<taxon id="KF385265"/>
		<taxon id="AF202728"/>
		<taxon id="DQ278945"/>
		<taxon id="KF385266"/>
		<taxon id="KF386022"/>
		<taxon id="KF419113"/>
		<taxon id="JQ012947"/>
		<taxon id="KF574233"/>
		<taxon id="KF574234"/>
		<taxon id="KF574235"/>
		<taxon id="KF574236"/>
		<taxon id="KF574237"/>
		<taxon id="KF574238"/>
		<taxon id="KF574239"/>
		<taxon id="KF574240"/>
		<taxon id="JX625315"/>
		<taxon id="GQ907083"/>
		<taxon id="EU910911"/>
		<taxon id="FJ788853"/>
		<taxon id="KF718255"/>
		<taxon id="KF718257"/>
		<taxon id="JQ063056"/>
		<taxon id="JQ063057"/>
		<taxon id="HQ154370"/>
		<taxon id="EU668225"/>
		<taxon id="EU910922"/>
		<taxon id="KJ188476"/>
		<taxon id="HQ154225"/>
		<taxon id="KJ188479"/>
		<taxon id="EU910920"/>
		<taxon id="KJ188471"/>
		<taxon id="KJ188483"/>
		<taxon id="KJ188485"/>
		<taxon id="EU625931"/>
		<taxon id="EU909221"/>
		<taxon id="FM997953"/>
		<taxon id="FN565341"/>
		<taxon id="HQ154287"/>
		<taxon id="KJ188486"/>
		<taxon id="AB831793"/>
		<taxon id="AB854704"/>
		<taxon id="EU909223"/>
		<taxon id="GU189729"/>
		<taxon id="AY243530"/>
		<taxon id="AY452680"/>
		<taxon id="KJ188494"/>
		<taxon id="HM146866"/>
		<taxon id="KJ188507"/>
		<taxon id="KJ188510"/>
		<taxon id="EU909224"/>
		<taxon id="FJ556816"/>
		<taxon id="KJ188482"/>
		<taxon id="GQ907071"/>
		<taxon id="KJ188515"/>
		<taxon id="KJ188517"/>
		<taxon id="KJ188466"/>
		<taxon id="KJ188473"/>
		<taxon id="KJ188532"/>
		<taxon id="EU910912"/>
		<taxon id="KJ188499"/>
		<taxon id="FJ556859"/>
		<taxon id="KJ188527"/>
		<taxon id="EU910897"/>
		<taxon id="FJ556812"/>
		<taxon id="KF061285"/>
		<taxon id="KJ188465"/>
		<taxon id="KJ188548"/>
		<taxon id="EU910923"/>
		<taxon id="GQ240918"/>
		<taxon id="AY634117"/>
		<taxon id="EU910926"/>
		<taxon id="HQ154307"/>
		<taxon id="EU909216"/>
		<taxon id="KJ482673"/>
		<taxon id="AM181406"/>
		<taxon id="AY634132"/>
		<taxon id="EU909219"/>
		<taxon id="GU189711"/>
		<taxon id="JN392098"/>
		<taxon id="KJ188512"/>
		<taxon id="FJ788831"/>
		<taxon id="KJ482675"/>
		<taxon id="KJ482676"/>
		<taxon id="HQ154328"/>
		<taxon id="JX030285"/>
		<taxon id="KJ701307"/>
		<taxon id="HM044518"/>
		<taxon id="KJ769303"/>
		<taxon id="KM277619"/>
		<taxon id="FJ378739"/>
		<taxon id="DQ273402"/>
		<taxon id="FJ440937"/>
		<taxon id="GU184061"/>
		<taxon id="AB831801"/>
		<taxon id="DQ273405"/>
		<taxon id="EU668934"/>
		<taxon id="EU909214"/>
		<taxon id="EF417823"/>
		<taxon id="JX316811"/>
		<taxon id="AF440641"/>
		<taxon id="GU256182"/>
		<taxon id="AF440646"/>
		<taxon id="AY286193"/>
		<taxon id="EF218815"/>
		<taxon id="HQ154276"/>
		<taxon id="HQ154351"/>
		<taxon id="KF000449"/>
		<taxon id="GQ223475"/>
		<taxon id="HQ154402"/>
		<taxon id="JQ665542"/>
		<taxon id="HQ154350"/>
		<taxon id="HQ154375"/>
		<taxon id="AY296257"/>
		<taxon id="AB848617"/>
		<taxon id="AB848614"/>
		<taxon id="KM576596"/>
		<taxon id="KJ188464"/>
		<taxon id="KP142112"/>
		<taxon id="KP142114"/>
		<taxon id="FJ197211"/>
		<taxon id="JX561233"/>
		<taxon id="KP866133"/>
		<taxon id="KP896286"/>
		<taxon id="KR019821"/>
		<taxon id="KT339265"/>
		<taxon id="AF019636"/>
		<taxon id="JX317213"/>
		<taxon id="AY093438"/>
		<taxon id="UDB002742"/>
		<taxon id="UDB002743"/>
		<taxon id="JF960827"/>
		<taxon id="JF960826"/>
		<taxon id="UDB004797"/>
		<taxon id="UDB004856"/>
		<taxon id="UDB004857"/>
		<taxon id="UDB004859"/>
		<taxon id="EU910914"/>
		<taxon id="FJ196965"/>
		<taxon id="HQ667881"/>
		<taxon id="AJ879655"/>
		<taxon id="FJ809768"/>
		<taxon id="HQ154317"/>
		<taxon id="KF061280"/>
		<taxon id="UDB005034"/>
		<taxon id="KM576576"/>
		<taxon id="UDB005245"/>
		<taxon id="JF506811"/>
		<taxon id="UDB002605"/>
		<taxon id="UDB005330"/>
		<taxon id="DQ150132"/>
		<taxon id="KF000591"/>
		<taxon id="HM105548"/>
		<taxon id="AY825518"/>
		<taxon id="EF030880"/>
		<taxon id="UDB005444"/>
		<taxon id="EF030882"/>
		<taxon id="EU826353"/>
		<taxon id="UDB005565"/>
		<taxon id="AB831809"/>
		<taxon id="AB848593"/>
		<taxon id="HQ154286"/>
		<taxon id="AB831803"/>
		<taxon id="KM576599"/>
		<taxon id="AB848610"/>
		<taxon id="AF440664"/>
		<taxon id="HQ154233"/>
		<taxon id="AF440649"/>
		<taxon id="AY940652"/>
		<taxon id="HQ154312"/>
		<taxon id="KF871205"/>
		<taxon id="HQ154234"/>
		<taxon id="HQ204720"/>
		<taxon id="HQ330994"/>
		<taxon id="AY243531"/>
		<taxon id="FJ803965"/>
		<taxon id="UDB007179"/>
		<taxon id="AB831807"/>
		<taxon id="KF484424"/>
		<taxon id="AB831813"/>
		<taxon id="AB854705"/>
		<taxon id="HQ154283"/>
		<taxon id="FJ196962"/>
		<taxon id="EF644145"/>
		<taxon id="FJ556815"/>
		<taxon id="HM230655"/>
		<taxon id="HQ667916"/>
		<taxon id="UDB008167"/>
		<taxon id="UDB008168"/>
		<taxon id="UDB008169"/>
		<taxon id="UDB008170"/>
		<taxon id="UDB008171"/>
		<taxon id="UDB004747"/>
		<taxon id="UDB008174"/>
		<taxon id="UDB008175"/>
		<taxon id="UDB008172"/>
		<taxon id="JF960766"/>
		<taxon id="AF509964"/>
		<taxon id="AF440651"/>
		<taxon id="AY192164"/>
		<taxon id="HQ154308"/>
		<taxon id="AF440663"/>
		<taxon id="AY940650"/>
		<taxon id="EU668221"/>
		<taxon id="JQ665516"/>
		<taxon id="JF506812"/>
		<taxon id="AB831805"/>
		<taxon id="UDB013733"/>
		<taxon id="JX625329"/>
		<taxon id="UDB013749"/>
		<taxon id="AB848619"/>
		<taxon id="UDB014488"/>
		<taxon id="DQ974764"/>
		<taxon id="EU668222"/>
		<taxon id="HQ154344"/>
		<taxon id="JX630725"/>
		<taxon id="HQ154279"/>
		<taxon id="JX625322"/>
		<taxon id="FJ196959"/>
		<taxon id="AB831810"/>
		<taxon id="UDB014604"/>
		<taxon id="HQ154315"/>
		<taxon id="JQ393121"/>
		<taxon id="JX630709"/>
		<taxon id="JX630493"/>
		<taxon id="AB854702"/>
		<taxon id="EU668259"/>
		<taxon id="HQ154310"/>
		<taxon id="JQ393117"/>
		<taxon id="AF509965"/>
		<taxon id="EU668223"/>
		<taxon id="AY452676"/>
		<taxon id="JQ665511"/>
		<taxon id="AF440652"/>
		<taxon id="AJ549198"/>
		<taxon id="AY452678"/>
		<taxon id="UDB017484"/>
		<taxon id="HQ154228"/>
		<taxon id="HQ204722"/>
		<taxon id="EU625991"/>
		<taxon id="FN663136"/>
		<taxon id="KF061292"/>
		<taxon id="EU625995"/>
		<taxon id="EU625999"/>
		<taxon id="EU910930"/>
		<taxon id="HQ154222"/>
		<taxon id="JF519013"/>
		<taxon id="AF440655"/>
		<taxon id="AY296258"/>
		<taxon id="AB848616"/>
		<taxon id="JQ272332"/>
		<taxon id="KF359622"/>
		<taxon id="JQ272410"/>
		<taxon id="AB848592"/>
		<taxon id="HQ154220"/>
		<taxon id="HQ154309"/>
		<taxon id="HQ667895"/>
		<taxon id="EF030946"/>
		<taxon id="JQ347197"/>
		<taxon id="AB848595"/>
		<taxon id="KC876350"/>
		<taxon id="KM588810"/>
		<taxon id="KM588811"/>
		<taxon id="KM588812"/>
	</taxa>
	<taxa id="A">
		<taxon idref="AB444647"/>
		<taxon idref="AB444650"/>
		<taxon idref="AB444652"/>
		<taxon idref="AB453033"/>
		<taxon idref="AB636111"/>
		<taxon idref="AB641315"/>
		<taxon idref="AB688992"/>
		<taxon idref="AB769914"/>
		<taxon idref="AB831803"/>
		<taxon idref="AB831804"/>
		<taxon idref="AB831805"/>
		<taxon idref="AB831806"/>
		<taxon idref="AB831807"/>
		<taxon idref="AB831808"/>
		<taxon idref="AB831809"/>
		<taxon idref="AB831810"/>
		<taxon idref="AB831811"/>
		<taxon idref="AB831812"/>
		<taxon idref="AB831813"/>
		<taxon idref="AB848591"/>
		<taxon idref="AB848592"/>
		<taxon idref="AB848593"/>
		<taxon idref="AB848595"/>
		<taxon idref="AB848597"/>
		<taxon idref="AB848599"/>
		<taxon idref="AB848600"/>
		<taxon idref="AB848601"/>
		<taxon idref="AB848602"/>
		<taxon idref="AB848603"/>
		<taxon idref="AB848604"/>
		<taxon idref="AB848605"/>
		<taxon idref="AB848606"/>
		<taxon idref="AB848608"/>
		<taxon idref="AB848610"/>
		<taxon idref="AB848611"/>
		<taxon idref="AB848613"/>
		<taxon idref="AB848614"/>
		<taxon idref="AB848616"/>
		<taxon idref="AB848617"/>
		<taxon idref="AB848618"/>
		<taxon idref="AB848619"/>
		<taxon idref="AB854701"/>
		<taxon idref="AB854702"/>
		<taxon idref="AB854705"/>
		<taxon idref="AF440641"/>
		<taxon idref="AF440646"/>
		<taxon idref="AF440647"/>
		<taxon idref="AF440649"/>
		<taxon idref="AF440651"/>
		<taxon idref="AF440652"/>
		<taxon idref="AF440653"/>
		<taxon idref="AF440655"/>
		<taxon idref="AF440663"/>
		<taxon idref="AF440664"/>
		<taxon idref="AF509964"/>
		<taxon idref="AF509965"/>
		<taxon idref="AJ549198"/>
		<taxon idref="AJ879655"/>
		<taxon idref="AJ879661"/>
		<taxon idref="AJ893256"/>
		<taxon idref="AY093436"/>
		<taxon idref="AY093437"/>
		<taxon idref="AY093438"/>
		<taxon idref="AY192164"/>
		<taxon idref="AY243528"/>
		<taxon idref="AY243529"/>
		<taxon idref="AY243530"/>
		<taxon idref="AY243531"/>
		<taxon idref="AY243532"/>
		<taxon idref="AY243533"/>
		<taxon idref="AY286193"/>
		<taxon idref="AY296253"/>
		<taxon idref="AY296254"/>
		<taxon idref="AY296256"/>
		<taxon idref="AY296257"/>
		<taxon idref="AY296258"/>
		<taxon idref="AY452676"/>
		<taxon idref="AY452678"/>
		<taxon idref="AY452680"/>
		<taxon idref="AY534208"/>
		<taxon idref="AY634133"/>
		<taxon idref="AY825518"/>
		<taxon idref="AY825520"/>
		<taxon idref="AY940650"/>
		<taxon idref="AY940652"/>
		<taxon idref="DQ150132"/>
		<taxon idref="DQ182435"/>
		<taxon idref="DQ273402"/>
		<taxon idref="DQ273403"/>
		<taxon idref="DQ273404"/>
		<taxon idref="DQ520103"/>
		<taxon idref="DQ974764"/>
		<taxon idref="DQ974765"/>
		<taxon idref="EF027386"/>
		<taxon idref="EF030880"/>
		<taxon idref="EF030882"/>
		<taxon idref="EF030946"/>
		<taxon idref="EF218815"/>
		<taxon idref="EF218816"/>
		<taxon idref="EF372401"/>
		<taxon idref="EF417823"/>
		<taxon idref="EF417824"/>
		<taxon idref="EF644145"/>
		<taxon idref="EF655694"/>
		<taxon idref="EU375709"/>
		<taxon idref="EU563494"/>
		<taxon idref="EU668220"/>
		<taxon idref="EU668221"/>
		<taxon idref="EU668222"/>
		<taxon idref="EU668223"/>
		<taxon idref="EU668224"/>
		<taxon idref="EU668225"/>
		<taxon idref="EU668259"/>
		<taxon idref="EU668260"/>
		<taxon idref="EU668261"/>
		<taxon idref="EU819442"/>
		<taxon idref="EU826353"/>
		<taxon idref="EU910902"/>
		<taxon idref="EU910905"/>
		<taxon idref="EU910914"/>
		<taxon idref="EU910920"/>
		<taxon idref="EU910921"/>
		<taxon idref="EU910925"/>
		<taxon idref="FJ196959"/>
		<taxon idref="FJ196960"/>
		<taxon idref="FJ196961"/>
		<taxon idref="FJ196962"/>
		<taxon idref="FJ196963"/>
		<taxon idref="FJ196964"/>
		<taxon idref="FJ196965"/>
		<taxon idref="FJ196966"/>
		<taxon idref="FJ196967"/>
		<taxon idref="FJ196968"/>
		<taxon idref="FJ196969"/>
		<taxon idref="FJ196970"/>
		<taxon idref="FJ210755"/>
		<taxon idref="FJ266735"/>
		<taxon idref="FJ378739"/>
		<taxon idref="FJ378740"/>
		<taxon idref="FJ378744"/>
		<taxon idref="FJ378745"/>
		<taxon idref="FJ378747"/>
		<taxon idref="FJ403491"/>
		<taxon idref="FJ440936"/>
		<taxon idref="FJ440937"/>
		<taxon idref="FJ454897"/>
		<taxon idref="FJ454903"/>
		<taxon idref="FJ455011"/>
		<taxon idref="FJ455033"/>
		<taxon idref="FJ556815"/>
		<taxon idref="FJ556835"/>
		<taxon idref="FJ788787"/>
		<taxon idref="FJ803936"/>
		<taxon idref="FJ803965"/>
		<taxon idref="FJ809768"/>
		<taxon idref="FJ827241"/>
		<taxon idref="FJ857926"/>
		<taxon idref="FM203298"/>
		<taxon idref="FM995580"/>
		<taxon idref="GQ221627"/>
		<taxon idref="GQ221651"/>
		<taxon idref="GQ221654"/>
		<taxon idref="GQ223475"/>
		<taxon idref="GQ240919"/>
		<taxon idref="GQ268664"/>
		<taxon idref="GQ985423"/>
		<taxon idref="GQ985425"/>
		<taxon idref="GU134517"/>
		<taxon idref="GU134523"/>
		<taxon idref="GU180319"/>
		<taxon idref="GU181889"/>
		<taxon idref="GU184061"/>
		<taxon idref="GU184065"/>
		<taxon idref="GU184067"/>
		<taxon idref="GU184069"/>
		<taxon idref="GU256181"/>
		<taxon idref="GU256182"/>
		<taxon idref="GU269910"/>
		<taxon idref="GU327499"/>
		<taxon idref="HM044518"/>
		<taxon idref="HM105507"/>
		<taxon idref="HM105512"/>
		<taxon idref="HM105516"/>
		<taxon idref="HM105521"/>
		<taxon idref="HM105524"/>
		<taxon idref="HM105548"/>
		<taxon idref="HM136632"/>
		<taxon idref="HM230655"/>
		<taxon idref="HM852079"/>
		<taxon idref="HQ154216"/>
		<taxon idref="HQ154220"/>
		<taxon idref="HQ154222"/>
		<taxon idref="HQ154223"/>
		<taxon idref="HQ154228"/>
		<taxon idref="HQ154233"/>
		<taxon idref="HQ154234"/>
		<taxon idref="HQ154251"/>
		<taxon idref="HQ154276"/>
		<taxon idref="HQ154279"/>
		<taxon idref="HQ154282"/>
		<taxon idref="HQ154283"/>
		<taxon idref="HQ154286"/>
		<taxon idref="HQ154304"/>
		<taxon idref="HQ154308"/>
		<taxon idref="HQ154309"/>
		<taxon idref="HQ154310"/>
		<taxon idref="HQ154312"/>
		<taxon idref="HQ154314"/>
		<taxon idref="HQ154315"/>
		<taxon idref="HQ154316"/>
		<taxon idref="HQ154317"/>
		<taxon idref="HQ154320"/>
		<taxon idref="HQ154331"/>
		<taxon idref="HQ154344"/>
		<taxon idref="HQ154350"/>
		<taxon idref="HQ154351"/>
		<taxon idref="HQ154352"/>
		<taxon idref="HQ154355"/>
		<taxon idref="HQ154374"/>
		<taxon idref="HQ154375"/>
		<taxon idref="HQ154376"/>
		<taxon idref="HQ154402"/>
		<taxon idref="HQ154410"/>
		<taxon idref="HQ204720"/>
		<taxon idref="HQ204721"/>
		<taxon idref="HQ204722"/>
		<taxon idref="HQ271374"/>
		<taxon idref="HQ271375"/>
		<taxon idref="HQ271377"/>
		<taxon idref="HQ271378"/>
		<taxon idref="HQ330994"/>
		<taxon idref="HQ667814"/>
		<taxon idref="HQ667816"/>
		<taxon idref="HQ667818"/>
		<taxon idref="HQ667819"/>
		<taxon idref="HQ667842"/>
		<taxon idref="HQ667860"/>
		<taxon idref="HQ667869"/>
		<taxon idref="HQ667871"/>
		<taxon idref="HQ667874"/>
		<taxon idref="HQ667881"/>
		<taxon idref="HQ667895"/>
		<taxon idref="HQ667916"/>
		<taxon idref="HQ696070"/>
		<taxon idref="JF273541"/>
		<taxon idref="JF506803"/>
		<taxon idref="JF506804"/>
		<taxon idref="JF506806"/>
		<taxon idref="JF506807"/>
		<taxon idref="JF506809"/>
		<taxon idref="JF506810"/>
		<taxon idref="JF506811"/>
		<taxon idref="JF506812"/>
		<taxon idref="JF519013"/>
		<taxon idref="JF748113"/>
		<taxon idref="JF912454"/>
		<taxon idref="JF960766"/>
		<taxon idref="JF960826"/>
		<taxon idref="JF960827"/>
		<taxon idref="JF960828"/>
		<taxon idref="JN168754"/>
		<taxon idref="JN168755"/>
		<taxon idref="JN168756"/>
		<taxon idref="JN168757"/>
		<taxon idref="JN887995"/>
		<taxon idref="JN887997"/>
		<taxon idref="JQ012947"/>
		<taxon idref="JQ063056"/>
		<taxon idref="JQ063057"/>
		<taxon idref="JQ272410"/>
		<taxon idref="JQ318607"/>
		<taxon idref="JQ347196"/>
		<taxon idref="JQ347197"/>
		<taxon idref="JQ347201"/>
		<taxon idref="JQ347205"/>
		<taxon idref="JQ393116"/>
		<taxon idref="JQ393117"/>
		<taxon idref="JQ393118"/>
		<taxon idref="JQ393119"/>
		<taxon idref="JQ393121"/>
		<taxon idref="JQ420941"/>
		<taxon idref="JQ616803"/>
		<taxon idref="JQ665465"/>
		<taxon idref="JQ665511"/>
		<taxon idref="JQ665513"/>
		<taxon idref="JQ665515"/>
		<taxon idref="JQ665516"/>
		<taxon idref="JQ665542"/>
		<taxon idref="JQ794486"/>
		<taxon idref="JQ991833"/>
		<taxon idref="JQ991835"/>
		<taxon idref="JQ991836"/>
		<taxon idref="JQ991837"/>
		<taxon idref="JQ991900"/>
		<taxon idref="JX625315"/>
		<taxon idref="JX625322"/>
		<taxon idref="JX625328"/>
		<taxon idref="JX625329"/>
		<taxon idref="JX630488"/>
		<taxon idref="JX630493"/>
		<taxon idref="JX630661"/>
		<taxon idref="JX630699"/>
		<taxon idref="JX630709"/>
		<taxon idref="JX630725"/>
		<taxon idref="KC876350"/>
		<taxon idref="KF000449"/>
		<taxon idref="KF000502"/>
		<taxon idref="KF000591"/>
		<taxon idref="KF000675"/>
		<taxon idref="KF061263"/>
		<taxon idref="KF061278"/>
		<taxon idref="KF061280"/>
		<taxon idref="KF385265"/>
		<taxon idref="KF419113"/>
		<taxon idref="KF484424"/>
		<taxon idref="KF574238"/>
		<taxon idref="KF574240"/>
		<taxon idref="KF871205"/>
		<taxon idref="KJ188471"/>
		<taxon idref="KJ188517"/>
		<taxon idref="KJ482676"/>
		<taxon idref="KJ701307"/>
		<taxon idref="KJ769303"/>
		<taxon idref="KM277619"/>
		<taxon idref="KM576576"/>
		<taxon idref="KM576596"/>
		<taxon idref="KM576599"/>
		<taxon idref="KM588810"/>
		<taxon idref="KM588811"/>
		<taxon idref="KM588812"/>
		<taxon idref="KP866133"/>
		<taxon idref="KP896286"/>
		<taxon idref="KR019821"/>
		<taxon idref="KT339265"/>
		<taxon idref="UDB002605"/>
		<taxon idref="UDB002742"/>
		<taxon idref="UDB002743"/>
		<taxon idref="UDB004747"/>
		<taxon idref="UDB004797"/>
		<taxon idref="UDB004856"/>
		<taxon idref="UDB004857"/>
		<taxon idref="UDB004859"/>
		<taxon idref="UDB005034"/>
		<taxon idref="UDB005245"/>
		<taxon idref="UDB005330"/>
		<taxon idref="UDB005444"/>
		<taxon idref="UDB005565"/>
		<taxon idref="UDB007179"/>
		<taxon idref="UDB008167"/>
		<taxon idref="UDB008168"/>
		<taxon idref="UDB008169"/>
		<taxon idref="UDB008170"/>
		<taxon idref="UDB008171"/>
		<taxon idref="UDB008172"/>
		<taxon idref="UDB008174"/>
		<taxon idref="UDB008175"/>
		<taxon idref="UDB013733"/>
		<taxon idref="UDB013749"/>
		<taxon idref="UDB014488"/>
		<taxon idref="UDB014604"/>
		<taxon idref="UDB017484"/>
	</taxa>
	<taxa id="B">
		<taxon idref="AB831787"/>
		<taxon idref="AB831789"/>
		<taxon idref="AB831790"/>
		<taxon idref="AB831791"/>
		<taxon idref="AB831792"/>
		<taxon idref="AB831793"/>
		<taxon idref="AB831794"/>
		<taxon idref="AB831795"/>
		<taxon idref="AB831796"/>
		<taxon idref="AB831797"/>
		<taxon idref="AB831798"/>
		<taxon idref="AB831799"/>
		<taxon idref="AB831800"/>
		<taxon idref="AB831801"/>
		<taxon idref="AB831802"/>
		<taxon idref="AB854703"/>
		<taxon idref="AB854704"/>
		<taxon idref="AB854706"/>
		<taxon idref="AB854707"/>
		<taxon idref="AB854708"/>
		<taxon idref="AB854709"/>
		<taxon idref="AB854710"/>
		<taxon idref="AB854712"/>
		<taxon idref="AB854713"/>
		<taxon idref="AF019636"/>
		<taxon idref="AF202728"/>
		<taxon idref="AJ549120"/>
		<taxon idref="AM181396"/>
		<taxon idref="AM181401"/>
		<taxon idref="AM181406"/>
		<taxon idref="AY296255"/>
		<taxon idref="AY634116"/>
		<taxon idref="AY634117"/>
		<taxon idref="AY634118"/>
		<taxon idref="AY634132"/>
		<taxon idref="DQ273405"/>
		<taxon idref="DQ278945"/>
		<taxon idref="DQ352049"/>
		<taxon idref="DQ377407"/>
		<taxon idref="DQ520096"/>
		<taxon idref="DQ983814"/>
		<taxon idref="DQ983816"/>
		<taxon idref="EF127237"/>
		<taxon idref="EF611157"/>
		<taxon idref="EU625925"/>
		<taxon idref="EU625930"/>
		<taxon idref="EU625931"/>
		<taxon idref="EU625932"/>
		<taxon idref="EU625933"/>
		<taxon idref="EU625935"/>
		<taxon idref="EU625939"/>
		<taxon idref="EU625940"/>
		<taxon idref="EU625946"/>
		<taxon idref="EU625961"/>
		<taxon idref="EU625962"/>
		<taxon idref="EU625965"/>
		<taxon idref="EU625968"/>
		<taxon idref="EU625973"/>
		<taxon idref="EU625985"/>
		<taxon idref="EU625991"/>
		<taxon idref="EU625995"/>
		<taxon idref="EU625999"/>
		<taxon idref="EU668934"/>
		<taxon idref="EU909214"/>
		<taxon idref="EU909215"/>
		<taxon idref="EU909216"/>
		<taxon idref="EU909219"/>
		<taxon idref="EU909221"/>
		<taxon idref="EU909223"/>
		<taxon idref="EU909224"/>
		<taxon idref="EU909225"/>
		<taxon idref="EU910897"/>
		<taxon idref="EU910898"/>
		<taxon idref="EU910901"/>
		<taxon idref="EU910911"/>
		<taxon idref="EU910912"/>
		<taxon idref="EU910916"/>
		<taxon idref="EU910922"/>
		<taxon idref="EU910923"/>
		<taxon idref="EU910926"/>
		<taxon idref="EU910930"/>
		<taxon idref="EU910933"/>
		<taxon idref="FJ197211"/>
		<taxon idref="FJ378743"/>
		<taxon idref="FJ556812"/>
		<taxon idref="FJ556816"/>
		<taxon idref="FJ556859"/>
		<taxon idref="FJ788811"/>
		<taxon idref="FJ788822"/>
		<taxon idref="FJ788823"/>
		<taxon idref="FJ788824"/>
		<taxon idref="FJ788825"/>
		<taxon idref="FJ788827"/>
		<taxon idref="FJ788830"/>
		<taxon idref="FJ788831"/>
		<taxon idref="FJ788832"/>
		<taxon idref="FJ788835"/>
		<taxon idref="FJ788836"/>
		<taxon idref="FJ788839"/>
		<taxon idref="FJ788843"/>
		<taxon idref="FJ788845"/>
		<taxon idref="FJ788853"/>
		<taxon idref="FJ788854"/>
		<taxon idref="FM997953"/>
		<taxon idref="FM997954"/>
		<taxon idref="FN565341"/>
		<taxon idref="FN663136"/>
		<taxon idref="FN663653"/>
		<taxon idref="FN663655"/>
		<taxon idref="FN663657"/>
		<taxon idref="FN663689"/>
		<taxon idref="FN663732"/>
		<taxon idref="FN663739"/>
		<taxon idref="FN663740"/>
		<taxon idref="FN663747"/>
		<taxon idref="FN663760"/>
		<taxon idref="FN663767"/>
		<taxon idref="FN663793"/>
		<taxon idref="FN663800"/>
		<taxon idref="FN663801"/>
		<taxon idref="FN663803"/>
		<taxon idref="FN663804"/>
		<taxon idref="FN663809"/>
		<taxon idref="FN663810"/>
		<taxon idref="FN663835"/>
		<taxon idref="FN663839"/>
		<taxon idref="FN663852"/>
		<taxon idref="GQ240918"/>
		<taxon idref="GQ907068"/>
		<taxon idref="GQ907069"/>
		<taxon idref="GQ907070"/>
		<taxon idref="GQ907071"/>
		<taxon idref="GQ907074"/>
		<taxon idref="GQ907075"/>
		<taxon idref="GQ907076"/>
		<taxon idref="GQ907079"/>
		<taxon idref="GQ907082"/>
		<taxon idref="GQ907083"/>
		<taxon idref="GQ907085"/>
		<taxon idref="GQ907087"/>
		<taxon idref="GQ907088"/>
		<taxon idref="GQ907089"/>
		<taxon idref="GQ907090"/>
		<taxon idref="GQ907092"/>
		<taxon idref="GQ907093"/>
		<taxon idref="GQ907100"/>
		<taxon idref="GQ907104"/>
		<taxon idref="GQ907106"/>
		<taxon idref="GQ907108"/>
		<taxon idref="GQ907116"/>
		<taxon idref="GQ907122"/>
		<taxon idref="GQ907125"/>
		<taxon idref="GQ907126"/>
		<taxon idref="GQ907134"/>
		<taxon idref="GQ907135"/>
		<taxon idref="GQ907136"/>
		<taxon idref="GQ907143"/>
		<taxon idref="GQ907144"/>
		<taxon idref="GU189681"/>
		<taxon idref="GU189685"/>
		<taxon idref="GU189696"/>
		<taxon idref="GU189711"/>
		<taxon idref="GU189718"/>
		<taxon idref="GU189729"/>
		<taxon idref="GU327500"/>
		<taxon idref="HM136664"/>
		<taxon idref="HM146866"/>
		<taxon idref="HM230835"/>
		<taxon idref="HM230837"/>
		<taxon idref="HM230841"/>
		<taxon idref="HM230843"/>
		<taxon idref="HM359000"/>
		<taxon idref="HM451792"/>
		<taxon idref="HM451798"/>
		<taxon idref="HM451800"/>
		<taxon idref="HM451802"/>
		<taxon idref="HM451807"/>
		<taxon idref="HM451809"/>
		<taxon idref="HM451810"/>
		<taxon idref="HM451814"/>
		<taxon idref="HM451818"/>
		<taxon idref="HM451820"/>
		<taxon idref="HM451823"/>
		<taxon idref="HM451825"/>
		<taxon idref="HQ154221"/>
		<taxon idref="HQ154225"/>
		<taxon idref="HQ154227"/>
		<taxon idref="HQ154230"/>
		<taxon idref="HQ154232"/>
		<taxon idref="HQ154240"/>
		<taxon idref="HQ154242"/>
		<taxon idref="HQ154253"/>
		<taxon idref="HQ154261"/>
		<taxon idref="HQ154274"/>
		<taxon idref="HQ154277"/>
		<taxon idref="HQ154278"/>
		<taxon idref="HQ154285"/>
		<taxon idref="HQ154287"/>
		<taxon idref="HQ154288"/>
		<taxon idref="HQ154289"/>
		<taxon idref="HQ154295"/>
		<taxon idref="HQ154296"/>
		<taxon idref="HQ154301"/>
		<taxon idref="HQ154302"/>
		<taxon idref="HQ154303"/>
		<taxon idref="HQ154306"/>
		<taxon idref="HQ154307"/>
		<taxon idref="HQ154321"/>
		<taxon idref="HQ154328"/>
		<taxon idref="HQ154341"/>
		<taxon idref="HQ154343"/>
		<taxon idref="HQ154359"/>
		<taxon idref="HQ154362"/>
		<taxon idref="HQ154366"/>
		<taxon idref="HQ154370"/>
		<taxon idref="HQ154371"/>
		<taxon idref="HQ154387"/>
		<taxon idref="HQ154391"/>
		<taxon idref="HQ154392"/>
		<taxon idref="HQ154395"/>
		<taxon idref="HQ154408"/>
		<taxon idref="HQ154418"/>
		<taxon idref="HQ154419"/>
		<taxon idref="HQ154420"/>
		<taxon idref="HQ853681"/>
		<taxon idref="HQ853682"/>
		<taxon idref="HQ853683"/>
		<taxon idref="JF690992"/>
		<taxon idref="JF691010"/>
		<taxon idref="JF691028"/>
		<taxon idref="JF691073"/>
		<taxon idref="JF691108"/>
		<taxon idref="JF691116"/>
		<taxon idref="JF691133"/>
		<taxon idref="JF691149"/>
		<taxon idref="JF691166"/>
		<taxon idref="JF691172"/>
		<taxon idref="JF691222"/>
		<taxon idref="JF691443"/>
		<taxon idref="JF691462"/>
		<taxon idref="JF906112"/>
		<taxon idref="JN392098"/>
		<taxon idref="JN704835"/>
		<taxon idref="JQ272332"/>
		<taxon idref="JQ272430"/>
		<taxon idref="JQ420943"/>
		<taxon idref="JQ420954"/>
		<taxon idref="JQ420956"/>
		<taxon idref="JQ420957"/>
		<taxon idref="JQ420961"/>
		<taxon idref="JQ420988"/>
		<taxon idref="JQ420992"/>
		<taxon idref="JQ420993"/>
		<taxon idref="JQ420994"/>
		<taxon idref="JQ420997"/>
		<taxon idref="JQ994457"/>
		<taxon idref="JQ994461"/>
		<taxon idref="JQ994469"/>
		<taxon idref="JX030285"/>
		<taxon idref="JX138544"/>
		<taxon idref="JX138547"/>
		<taxon idref="JX138548"/>
		<taxon idref="JX138549"/>
		<taxon idref="JX138551"/>
		<taxon idref="JX138552"/>
		<taxon idref="JX138555"/>
		<taxon idref="JX138556"/>
		<taxon idref="JX316811"/>
		<taxon idref="JX317084"/>
		<taxon idref="JX317141"/>
		<taxon idref="JX317143"/>
		<taxon idref="JX317168"/>
		<taxon idref="JX317169"/>
		<taxon idref="JX317213"/>
		<taxon idref="JX317218"/>
		<taxon idref="JX317219"/>
		<taxon idref="JX317221"/>
		<taxon idref="JX317295"/>
		<taxon idref="JX317303"/>
		<taxon idref="JX317317"/>
		<taxon idref="JX317333"/>
		<taxon idref="JX317440"/>
		<taxon idref="JX317453"/>
		<taxon idref="JX317488"/>
		<taxon idref="JX561233"/>
		<taxon idref="JX630554"/>
		<taxon idref="JX998828"/>
		<taxon idref="JX998829"/>
		<taxon idref="JX998831"/>
		<taxon idref="JX998832"/>
		<taxon idref="JX998835"/>
		<taxon idref="KC019910"/>
		<taxon idref="KC019921"/>
		<taxon idref="KC928372"/>
		<taxon idref="KF061285"/>
		<taxon idref="KF061289"/>
		<taxon idref="KF061292"/>
		<taxon idref="KF359621"/>
		<taxon idref="KF359622"/>
		<taxon idref="KF385266"/>
		<taxon idref="KF386022"/>
		<taxon idref="KF574233"/>
		<taxon idref="KF574234"/>
		<taxon idref="KF574235"/>
		<taxon idref="KF574236"/>
		<taxon idref="KF574237"/>
		<taxon idref="KF574239"/>
		<taxon idref="KF718255"/>
		<taxon idref="KF718257"/>
		<taxon idref="KJ188464"/>
		<taxon idref="KJ188465"/>
		<taxon idref="KJ188466"/>
		<taxon idref="KJ188473"/>
		<taxon idref="KJ188476"/>
		<taxon idref="KJ188479"/>
		<taxon idref="KJ188482"/>
		<taxon idref="KJ188483"/>
		<taxon idref="KJ188485"/>
		<taxon idref="KJ188486"/>
		<taxon idref="KJ188494"/>
		<taxon idref="KJ188499"/>
		<taxon idref="KJ188507"/>
		<taxon idref="KJ188510"/>
		<taxon idref="KJ188512"/>
		<taxon idref="KJ188515"/>
		<taxon idref="KJ188527"/>
		<taxon idref="KJ188532"/>
		<taxon idref="KJ188548"/>
		<taxon idref="KJ482673"/>
		<taxon idref="KJ482675"/>
		<taxon idref="KP142112"/>
		<taxon idref="KP142114"/>
	</taxa>

	<!-- The sequence alignment (each sequence refers to a taxon above).         -->
	<!-- ntax=693 nchar=656                                                      -->
	<alignment id="alignment" dataType="nucleotide">
		<sequence>
			<taxon idref="AB444647"/>
			TTCCGTAGGTGAACCTGCGGAAGGATCATTATTGACTGTAAATCGTT-GCCTTCAGTGCTGGC--TCC--GGCAAGTGCACGTTGGTGAC-TTTCA--TCCAGCACCCTTGTGAACCTTTGGCCTC-----TTGCT------AGCTT----CGG-CTGG----CAGAGGATTTTTACACTAACTCGAATGTAATGAAA-TTATTGTTGTGCGCAA-GCACTA--ATGTACAACTTTCAACAACGGATCTCTTGGCTCTCGCATCGATGAAGAACGCAGCGAAATGCGATAAGTAATGTGAATTGCAGAATTCAGTGAATCATCGAATCTTTGAACGCACCTTGCACCCTTTGGCATTCCGAAGGGTATGCTCGTTTGAGTGTCATTGTACTCTCACACTTCT-GATCCTTTGGATTTGGAGTGGTGGACTTGGGTGTTGCTGCGTTACGGTGGCTCACCTCGAATGCATTAGTGCAACTCTTGGTTG-GACATAGTACGGCGTGATAAGTGTCTTCGCCGGCAC-----CTCGCAAGAG-GGTGGCTG-ATCA-GGGGCTCTGTGCTTCAAACTGTCTTT--GGACAATGACTGACAACTTGACCTCAAATCGAGTAGA-------------------------------------
		</sequence>
		<sequence>
			<taxon idref="AB444652"/>
			TTCCGTAAGTGAACCTGCGGAAGGATCATTATTGATTGCGAATCGTT-GTCTCCAGTGCTGGCAGCCT--GGCAAGTGCACGGTCGCAGC-TTTCA--TCCAAT--CCCTGTGCACCTTTGGCCTC------TGCA------AGCTT----CGG-CGAG----CAGAGGATTTTTACACCCACTCGCATGTAATGAAA-TGATTGTTGTGCACAC-GCACTA--CTATACAACTTTCAACAACGGATCTCTTGGCTCTCGCATCGATGAAGAACGCAGCGAAATGCGATAAGTAATGTGAATTGCAGAATTCAGTGAATCATCGAATCTTTGAACGCACCTTGCACCCTTTGGCATTCCGAAGGGTATGCTCGTTTGAGTGTCATTGTACTCTCACACTCCC-GATCG-TTTGGTTGGGAGCGGTGGACTTGGGTGTTGCTGCTTGACCGTGGCTCACCTCAAATGCAGTAGTGCACCTCTCGGTTG-GACATAGTACGGCGTGATAAGTGTCTTCGCCGGCAA-----CCTCTCAGAG-GGTGGCCG-ATCG-GGAGCTCTGTGCTTCCAACCGTCCTC--GGACAACTACTGACAACTGAACCTCAAATCGAGTAGGACTTCCCGCTGGAACTTA-------------------
		</sequence>
		<sequence>
			<taxon idref="AB453033"/>
			TTCCGTAG-TGAACCTGCGGAAGGATCATTAGTGATTA-GAAACGTT-GTCTTCTGTGCTGGC--TGC--GGCAAGTGCACGTTGATAAC-TTTCA--TCCAACCCCCTTGTGAACCTTTGGCCTC-----TTGCT------AGCTT----CGG-CTGG----CTGAGGATTTT-ACACAAACTCGCATGTATTGAAGTTTACTTATGTGCACAA-GCACTA--CTATACAACTTTCAACAACGGATCCCTTGGCTCTCGCATCGATGAAGAACGCAGCGAAATGCGATAAGTAATGTGAATTGCAGAATTCAGTGAATCATCGAATCTTTGAACGCACCTTGCACCCTTTGGCATTCCGAA-GGTATGCTCGTTTGAGTGTCATTGTACTCTCACACTCCC-AAAC-TTTGGATTGGGAGCGGTGGACTTGGGTGCTGCTGCTTGACTGTGGCTCACCTGAAATATGTTAGTGCACCTCCTGATTG-GACATAGTACGGCGTGATAAGTGTCTTCGCTGGCTC-----CTCACAAGAG-GGTGGCTG-ATCA-GGAGCTCTGTTGCTC-AACCGTCTTC--GGACAATTTCTGAC-ACTTGACCTCAAATCGAGTAAGACTCCCCGCTGAACTAA--------------------
		</sequence>
		<sequence>
			<taxon idref="AB636111"/>
			TTCCGTAGGTGAACCTGCGGAAGGATCATTAATGATTGTGAATGGTT-GCCTTCGGTGCTGGC--TCCGGAGCAAGTGCACGTTGGTGGC-TTTCA--TCCAATACCCATGTGAACCTTTGGCCTC------TGCT------GGCTT----CGG-CTGG----TGGAGGAATTTTACACACACTCGAATGTAATGAAAACTATTGTCGTGCGCAA-GCACTA--ATGTACAACTTTCAACAACGGATCTCTTGGCTCTCGCATCGATGAAGAACGCAGCGAAATGCGATAAGTAATGTGAATTGCAGAATTCAGTGAATCATCGAATCTTTGAACGCACCTTGCACCCTTTGGTATTCCAAAGGGTATGCTCGTTTGAGTGTCATTGTACTCTCACACTCTTGAATC-TGTGGGTTGGGAGCGGTGGACTTGGGTGTTGCTGCTTTGTAGTGGCTCACCTTAAATGTGTTAGTGCACCTCTTGGTTG-GACATAGTACGGCGTGATAAGTGTCTTCGCCGGCAC-----CTCGCAAGGG-GGTGGCCA-ACAG-AGAGCTCTGTGCTTCAAATCGTCTTC--GGACAATCTCTGACAACTTGACCTCAAATCGAGTAGGACTA---------------------------------
		</sequence>
		<sequence>
			<taxon idref="AB641315"/>
			TTCCGTAGGTGAACCTGCGGAAGGATCATTAATGATGTTAAACCG-TCATCTTCAGTGCTGGC--TTTCTTGCAAGTGCACGTTGG-GGCGATTCA--TCTAAC-CCCTTGTGAACTCCTGGCCTT------TGCT------GGTTT----CGA-CTAG----CAGAGGAATTTCACACACACACGAATGTAATGAAATGCT-TGTTGTGCGTAA-GCACTACTATATACAACTTTCAACAACGGATCTCTTGGCTCTCGCATCGATGAAGAACGCAGCGAAATGCGATAAGTAATGTGAATTGCAGAATTCAGTGAATCATCGAATCTTTGAACGCACCTTGCACCCTTTGGTATTCCAAAGGGTATGCTCGTTTGAGTGTCATTGTACTCTCACACTCCTCTTATTATTG--AGAGGAGTAGTGGACTTGGATGTTGCCGCTTGAATGTGGCTCATCTCAAATCGCTTAGTGCAACTCTAGATTG-GACATAACACAGCGTGATAAGCATCCTCGCTAGTGT------------------TGTCTA-ATGAATGGGCGCTGCGCTTCAAACCGTCTTT--TGACAATCTCTGACAAGTTGACCTCAAATCGAGTAGGATTACCCGCTGAACTTAAGCATATCAATAAGCGGAGG
		</sequence>
		<sequence>
			<taxon idref="AB769914"/>
			TTCCGTAGGTGAACCTGCGGAAGGATCATTAGTGATTTCGAAATGTT-ACTTTTTGTGCTGGC--TCC--GGCATGTGCACATTAGTGAC-TTTCA--TCCAACCCCCTTGTGAACCTTTGGCCTT-----GCGTT------GGTTT----CGG-CTGG----CAAAGGATTTTTACACCAACCCCAATGTTATTAAAATTTTTAATGTGC--AATGCACCA--TTGTACAACTTTCAACAACGGATCTCTTGGCTCTCGCATCGATGAAGAACGCAGCGAAATGCGATAAGTAATGTGAATTGCAGAATTCAGTGAATCATCGAATCTTTGAACGCACCTTGCACCCTTTGGTATTCCGAAGGGTATACTCGTTTGAGTGTCATTGTACTCTCACACTCTCCGAT--TTCAGATCGGGAGTCGTGGACTTGGATGTTGCTGCTTTGTTGTGGCTCATCTGAAATGCGTTAGTGTAACTCT-ACTTG-GACATAGTACAGCGTGATAGGTATCTTCGCTGGCAA-----CTCACAAGAG-GATGTCTA-ATTC-GGAGCTCTGTGCTTCAAACTGTCTTT--GGACTATCTCTGACAACTTGACCTCAAATCGAGTAGGACTACCCGCTGAACTTAA-------------------
		</sequence>
		<sequence>
			<taxon idref="AB831787"/>
			---------------------------ATTAACGAAT--AAA--GTCGGTCGACCGTGCTGGCGG--AGACGCATGTGCACGTCGGT--CG---CAAATC-CACACACCTGTGAACGTATGGCCTTTGGGTCTCTC-----------------------GGGCA-AACCATTTTTACCCACTC-TGTTCGTAAAAGAATGTCAT-ATGTGCT-CATGCGC-AAA-CTTACAACTTTCAACAACGGATCTCTTGGCTCTCGCATCGATGAAGAACGCAGCGAAATGCGATAAGTAATGTGAATTGCAGAATTCAGTGAATCATCGAATCTTCGAACGCACCTTGCACCCTTTGGTATTCCGAAGGGTACGCCCGTTTGAGAGTCTTTGTAATCTCACCCCAGA-GATTTC-TT--TCTCTGGGAGTGGACTTGGACGTTGCCGTGA---CACGGCTCGTCTCGAATGCCTCAGTGCACCCCGC-TCGTCGGTGTC-TACAGTGTGATAGGTATCTTCACTGT----GTTCCCT-CGGAGGC-GCGCTCTCG-G--GGCCTAAAGTGCTTCCAACCGTCTTC--GGACAATCATTGACAATTTGACCTCAAA----------------------------------------------
		</sequence>
		<sequence>
			<taxon idref="AB831789"/>
			---------------------------ATTAACGAAT--AAA--GTCGGTCGACCGTGCTGGCGG-CAGACGCACGTGCACGTCGGT--CG---CAAATC-CACACACCTGTGAACGTATGGCCTTCGGGTCTCTC----------------GACCCGAGGGCA-AACCATTTTTACCCACTC-TGTTCGTAAAGGAATGTCAT-ATGTGC--AACGCGC-AAACTTAACAACTTTCAACAACGGATCTCTTGGCTCTCGCATCGATGAAGAACGCAGCGAAATGCGATAAGTAATGTGAATTGCAGAATTCAGTGAATCATCGAATCTTCGAACGCACCTTGCACCCTTTGGTATTCCGAAGGGTACGCCCGTTTGAGAGTCATTGTAATCTCACCCCCAG-AGGTTT-TG--TCTCTGGGAGTGGACTTGGACGTTGCCGTGA---CTCGGCTCGTCTCGAATGCCTCAGTGCA-CCCGC-TCGTCGGCGTC-TACAGTGTGATAGGTATCTTCACTGTTC--AGTCCCT-CGGAGGC-GCGCTCTCG-GGTTGGGCCTAGCGCTTCCAACCGTCTTC--GGACACTCTCTGACAATTTGACCTCAAA----------------------------------------------
		</sequence>
		<sequence>
			<taxon idref="AB831790"/>
			---------------------------ATTAACGAAT--TAA--GTCGGTTGACCGTGCTGGCGG--AGACGCAAGTGCACGTCGGT--CG---CAAATC-CACACACCTGTGAACGTATGGCCTTTCGAGTC--T----------------AACTCGGGGGCA-AACC-TTTTTACCCACTC-TGATTGTAAAGGAATGTCT--ATGTGCCTAAAGCGC-AAAGCAAACAACTTTCAACAACGGATCTCTTGGCTCTCGCATCGATGAAGAACGCAGCGAAATGCGATAAGTAATGTGAATTGCAGAATTCAGTGAATCATCGAATCTTCGAACGCACCTTGCACCCTTTGGTATTCCGAAGGGTACACCCGTTTGAGTGTCATTGTAATCTCACCTCCGG-AAT--T-----TTTCTGGGAGTGGACTTGGATGTTGCCGTGAC-TCACGGCTCGTCTCGAATGTCTCAGTGTAACCCGT-CGT-CGGCGTA-AACAGTGTGATAGGTATCTTCACTGGTA--AGCTCTT-CGGAGGC-GCGCTCTCG-TATGTGGACTTGTGCTGCCAACCGTCTTC--GGACAAACTCTGACAATTTGACCTCAAA----------------------------------------------
		</sequence>
		<sequence>
			<taxon idref="AB831791"/>
			---------------------------ATTAACGAATT-CAA--GTCGGTCGATTGTGCTGGCGG--CAACGCACGTGCACGTCGAC--CG---CAAATC-CACACACCTGTGAACGTACGGCCTCGGAGTTAATT------------------CTCGAGGCAC--ACCATTTTTACCTACTC-----TGTAACAGAATGTGA--CTGTGCCAAAAGCGC-AAACTTAACAACTTTCAACAACGGATCTCTTGGCTCTCGCATCGATGAAGAACGCAGCGAAATGCGATAAGTAATGTGAATTGCAGAATTCAGTGAATCATCGAATCTTTGAACGCACCTTGCACCCTTTGGTATTCCGAAGGGTACACCCGTTTGAGTGTCATTGTAATCTCACCCCAGA----TT------GTTCTGGGTGTGGACTTGGACGCTGTCGCGT-GTCGCGACTCGTCTGGAATGCCTCAGTGTACCCCGC-CCGTCGGCGTA-GACAGTGTGATAAGTATCTTCACTATTG--AGTCCCT-CGGAGAC-GCGCTCTCG-GA-CCGGCCCTGCGCTGCCAACCGTCTTC--GGACAAT-TCTGACAATTTGACCTCAAA----------------------------------------------
		</sequence>
		<sequence>
			<taxon idref="AB831792"/>
			---------------------------ATTAACGAA---CGA--GTCGGTCGAAAGTGCTGGCGG--AAATGCACGTGCACGTCGAT--CG---CAAATC-CACACAC-CGTGAACCTATGGCCTCGGGTTCT-------------------TACCCGG-GGCA--ACC-TTTTTACCCACTC-----TGTAAAAGAATGTT----T------AAAACGC-AAAGCAAACAACTTTCAACAACGGATCTCTTGGCTCTCGCATCGATGAAGAACGCAGCGAAATGCGATAAGTAATGTGAATTGCAGAATTCAGTGAATCATCGAATCTTTGAACGCACCTTGCACCCTTTGGTATTCCGAAGGGTACACCCGTTTGAGTGTCATTGTAATCTCACCCCGAA-ATT--C-----TTTTCGGGCGTGGACTTGGACGTTGTCGGTA---GTCGACTCGTCCGGAATGTCTCAGTGTACCCCGC-TCGTCGGCGTA-AACAGTGTGATAAGTATCTTCACTGGTT--AGCCCTC-CGGAGGC-GCGCTTTCA-AGTGGGCTCCTGCGCTTACAACCGTCTTC--GGACAAACTCTGACAATTTGACCTCAAH----------------------------------------------
		</sequence>
		<sequence>
			<taxon idref="AB831794"/>
			---------------------------ATTAACGAGTT-AAA--GTCGGCTGACCGTGCTGGCGG--AGACGCACGTGCACGTCGGT--CG---CGAATC-CACACAC-CGTGAACCTATGGCCCGGAGTTT-G-T----AT---------G--CTCTG-------GGCACATTTTTACACTC-T-GCTGTAAAGGAATGTCT---TTTAT----AACAT--AAATGAACAACTTTCAACAACGGATCTCTTGGCTCTCGCATCGATGAAGAACGCAGCGAAATGCGATAAGTAATGTGAATTGCAGAATTCAGTGAATCATCGAATCTTCGAACGCACCTTGCACCCTTTGGTATTCCGAAGGGTACACCCGTTTGAGTGTCATTGTAATCTCACCCCGGA-AATCTTT----TTTTTCGGAGTGGACTTGGACGCTGTCGTGT-A-TGCGACTCGTCTCGAATGTCTCAGTGTGCCCCGC-CCGTAGGTGTA-GACAGCGTGATAGGTATCTTCGCTGGTG--AGTCCTT-CGGAGAC-GCGTCCTCG-AGTGATGGTGTGTGCTGCGAACCGTCTTC--GGACAAACCTTGACAATTTGACCTCAGA----------------------------------------------
		</sequence>
		<sequence>
			<taxon idref="AB831795"/>
			---------------------------ATTAACGAGTT-AAA--GTCGAACGACCGTGCTGGCGG--AAATGCATGTGCACGTCGGT--CG---CGAATC-CACACAC-CGTGAACGTATGGCCTGGAGTCTTA-T----------------GACTCTG-------GGCACTTTTTTACACTC-TATATGTAAAGGAATGTCA--TT--------TATAT-AAAATATACAACTTTCAACAACGGATCTCTTGGCTCTCGCATCGATGAAGAACGCAGCGAAATGCGATAAGTAATGTGAATTGCAGAATTCAGTGAATCATCGAATCTTCGAACGCACCTTGCACCCTTTGGTATTCCGAAGGGTACACCCGTTTGAGTGTCATTGTAATCTCACCCCGAG-AATTCT-----TTTTCGGGAGTGGACTTGGATGTTGCCGTCTCATCGCGGCTCGTCTTGAATGTCTCAGCGTGCCCCAT-TTGTAGGTGTA-TACAGCGTGATAGGTATCTTCGCTGGTA--AGCTCTT-CGGAGGC-GCACCCTCG-AGTGAAAAGGTGTGCTACCAACCGTCCTC--GGACAATCTTTGACAATTTGACCTCAGA----------------------------------------------
		</sequence>
		<sequence>
			<taxon idref="AB831798"/>
			---------------------------ATTAATGAATTTCAA--GTCGGCCGTTTGTGCTGGTGG--CAACACATGTGCACGTCGGT--CG---CAAATC-CACACACCTGTGCACCTTTGACTTTGGGATCCGCCGCGCTCGGCTTTGCC-GTCCTGGGTCCCAGAGTACTTTTACACACTC-TGAATGTAATGGAATGTCT--CTGTGCTTAATGCGC--AAATAAACAACTTTCAACAACGGATCTCTTGGCTCTCGCATCGATGAAGAACGCAGCGAAATGCGATAAGTAATGTGAATTGCAGAATTCAGTGAATCATCGAATCTTTGAACGCACCTTGCACCCTTTGGTATTCCGAGGGGTACACCCGTTTGAGTGTCATTGTAATCTCACTCCGAC-AACTTTTTG--TTGTTGGAGGTGGACTTGGACCTTGCCGTGTCACAACGGCTGGTCTGAAATGCATGAGTGCACCCTGCTGTAGCAGCGTC-TTCAGTGTGATAAGTATCTTCACTGATTCAAGTTCCC-TCGGGAC-ACGCTCGTCTGG-TGGGCTCTGGGCTTCTAACCGTCCGCATGGACAACTCTTGACAATTTGACCTCAAA----------------------------------------------
		</sequence>
		<sequence>
			<taxon idref="AB831802"/>
			---------------------------ATTAATGAAACT-AA--GTCGGCTGTTGTTGCTGGTGGCTCTTCACATGTGCACACTGGT--CG---C-AATCCCACACACCTGTGCATCTATGACTCAAAG------TT---ATGA-----------CTG------AGAGTAATTTTACACACTCTTGTATGTAACGGAATGTC-TTTTGTGCATAATGTAC-AATATAAACAACTTTCAACAACGGATCTCTTGGCTCTCGCATCGATGAAGAACGCAGCGAAATGCGATAAGTAATGTGAATTGCAGAATTCAGTGAATCATCGAATCTTTGAACGCACCTTGCACCCTTTGGTATTCCGAAGGGTACGCCCGTTTGAGTGTCATTGTAATCTCACTTCAAC-GACTTTTTG--TTTTTGAATGTGGACTTGGATGTTGCCGTGTTATTACGGCTTGTCTTAAATGCCTGAGTGTACCCTGT-TTTGCAGCGTA-TCCAGTGTAATAAACAT-TTCACTAGAGTTGGTC----AAAGACC-GCG-TTTCC-ATTTGGGCTCTATGCTTCAAACCGTCTACGTGGACAATTCTTGACAATTTGACCTCAAA----------------------------------------------
		</sequence>
		<sequence>
			<taxon idref="AB831804"/>
			------------------------------ATTATTGATAAATTG-CTACCTTCTGTGCTGGC--TCT--TGCATGTGCACGTTGGGGAC-ATATA--TCCAACACC-TTGTGAACCATTGGCCTT------TGCT------AGCTT----CGG-CTGG----TAAAGGA-TTTTTTACACACATGAATGTAATGAAA--TAATCTTGTGCTGA--GCACT-----AAACAACTTTCAACAACGGATCTCTTGGCTCTCGCATCGATGAAGAACGCAGCGAAATGCGATAAGTAATGTGAATTGCAGAATTCAGTGAATCATCGAATCTTTGAACGCACCTTGCACCCTTTGGTATTCCAAAGGGTATGCCCGTTTGAGTGTCACTATACTCTCACACTCTCTAAT----TAGTTAGAGAGCGGTGGATTTGGGTGCTGCCGTC--ACTGTGGCTCATCTTAAATAAATTAGTGCGACTCTTAGTTA-AACATAGTACGGCGTGATAAGTACCCTCGCTG---T-----TTT-C--------TGTCTG-ATTA-GGAGCTCTGTGCTTCAAACCGTCTCA--GGACAGCATTTGATAACTTGACCTCAAA----------------------------------------------
		</sequence>
		<sequence>
			<taxon idref="AB831806"/>
			---------------------------ATTATTGATTG----ATCTT-GCCTTCAGTGCTGGC--CCC--GGCAAGTGCACGTTGGTGAT-TTTCA--TCCAGT---CTTGTGAACCTTTGGCCTC------TGCT------GGCTT----TGG-CTGG----CAGAGGATT--TACACAAACTCGAATGTAATGAAA-CTATTGCTGTGCGCAA-GCACGA--ATGTACAACTTTCAACAACGGATCTCTTGGCTCTCGCATCGATGAAGAACGCAGCGAAATGCGATAAGTAATGTGAATTGCAGAATTCAGTGAATCATCGAATCTTTGAACGCACCTTGCACCCTTTGGTATCCCAAAGGGTATGCTCGTTTGAGTGTCATTGTAACCTCACACTTCT-GAT--TTTGGATTGGGAGCGGTGGACTTGGGTGTTGCTGC--TACCGCGGCTCGCCTTAAATGCATTAGTGCACCTCCAGATTG-GACATAGTACAGCGTGATAAGTATCTTCGCTGGCAC-----CTTAC-TCAG-GGTGGCTG-ATCC-AGAGCTCTGTGCTTCAAACCGTCTTC--GGACAATGACTGACAACTTGGCCTCAAA----------------------------------------------
		</sequence>
		<sequence>
			<taxon idref="AB831811"/>
			---------------------------ATTATTGATTGCGAATCGTT-ACCTTCAGTGCTGGCAGTMT--GGCAAGTGCACGTCGGTGAC-TTTCA--TCCAATA-CCCTGTGCACCTTTGGCCT------TTGCT------AGCTT----CGG-CCGG----CAGAGGAATTTTACACACACTCGAATGTAATGAAATATACTGTCGTGCGCAA-GCACTA--ATGTACAACTTTCAACAACGGATCTCTTGGCTCTCGCATCGATGAAGAACGCAGCGAAATGCGATAAGTAATGTGAATTGCAGAATTCAGTGAATCATCGAATCTTTGAACGCACCTTGCACCCTTTGGTATTCCGAAGGGTATGCTCGTTTGAGTGTCATTGTACTCTCACTCTCCC-GATC-TTTGGATTAGGAGTGGTGGACTTGGGTGTTGCCGCTTTACCGTGGCTCACCTCAAATGCATTCGTGCAACTCTTGATCG-GACATAGTACGGCGTGATAAGTGTCTTCGCCGGCAC-----TC---TTAAG-GGTGACTG-ATTS-TRAGCTCTGTGCTTCAAACCGTCTTC--GGACAACAACTGACAACTTGACCTCAAA----------------------------------------------
		</sequence>
		<sequence>
			<taxon idref="AB831812"/>
			---------------------------ATTAATGATTT-GAATCGTT-GCCTGCAGTGCTGGCAG-CC--GGCAAGTGCACGCTGGTGAC-TTCAA--TCCAATA-CCCTGTGCACCCTTGGCCT------TTGCT------AGCTT----CGG-CTGG----TAGAGGATATTTACACCGACTCGCATGTAATGAAATTTATTGCTGTGCGCAA-GCACAA--ATGTACAACTTTCAACAACGGATCTCTTGGCTCTCGCATCGATGAAGAACGCAGCGAAATGCGATAAGTAATGTGAATTGCAGAATTCAGTGAATCATCGAATCTTTGAACGCACCTTGCACCCTTTGGCATTCCGAAGGGTATGCTCGTTTGAGTGTCATTGTACTCTCACACTCCC-AATTCTTTGGACTGGGAGCGGTGGACTTGGGTGCTGCTGCTT-ACTGCGGCTCACCTCAAATGCGTTAGTGC-ACCGTTGGTCA-GACATAGTACAGCGTGATAAGTATCTTCGCTGGCGC-----CTCA---CAG-GGTGGCTG-ATCA-GG-GCTCTGTGCTTCCAACCGTCCTC--GGAC-ACGGCTGACAACTTGACCTCAAA----------------------------------------------
		</sequence>
		<sequence>
			<taxon idref="AB848600"/>
			-------------------------------------------------------------------------CAGTGCACGTTGGTGAC-TTTCA--TCCAACACTCTTGTGAACCTTTGGCCTC-----TTGCT------AGCTC----CGG-CTGG----CAGAGGATTTTCACACATACTCGAATGTAATGAAAACTCTTGTTGTGCGCAA-GCACGA--ATGTACAACTTTCAACAACGGATCTCTTGGCTCTCGCATCGATGAAGAACGCAGCGAAATGCGATAAGTAATGTGAATTGCAGAATTCAGTGAATCATCGAATCTTTGAACGCACCTTGCACCCTTTGGTATTCCGAAGGGTATGCTCGTTTGAGTGTCATTGTACTCTCACACTTCT-GATTCTTTGGATTGGGAGCGGTGGACTTGGGTGTTGCTGCTTTGTTGTGGCTCACCTCAAATAAGGTAGTGCAACTCTTGGTTG-GACATAGTACGGCGTGATAAGTGTCTTCGCCGGCGC-----CTCCTAGGAG-GGTGGCCG-ATCG-GGAGCTCTGTGCTTCAAACCGTCTTC--GGACAACCTTTGACAACTTGACCTCAAATCGAGTAGGACTACCCGCTGAACTTAAGCATATC------------
		</sequence>
		<sequence>
			<taxon idref="AB848601"/>
			--------------------------------------------------CTTCAGTGCTGGCAGTCT--GGCAAGTGCACGTTGGCGGCTTTTCA--TCCAATA-CCCTGTGCACCTTTGGCCTC-----TTGCT------AGCCT----TGG-CCGG----CAGAGGATTTTTACACCCACTCGAATGTAATGAAA-TTATTGTTGTGCGTAA-GCACGA--ATGTACAACTTTCAACAACGGATCTCTTGGCTCTCGCATCGATGAAGAACGCAGCGAAATGCGATAAGTAATGTGAATTGCAGAATTCAGTGAATCATCGAATCTTTGAACGCACCTTGCACCCTTTGGTATTCCGAAGGGTATGCTCGTTTGAGTGTCATTGTACTCTCACACTTCT-GATCCTTTGGATTGGGAGCGGTGGACTTGGGTGCTGCTGCTTTACGGTGGCTCACCTCAAATGCATTCGTGCACCTCTTGGTTG-GACATAGTACGGCGTGATAAGTGTCTTCGCCGGCAC-----CTCTTGCGAG-GGTGGCTG-ATCA-GGAGCTCTGTGCTTCCAACTGTCTTC--AGACAACAACTGACAACTTGACCTCAAATCGAGTAGGACCACCCGCTGAACTTAAGCATATC------------
		</sequence>
		<sequence>
			<taxon idref="AB848603"/>
			---------------------------------------------------T------------------GGC-AGTGCACGTCGGTGAC-TT-CA--TCCAACACCCTTGCGAACCTTTGGCCTC-----TTGCT------GGCTT----CGG-CTGG----CAGAGGATTTTTACACCAACTCGAATGTAATGAAA-TTATTGTCGTGCGCAA-GCACTA--ATGTACAACTTTCAACAACGGATCTCTTGGCTCTCGCATCGATGAAGAACGCAGCGAAATGCGATAAGTAATGTGAATTGCAGAATTCAGTGAATCATCGAATCTTTGAACGCACCTTGCACCCTTTGGCATTCCGAAGGGTATGCTCGTTTGAGTGTCATTGTACTCTCACACTTCG-GATCCTTTGGATTTGGAGCGGTGGACTTGGGTGTTGCCACTTTGCAGTGGCTCACCTCAAATGGATTAGTACAACTCTTGGTTA-ACCATAGTACGGCGTGATAAGTATCTTCGCCGGCAC-----CTCGCAAGAG-GGTGGCTG-ATGG-AGAGCTCTGTGCTTCAAACCGTCCTC--GGACAATGACTGACAACTTGACCTCAAATCGAGTAGGACTACCCGCTGAACTTAAGCATATC------------
		</sequence>
		<sequence>
			<taxon idref="AB848605"/>
			--------------------------------------------------CTTCTGTGCTGGC--TGC--GGCATGTGCACGATGGTGAC-TTTCA--TCCAACACCCTTGTGCACCTTTGGCCTC-----TTGCT------GGCTT----CGG-CTGG----CTGGGGATT--TACACAAACTCGCATGTATTGAGGACCCTTCATGTGCGCAA-GCACTA--ATATACAACTTTCAACAACGGATCTCTTGGCTCTCGCATCGATGAAGAACGCAGCGAAATGCGATAAGTAATGTGAATTGCAGAATTCAGTGAATCATCGAATCTTTGAACGCACCTTGCACCCTTTGGCATTCCGAAGGGTATGCTCGTTTGAGTGTCATTGCACTCTCACACTCCC-AATTGTTTGGATTGGGAGCGGTGGACTTGGGTGCTGCTGCTTGACTGTGGCTCACCTGAAATATGTTAGTGCACCTCTTGATTG-GACATAGTACGGCGTGATAAGTGTCTTCGCCGGCTC-----CTCGCATGAG-GGTGGCCG-ATCG-GGACCTCTGGCTTTCAAACTGTCTTC--GGACAATCTCTGGCAACTTGACCTCAAACCAAGTAGGACTACC-------------------------------
		</sequence>
		<sequence>
			<taxon idref="AB848608"/>
			--------------------------------------------------CT---GGCTGGCT--CCC--AGCATGTGCACGGAGGTGAC-TTTCA--TACAGTACCCTTGTGAACCTTTGGCCTC-----ATGCT------GGCTT----CGG-CTGG----CTGAGGA--TTTACACAAACTTGCATGTAACAGAAACCCTTGTTGTGCGCAA-GCACTA--ATGTACAACTTTCAACAACGGATCTCTTGGCTCTCGCATCGATGAAGAACGCAGCGAAATGCGATAAGTAATGTGAATTGCAGAATTCAGTGAATCATCGAATCTTTGAACGCACCTTGCACCCTTTGGTATTCCAAAGGGTATGCTCGTTTGAGTGTCATTGTACTCTCACACTCT-----------GATTCAGAGAAGTGGACTTGGGTGTTGCTGCTTTGCTGTGGCTCATCTCAAATATGGTAGTGCAACTCATGGTTG-GATATAGTACAGCGTGATAAGTATCCTCGCTGGCAC-----CTCATAAGAG-GGTGTCCG-ATTG-GGAGCTCTGTGCTTCAAACTGTCCTG--GGACAATCTTTGACAACTTGACCTCAAATCGAGTAGGACTACCCGCTGAACTTAAGCATATC------------
		</sequence>
		<sequence>
			<taxon idref="AB848618"/>
			----------------------------------------------T-GCCTTCTGTGCTGGCAGCCC--TGGCAGTGCACGTCGGTGGC-TT-CA--TCCAAT-CCCCTGTGAACCTTTGGCCTC-----TTGCT------AGCCT----CGG-CCGG----CAGAGGAATTT-ACACACACCCGCATGTAATGAAATCTATTG-TGTGCGCAA-GCACTA--ATGTACAACTTTCAACAACGGATCTCTTGGCTCTCGCATCGATGAAGAACGCAGCGAAATGCGATAAGTAATGTGAATTGCAGAATTCAGTGAATCATCGAATCTTTGAACGCACCTTGCACCCTTTGGCATTCCGAAGGGTATGCTCGTTTGAGTGTCATTGTACTCTCACACTCCC-GATCT-T---GTTGGGAGCGGTGGACTTGGGTGCTGCTGCTT-ACCGTGGCTCACCTCAAATGGATTCGTGCATCTCTTGGTTG-GACATAGTACGGCGTGATAAGTGTCTTCGCCGGCGC-----CTCACTTGAG-GGTGGCCG-ATCG-GGAGCTCTGTGCTTCTAATCGTCCTC--GGACAACAACTGACAACTTGACCTCAAATCGAGTAGGACCACCCGCTGAACTTAAGCATATC------------
		</sequence>
		<sequence>
			<taxon idref="AB854701"/>
			TTCCGTAGGTGAACCTGCGGAAGGATCATTAATGATTGCGAATGGTC-GCCTTTGGTGCTGGC--TCT---GCAAGTGCACATTGGTGGC-TTTCA--TCCAATACCCTTGTGAACCTTTGACCCT-----CTGCT------AGCTT----TGG-CTGG----CGGAGGGTTTTTATACACACTCGAATGTAATGAATACTATTGTCGTGCGCAA-GCACTA--ATGTACAACTTTCAACAACGGATCTCTTGGCTCTCGCATCGATGAAGAACGCAGCGAAATGCGATAAGTAATGTGAATTGCAGAATTCAGTGAATCATCGAATCTTTGAACGCACCTTGCACCCTTTGGTATTCCGAAGGGTATGCTCGTTTGAGTGTCATTGTACTCTCACACTCCTTAATC-TTTGGATTGGGAGTGGTGGACTTGGGTGTTGCTGCTTTCTTGTGGCTCACCTCAAATGCGTCAGTGCACCTCTTGGTTG-GACATAGTACGGCGTGATAAGTATCTTCGCCGGCAC-----CTCGCAAGAG-GGTGGCCA-ATCA-AGAGCTCTGTGCTTCAAACCGTCATT--CGACAATCTCTGACAACTTGACCTCAAATCGAGTAGGACTACCCGCTGAACTTAA-------------------
		</sequence>
		<sequence>
			<taxon idref="AB854703"/>
			TTCCGTAGGTGAACCTGCGGAAGGATCATTAATGAATC-TAA--GTCAGTCTTCTGTGCTGGTGG--CAACACATGTGCACGTTGAT--TG---CAAATC-CACACACCTGTGCACCTTTGACTTTGGGATCCGCTGTGCATGA-CTTGCT-TGTCTGGGTCTCAGAGTAATTTTACACACTC-TAAATGTAATGGAATGTAT--CTGTGCATAATGTGC--AAAAATACAACTTTCAACAACGGATCTCTTGGCTCTCGCATCGATGAAGAACACAGCGAAATGTGATAAGTAATGTGAATTGCAGAATTCAGTGAATCATCGAATCTTTGAACGCACCTTGCACCCTTTGGTATTCCGAAGGGTACACCCGTTTGAGTGTCATTGTAATCTCACTATGATCGACTTTTGT--CTTCCGTATGTGGACTTGGATGTTGCCGTGGTACCACGGCTCGTCTGAAATGCTTCAGTGTACCCCGC-AGAGCGGCGTA-TTCGGTGTGATACA--TCTTCACCGGAGTTGATCCTT-TTGGGTC-GCGTCTGTAATGTGTGGCTCTATGCTTCCAACTGTCTTGTAGGACAATCTTTGACAATTCGACCTCAAATCGGGTGGGACTACCCGCTGAACTTAA-------------------
		</sequence>
		<sequence>
			<taxon idref="AB854706"/>
			TTCCGTAGGTGAACCTGCGGAAGGATCATTAATGAATC-AAA--GTCGGTCTTCTGTGCTGGTGG--CAACACATGTGCACGTTGAT--CG---CAAATC-CACACACCTGTGCACCTTTGACTTTGGGATCCGCCT---GTGGCTTTGCC-TGTCTGGGTCTCAAAGTATTTTTACACACTC-TGAATGTAATGGAATGTAT--CTGTGCATAACGCGC--AAAAATACAACTTTCAACAACGGATCTCTTGGCTCTCGCACCGATGAAGAACGCAGCGAAATGCGATAAGTAATGTGAATTGCAGAATTCAGTGAATCATCGAATCTTTGAACGCACCTTGCACCCTTTGGTAATCTGAAGGGTACACCCGTCTGAGTGTCATTGTAATCTCACTCCACC-GACTT-TTG--TTGATGGATGTGGACCTGGACTCTGTTGTGTTACTACGACTGGTCTGAAATGCCTGAGTGCACCCTGCTGTTGCAGCGTT-TTCAGTGTGATAAGCATCTTCACTGGATCAAGTTCCC-TCGGGAC-ACGTATGCATTG-TGGGCTCTGTGCTG-CAACTGTCTTT--GGAC-AAGCTTGACAATTTGACCTCAGATCGGGTGGGACTACCCGCTGAACTTAA-------------------
		</sequence>
		<sequence>
			<taxon idref="AB831797"/>
			---------------------------ATTAATGAATC-TAA--GTCAGTCTTCTGTGCTGGTGG--CAACACATGTGCACGTTGAT--TG---CAAATC-CACACACCTGTGCACCTTTGACTTTGGGATCCGCTGTGCTTGACTTTGCT-TGTCTGGGTCT-AGAGTA-TTTTACACACTC-TAAATGTAATGGAATGTAT--CTGTGCATAATGTGC--AAAAATACAACTTTCAACAACGGATCTCTTGGCTCTCGCATCGATGAAGAACACAGCGAAATGTGATAAGTAATGTGAATTGCAGAATTCAGTGAATCATCGAATCTTTGAACGCACCTTGCACCCTTTGGTAATCCAAGGGGTACACCCGTTTGAGTGTCATTGTAATCTCACTTCATC-AGCTT-TTG--TTGATGGAGGTGGATCTGGACTCTGTTGTGTCATTACAACTGGTCTGAAATATGTGAGTGCACCCTGCTGTTGCAGCGTC-TTCAGTGTGATAAGCATCTTCACTGGATCAAGTTCCT-TTTGGAC-ACGTGTGCATTG-TGGGCTCTGTGCTGACAACTGTCTTT--GGAC-AATCTTGACAATTTGACCTCAGA----------------------------------------------
		</sequence>
		<sequence>
			<taxon idref="AB854707"/>
			TTCCGTAGGTGAACCTGCGGAAGGATCATTAATGAATC-TAA--GTCAGTCTTCTGTGCTGGTGG--CAACACATGTGCACGTTGAT--TG---CAAATC-CACACACCTGTGCACCTTTGACTTTGGGATCCGCTGTGCTTGACTTTGCT-TGTCTGGGTCTCAGAGTA-TTTTACACACTC-TAAATGTAATGGAATGTAT--CTGTGCATAATGTGC--AAAAATACAACTTTCAACAACGGATCTCTTGGCTCTCGCATCGATGAAGAACACAGCGAAATGTGATAAGTAATGTGAATTGCAGAATTCAGTGAATCATCGAATCTTTGAACGCACCTTGCACCCTTTGGTAATCCAAGGGGTACACCCGTTTGAGTGTCATTGTAATCTCACTTCATC-AGCTT-TTG--TTGATGGAGGTGGATCTGGACTCTGTTGTGTCATTACAACTGGTCTGAAATATGTGAGTGCACCCTGCTGTTGCAGCGTC-TTCAGTGTGATAAGCATCTTCACTGGATCAAGTTCCT-TTTGGAC-ACGTGTGCATTG-TGGGCTCTGTGCTGACAACTGTCTTT--GGAC-AATCTTGACAATTTGACCTCAGATCGGGTGGGACTACCCGCTGAACTTAA-------------------
		</sequence>
		<sequence>
			<taxon idref="AB854708"/>
			TTCCGTAGGTGAACCTGCGGAAGGATCATTAGTGAATCCAAA--GTCGGCTGATTGTGCTGGTGG--AGACACATGTGCACGTTAGT--CG---CAAATCCCACACACCTGTGCATCTATGACTCTGAGTGCCGCT-TGCATGGCCT-GACCGGCCTGGCGCTC-GAGTATTTTCACACACTC-TGAATGTAATGGAATGTCTTGTTGTGCGTAATGTAC-AATTGAAACAACTTTCAACAACGGATCTCTTGGCTCTCGCATCGATGAAGAACGCAGCGAAATGCGATAAGTAATGTGAATTGCAGAATTCAGTGAATCATCGAATCTTTGAACGCACCTTGCACCCTTTGGTAATCCAAGGGGTACACCCGTTTGAGTGTCATTGTAATCTCACTTCATC-AGCTT-TTG--TTGATGGAGGTGGATCTGGACTCTGTTGTGTCATTACAACTGGTCTGAAATATGTGAGTGCACCCTGCTGTCGCAGCGTC-TTCAGTGTGATAAGCATCTTCACTGGATCAAGTTCCT-TTTGGAC-ACGTGTGCATTG-TGGGCTCTGTGCTGCAAACTGTCTTT--GGACAAT-CTTGACAATTTGACCTCAGATCGGGTGGGACTACCCGCTGAACTTAA-------------------
		</sequence>
		<sequence>
			<taxon idref="AB854709"/>
			TTCCGTAGGTGAACCTGCGGAAGGATCATTAGTGAATCTAAA--GTCGGCTGATTGTGCTGGTGG--AGACACATGTGCACGTCGGT--CG---CAAACC-CACACACCTGTGCATCTATGACTCTGAGTGCCGCTTTGCATGGCCT-GACCGGCCTGGCGCTC-GAGTATTTTCACACACTC-TGAATGTAATGGAATGTCTTGTTGTGCGTAATGTAC-AATTGAAACAACTTTCAACAACGGATCTCTTGGCTCTCGCATCGATGAAGAACGCAGCGAAATGCGATAAGTAATGTGAATTGCAGAATTCAGTGAATCATCGAATCTTTGAACGCACCTTGCACCCTTTGGTATTCCGAAGGGTACACCCGTTTGAGTGTCATTGTAATCTCACCCCCAA-ATT--C-----TGTTTGGGTGTGGACTTGGATGCTGCCGATC--CGTCGGCTCGTCTGGAATGTCTCAGTGTACCCCGC-TCGTCGGCGTA-AACAGTGTGATAAGTATCTTCACTGGTC--AGTCCTC-CGGAGGC-GCGCTTTCA-GGTGGGCTCCTGCGCTTACAACCGTCTTC--GGACAAACTCTGACAATTTGACCTCAAATCGGGTGGGATTACCCGCTGAACTTAA-------------------
		</sequence>
		<sequence>
			<taxon idref="AB854710"/>
			TTCCGTAGGTGAACCTGCGGAAGGATCATTAGTGAATCTAAA--GTCGGCTGATTGTGCTGGTGG--AGACACATGTGCACGTCAGT--CG---CAAACC-CACACACCTGTGCATCTATGACTCTGAGTGCCGCTTTGCATGGCTCTATTGGGCCTGGCGCTC-GAGTACTTTCACACACTCTTGAATGTAACGGAATGTCTTGTTGTGCATAAAGTAC-AACAGAAACAACTTTCAACAACGGATCTCTTGGCTCTCGCATCGATGAAGAACGCAGCGAAATGCGATAAGTAATGTGAATTGCAGAATTCAGTGAATCATCGAATCTTTGAACGCACCTTGCACCCTTTGGTATTCCGAAGGGTACACCCGTTTGAGTGTCATTGTAATCTCACTACGATCGACTTTTT---CTTTCATATGTGGACTTGGATGCTGCCGTAA--TTACGGCTCGTCTGAAATGCCTGAGTGTACCCCGC-TTTGCGGCGTA-TTCGGTGTGATAC--ATCTTCACCGGAGTTGATCCTT-ATGGGTC-GCGTCTGTAAGGTGTGGCTCTATGCTTCCAACCGTCTTTCAAGACAATCTCTGACAATTTGACCTCAAATCGGGTGGGACTACCCGCTGAACTTAA-------------------
		</sequence>
		<sequence>
			<taxon idref="AB831799"/>
			---------------------------ATTAGTGAATCTAAA--GTCGGCTGATTGTGCTGGTGG--AGACACATGTGCACGTCGGT--CG---CAAACC-CACACCCCTGTGCATCTATGACTCTGAGTGCCGCTTTGCATGGCCTTGACCGGCCTGGCGCTC-GAGTACTTTTACACACTCTTGAATGTAATGGAATGTCTTGTTGTGCGTAATGTAC-AATCGAAACAACTTTCAACAACGGATCTCTTGGCTTTCGCATCGATGAAGAACGCAGCGAAATGCGATAAGTAATGTGAATTGCAGAATTCAGTGAATCATCGAATCTTTGAACGCACCTTGCACCCTTTGGTATTCCGAAGGGTACACCCGTTTGAGTGTCATTGTAATCTCACTACGATCGACTTTTTC--TTTTCGTATGTGGACTTGGATGTTGCCGTGATATTACGGCTCGTCTGAAATGCTTCAGTGTACCCCGC-AGAGCGGCGTA-TTCGGTGTGATAC--ATCTTCACCGGAGTTGATCCTT-TTGGGTC-GCGTCTGTAA-GTGTGGCTCTATGCTTCGAACCGTCTTCATGGACAATCTTTGACAATTCGACCTCAAA----------------------------------------------
		</sequence>
		<sequence>
			<taxon idref="AB854712"/>
			TTCCGTAGGTGAACATGCGGAAGGATCATTAGTGAATCTAAA--GTCGGCTGATTGTGCTGGTGG--AGACACATGTGCACGTCGGT--CG---CAAACC-CACACACCTGTGCATCTATGACTCTGAGTGCCGCTTTGCATGGCCTTGACCGGCCTGGCGCTC-GAGTACTTTTACACACTCTCGAATGTAATGGAATGTCTTGTTGTGCGTAATGTAC-AATTGAAACAACTTTCAACAACGGATCTCTTGGCTCTCGCATCGATGAAGAACGCAGCGAAATGCGATAAGTAATGTGAATTGCAGAATTCAGTGAATCATCGAATCTTTGAACGCACCTTGCACCCTTTGGTATTCCGAAGGGTACACCCGTTTGAGTGTCATTGTAATCTCACTATGATCGACTTTTGT--CTTCCGTATGTGGACTTGGATGTTGCCGTGATATCACGGCTCGTCTGAAATGCTTCAGTGTACCCCGC-AGAGCGGCGTA-TTCGGTGTGATAC--ATCTTCACCGGAGTTGATCCTT-TTGGGTC-GCGTCTGTAA-GTGTGGCTCTATGCTTCCAACTGTCTTGTAGGACAATCTTTGACAATTCGACCTCAAATCGGGTGGGACTACCCGCTGAACTTAA-------------------
		</sequence>
		<sequence>
			<taxon idref="AB831800"/>
			---------------------------ATTAGTGAAACTAAA--GTCGGCTTACTGTGCTGGTGG--AGACACATGTGCACGTTAGT--CG---CAAATCCCACACACCTGTGCATCTATGACTCTGAGTGCCGCTTTGCATGGCCTTGACCGGCCTGGTGCTC-GAGTACTTTCACACACTCTCGAATGTAACGGAATGTCTTGTTGTGCGTAATGTAC-AACCGAAACAACTTTCAACAACGGATCTCTTGGCTCTCGCATCGATGAAGAACGCAGCGAAATGCGATAAGTAATGTGAATTGCAGAATTCAGTGAATCATCGAATCTTTGAACGCACCTTGCACCCTTTGGTATTCCGAAGGGTACACCCGTTTGAGTGTCATTGTAATCTCACTACGATCGACTTTAGT--CTTTTGTATGTGGACTTGGATGCTGCCGTGAT-TCACGGCTCGTCTGAAATGCCTGAGTGTACCCCGC-TTTGTGGCGTA-TTCGGTGTGATAA--ATCTTCACCGGAGTTGATCCTT-TCGGGTC-GCGTCT-TACAGTGTGGCTCTATGCTTCCAACCGTCCATTTGGACAATCTCTGACAATTTGACCTCAAA----------------------------------------------
		</sequence>
		<sequence>
			<taxon idref="AB854713"/>
			TTCCGTAGGTGAACCTGCGGAAGGATCATTAGTGAATCTAAA--GTCGGCTGATTGTGCTGGTGG--AGACACATGTGCACGTCGGT--CG---CAAACC-CACACACCTGTGCATCTATGACTCTGAGTGCCGCTTTGCATGGCCTTGACCGGCCTGGCGCTC-GAGTACTTTCACACACTCTCGAATGTAATGGAATGTCTTGTTGTGCGTAATGTAC-AATTGAAACAACTTTCAACAACGGATCTCTTGGCTCTCGCATCGATGAAGAACGCAGCGAAATGCGATAAGTAATGTGAATTGCAGAATTCAGTGAATCATCGAATCTTTGAACGCACCTTGCACCCTTTGGTATTCCGAAGGGTACACCCGTTTGAGTGTCATTGTAATCTCACTACGATCGACTTTAGT--CTTTTGTATGTGGACTTGGATGCTGCCGTGAT-TCACGGCTCGTCTGAAATGCCTGAGTGTACCCCGC-TTTGCGGCGTA-TTCGGTGTGATAA--ATCTTCACCGGAGTTGATCCTT-TCGGGTC-GCGTCT-TACAGTGTGGCTCTATGCTTCCAACCGTCCATTTGGACAATCTCTGACAATTTGACCTCAAATCGGGTGGGACTACCCGCTGAACTTAA-------------------
		</sequence>
		<sequence>
			<taxon idref="AM181396"/>
			-------------------------------ATGAAACTAAA--GTCGGCCGTTGTTGCTGGTGACATTTCACATGTGCACACTGGT--CG---C-AATCCCACACACCTGTGCATCTATGACTCGAGG------TT---ATGA-----------CTG------AGAGTAATTTTACACACTCTTGTATGTAATGGAATGTC-TTTTGTGCATAATGTAC-AATATAAACAACTTTCAACAACGGATCCCTTGGCTCTCGCATCGATGAAGAACGCAGCGAAATGCGATAAGTAATGTGAATTGCAGAATTCAGTGAATCATCGAATCTTTGAACGCACCTTGCACCCTTTGGTATTCCGAAGGGTACGCCCGTTTGAGTGTCATTGTAATCTCACTTCAAC-GACTTTTTG--TTTTTGAATGTGGACTTGGATGTTGCCGTGTCATTACGGCTCGTCTTAAATGCTTGAGTGTACCCTGT-TTTGCAGTGTA-TCCAGTGTAATAAACAT-TTCACTAGAGTTGGTC----AAAGACC-GCA-TTTCT-ATTCAGGCTCTATGCTTCGAACCGTCCACGTGGACAATTCTTGACAA----------------------------------------------------------
		</sequence>
		<sequence>
			<taxon idref="AM181401"/>
			-------------------------------GTGAATCTAAA--GTCGGCTGATTGTGCTGGTGG--AGACACATGTGCACGTCAGT--CG---CAAACC-CACACACCTGTGCATCTATGACTCTGAGTGCCGCTTTGCATGGCCCCTTTGGGCCTGGCGCTC-GAGTACTTTCACACACTCTCGAATGTAATGGAATGTCTTGTTGTGCATAACGTAC-AACAGAAACAACTTTCAACAACGGATCTCTTGGCTCTCGCATCGATGAAGAACGCAGCGAAATGCGATAAGTAATGTGAATTGCAGAATTCAGTGAATCATCGAATCTTTGAACGCACCTTGCACCCTTTGGTATTCCGAAGGGTACGCCCGTTTGAGTGTCATTGTAATCTCACTACGATCGACTTTTGT--CTTTTGTATGTGGACTTGGATGTTGCCGTAATACAACGGCTCGTCTGAAATGCCTGAGTGTACCCCGC-TTTGCGGCGTA-TTCGGTGTGATAA--ATCTTCACCGGAGTTGATCCCT-TTGGGTC-GCGTCTGTAAGGTGTGGCTCTATGCTTCGAACCGTCTCCCGAGACAATCTCTGACAAT---------------------------------------------------------
		</sequence>
		<sequence>
			<taxon idref="AY093436"/>
			-----------------------GATCATTATTGATTGTGAATCGTT-GCCTTCTGTGCTGGC--TCC--GGCAAGTGCACGTTGGTGAC-TTTCA--TCCAACACCCTTGTGAACCATTGGCCTC-----TTGCT------AGCTT----CGG-TTGG----CAGAGGATATTCACATAAACTCGAATGTAATGAAAAACCTTGTTGTGCGCAA-GCACTA--ATGTACAACTTTCAACAACGGATCTCTTGGCTCTCGCATCGATGAAGAACGCAGCGAAATGTGATAAGTAATGTGAATTGCAGAATTCAGTGAATCATCGAATCTTTGAACGCACCTTGCACCCTTTGGTATTCCGAAGGGTATGCTCGTTTGAGTGTCATTGTAATCTCACACTCTC-CGA--TTGGATTGGGGAGCGGTGGACTTGGGTGCTGCTGCTTCACTGTGGCTCGCCTCAAATGTGTTAGTGCAACTCCTGGTTG-GACATAGTACGGCGTGATAAGTGTCTTCGCCGCTGC-----CTCATAAGAG-GGTGCCCT-TTCA-GGAGCTCTGTGCTTCAAACCGTCTTC--TGACAATATCTGACAACTTGACCTCAAATCGAGTAGGACTACCCGCTGAACTTAAGCATATCAATAAGCGGAAG
		</sequence>
		<sequence>
			<taxon idref="AY093437"/>
			-----------------------GATCATTAGTGATTACGAATGGTT-ACCTTCGGTGCTGGC--TCTGGAGCAAGTGCACGTTGGTGGC-TTTCA--TCCAATACCCATGTGAACCTTTGGCCTC-----TTGCT------AGCTT----CGG-CAAG----CAGAGGATTTT-ACACACACTCGAATGTAATGAAAACTATTGTCGTGCGCAA-GCACTA--ATGTACAACTTTCAACAACGGATCTCTTGGCTCTCGCATCGATGAAGAACGCAGCGAAATGCGATAAGTAATGTGAATTGCAGAATTCAGTGAATCATCGAATCTTTGAACGCACCTTGCACCCTTTGGCATTCCGAAGGGTATGCTCGTTTGAGTGTCTTTGTACTCTCACACTCTCCGATC-TTTGGATTGGGAGCGGTGGACTTGGGTGTTGCTGCTTTCTTGTGGCTCACCTCAAATGCGTCAGTGCACCTCTTGGTTG-GACATAGTACGGCGTGATAAGTGTCTTCGCCGGCAC-----CTCGCAAGAN-GGTGGACG-ATCG-AGAGCTCTGTGCTTCAAACCGTCTCC--GGACAATCTCTGACAACTTGACCTCAAATCGAGTAGGACTACCCGCTGAACTTAAGCATATCAATAAGCGGAGG
		</sequence>
		<sequence>
			<taxon idref="AY243532"/>
			TTCCGTAGGTGAACCTGCGGAAGGAT-ATGACTGATTGCGAATCGTT-GCCTTCTGTGCTGGCAGTCT--GGCAAGTGCACGTCGGTGAC-TTTCA--TCCAATA-CCCTGTGAACCTTTGGCCTC-----TTGCT------AGCTT----CGG-CCGG----CAGAGGAATTTTACACAAACTCGAATGTAATGAAATCTATTGTCGTGCGCAA-GCACTA--ATGTACAACTTTCAACAACGGATCTCTTGGCTCTCGCATCG-TGAAGAACGCAGCGAAATGCGATAAGTAATGTGAATTGCAGAATTCAGTGAATCATCGAATCTTTGAACGCACCTTGCACCCTTTGGCATTCCAAAGGGTATGCTCGTTTGAGTGTCATTGTACTCTCACACTCCC-GATC-TTTCGATTGGGAGCGGTGGACTTGGGTGTTGCTGCTTACCTGTGGCTCACCTCAAATAGATCAGTGCACCTCTTGGTTG-GACATAGTACGGCGTGATAAGTGTCTTCGCCCGGCC-----CTACTTTGAG-GGTGGCCG-ATCG-GGAGCTCTGTGCTTCAAACCGTCTTC--GGACAATGACTGACAACTTGACCTCAAATCGAG-----------------------------------------
		</sequence>
		<sequence>
			<taxon idref="AY296255"/>
			--------------------------CATTACCGAAT--TAA--GTCGGTCGACCGTGCTGGCGG--AGACGCAAGTGCACGTCGGT--CG---CAAATC-CACACAC-CGTGAACCTATGGCCTTTCGAGTCATC----------------GACTCGGGGGCA-AACCATTTTTACCCACTC-TGATCGTAAAGGAATGTCTC-ATGCGT--AACACGC-AAAGCAAACAACTTTCAACAACGGATCTCTTGGCTCTCGCATCGATGAAGAACGCAGCGAAATGCGATAAGTAATGTGAATTGCAGAATTCAGTGAATCATCGAATCTTCGAACGCACCTTGCACCCTTTGGTATTCCGAAGGGTACACCCGTTTGAGTGTCATTGTACTCTCACCCCCGG-GATTT--GT--TTTCCGGGAGTGGACTTGGACGTTGCCGTGACTCCACGGCTCGTCTCGAACGCTTCAGTGTGACCCGC-TCGTCGGCGTT-AACAGTGTGATAAGTATCTTCACTGGTA--AGCCCTC-CGGAGGC-GCGCTCTCG-G-TCGTGGATTCTGCTGCCAACCGTCTTT--GGACAGACTCTGACAATTTGACCTCAAATCGGGTGGGATTACCCGCTGAACT----------------------
		</sequence>
		<sequence>
			<taxon idref="AY534208"/>
			----------GAACCTGCGGAAGGATCATTATCGATTGTGAATTGTC-ATCTTCTGTGCTGGC--TCC--GGCATGTGCACGTTGGTGAC-TTTCA--TCCAC-ACCCATGTGAACCTTTGGCCTC-----TTGCT------GGCTT----CGG-CTGG----CAGAGGATTTTCACCCACACTCGAATGTAATGAAAAACCCTTTGGTGCGCAA-GCACCT--ATGTACAACTTTCAACAACGGATCTCTTGGCTCTCGCATCGATGAAGAACGCAGCGAAATGCGATAAGTAATGTGAATTGCAGAATTCAGTGAACCATCGAATCTTTGAACGCACCTTGCACCCTTTGGAATTCCGAAGGGTATGCTCGTTTGAGTGTCATTGTACTCTCACACTTCT-GATC-TTTGGATTGGGAGTGGTGGACTTGGGTGTTGCTACTTCAGTGTGGCTCACCTCAAATGCATTAGTGCACCTCTCCATTG-AACATAGTTCGGCGTGATAAGCATCTTCGCCGGCAC-----CTCTTACCAG-GATGGCCA-ATTG-AGGGCTCTGTGCTTCCAACTGTCTTC--GGACAAC-TCTGACAACTTGACCTCAAATCGAGTAGGACTACCCGCTGAACTTAAGCA----------------
		</sequence>
		<sequence>
			<taxon idref="AY634116"/>
			TTCCGTAGGTGAACCTGCGGAAGGATCATTAACGAAT--AAA--GTCGGTCGACAGTGCTGGTGG--AGACACATGTGCACGTCGGT--CG---CAAATC-CACACACCTGTGAACGTATGGCCTTTGGGTCTCTT----------------GACCCGAGGGCA-AACCATTTTTACCCACTC-TGTTTGTAAAGGAATGTCAT-ATGTGC--TATGCGC-AAACTTAACAACTTTCAACAACGGATCTCTTGGCTCTCGCATCGATGAAGAACGCAGCGAAATGCGATAAGTAATGTGAATTGCAGAATTCAGTGAATCATCGAATCTTTGAACGCACCTTGCACCCTTTGGTATTCCGAAGGGTACGCCCGTTTGAGAGTCTTTGTAATCTCACCCCAGA-GATTTC-TT--TCTCTGGGAGTGGACTTGGACGTTGCTGTGA---CACGGCTCGTCTCGAATGCCTCAGTGCACCCCGC-TCGTCGGCGTC-TACAGTGTGATAGGTATCTTCACTGTGT--AGCCCCT-CGGAGGC-GCGCTCTCG-GATGGGCCTAAGCGCTTCCAACCGTCTTC--GGACAATCATTGACAATTTGACCTCAAATCGGGTGGGATTACCCGCTGAACTTAAGCATATCAATAG-------
		</sequence>
		<sequence>
			<taxon idref="DQ182435"/>
			TTCCGTAGGTGAACCTGCGGAAGGATCATTAATGATTGCGAATCGTC-GCCTTCAGTGCTGGCGGTTC--GGCAAGTGCACGTCGGTGAC-TTTCA--TCCAATA-CCCTGTGCACCTTTGGCCTC-----TTGCT------AGCTA----CGG-CCGG----CAGAGGATTTTTACACACACTCGAATGTAATGAAATTTATTGTCGTSCTCAA-GCACTA--ATGTACGACTTTCAACAACGGATCTCTTGGCTCTCGCATCGATGAAGAACGCAGCGGAATGCGATAAGTAATGTGAATTGCAGAATTCAGTGAATCATCGAATCTTTGAACGCACCTTGCACCCTTTGGCATTCCGAAGGGTATGCTCGTTTGAGTGTCATTGTACTCTCACTCTCCC-GATACTTTGGATCGGGAGTGGTGGACTTGGGTGCTGCTGCTTCCCTGTGGCTCGCCTCAAATGAAGCAGTGCAACTCTTGGTTG-GACATAGTACGGCGTGATAAGTATCTTCGCCGGCGC-----CTCATTCGAG-GGTGGCCG-ATCG-GGAGCTTCTTGTT-----------------------------------------------------------------------------------------
		</sequence>
		<sequence>
			<taxon idref="DQ273404"/>
			----------------------------TTAATGATTGCGAATCGTT-GCCTTCTGTGCTGGCAGACT--GGCAAGTGCACGTCGGTGAC-TTTCA--TCCAATA-CCCTGTGAACCATTGGCCTC-----TTGCT------AGCTT----CGG-CCGG----CAGAGGAATTTTACACAAACTCGAATGTAATGAAATTTATTGTCGTGCACAA-GCACTA--ATGTACAACTTTCAACAACGGATCTCTTGGCTCTCGCATCGATGAAGAACGCAGCGAAATACGATAAGTAATGTGAATTGCAGAATTCAGTGAATCATCGAATCTTTGAACGCACCTTGCACCCTTTGGCATTCCGAAGGGTATGCTCGCTTGAGTGTCATTGTACTCTCACACTCGT-AATC-TTTGGATTGCGGGCGGTGGACTTGGGTGCTGCTGCTT-ACCGCGGCTCACCTCAAATGGATTAGTGCAACTCTGGGTTG-GACATAGTACGGCGTGATAAGTGTCTTCGCCGGCGC-----CTCACTCGAG-GGTGGCCG-ATCG-GGAGCTCTGTGCTTCAAAC-----------------------------------------------------------------------------------
		</sequence>
		<sequence>
			<taxon idref="DQ520096"/>
			TTCCGTAGGTGAACCTGCGGAAGGATCATTAATGAAACTAAA--GTCGGCCTGTTGTGCTGGTGAAACTTCACATGTGCACRCTGGT--CG---CAAATCCCACACACCTGTGCATCTATGACTCRAGG------TT---ATGA-----------CTG------AGAGTAATTTTACACACTC-TGAATGTAATGGAATGTCTTTTTGTGCATAATGTAC-AATATAAACAACTTTCAACAACGGATCTCTTGGCTCTCGCATCGATGAAGAACGCAGCGAAATGCGATAAGTAATGTGAATTGCAGAATTCAGTGAATCATCGAATCTTTGAACGCACCTTGCACCCTTTGGTATTCCGAAGGGTACGCCCGTTTGAGTGTCATTGTAATCTCACTTCTAC-AATTT---A--TTTATGAATGTGGACTTGGATGTTGCCGTGTTATTACGGCTCGTCTTAAATGCCTGAGTGTACCCTGC-TTTGCAGCGTA-TCCGGTGTAATAAACAT-TTCACCAGAGTTGGTC----CAAGACC-GCGCTTTTATTTGTAGGCTCTATGCTTCAAACCGTCCACGTGGACAATCTCTGACAATTTGACCTCAAATCGGGTGGGACTACCCGCTGAACTTAAGCATATCAATAAGCGGAGG

		</sequence>
		<sequence>
			<taxon idref="DQ983814"/>
			TTCCGTAGGTGAACCTGCGGAAGGATCATTAACGAGG--CAA--GTCGGTCGACAGTGCTGGCGG--AGACGCACGTGCACGTCGGT--CG---CAAATC-CACACACCTGTGAACGTATGGCCTTTGGGTCTCAC----------------GACTCGGGGGCA--AACTTTTTTACCCACTC-TGTCTGTAAAGGAATGTCT--ATGTGCTCAAAGCGC-AAAGCAAACAACTTTCAACAACGGATCTCTTGGCTCTCGCATCGATGAAGAACGCAGCGAAATGCGATAAGTAATGTGAATTGCAGAATTCAGTGAATCATCGAATCTTTGAACGCACCTTGCACCCTTTGGTATTCCGAAGGGTACGCCCGTTTGAGTGTCATTGTAATCTCACCCCCGG-AGACTT-GT--TTTCCGGGAGTGGACTTGGACGTTGCCGTGA--CTCCGGCTCGTCTCGAACGTCTCAGTGTACCCCGA-TCATCGGCGTC-AACAGTGTGATATGTATCTTCACTGTG---AGTCCTC-CGGAGGC-GCGCTCTCG-AACGTGGGCATACGCTGCCAACCGTCTTC--GGACAATCTCTGACAATTTGACCTCAAATCGGGTGGGACTACCCGCTGAACTTAAGCATATCAATAAGCGGAGG
		</sequence>
		<sequence>
			<taxon idref="EF127237"/>
			TTCCGTAGGTGAACCTGCGGAAGGATCATTAGTGAATCTAAA--GTCGGCCGATTGTGCTGGTGG--AGACACATGTGCACATCGGT--CG---CAAAAC-CCAACACTTGTGAATCTATGACTCTGAGTGCCGCCTTGCATGGCCCTATTGGGCCTGGTGCTC-GAGTACTTTAACACACTCTTGAATGTAACGGAATGTCATGTCGTGCATAATGTAC-AACAGAAACAACTTTCAACAACGGATCTCTTGGCTCTCGCATCGATGAAGAACGCAGCGAAATGCGATAAGTAATGTGAATTGCAGAATTCAGTGAATCATCGAATCTTTGAACGCACCTTGCACCCTTTGGTATTCCGAAGGGTACACCCGTTTGAGTGTCATTGTAATCTCACTACGATCGACTTTGTC--TTTATGTATGTGGACTTGGATGTTGCCGTAACACAACGGCTCGTCTGAAATGCCTGAGTGTACCCCGC-TTTGCGGCGTA-TTCGGTGTGATAA--ATCTTCACCGGAGTTGATCCCT-TTGGGTC-GCGTCTGTAAGGTGTGGCTCTATGCTTCCAACCGTCTCTTGGGACAACCTCTGACAATTTGACCTCAAATCGGGTGGGACTACCCGCTGAACTTAAGCATATCAATAAGCGGAGG
		</sequence>
		<sequence>
			<taxon idref="EF218816"/>
			TTCCGTAGGTGAACCTGCGGAAGGATCATTAATGATATA-AATTGTTTACCTTC-GTGCTGGC--TCTAGGGCATGTGCACGTTGGGGGC-ATACA--TCCAACACCCTTGTGAACCATTGGCCTT------TGCT------GGCTT----CGG-CTGG----TAGAGGA--TTTATACAAACACGAATGTAATGAAA--TAATGTTGTGCTAA--GCACTA--ATATACAACTTTCAACAACGGATCTCTTGGCTCTCGCATCGATGAAGAACGCAGCGAAATGCGATAAGTAATGTGAATTGCAGAATTCAGTGAATCATCGAATCTTTGAACGCACCTTGCACCCTTTGGTATTCCAAAGGGTATGCTCGTTTGAGTGTCATTATAATCTCACACTCTCTGAT--------TAGAGAGCGGTGGACTTGGATGTTGCCGTCTTGCTGTGGCTCATCTAAAATGAGTTAGTACAACTCCTAGTTA-AACATAGTACGGCGTTATAAMTACCCTCGCTG---T-----TTT-C--------TGTCTG-ATTA-GGAGCTTTGTGCTTCCAACCGTCCTC--GGACAATCTCTGATAACTTGACCTCAAATCGAGTAGGATTACCCGCTGAACTTAAGCATATCAATAAGCGGAGG
		</sequence>
		<sequence>
			<taxon idref="DQ273403"/>
			TTCCGTAGGTGAACCTGCGGAAGGATCATTATTGATTGCGAATCGTC-ACCTTCTGTGCTGGCGGTTC--GGCAAGTGCACGTTGGTGGC-TTTCA--TCCAATA-CCCTGTGAACCTTTGGCCTC-----TTGCT------AGCTT----CGG-CCGG----CAGAGGATTTTTACACAAACTCGAATGTAATGAAATTTATTGTCGTGCGCAA-GCACTA--ATGTACAACTTTCAACAACGGATCTCTTGGTTCTCGCATCGATGAAGAACGCAGCGAAATGCGATAAGTAATGTGAATTGCAGAATTCAGTGAATCATCGAATCTTTGAACGCACCTTGCACCCTTTGGCATTCCGAAGGGTATGCTCGTTTGAGTGTCATTGTACTCTCACTCCCCC-GATGCTTTGAATCAGGGGTGGTGGACTTGGGTGTTGCTGCTTTGCTGTGGCTCGCCTCAAATGGAGTAGTGCAACTCTCGGTTG-GACATAGTACGGCGTGATAAGTGTCTTCGCCGGCGC-----CTCATTAGAG-GGTGGCCG-ATCG-GGAGCTCTGTGCCTCAAACCGTCTTC--GGAC-ACATCTGACAACTTGACCTCAAATCGAGTAGGA------------------------------------
		</sequence>
		<sequence>
			<taxon idref="EU375709"/>
			---------C-------CTAGGAGGACATTATTGACTGAGAATCGT--TCCTTCTGTGCTGGC--TTT--GGCAAGTGCACGTCGGTGAC-TTTCA--TCCAACACCCTTGTGAACCTTTGGCCTC-----TTGCT------AGCCC----CGG-CTGG----TAAAAGGATTTCACACAGACTCGAATGTAATGAAAACTCTTGTTGTGCGCAA-GCACTA--ATGTACAACTTTCAACAACGGATCTCTTGGCTCTCGCATCGATGAAGAACGCAGCGAAATGCGATAAGTAATGTGAATTGCAGAATTCAGTGAATCATCGAATCTTTGAACGCACCTTGCACCCTTTGGTATTCCGAAGGGTATGCTCGTTTGAGTGTCATTGTACTCTCACACTTCT-AATTCTTTGGATTGGGAGCGGTGGACTTGGGTGTTGCGGCTTTACTGTGGCTCACCTCAAATAAGGTAGTGCAACTGTTGGTTG-GACATAGTACGGCGTGATAAGTATCTTCGCCGGCGC-----CTCGTAAGAG-GGTGGCCG-ATCG-GGAGCTCTGTGCTTCAAACCGTCTTC--GGACAATCTCTGACAACTTGACCT--------------------------------------------------
		</sequence>
		<sequence>
			<taxon idref="EF655694"/>
			---CGTAG--TGACCTGCGG-AGGATCATTAATGATATA-AATTGTTTACCTTCAGTGCTGGC--TCTAGGGCATGTGCACGTTGGAGGC-ATATA--TCCAACACCCTTGTGAACCATTGGCCTT------TGCT------GGCTT----CGG-CTGG----TCGAGGA--TTTACACAAACACGAATGTAATGAAA--TAATGTTGTGCTCA--GCACTA--ATATACAACTTTCAACAACGGATCTCTTGGCTCTCGCATCGATGAAGAACGCAGCGAAATGCGATAAGTAATGTGAATTGCAGAATTCAGTGAATCATCGAATCTTTGAACGCACCTTGCACCCTTTGGTATTCCGAAGGGTATGCTCGTTTGAGTGTCATTATACTCTCACACTCTCTGAT--------TAGAGAGCGGTGGACGTGGATGTTGCCGTCTTGTTGTGGCTCATCTGAAATGAGTTAGTACGACTCCTAGTTA-AACATAGTACGGCGTTATAACTACCCTCGCTG-T-T-----TTT-T--------TGTCTG-ATTA-GGAGCCTTGTGCTTCGAACCGTCTTC--GGACAATATCTGATAACTTGACCTCAAATCGAGTAGGATTACCCGCTGAACTTAAGCATATCAATAAGCGGAGG
		</sequence>
		<sequence>
			<taxon idref="EU625933"/>
			TTCCGTAGGTGAACCTGCGGAAGGATCATTAGTGAATCTAAA--GTCGACCGATTGTGCTGGTGG--AGACACATGTGCACGTCGGC--CG---CAAATC-CACACACCTGTGCATCTATGACTCTGAGAGCCGCTTTGCATGGCCTTTATCAGCCTGGCTCTC-GAGTACTTTT-CACACTCTTGAATGTAATGGAATGTCTTGTTGTGCATAATGTAC-AAT--AAACAACTTTCAACAACGGATCTCTTGGCTCTCGCATCGATGAAGAACGCAGCGAAATGCGATAAGTAATGTGAATTGCAGAATTCAGTGAATCATCGAATCTTTGAACGCACCTTGCACCCTTTGGTCTTCCAAAGGGTACACCCGTTTGAGTGTCATTGTAATCTCACTACAATCGACTTTTTC--TTTTGGTATGTGGACTTGGATGTTGCCGTAAT-TAACGGCTCGTCTGAAATGCCTCAGTGTACCCCGC-TTTGCGGCGTA-TTCGGTGTGATAC--ATCTTCACCGGAGTTGATCCCT-TTGGGTC-GCGTCTTGTATGTGTGGCTCTATGCTTCCAACTGTCTCTTGAGACAATCTTTGACAATTTGACCTCAAATCGGGTGGGACTACCCGCTGAACTTAAGCATATCAATAAGCGGAGG
		</sequence>
		<sequence>
			<taxon idref="EU625939"/>
			TTCCGTAGGTGAACCTGCGGAAGGATCATTAGTGAATCT-AA--GTCGGCTGATTGTGCTGGTGG--AGACACATGTGCACGTCAGT--CG---CAAACC-CACACACCTGTGCATCTATGACTCTGAGTGCCGCTTTGCATGGCCCTCTACGGCCTGGCACTC-GAGTACTTTCACACACTCTTGAATGTAATGGAATGTCTTGTTGTGCGTAATGTAC-AACAGAAACAACTTTCAACAACGGATCTCTTGGCTCTCGCATCGATGAAGAACGCAGCGAAATGCGATAAGTAATGTGAATTGCAGAATTCAGTGAATCATCGAATCTTTGAACGCACCTTGCACCCTTTGGTATTCCGAAGGGTACACCCGTTTGAGTGTCATTGTAATCTCACTATGATGGACTTTGCT--CTATTGTATGTGGACTTGGATGTTGCTGTGTCCCGACAGCTCGTCTGAAATGCCTCAGTGTACCCCGC-TTTGCGGCGTA-TTCGGTGTGATAC--ATCTTCACCGGAGTTGATCCTT-CAGGGTC-GCGTCTGTAA-GTGTGGCTCTGTGCTTCCAACCGTCTCTTGAGACAATCTCTGACAATTTGACCTCAAATCGGGTGGGACTACCCGCTGAACTTAAGCATATCAATAAGCGGAGG
		</sequence>
		<sequence>
			<taxon idref="EU625930"/>
			TTCCGTAGGTGAACCTGCGGAAGGATCATTAGTGAATCTAAA--GTCGGCTGATTGTGCTGGTGG--CAACACAAGTGCACGTCGGT--CG---CAAACC-CACACACCTGTGCATCTATGACTCTGAGTGCTGTTTTGCAGGGCCCTTTTGGGCCTGGCACTC-GAGTACCTTCACACACTCTTGAATGTAATGGAATGTCTTCTTGTGCGTAAAGTAC-AACTAAAACAACTTTCAACAACGGATCTCTTGGCTCTCGCATCGATGAAGAACGCAGCGAAATGCGATAAGTAATGTGAATTGCAGAATTCAGTGAATCATCGAATCTTTGAACGCACCTTGCACCCTTTGGTATGCCAAAGGGTACACCCGTTTGAGTGTCATTGTAATCTCACTACAACTGACTTT-GT--CTTTTGTATGTGGACTTGGATGTTGCCGTAATATGACGGCTCGTCTGAAATGCTTGAGTATACCCCAC-TTTGCGGCGTA-TTCGGTGTGATAC--ATCTTCACCGGAGTCTGATCCT-ACGGGTC-GCGTCAGTCAGGTGTGGCTCTGTGCTTCGAACCGTCCTGAGGGACAATCTTTGACAATTTGACCTCAAATCGGGTGGGACCACCCGCTGAACTTAAGCATATCAATAAGCGGAGG
		</sequence>
		<sequence>
			<taxon idref="EU625935"/>
			TTCCGTAGGTGAACCTGCGGAAGGATCATTAATGAATCTAAA--GTCGGCTCACTGTGCTGGTGG--AGACACATGTGCACGT-AGT--CG---CAAATC-CACACACCTGTGAATCTATGACTCTGAGTGTCGCTTTGCATAGCCTTAAATGGCCTGGCACTC-GAGTACTTTTACACACTCTTGAATGTAATGGAATGTC-TACTGTGCATAATGTAC-AAA-GAAACAACTTTCAACAACGGATCTCTTGGCTCTCGCATCGATGAAGAACGCAGCGAAATGCGATAAGTAATGTGAATTGCAGAATTCAGTGAATCATCGAACCTTTGAACGCACCTTGCACCCTTTGGTATTCCAAAGGGTACACCCGTTTGAGTGTCATTGTAATCTCACTATGTTCGACTTTTGT--CGTTTGTATGTGGACCTGGATGTTGCTGTGGTATGACGGCTCGTCTGAAATGCCTGAGTGTACCCCGC-TTTGCGGCGTA-TTCGGTGTGATAT--ATTGTCACCGGAGTTGATCCTT-TTGGGTC-GCGTCTGTAGAGTGTGGCTCTATGCTTCCAACCGTCCCTTGGGACAATTCTTGACAATTTGACCTCAAATCGGGTGGGACTACCCGCTGAACTTAAGCATATCAATAAGCGGAGG
		</sequence>
		<sequence>
			<taxon idref="EU668261"/>
			TTCCGTAGGTGAACCTGCGGAAGGATCATTATTGATTTTGATTTGTT-ACCTTCTGTGCTGGC--TCC--GGCATGTGCACGTTGGTGAC-TTTCA--TCCA-CACCCTTGTGAACCTTTGGCCTC-----ATGCC------GGCTT----TGG-CTGG----CAGAGGA--TTTACACAAACTTGAATGTAACAGAAAACCTTGTTGTGCGCAA-GCACGA--ATGTACAACTTTCAACAACGGATCTCTTGGCTCTCGCATCGATGAAGAACGCAGCGAAATGCGATAAGTAATGTGAATTGCAGAATTCAGTGAATCATCGAATCTTTGAACGCACCTTGCACCCATTGGTATTCCAAAGGGTATGCTCGTTTGAGTGTCATTGTACTCTCACACTCT----------ACTAGTAGAGAAGTGGACTTGGGTGTTGCTGCTTTGCGGTGGCTCATCTTAAATATGCTAGTGCAACTCATGGTTG-GATATAGTACAGCGTGATAAGTATCTTCGCTGGCGC-----CTCATAAGAG-GGTATCTG-ATTG-GGAGCTCTGTGCTTCTAACAGTCCTA--GGACAATGTCTGACAACTTGACCTCAAATCGAGTAGGACTACCCGCTGAACTTAAGCATATCAATAAGCGGAGG
		</sequence>
		<sequence>
			<taxon idref="AB848597"/>
			--------------------------------------------------CTTCAGTGCTGGC--TCTAGAGCAAGTGCACGTTGGTGGC-TT-CA--TCCAATACCCTTGTGAACCTTTGGCCTC-----TTGCT------AGCTT----TGG-CTGG----TAGAGGATTTTCACATATACTCGAATGTAATGAAAACTATTGTCGTGCGCAA-GCACTA--ATGTACAACTTTCAACAACGGATCTCTTGGCTCTCGCATCGATGAAGAACGCAGCGAAATGCGATAAGTAATGTGAATTGCAGAATTCAGTGAATCATCGAATCTTTGAACGCACCTTGCACCCTTTGGAATTCCGAAGGGTATGCTCGTTTGAGTGTCATTGTACTCTCACACTCTCTGATC-TTTGGATTAGGGGTAGTGGACTTGGGTGTTGCTGCTTTCTTGTGGCTCACCTCAAATATGTTAGTGCACCTTTCAGTTG-GACATAGTACGGCGTGATAAGTATCTTCGCCGGCAC-----CTCGCAAGGG-GGTGGCTG-ATTG-GGAGCTCTGTGCTTCAAACCGTCTTT--GGACAATCTCTGACAACT-GACCT--------------------------------------------------
		</sequence>
		<sequence>
			<taxon idref="AY296256"/>
			--------------------------CATTATTGATGTTAAATTGTTTACCTTCAGTGCTGGC--TTC--TGCATGTGCACGTTGGGGGC-AATTA--TCACCCACCCTTGTGAACC--AGGCCTT------TGCT------AGCTT----CGG-CTGG----CAGGGGATTTTTACACACAGT-AAATGTAATGAAATA--ATGTTGTGCTT--TGCACTA--ATATACAACTTTCAACAACGGATCTCTTGGCTCTCGCATCGATGAAGAACGCAGCGAAATGCGATAAGTAATGTGAATTGCAGAATTCAGTGAATCATCGAATCTTTGAACGCACCTTGCACCCTTTGGTATTCCAAAGGGTATGCTCGTTTGAGTGTCATTGTACTCTCACACTCTCTAAT----TCGTTAGGGAGCGGTGGACTTGGATGTTGCCGTCTTACTGTGGCTCATCTCAAATGGGTTAGTGCGAACTCCTAGTT-AACATA--ACGGCTTGATATGTACCCTCGCTG---------TTT-T--------CGTCTG-ATTA-GGGACTCTGTGCTTCAAATCGTCTTC--GGACAATGTCTAATAACTTGACCTCAAATCGAGTAGGATTACCCGCTGAACT----------------------
		</sequence>
		<sequence>
			<taxon idref="EU909215"/>
			TTCCGTAGGTGAACCTGCGGAAGGATCATTAATGAAACTAAG---TCGGCTTTCTGTGCTGGTGG--AGACACATGTGCACGTTAGT--CG---CAAATCTCACACACCTGTGCATCTATGACTCTGAGCGCCGCTTTGCATGGCCCT-ACCGGCCTGGCGCTC-GAGTAC-TTTACACACTC-TGAATGTAATGGAATGTC-TATTGTGCATAATGTAC-AACTAAAACAACTTTCAACAACGGATCTCTTGGCTCTCGCATCGATGAAGAACGCAGCGAAATGCGATAAGTAATGTGAATTGCAGAATTTTGTGAATCATCGAATCTTTGAACGCACCTTGCACCCTTTGGTATTCCGAAGGGTACGCCCGTTTGAGTGTCATTGTAATCTCACCTCTTC-GACTTTTTG--TCGACCAGTGTGGACTTGGATGTTGCCGTGTAACAACGGCTCGTCTGAAATGCCTGAGTGTACCCTGC-TTTGCGGCGTA-TTCGGTGTGATAA--ATCTTCGCCGGAGTCTTGACTT-TGGGTCG-GCGCTCGTATGTTTTGGCTCTATGCTTCCAACTGTCCCTAAGGACAATCTCTGACAATTTGACCTCAAATCGGGTGGGACTACCCGCTGAACTTAAGCATATCAATAAGCGGAGG
		</sequence>
		<sequence>
			<taxon idref="EU910898"/>
			----GTAGGTGAACCTGCGGAAGGATCATTAATGAAACTAAA--GTCGGCTTACTGTGCTGGTGG--AGACACATGTGCACGTTAGT--CG---CAAATC-CACACACCTGTGCACCTATGACTCTGAGTACCGCTTTGCATGGGCTTAAAGGCCCTGGTACTC-GAGTATTTTTACATACTC-TGAATGTAACGGAATGTC-TA--TTGTACAATGTAC-AACTAAAACAACTTTCAACAACGGATCTCTTGGCTCTCGCATCGATGAAGAACGCAGCGAAATGCGATAAGTAATGTGAATTGCAGAATTCAGTGAATCATCGAATCTTTGAACGCACCTTGCACCCTTTGGTATTCCGAAGGGTACACCCGTTTGAGTGTCATTGTAATCTCACCCCTTTTGACTTTCCG--TCGATCGGTGTGGACTTGGATGTTGCCGTGTAACAACGGCTCGTCTGAAATGCTTGAGTGTACCCTGC-TTTGCGGCGTA-TTCGGTGTGATAA--ATCTTCGCCGGAGTTGACT--T-TCGAGTC-GCGCTTGTACTG-TGGGCACTATGCTTCCAACCGTCCCGAAGGACAATTTTTGACAATTTGACCTCAAATCGGGTGGGACTACCCGCTGAACTTAAGCATATCAATAAGCGGAGG
		</sequence>
		<sequence>
			<taxon idref="AJ549120"/>
			-------------------------------ATGAACTTCAA--GTCGGTCGTCTGTGCTGGTGG--TAACACATGTGCACGTCGAC--CG---CAAATC-CACACACCTGTGCACCTTTGACTTTGGGATCCGCTGTGCTTGACTTTGTC-GGCCTGGGTCTCAGGGTATTTTTACACACTC-TGAATGTAATGGAATGTCC--CTGTGCATAACACGC--ATAATAACAACTTTCAACAACGGATCTCTTGGCTCTCGCACCGATGAAGAACGCAGCGAAATGCGATAAGTAATGTGAATTGCAGAATTCAGTGAATCATCGAATCTTTGAACGCACCTTGCACCCTTTGGTATTCCGAAGGGTACACCCGTTTGAGTGTCATTGTAATCTCACTCTGAC-AGCTT-TTG--TTGTCAGATGTGGACTTGGACCCTGTCGTATAACCATGACTGGTCTCAAATGCATGAGTGCACCCTGCTTTTGCAGCGTT-GTCAGTGTGATAAGCATCTTCACTGATACAAGCTCCC-TTGGGAC-ACGTCTGTATGG-TGGGCTCTGTGCTTCCAACTGTCTGT--GGACAACCTTTGACAA----------------------------------------------------------
		</sequence>
		<sequence>
			<taxon idref="EU910901"/>
			TTCCGTAGGTGAACCTGCGGAAGGATCATTAATGAACTTCAA--GTCGGTCGTCTGTGCTGGTGG--TAACACATGTGCACGTCGAC--CG---CAAATC-CACACACCTGTGCACCTTTGACTTTGGGATCCGCTGTGCTTGACTTTGTC-RGCCTGGGTCTCAGGGTATTTTTACACACTC-TGAATGTAATGGAATGTCA--CTGTGCATAACACGC--ATAATAACAACTTTCAACAACGGATCTCTTGGCTCTCGCACCGATGAAGAACGCAGCGAAATGCGATAAGTAATGTGAATTGCAGAATTCAGTGAATCATCGAATCTTTGAACGCACCTTGCACCCTTTGGTATTCCGAAGGGTACACCCGTTTGAGTGTCATTGTAATCTCACTCTGAC-AGCTT-TTG--TTGTCAGATGTGGACTTGGACCCTGTCGTATAACCATGACTGGTCTCAAATGCATGAGTGCACCCTGCTTTTGCAGCGTT-GTCAGTGTGATAAGCATCTTCACTGATACAAGCTCCC-TTGGGAC-ACGTCTGTATGG-TGGGCTCTGTGCTTCCAACTGTCTGT--GGACAACCTTTGACAATTTGACCTCAAATCGGGTGGGACTACCCGCTGAACTTAAGCATATCAATAAGCGGAGG
		</sequence>
		<sequence>
			<taxon idref="EU910902"/>
			TTCCGTAGGTGAACCTGCGGAAGGATCATTAATGAATT-CAA--GTCGATTGTCTGTGCTGGCAG--CAATGCATGTGCACGACAGT--TG---CAAATC-CACACACCTGTGCACTTTAGACTTTGAGGTTCGCACTGCCYRACC-TGTT-GGCCTGAGCCTTGAGGTATTTACACACACTC-TGAATGTAATGGAATGTAC--TTGTGCTTAACGCGC-ATTTAATACAACTTTCAACAACGGATCTCTTGGCTCTCGCATCGATGAAGAACGCAGCGAAATGCGATAAGTAATGTGAATTGCAGAATTCAGTGAATCATCGAATCTTTGAACGCACCTTGCACCCTTTGGTATTCCGAAGGGTACGCCCGTTTGAGTGTCATTGTAATCTCACACCCCA-AGACTTTTG--TCAAGGGATGTGGACTTGGATGTTGTTGTGTAACTACAACTCGTCTCAAATGCATGAGTGTACCCTGCATCTGCAGCGTA-TTCGGTGTGATAAGCATCTTCACCGGAGTCAAGCCCT-CTTGGGC-GCGCTTGTGATG-TAGGCCCTGYGCTGCAAACSGTCCTT--GGACAAACACTGACAATTTGACCTCAAATCGGGCGGGACTACCCGCTGAACTTAAGCATATCAATAAGCGGAGG
		</sequence>
		<sequence>
			<taxon idref="EU910921"/>
			TTCCGTAGGTGAACCTGCGGAAGGATCATTAATGAATTT-----G------GATTGTGCTGGC------TTGCAAGTGCACGTC-----CATT-CA--TC-CAAACCCTTGTGAACCTTTGACCTGAAG-----C---------CTC----CGG----G----CAGATGG-TATTACACACTCTTATATGTATTG-ACTGTC---TAAGGCATTA-GC--TAACTATAACAACTTTCAACAACGGATCTCTTGGCTCTCGCATCGATGAAGAACGCAGCGAATTGCGATAAGTAATGTGAATTGCAGAATTCAGTGAATCATCGAATCTTTGAACGCACCTTGCACCCTTTGGTATTCCGAAGGGTATGCCCGTTTGAGTGTCATTGTAATCTCACACTTAA-GATTTTTC---TT--GAGAGGTGGACTTGAAGGTTGCTGTCTTGTGATGGCTCCTTTTAAAAGCATTAGTGATGTACATCTTG-CATTACAAACCAGTGTAATAAGATTC--CGCTGGGTTGAAAGCTT---GAAA-AA--------T------------CGCTTCTAACCGTCCATTTGGACGGTAATTGACAACTTGACCTCAAATCGGGTAGGACTACCCGCTGAACTTAAGCATATCAATAAGCGGAGG
		</sequence>
		<sequence>
			<taxon idref="EU910933"/>
			---------------------------------------------TTGGC-------------GG----------GTGCAT-T---T-----------T-----A-G--TG---GTCTT-------------CG------------------GATCC-GTACCC-GGGCATTTTTACACACTCTTCATTGTAAAGGAATGTAC--CTGTGCTTAATGCAC-AACTAAAACAACTTTCAACAACGGATCTCTTGGCTCTCGCATCGATGAAGAACGCAGCGAAATGCGATAAGTAATGTGAATTGCAGAATTCAGTGAATCATCGAATCTTTGAACGCACCTTGCACCCTTTGGTATTCCGAAGGGTACACCCGTTTGAGTGTCATTGTAATCTCACTCTCAA-AATCTT-----TTTTGGGATGTGGAATTGGATGTTGTCGT--T-CTTCGACTCGTCTTGAATGCATCAGTGTATCCCGC-TCGTCGGCGTA--ACAGTGTGATAAGTATCTTCACTGGT---AGTCCTT-CGGAGGC-GCGCTTTCA-GGTGGGCCTCTGCGCTTACAACCGTCTTC--GGACAATTTCTGACAATTTGACCTCAAATCGGGTGGGACTACCCGCTGAACTTAAGCATATCAATAAGCGGAGG
		</sequence>
		<sequence>
			<taxon idref="FJ196963"/>
			---------------------AGGATCATTAGCGATTGCGAATTGTT-GCCTTCTGTGCTGGCAGTCT--GGCAAGTGCACGTCGGTAAC-TTTCA--TCCAATC-TCCTGTGCACCTTTGGCCT------TTGCT------TGCTT----CGG-CGGG----CAGAGGAA--TTACACACACGCGAATGTAATGAAATTTATTGTCGTGCGCAA-GCACTA--ATGTACAACTTTCAACAACGGATCTCTTGGCTCTCGCATCGATGAAGAACGCAGCGAAATGCGATAAGTAATGTGAATTGCAGAATTCAGTGAATCATCGAATCTTTGAACGCACCTTGCACCCTTTGGTATTCCGAAGGGTATGCTCGTTTGAGTGTCATTGTACTCTCACACTCCC-GATC-TTTGGATTGGGTGCGGTGGACTTGGGTGTTGCTGCTTCACCGTGGCTCACCTCAAATGAAGTAGTGCACCTCTTGGTTG-GACATAGTACGGCGTGATAAGTGTCTTCGCCGGCGC-----CTCACTCGAG-GGTGGCCG-ATCG-GGAGCTCTGTGCTTCAAACCGTCTTC--GGACAACAACTGACAACTTGACCTCAAATCGAGTAGGACTACCCGCTGAACTTAAGCATATCAATAAGCAGAGG
		</sequence>
		<sequence>
			<taxon idref="AY243533"/>
			TTCCGTAGGTGAACCTGCGGAAGGATCATTAATGATTACGAATCGTT-GCCTTCAGTGCTGGCAGCCT--GGCAAGTGCACGTCGGTGAC-TTTCA--TCCAATACCCCTGTGAACCTTTGGCCTC-----TTGCT------AGCTT----CGG-CCGG----CAGAGGAATTTTACACAAACTCGAATGTAATGAAATTTATTGTCGTGCGCAA-GCACTA--ATGTACAACTTTCAACAACGGATCTCTTGGCTCTCGCATCGATGAAGAACGCAGCGAAATGCGATAAGTAATGTGAATTGCAGAATTCAGTGAATCATCGAATCTTTGAACGCACCTTGCACCCTTTGGCATTCCGAAGGGTATGCTCGTTTGAGTGTCATTGTACTCTCACACTCTC-AATC-TTTGGATTGGGAGCGGTGGACTTGGGTGTTGCTGCTT-GCCGTGGCTCACCTCAAATGGATCAGTGCACCTCTTGGTTG-GACATAGTACGGCGTGATAAGTGTCTTCGCCGGCAC-----CTCACTAGAG-GGTGGCCG-ATCG-GGAGCTCTGTGCTTCAAACCGTCTTC--GGACAACAGCTGACAACTTGACCTCAAATCGAG-----------------------------------------
		</sequence>
		<sequence>
			<taxon idref="FJ196964"/>
			---------------------AGGATCATTAATGATTACGAATCGTT-GCCTTCAGTGCTGGCAGCCT--GGCAAGTGCACGTCGGTGAC-TTTCA--TCCAATA-CCCTGTGAACCTTTGGCCTC-----TTGCT------AGCTT----CGG-CCGG----CAGAGGAATTTTACACACACTCGAATGTAATGAAATTTATTGTCGTGCGCAA-GCACTA--ATGTACAACTTTCAACAACGGATCTCTTGGCTCTCGCATCGATGAAGAACGCAGCGAAATGCGATAAGTAATGTGAATTGCAGAATTCAGTGAATCATCGAATCTTTGAACGCACCTTGCACCCTTTGGTATTCCGAAGGGTATGCTCGTTTGAGTGTCATTGTACTCTCACACTCTC-GATC-TTTGGATTGGGAGCGGTGGACTTGGGTGTTGCTGCTT-GCCGTGGCTCACCTCAAATGAATCAGTGCACCTCTTGGTTG-GACATAGTACGGCGTGATAAGTGTCTTCGCCGGCAC-----CTCACTAGAG-GGTGGCCG-ATCG-GGAGCTCTGTGCTTCAAACCGTCTTC--GGACAACAACTGACAACTTGACCTCAAATCGAGTAGGACTACCCGCTGAACTTAAGCATATCAATAAGCGGAGG
		</sequence>
		<sequence>
			<taxon idref="FJ196966"/>
			---------------------AGGATCATTAATGATGTGAAATTGTTTACCTTTGGTGCTGGC--TCTAGAGCATGTGCACGTTGGGGGC-ATATA--TCCAACACCCTTGTGAACCATTG-CCTT------TGCT------GGCTT----CGG-CTGG----TAGAGGA--TTTACACAAACACGAATGTAATGAAA--TAATGTTGTGCTGA--GCACTAATATATACAACTTTCAACAACGGATCTCTTGGCTCTCGCATCGATGAAGAACGCAGCGAAATGCGATAAGTAATGTGAATTGCAGAATTCAGTGAATCATCGAATCTTTGAACGCGCCTTGCACCTTTTGGTATTCCAAAGGGTATGCTCGTTTGAGTGTCATTATACTCTCACACTCTCTGAT----TA--GAGAGAGCGGTGGACTTGGATGTTGCCGTCTTGCTGTGGCTCATCTCAAATGAGTTAGTACGACTCCTAGTTA-AACATAGTACGGCGTTATAACTACCCTCGCTG-T-T-----TTT-C--------TGTCTG-ATTA-GGAGCTCGATGCTTCGAACCGTCTTC--GGACAATGTCTGATAACTTGACCTCAAATCGAGTAGGATTACCCGCTGAACTTAAGCATATCAATAAGCGGAGG
		</sequence>
		<sequence>
			<taxon idref="FJ196967"/>
			---------------------AGGATCATTAATGATTGCGAATGGTC-ACCTTCAGTGCTGGC--TCGAGAGCAAGTGCACGTTGGTGGC-TTTCA--TCCAATTCCCCTGTGAACCTTTGGCCTC-----TTGCA------AGCTT----CGG-CTGG----CAGAGGATTTT-ACATATACTCGAATGTAATGAAAACCATTGTTGTGCGCAA-GCACTA--ATATACAACTTTCAACAACGGATCTCTTGGCTCTCGCATCGATGAAGAACGCAGCGAAATGCGATAAGTAATGTGAATTGCAGAATTCAGTGAATCATCGAATCTTTGAACGCACCTTGCACCCTTTGGAATTCCGAAGGGTATGCTCGTTTGAGTGTCATTGTACTCTCACACTCTCTGATC-TTTGGATTGGGAGCGGTGGACTTGGGTGTTGCTGCTTTGTTGTGGCTCACCTCAAATGTGTCAGTGCATCTCCCGATTG-GACATAGTACGGCGTGATAAGTGTCTTCGCCGGCAC-----CTCGTGAGAG-GGTGGTCG-ATCG-AGAGCTCTGTGCTTCAAACCGTCTTC--GGACAATCTCTGACAACTTGACCTCAAATCGAGTAGGACTACCCGCTGAACTTAAGCATATCAATAAGCGGAGG
		</sequence>
		<sequence>
			<taxon idref="FJ196969"/>
			---------------------AGGATCATTAATGATTGCGAATGGTC-GCCTTCAGTGCTGGC--TCTCGAGCAAGTGCACGTCGGTGGC-TTTCA--TCCAATTCCCCTGTGCACCTTTGGCCTC-----TTGCC------AGCTT----CGG-CTGG----CAGAGGATTTT-ACATATACTCGAATGTAATGAAAACGATTGTTGTGCGCAA-GCACTACTATATACAACTTTCAACAACGGATCTCTTGGCTCTCGCATCGATGAAGAACGCAGCGAAATGCGATAAGTAATGTGAATTGCAGAATTCAGTGAATCATCGAATCTTTGAACGCACCTTGCACCCTTTGGTATTCCAATGGGTATGCTCGTTTGAGTGTCATTGTACTCTCACACTCTCTGATC-TTTGGATTGGGAGCGGTGGACTTGGGTGCTGCTGCTTTCTTGTGGCTCACCTCAAATGCGTCAGTGCATCTCTTGATTG-GACATAGTACGGCGTGATAAGTGTCTTCGCCGGCGC-----CTCGTAAGAG-GGTGGCCG-ATTG-GGAGCTCTGTGCTTCCAACCGTCTTC--GGACAATCTCTGACAACTTGACCTCAAATCGAGTAGGACTACCCGCTGAACTTAAGCATATCAATAAGCGGAGG
		</sequence>
		<sequence>
			<taxon idref="FJ378743"/>
			GTCCGTAGGTGAACCTGCGGAAGGATCATTAGTGAATCTAAA--GTCGGCTGATTGTGCTGGTGG--AGACACATGTGCACGTCAGT--CG---CAAACC-CACACACCTGTGCATCTATGACTCTGAGCGCCGCTTTGCATGGCCTTTCGAGGCCTGGCGCTC-GAGTACTTTCACACACTCTCGAATGTAACGGAATGTCTTGTTGTGCTCAATGCAC-AAACGAAACAACTTTCAACAACGGATCTCTTGGCTCTCGCATCGATGAAGAACGCAGCGAAATGCGATAAGTAATGTGAATTGCAGAATTCAGTGAATCATCGAATCTTTGAACGCACCTTGCACCCTTTGGTATTCCGAAGGGTACACCCGTTTGAGTGTCATTGTAATCTCACTACCATCGACTTTGTC--TTTTGGTATGTGGACTTGGATGCTGCCGTCG-ATGACGGCTCGTCTGAAATGCTTCAGTGTACCCCAC-TTTGCGGCGTA-TTCGGTGTGATAA--ATCTTCACCGGAGTTGATCCTT-TTGGGTC-GCGTCTGTAAGGTGTGGCTCTATGCTTCCAACCGTCTGCGTGGACAATCTCTGACAATTTGACCTCAAATCGGGTGGGACTACCCGCTGAACTTAAGCAT---------------
		</sequence>
		<sequence>
			<taxon idref="FJ378745"/>
			TTCCGTACG-GAACATGCGGAAGGATCATTAATGATTGCGATTGGTT-ACCTCTGGTGGAAGT--CTCGGAGCAAGTGCATTTTGGTGGC-TTTCA--TCCAA-ATCCTTGAAGACCTTTGGCCTT-----TTGCT------CGCTT----TGT-CTGG----CAGAGGATTTTCACACACACTGGAATGTAAGGAAAACGTTTGTCGTGCGCAA-GCACTAA--TGTACAACTTTCAACAGAGGATCTCTAGGTTCTAGCATTGTTGTAGAAGTCAGAGAAATGAGATAAATAATTTGAACAGCGGAATTCAGGGATTCATCGAATATGAAGACGCCCCTGGCACCCTTTAA-ATTATGAAGGGTAAGAAT-TCAGAGTGTCATTGTACTCTCACACTCTCTGATCCCCTGATTCGGGGAGCGGGCACTTGGGTGTCGTCCTTTCGTTGTGCCTCATCTCAAATGTATTAGTGCACCTCTTGGTTG-GACATACTAAGTCGGGATAAGTATCTTCGCCGGCCC-----CTCGTGAGAG-GGTGTCTG-ATTG-AGAAGTCCGTGCTTC-ACCCGTATTA--CGCCCACATTTGCCAACTTGACCTCAAATCGAGTAGGGATACCCGCTGAACTTAAGCATATCAATAAGCGGAGG
		</sequence>
		<sequence>
			<taxon idref="FJ403491"/>
			TTCCGTAGGTGGACCTGCGGAAGGATCATTAATGATATA-AATTGTTTACCTTCAGTGCTGGC--TCTAGGGCATGTGCACGTTGGGGGC-ATATA--TCCAACACCCYTGTGAACCATTGGCCTT------TGCT------GGCTT----CGG-CTGG----TAGAGGA--TTTACACAAACACGAATGTAATGAAA--TAACGTTGTGCTGA--GCACTA--ATAAACAACTTTCAACAACGGATCTCTTGGCTCTCGCATCGATGAAGAACGCAGCGAAATGCGATAAGTAATGTGAATTGCAGAATTCAGTGAATCATCGAATCTTTGAACGCACCTTGCACCCTTTGGTATTCCGAAGGGTATGCTCGTTTGAGTGTCATTATACTCTCACACTCTCAAAT--------TAGAGAGCGGTGGACTTGGATGTTGCCGTCTTGCTGTGGCTCGTCTAAAATGAGTTAGTACGACTTCTAGTTA-AACATAGTACGGCGTTATAACTACCCTCGCTG---T-----TTT-C--------TGTCTG-ATTA-GGAGCTTTGTGCTTCCAACCGTCTTC--GGACAATATTTGATACTTGA------------------------------------------------------
		</sequence>
		<sequence>
			<taxon idref="FJ454897"/>
			-----------------GCGGAGGATCATTATCGATTGCGAATCGTT-GCCTTCAGTGCTGGCAGCCT--GGCAAGTGCACGTTGGTGAC-TTTCA--TCCAA-A-CTCTGTGCACCATTGGCCTC-----TTGCT------AGCTT----CGG-CCGG----CAGAGGAATTTTACACACACTCGAATGTAATGAAATTTATTGTTGTGCGCAA-GCACTA--ATGTACAACTTTCAACAACGGATCTCTTGGCTCTCGCATCGATGAAGAACGCAGCGAAATGCGATAAGTAATGTGAATTGCAGAATTCAGTGAATCATCGAATCTTTGAACGCACCTTGCACCCTTTGGCATTCCGAAGGGTATGCTCGTTTGAGTGTCATTGTACTCTCACACTTCC-GATC-TTTGGATTGGGAGCGGTGGACTTGGGTGTTGCGGCTTTACTGTGGCTCACCTCAAATGGATTAGTGCAACTCCTGGTTG-GACATAGTACGGCGTGATAAGTGTCTTCGCCGGCAC-----CTCGTTAGAG-GGTGATCG-ATCG-AGAGCTCTGTGCTTCAAACCGTCTTC--GGACAATGACTGACAACTTGACCTCAAATCGAGTAGGACCACCCGCTGAACTTAAGCATATCATA---------
		</sequence>
		<sequence>
			<taxon idref="FJ454903"/>
			TCCCGTAGGTGAAACTGCGGAAGGATCATTATTGATTGCGAATCGTT-GCCTTCTGTGCTGGCAGTCT--GGCAAGTGCACGTCGGTGAC-TTTCA--TCCAGT-CTCCTGTGCACCTTTGGCCTC------TGCT------AGACT----CGG-CCGG----CAGAGGAATTTCACACACACACGAATGTAATGAAATTTATTG-TGTGCGCAA-GCACAA--ATGTACAACTTTCAACAACGGATCTCTTGGCTCTCGCATCGATGAAGAACGCAGCGAAATGCGATAAGTAATGTGAATTGCAGAATTCAGTGAATCATCGAATCTTTGAACGCGCCTTGCACCCTTTGGCATTCCGAAGGGTATGCTCGTTTGAGTGTCATTGTACTCTCACACTCCC-GATGCTTTGGATCGGGAGCGGTGGACTTGGGTGTTGCTGCTTGACTGCGGCTCACCTCAAATGCATTAGTGCACCTCTTGGTTG-GACATAGTACGGCGTGATAAGTGTCTTCGCCGGCAC-----CTCACTGGAG-GGTGCGCG-ATCG-GGAGCTCTGTGCTTC-AACCGTCTTC--GGACACCAACTGACAACTTGACCTCAAATCGAGTAGGACCACCCGCTGAACTAAAGCATATCAATAAGGCGGAA
		</sequence>
		<sequence>
			<taxon idref="FJ455011"/>
			TTCCGTAGGTGAACCTGCGGAAGGATCATTATTGATTGTGAATCGTT-ACCTTCTGTGCTGGC--TCC--GGCAAGTGCACGTCGGTGAC-CTTCC--TCCAACACCCTTGTGAACCTTTGGCCTC-----TTGCT------AGCTC----CGG-CTGG----CAGAGGATTTACACAGACACTCGAATGTAATGAAATCTCTTGTTGTGCGCAA-GCACTA--CTATACAACTTTCAACAACGGATCTCTTGGCTCTCGCATCGATGAAGAACGCAGCGAAATGCGATAAGTAATGTGAATTGCAGAATTCAGTGAATCATCGAATCTTTGAACGCACCTTGCACCCTTTGGCATTCCGAAGGGTATGCTCGTTTGAGTGTCATTGTACTCTCACACTTCT-GATTCTTTGGATTGGGAGCGGTGGATTTGGGTGTTGCTTCTTTCCTGTGGCTCACCTCAAATGAGTTAGTGCAACTCTTGGTTG-GACATAGTACGGCGTGATAAGTGTCTTCGCCGGCGC-----CTCCTAGGAG-GGTGGCCG-ATCA-GGAGCTCTGTGCTTCAAACCGTCTTC--GGACACTCTCTGACAACTTGACCTCAAATCGAGTAGGACTACCCGCTGAACTTAAGCATATCAATAAGCGGAGG
		</sequence>
		<sequence>
			<taxon idref="FJ455033"/>
			----TGGACTGAGACCTGCGGAGGATCATTAATGATTGCGAATCGCT-GCCTTTGGTGCTGCC--TCT---GCAAGTGCACATTGGTGGC-TTTCA--TCCAATACCCTTGTGAACCATTGGCCTC-----TTGCT------GGCTT----CGG-CTTG----CAGAGGATTTTCACTCACACTCGAATGTAATGAATACTATTGTCGTGCGCAA-GCACTA--ATGTACAACTTTCAACAACGGATCTCTTGGCTCTCGCATCGATGAATAACGCAGCGAAATGCGATAAGTAATGTGAATTGCAGAATTCAGTGAATCATCGAATCTTTGAACGCACCTTGCACCCTTTGGCATTCCGAAGGGTATGCTCGTTTGAGTGTCATTGTACTCTCACACTCTCTGATCCTTTGGATTGGGAGCGGTGGACTTGGGTGTTGCTGCTTTCTTGTGGCTCACCTGAAATGCGTTAGTGCAACTCTTGGTTG-GACATATTACGGCGTGATAAGTGTCTTCGCCGGCAC-----CTCGCAAGAG-GGTGGCCG-ATCG-GGAGCTCTGTGCTTCAAACCGGCCTC--GGACAATCTCTGACAACTTGATCTCAAATCCAATAGGACTACCCGGTGAACTTAAACATATCAATTAGCGGAAG
		</sequence>
		<sequence>
			<taxon idref="EU910916"/>
			TTCCGTAGGTGAACCTGCGGAAGGATCATTAACGAGTT-AAA--GTCGGTCGACCGTGCTGGCGG--AGACGCACGTGCACGTCGGT--CG---CGAATC-CACACAC-CGTGAACCTATGGCCCGGGGTTTTTCTT---------------GACCTCG-------GGCACTTTTTTACACTC-TGTTCGTAAAGGAATGTCT--TTATAT----CAT---AAAACATACAACTTTCAACAACGGATCTCTTGGCTCTCGCATCGATGAAGAACGCAGCGAAATGCGATAAGTAATGTGAATTGCAGAATTCAGTGAATCATCGAATCTTCGAACGCACCTTGCACCCTTTGGTATTCCGAAGGGTACGCCCGTTTGAGTGTCATTGTAATCTCACCCCGGA-GTCTTTT----CTTTTCGGAGTGGACTTGGACGCTGCCGTGTCA-TGCGGCTCGTCTCGAAYGTCTCAGTGTGCCCCGC-CCGTCGGTGTA-GACAGCGTGATAAGTATCTTCGCTGGT-CGAGCCCTC-CGGAGGC-GCGCCTTCG-AGCTGGGAAGCGTGCTGCAAACCGTCTTC--GGACAATCTTTGACAATTTGACCTCAGATCGGGTGGGACTACCCGCTGAACTTAAGCATATCAATAAGCGGAGG
		</sequence>
		<sequence>
			<taxon idref="FJ556835"/>
			--------------------------CATTACTGATTG-CAATCGTT-GCCTGCTGTGCTGGCAGACT--GGCAAGTGCACGTTGGTGAC-TTTCA--ATCCAC-TACCCGTGCACCCTTGGCCTC-----TTGCT------AGCTT----CGG-CCGG----CAGAGGAATTT-ACACACACTCGAATGTAATGAAATATA-TGTCGTGCGCAA-GCACTA--ATGTACAACTTTCAACAACGGATCTCTTGGCTCTCGCATCGATGAAGAACGCAGCGAAATGCGATAAGTAATGTGAATTGCAGAATTCAGTGAATCATCGAATCTTTGAACGCACCTTGCACCCTTTGGCATTCCGAAGGGTATGCTCGTTTGAGTGTCATTGTACTCTCACACTCCC-GAT--TTTGGATTRGGAGCGGTGGACTTGGGT-TTGCTGCTT-ACCGTGGCTCACCTCAAATCGATTCGTGCACCTCTTGGTTG-GACATAGTACGGCGTGATAAAT-TCTTCGCCGGCGC-----CTCAGCAGAG-GGTGGCCG-ATCG-GGAGCTCTGTGCTTCCAACCGTCTTC--GGACAACAACTGACAACTTGACCTCAAATCGAGTAGGACTACCCGCTGAACTTAAGCATATCAATAAGCGGAGG
		</sequence>
		<sequence>
			<taxon idref="FJ788787"/>
			TTCCGTAGGTGAACCTGCGGAAGGATCATTAACGAATT------GT-----GACTGTGCTGGC--TTC-TTGCATGTGCACGTT-----CA---TAATCC-ATTACACCTGTGCACTTTAGACTTCAAG-----CC------TGCTT-----AA-CTGG----TAGAGGATTACTACACACACTTGTATGTGA---AAT----TGCTGCACTT--TGTATTA--ATAAACAACTTTCAACAACGGATCTCTTGGCTCTCGCATCGATGAAGAACGCAGCGAAATGCGATAAGTAATGTGAATTGCAGAATTCAGTGAATCATCGAATCTTTGAACGCACCTTGCACCCTTTGGTATTCTGAAGGGTATGCCCGTTTGAGTGTCATTGTAATCTCACACCCAA-GACTTCTTG--TCAAGGGAGGTGGACTTGGAGGTTGCTGCTTTCCAGTGGCTCTTCTTAAATGCATTAGTGTGCTTGAGTCAAGCATTACA-ACCAGTGTAATAAATA--TTCGCTGGGG------CTT---GGA-C-----T----T-----GATTGCATGCTGCTAACTGTCTTT--GGATAACATTTGACAACTTGACCTCAAATCG-------------------------------------------
		</sequence>
		<sequence>
			<taxon idref="FJ788822"/>
			TTCCGTAGGTGAACCTGCGGAAGGATCATTAATGAATCATAA--GTCGGTCTTCTGTGCTGGTGG--TCACACATGTGCACGCTGGT--CG---CAAATC-CACACACCTGTGCACCCTTGACTTTGGGATCCGCT-AGCTTGGCCTTGCC-GGCCTGGGTCTCAGAGTATTTTTACACACTC-TGAATGTAATGGAATGTCT--CTGTGCTTAATGCGC--ATATAAACAACTTTCAACAACGGATCTCTTGGCTCTCGCACCGATGAAGAACGCAGCGAAATGCGATAAGTAATGTGAATTGCAGAATTCAGTGAATCATCGAATCTTTGAACGCACCTTGCACCCTTTGGTATTCCGAAGGGTACACCCGTTTGAGTGTCATTGTAATCTCACTCCCAA-CACTT-TTG--TTGCTGGATGTGGACTTGGACTCTGCCGTGTCACAACGGCTGGTCTGAAATGCATGAGTGCACCCTGCTGTTGCAGCGTC--TCAGTGTGATAAGCATCTTCACTGAACAAGCTCCCT-TGTGGAC-ACGTCTGCGTTG-TGGGCTCTGTGCTTCCAACCGTCCTGTTGGACAAT----------------------------------ACC------------------------------
		</sequence>
		<sequence>
			<taxon idref="FJ788823"/>
			TTCCGTAGGTGAACCTGCGGAAGGATCATTAACGAATTACAA--GTCGGTCTTCTGTGCTGGCGG--AAACGCATGTGCACGTTGAT--CG---CAAATC-CACACACCTGTGAACCTTTGACTTTGAGATTCGCT-AGCTCGACCTTGTT-GGCTCGAGTCTCGAAGTATTTTTATACACTC-TGAATGTAATGGAATGTTC--ATGTGCATAACGCGC--AAAAATACAACTTTCAACAACGGATCTCTTGGCTCTCGCACCGATGAAGAACGCAGCGAAATGCGATAAGTAATGTGAATTGCAGAATTCAGTGAATCATCGAATCTTTGAACGCACCTTGCACCCTTTGGTATTCCGAAGGGTACACCCGTTTGAGTGTCATTGTAATCTCACTCCTCG-ACTTT-TTG--TC-TTGGACGTGGACCTGGGCTCTGTCGTGT-GTCACGACTGGCCTCAAATGCCTGAGTGCACCCTGCTGTTGCGGCGTC-TTCAGTGTGATAAGCATCTTCACTGGAACAAGCTCCC-TTGGGAC-ACGCTCGCTTTG-TGGGCT------------------------------------------------------------------------------------------------
		</sequence>
		<sequence>
			<taxon idref="FJ788824"/>
			TTCCGTAGGTGAACCTGCGGAAGGATCATTAATGAAAT-CAT--AGCGGTCGTCTGTGCTGGTGG--CAACACATGTGCACGTCGAT--TG---CAAATC-CACACACCTGTGCACCTTTGACTGTGGGGTCCGCTTAGCTCAACGTCGTTGGACTGGGGTCTCATGGTATTTTTACACACTC-TGAATGTAATGGAATGTCT----TTGCATAACGCAT--ATAAATACAACTTTCAACAACGGATCTCTTGGCTCTCGCACCGATGAAGAACGCAGCGAAATGCGATAAGTAATGTGAATTGCAGAATTCAGTGAATCATCGAATCTTTGAACGCATCTTGCACCCTTTGGTATTCCGAAGGGTACGCCCGTTTGAGTGTCATTGTAATCTCACCTCTAC-GACTT-TTG--TCGTGTGAAGTGGACTTGGGCAATGTCGTGTAACGACGACTGGCCTTAAATGGATGAGTGTACCCTGCTGTTGCAGCGTC-TTCAGTGTGATAAACATCTTCACTGATCCAAGTTCCT-TCGGGAC-ACGTAGGCAAAG-TGGGCTCTGCGCTGCGAACCGTCTTT--GGAC-AACCTTGACAATTTGACCTCAAATCGGGTGGGACTACCCGCTGAACTTAAGCATATCAAT---------
		</sequence>
		<sequence>
			<taxon idref="FJ788825"/>
			TTCCGTAGGTGAACCTGCGGAAGGATCATTAGTGAAACACAA--GTCGGTTGTCTGTGCTGGTGG--AAACACATGTGCACGACAGC--CG---CAAATC-CACACACCTGTGCACCTTTGACTGTGGGATTCGCTTTGCTCGACATTGCC-GATTGGAGTCTCATGGTATTTTTACACACTC-TAAA-GTAATGGAATGTCT--TTGTGCATAACGCAT--ATAAAAACAACTTTCAACAACGGATCTCTTGGCTCTCGCACCGATGAAGAACGCAGCGAAATGCGATAAGTAATGTGAATTGCAGAATTCAGTGAATCATCGAATCTTTGAACGCACCTTGCACTCTTTGGTATTCCAAAGAGTACACCCGTTTGAGTGTCATTGTAATCTCACCTCTAC-AACTTTTTG--TTGTAGAAAGTGGACTTGGGCCTTGTTGTGTAATGACGACTGGCTTGAAAAGGATGAGTGTACCCTGCTGCTGCAGCGTC-TTCAGTGTGATAAGCATCTTCACTGATAAAAGTTCCT-TTGGGAC-ACGATTGCAAAG-TGGGCTCTGCGCTTCCAACCGTCTGTACAGACAACACTTGACAATTTGACCTCAAATCGGGTGGGACTACCCGCTGAACTTAAGCATATCAAT---------
		</sequence>
		<sequence>
			<taxon idref="FJ788830"/>
			TTCCGTAGGTGAACCTGCGGAAGGATCATTAATGAATTTTGA--ATCGGTCATCTGTGCTGGTGG--AAACACATGTGCACGTCGAT--CG---TCATTC-CATCCTCCTTTCAATCTCCAAGTTCG---GTCACTTTGTG-GGCTTC----GTTCTGATACCT--GGT-ATCTCACCCACTC-TGGGTACTTGAAACAAAGAAA--------ATCATAT-AAACTATACAACTTTCAACAACGGATCTCTTGGCTCTCGCATCGATGAAGAACGCAGCGAAATGCGATAAGTAATGTGAATTGCAGAATTCAGTGAATCATCGAATCTTTGAACGCACCTTGCACCCTTTGGTATTCCGAAGGGTACGCCCGTTTGAGTGTCATTGTAATCTCAATCCTAC-AACTTTTGG--TTGTACAGATTGGACCTGGGTCTCGTCGCAGTTCTGTGACCGATCCGAAATGTATCAGCGTGTGTCCG--TCATGACGTG-AACCGATTGTTAA---GTTTCATCGGGCTCGCTTT-T-CGAGGTCAAAATACA---------------TGC--CGAA---------------AC--C----------------------------------------------------------------
		</sequence>
		<sequence>
			<taxon idref="FJ788832"/>
			TTCCGTAGGTGAACCTGCGGAAGGATCATTAATGAAACTCAA--GTCGGCCGCTGTTGCTGGTGGA--AACACATGTGCACGCTGGT--CG---CAAATCCCACACACCTGTGCATCTATGACTCGAGG------TT---ATGA-----------CTG------AGAGTAATTTTACACACTC-TGAATGTAATGGAATGTCTATTTGTGCATAATGTAC-AATAAAAACAACTTTCAACAACGGATCTCTTGGCTCTCGCATCGATGAAGAACGCAGCGAAATGCGATAAGTAATGTGAATTGCAGAATTCAGTGAATCATCGAATCTTTGAACGCACCTTGCACCCTTTGGTATTCCGAAGGGTACGCCCGTTTGAGTGTCATTGTAATCTCACTTCTAC-AACTTTTTG--TTGTGGAATGTGGACTTGGACGTTGCCGTGTCATTATGGCTCGTCTTAAATGCCTGAGTGTACCCTGCTTTTGCGGCGTA-TCCGGTGTAATAAACAT-TTCACCAGAGTTGGTC----CAAGACC-GCGCTTTTGCATGTAGGCTCTATGCTTCAAACCGTCTCTGGAGACAATCTTTGACAATTTGACCTCAAATCGGGTGGGACTACCCGCTGAACTTAAGCATATCAAT---------
		</sequence>
		<sequence>
			<taxon idref="FJ788835"/>
			TTCCGTAGGTGAACCTGCGGAAGGATCATTAATGAAACTAAA--GTCGGCC-GTTGTGCTGGTGTCACTACACATGTGCACGCTGGT--CG---CAAATCCCACACACCTGTGCATCTATGACTCGAGG------TT---ACGA-----------CTG------AGAGTACTTTTATACACTC-TGAATGTAACGGAATGTCTTTTTTTGTACAATGTAC-ATTATAAACAACTTTCAACAACGGATCTCTTGGCTCTCGCATCGATGAAGAACGCAGCGAAATGCGATAAGTAATGTGAATTGCAGAATTCAGTGAATCATCGAATCTTTGAACGCACCTTGCACCCTTTGGTATTCCGAAGGGTACGCCCGTTTGAGTGTCATTGTAATCTCACTTCTAC-GACTTTTTG--TTTGTGAATGTGGACTTGGATGTTGCCGTGTCATTACGGCTCGTCTCAAATGCCTGAGTGTACCCTGC-CTCGCAGCGTA-TCCGGTGTAATAAATGT-TTCACCAGAGTTGGTC----CAAGACC-GCGCTTTTG--------------------------C-------------------------------------------------------------------------------
		</sequence>
		<sequence>
			<taxon idref="FJ788836"/>
			TTCCGTAGGTGAACCTGCGGAAGGATCATTAATGAAACTAAA--GTCGCCCTGCTGTGCTGGTGGA--AACACATGTGCACGCTGGT--CG---CAAATCCCACACACCTGTGCATCTATGACTCGAGG------TT---ACGA-----------CTG------AGAGTACTTTTACACACTC-TGAATGTAACGGAATGTCTATTTGTGCATAATGTAC-AATATAAACAACTTTCAACAACGGATCTCTTGGCTCTCGCATCGATGAAGAACGCAGCGAAATGCGATAAGTAATGTGAATTGCAGAATTCAGTGAATCATCGAATCTTTGAACGCACCTTGCACCCTTTGGTATTCCGAAGGGTACGCCCGTTTGAGTGTCATTGTAATCTCACTTCTAC-AACTTTTGG--TTGTTGAATGTGGACTTGGATGTTGCCGTGTCATTACGGCTCGTCTCAAATGCCTGAGTGTACCCTGC-TTTGCAGCGTA-TCCGGTGTAATAAACAT-TTCACCAGAGTTGGTC----CAAGACC-GCGCTTTTAATGGTGGGCTCTATGCTTCAAACCGTCCCCGTGGACAATCTCTGACAATTTGACCTCAAATCGGGTGGGACTACCCGCTGAACTTAAGCATATCAAT---------
		</sequence>
		<sequence>
			<taxon idref="FJ788839"/>
			TTCCGTAGGTGAACCTGCGGAAGGATCATTAATGAAAT-TAA--GTCGGTCAGTTGTGCTGGCAG--CAATGCATGTGCACACTGGT--CG---CAATCC-CCCACACCTGTGAACT--TTACTTGGAAC-----C----ATGGC---AAACAACCTGGACCTCCGGGCA--TTTTTACACTC-TGAATGTAATGGAATGTCG--CCGTAC--AATGTAC-ATTTTAAACAACTTTCAACAACGGATCTCTTGGCTCTCGCATCGATGAAGAACGCAGCGAAATGCGATAAGTAATGTGAATTGCAGAATTCAGTGAATCATCGAATCTTTGAACGCACCTTGCACCCTTTGGTATTCCGAAGGGTACACCCGTTTGAGTGTCATTGTAATCTCACTTCAAC----TCTT----TTGTTGAATGTGGACTTGGACGTTGCCGTGTCACAACGGCTCGTCTCAAATGCTTGAGTGTACCCTGC-TTTGCAGCGTA-TTCGGTGTGATAA-CATCTTCACCGGAGTCAGTCC-----AAGAC-ACGCTTGCCTGG-TTGGCTCTATGCTTCAAACCGTCTTT--GGACAAACTCTGACAATTTGACCTCAAATCGGGTGGGACTACCCGCTGAACTTAAGCATATCAAT---------
		</sequence>
		<sequence>
			<taxon idref="FJ788843"/>
			TTCCGTAGGTGAACCTGCGGAAGGATCATTAATGAACTTCAA--GTCGGCCTCTGTTGCTGGTGGAAACTCACATGTGCACGCTGGT--CG---CAAACC-CACACACCTGTGCATCCATGACTCTGAG----G-TT---ACGA-----------CTGAA----AGAGTACTTTTACACACTC-TGAATGTAACGGAATGTCT--ATGTGCATAATGTAC-A--ATAAACAACTTTCAACAACGGATCTCTTGGCTCTCGCATCGATGAAGAACGCAGCGAAATGCGATAAGTAATGTGAATTGCAGAATTCAGTGAATCATCGAATCTTTGAACGCACCTTGCACCCTTTGGTATTCCGAAGGGTACACCCGTTTGAGCGTCATTGTAATCTCACTTTCAA-TACTTT-TG--TGTTGAAATGTGGACTTGGATGTTGCCGTGTCATTACGGCTCGTCTCAAATGCTTGAGTGTACCTTGC-ATTGCAATGTA-TCCAGTGTAATAAACAT-TTCACGGGAGCAGGTC----CAAGACC-GCATTGGTATTGACAAGCTCTATGCTTCAAACCGTCCTC--GGACAATTTCTGACAATTTGACCTCAAATCGGGTGGGACTACCCGCTGAACTTAAGCATATCAAT---------
		</sequence>
		<sequence>
			<taxon idref="FJ788845"/>
			TTCCGTAGGTGAACCTGCGGAAGGATCATTAATGAAACTAAA--GTCGGCCGTTGTTGCTGGTGTAACCACACATGTGCACACTGGT--CG---CAAATCCCACACACCTGTGCATCTATGACTCGAGG------TT---ATGA-----------CTG------AGAGTACTTTTATACACTC-TGAATGTAACGGAATGTC-TTTTGTGCATAATGTAC-AATAAAAACAACTTTCAACAACGGATCTCTTGGCTCTCGCATCGATGAAGAACGCAGCGAAATGCGATAAGTAATGTGAATTGCAGAATTCAGTGAATCATCGAATCTTTGAACGCACCTTGCACCCTTTGGTATTCCGAAGGGTACACCCGTTTGAGTGTCATTGTAATCTCACTTCTAA-AACTT---G--TTTTGGAATGTGGACTTGGATGTTGCCGTGTTATTACGGCTCATCTTAAATGCTTGAGTGTACCCTGT-TTTACAGTGTA-TCCAGTGTAATAAACAT-TTCACTAGAGTTGGTC----CAAGACC-GCATTGTTG-ATTCGGGCTCTATGCTTCCAATCGTCCTTTTGGACAATTCTTGACAATTTGACCTCAAATCGGGTGGGACTACCCGCTGAACTTAAGCATATCAAT---------
		</sequence>
		<sequence>
			<taxon idref="FJ788854"/>
			TTCCGTAGGTGAACCTGCGGAAGGATCATTAACAAAT--AAA--GTCGGTCGACCGTGCTGGCAG--AAATGCATGTGCATGTCGGT--CG---CAAATC-CACACACCTGTGAACGTATGGCCTTTGGGTCTTTT----------------GATCCGGGGCAA--ACCATTTTT----ACTC-TGATCGTAAAGGAATGTTAT-CTGTGCTATAAGCGC-AAAGCAAACAACTTTCAACAACGGATCTCTTGGCTCTCGCATCGATGAAGAACGCAGCGAAATGCGATAAGTAATGTGAATTGCAGAATTCAGTGAATCATCGAATCTTCGAACGCACCTTGCACCCTTTGGTATTCCGAAGGGTACACCCGTTTGAGTGTCATTGTAATCTCACCTCTAG-AATTT--AT--TTTCTGGGAGTGGACTTGGATGCTGCCGTGTC-TCACGGCTCGTCTGGAATGTCTCAGTGTATCCTGC-TCGTCAGCGTA-AACAGTGTGATAGGTATCTTCACTGGTA--AGCCCTC-CGGAGGC-GCGCTCTCA-GCTTGGGCCCTGTGCTACCAACCGTCTTC--GGACAAACTCTGACAATTTGACCTCAAATCGGGTGGGATTACCCGCTGAACTTAAGCATATCAAT---------
		</sequence>
		<sequence>
			<taxon idref="FJ827241"/>
			TTCCGTAGGTGAACCTGCGGAAGGATCATTATTGATTGCGAATCGTT-GCCTTCAGTGCTGGCGGTTC--GGCAAGTGCACGTCGGTGAC-TTTCA--TCCAATA-CCCTGTGAACCTTTGGCCTC-----TTGCT------AGCTT----TGG-CTGG----CTGAGGATTTTTACACAAACTCGAATATAATGAAATTTACTGTTGTGCGAAA-GCACTA--ATGTACAACTTTCAACAACGGATCTCTTGGCTCTCGCATCGATGAAGAACGCAGCGAAATGCGATAAGTAATGTGAATTGCAGAATTCAGTGAATCATCGAATCTTTGAACGCACCTTGCACCCTTTGGCATTCCGAAGGGTATGCTCGTTTGAGTGTCATTGTACTCTCACACTCCC-AATACTTTGGATCGGGAGTGGTGGACTTGGGTGTTGCTGCTTTACTGTGGCTCGCCTTAAATGGAGTAGTGCAACTCTTGGTTG-GACATAGTACGGCGTGATAAGTGTCTTCGCCGGCGC-----CTCATTAGAG-GGTGGCCG-ATCG-GGAGCTCTGTGCTTCAAACCGTCTTC--GGACAATATCTGACAACTTGACCTCAAATCGAGTAGGACTACCCGCTGAACTTAAGCATATCAATAAGCGGAGG
		</sequence>
		<sequence>
			<taxon idref="FJ857926"/>
			TTCCGTAGGTGAACCTGCGGAAGGATCATTAACGATTGCGAATGCTC-ACCTTCAGTGCTGGC--TCCCGAGTACGTGCACGTTGGTGGC-TTTCA--TCCAATACCCTTGTGCACCTTTGGCCTC-----TCCCT------GGCTT----CGG-CTGG----TAGAGGATTTTTACACACACTCGAATGTAATGAAAACTATTGTTGTGCGCAT-GCACTA--ATGTACAACTTTCAACAACGGATCTCTTGGCTCTCGCATCGATGAAGAACGCAGCGAAATGCGATAAGTAATGTGAATTGCAGAATTCAGTGAATCATCGAATCTTTGAACGCACCTTGCACCCTTTGGAATTCCGAAGGGTATGCTCGTTTGAGTGTCATTGTACTCTCACACTCTC----C-TTTGGA--GAGAGCGGTGGACTTGGGTGTTGCTGCTTTCTTGTGGCTCATCTGAAATGTGTCAGTGCACCTCTTGGTTG-GACATAGTACGGCGTGATAAGTGTCTTCGCCGGCAC-----CTCATATGAG-GGTGGCTG-ATCA-GGGGCTCTGTGCTTCAAACCGTCTTC--GGACA--CTCTGACAACTTGACCTCAAATCGAGTAGGACTACCCGCTGAACTTAAGCATATCAATAAGCGGAGG
		</sequence>
		<sequence>
			<taxon idref="FM995580"/>
			TTCCGTAGGTGAACCTGCGGAAGGATCATTAATGATTGCGAATGGTT-GCCTTCGGTGCTGGC--TCT---GCAAGTGCACGTTGGTGGC-TTTCA--TCCAATACCCTTGTGAACCTTTGGCCTC-----TTGCT------AGCTT----CGG-CTGG----CAGAGGATTTT---ACACACTCGAATGTAATGAAAACTATTGTCGTGCGCAA-GCACTA--ATGTACAACTTTCAACAACGGATCTCTTGGCTCTCGCATCGATGAAGAACGCAGCGAAATGCGATAAGTAATGTGAATTGCAGAATTCAGTGAATCATCGAATCTTTGAACGCACCTTGCACCCTTTGGCATTCCGAAGGGTATGCTCGTTTGAGTGTCATTGTACTCTCACACTCTCCAATA-GTCCGGGTGGAAGCGGTGGACTTGGGTGTTGCTGCTTTCTTGTGGCTCACCTCAAATGTGTCAGTGCACCTCTTGGTTG-GACATAGTACGGCGTGATAAGTATCTTCGCCGGCAC-----CTCGCAAGAG-GGTG----------------------------------------------------------------------------------------------------------------
		</sequence>
		<sequence>
			<taxon idref="FM997954"/>
			-----------------------GATCATTAATGAATCTAAA--GTCGGCTGATTGTGCTGGTGG--AGACACATGTGCACGTCAGT--CG---CAAACC-CACACACCTGTGCATCTATGACTCTGAGTGCCACTTTGCATGGCCTTGACCGGCCTGGCGCTC-GAGTACTTTT-CACACACTCGAATGTAATGGAATGTCTTGTTGTGCGTAATGTAC-AACTGAAACAACTTTCAACAGCGGATCTCTTGGCTCTCGCATCGATGAAGAACGCAGCGAAATGCGATAAGTAATGTGAATTGCAGAATTCAGTGAATCATCGAATCTTTGAACGCACCTTGCACCCTTTGGTATTCCGAAGGGTACACCCGTTTGAGTGTCATTGTAATCTCACTACGATCGACTTTTTC--TTTCTGTATGTGGACTTGGATGTTGCCGTGATTTTATGGCTCGTCTGAAATGCTTCAGTGTACCCCGC-AGAGCGGCGTA-TTCGGTGTGATAC--ATCTTCACCGGAGTTGATCCTT-TGGGGTC-GCGTCTGTAA-GTGTGGCTCTATGCTTCAAACCGTCTTGTAGGACAATCTCTGACAATTCGACYTCAAATCGGGTGGGACTACCCGCTGAACTTAAGCATATCAATAAGCGGAGG
		</sequence>
		<sequence>
			<taxon idref="FN663655"/>
			TTCCGTAGGTGAACCTGCGGAAGGATCATTAATGAATTA-AA--GTCGGTCTTCTGTGCTGGTGG--CAACACATGTGCACGTTGAT--CG---CAAATC-CACACACCTGTGCACCTTTGACTTTGGGATCTGCTT---TTGGCTTTGCC-TGTCTGGGTCCCAGAGTATTTTTACACACTC-TGAATGTAATGGAATGTAA--CTGTGCATAATGCGC--AAAAATACAACTTTCAACAACGGATCTCTTGGCTCTCGCACCGATGAAGAACGCAGCGAAATGCGATAAGTAATGTGAATTGCAGAATTCAGTGAATCATCGAATCTTTGAACGCACCTTGCACCCTTTGGTATTCCGAAGGGTACACCCGTTTGAGTGTCATTGTAATCTCACTCCACC-AGCTATTTG--TTGATGGATGTGGACCTGGACTCTGTTGTGTTACTACAACTGGTCTGAAATGCATGAGTGCACCCTGCTATTGCAGCGTT-TTCAGTGTGATAAGCATCTTCACTGGATCAAGCTCCC-TTGGGAC-ACGCA-GCATTG-TGGGCTCTGTGCTGGCAACTGTC-TC--AAAC-AAGTAGGTGGATTAAATGCTAGTCTCTTTGGAAGGGTCCACATCACCGCGGCTCATTGAAAGGTGTAGC
		</sequence>
		<sequence>
			<taxon idref="EU625965"/>
			TTCCGTAGGTGAACCTGCGGAAGGATCATTAATGAATT---A--GTCGATCTTCTGTGCTGGTGG--CAACACATGTGCACGTTGAT--CG---CAAATC-CACACACCTGTGCACCTTTGACTTTGGGATCTGCTT---CTGGCCTTGCC-TGTCTGGGTCCCAGAGTA-TTTTACACACTC-TGAATGTAATGGAATGCAT--CTGTGCATAATGCGC--AAAAATACAACTTTCAACAACGGATCTCTTGGCTCTCGCACCGATGAAGAACGCAGCGAAATGCGATAAGTAATGTGAATTGCAGAATTCAGTGAATCATCGAATCTTTGAACGCACCTTGCACCCTTTGGTATTCCGAGGGGTACACCCGTTTGAGTGTCATTGTACTCTCACTCCACC-AGCTTTTTG--TTGATGGATGTGGACCTGGACTCTGTTGTGTTACTACAACTAGTCTGAAATGCATGAGTGCACCCTGCTGTTGCAGTGTT-TTCAGTGTGATAAGCATCTTCACTGAATCAAGTTCCC-TTGGGAC-ACACAAGCATTG-TGGGCTCTGTGCTGGCAACCGTCTTT--GGAC-AACCTTGACAATTTGACCTCAGATCGGGTGGGACTACCCGCTGAACTTAAGCATATCAATAAGCGGAGG
		</sequence>
		<sequence>
			<taxon idref="EU625962"/>
			TTCCGTAGGTGAACCTGCGGAAGGATCATTAGTGAATCTAAA--GTCGGCTGATTGTGCTGGTGG--AGACACATGTGCACGTTAGT--CG---CAAACC-CACGCACCTGTGCATCTATGACTCTGAGTGCCACTTTGCCTGGCCTTGACCGGCCTGGTGCTC-GAGTATTTTCACACACTCTTGAATGTAACGGAATGTCTTCTTGTGCATAACGTAC-AACAGAAACAACTTTCAACAACGGATCTCTTGGCTCTCGCATCGATGAAGAACGCAGCGAAATGCGATAAGTAATGTGAATTGCAGAATTCAGTGAATCATCGAATCTTTGAACGCACCTTGCACCCTTTGGTATTCCGAAGGGTATGCCCGTTTGAGTGTCATTGTAATCTCACTATGATAGACTTTTTC--TCTCTGCATGTGGACTTGGATGTTGCCGTAATGTTATGGCTCGTCTGAAATGCTTCAGTGTACCCCAC-TTTGTGGCGTA-TTCGGTGTGATAC--ATCTTCACCGGAGTTGATCCTT-TTGGGTC-GCGTCTGTAA-GTGTGGCTCTATGCTTCCAACCGTCTCTCAAGACAATCTCTGACAATTTGACCTCAAATCGGGTGGGACTACCCGCTGAACTTAAGCATATCAATAAGCGGAGG
		</sequence>
		<sequence>
			<taxon idref="EU625973"/>
			TTCCGTAGGTGAACCTGCGGAAGGATCATTAGTGAATCTAAA--GTCGGCTTTCTGTGCTGGTGG--AGACACATGTGCACGTTAGT--CG---CAAATC-CACACACCTGTGCATCTATGACTCTGAGTGCCGCTTTGCATGGCCTTGACTGGCCTGGCGCTC-GAGTATTTTCACACACTCTTGAATGTAATGGAATGTCATGTTGTGCGTAATGTAC-AA--GAAACAACTTTCAACAACGGATCTCTTGGCTCTCGCATCGATGAAGAACGCAGCGAAATGCGATAAGTAATGTGAATTGCAGAATTCAGTGAATCATCGAATCTTTGAACGCACCTTGCACCCTTTGGTATGCCAAAGGGTACACCCGTTTGAGTGTCATTGTAATCTCACTACGATCGACTTTTTC--TTTCTGTATGTGGACTTGGATGTTGTTGTGATATCATGACTCATCTGAAATGCCTCAGTGTATCCCGC-TTTGCGGCGTA-TTCGGTGTGATAC--ATCTTCACCGGAATTGATCCT--TTGGGTC-ACGTCTATACAGTGTGGCTCTATGCTTCCAACCGTCTTCGGAGACAATGTTTGACAATTTGACCTCAAATCGGGTGGGACTACCCGCTGAACTTAAGCATATCAATAAGCGGAGG
		</sequence>
		<sequence>
			<taxon idref="EU625968"/>
			TTCCGTAGGTGAACCTGCGGAAGGATCATTAGTGAATCTAAA--GTCGGCTCACTGTGCTGGTGG--AGACACATGTGCACGT-AGT--CG---CAAAAC-CACACCCTTGTGAACCTATGACTC-GAGTGTCGCTCGGCACAGCCTTGAAGGGCTTGGCCCTC-GAGTATTTTCACACACTCTTGAATGTAATGGAATGTC-TACTGTGCATAACGTAC-AAA-GAAACAACTTTCAACAACGGATCTCTTGGCTCTCGCATCGATGAAGAACGCAGCGAAATGCGATAAGTAATGTGAATTGCAGAATTCAGTGAATCATCGAATCTTTGAACGCACCTTGCACCCTTTGGTATTCCGAAGGGTACACCCGTTTGAGTGTCATTGTAATCTCACTATGTTCGACTTTTGT--CGTTTGTATGTGGACCTGGATGTTGCCGTGGTTCGACGGCTCGTCTGAAATGCCTGAGTGTACCCTGC-TTTGCGGCGTA-TTCGGTGTAATAA--ATTGTCACCGGAGTTGATCCTT-TTGGGTC-GCGTCTGCACAGTGTGGCTCTATGCTTCCAACCGTCCCTCGGGACAATTTTTGACAATTTGACCTCAAATCGGGTGGGACTACCCGCTGAACTTAAGCATATCAATAAGCGGAGG
		</sequence>
		<sequence>
			<taxon idref="FN663653"/>
			TTCCGTAGGTGAACCTGCGGAAGGATCATTAGTGAATCTAAA--GTCGGCCGATTGTGCTGGTGG--AGACACATGTGCACGTCGGT--CG---CAAATC-CACACACCTGTGCATCTATGACTCAAAGTGCCGCTTTGGATGGTCTTAATTGACCCGGCGCTC-ACGAGTACTTTCACACCCTTGAATGTAATGGAATGTCTTGTTGTGCATAATGTAC-AACAGAAACAACTTTCAACAACGGATCTCTTGGCTCTCGCATCGATGAAGAACGCAGCGAAATGCGATAAGTAATGTGAATTGCAGAATTCAGTGAATCATCGAATCTTTGAACGCACCTTGCACCCTTTGGTATTCCGAANGGTACGCCCGTTTGAGTGTCATTGTAATCTCACCACCATCGACTTTGTC--TTTGGGTGTGTGGACTTGGATGTTGCCGTGATACCACGACTCGTCTGAAATGCCTGAGTGTACCCCGC-TTTGCGGCGTA-TTCGGTGTGATAA--ATCTTCACCGGAGTTGATCCTT-TCGGGTC-GCGTCTGTAAGGTGTGGCTCTATGCTTCCAACCGTCTCTGGAGACAAGCTTTGACAATTTGACCTCAAATCGGGTGGGACTACCCGCTGAACTTAAGCATATCAATAAGCGGAGG
		</sequence>
		<sequence>
			<taxon idref="FN663732"/>
			--------------CTGCGGAAGGATCATTAGTGAATCTAAA--GTCGGCCGATTGTGCTGGTGG--AGACACATGTGCACGTCGGT--CG---CAAATC-CACACACCTGTGCATCTATGACTCAAAGTGCCGCTATGAAAGGTCTT--ATGGCCCGGCGCTC-ACGAGTACTTTCACACCCTTGAATGTAATGGAATGTCTTGTTGTGCATAATGTAC-AACAAAAACAACTTTCAACAACGGATCTCTTGGCTCTCGCATCGATGAAGAACGCAGCGAAATGCGATAAGTAATGTGAATTGCAGAATTCAGTGAATCATCGAATCTTTGAACGCACCTTGCACCCTTTGGTATTCCGAAGGGTACGCCCGTTTGAGTGTCATTGTAATCTCACCACCATCGACTTTGTC--TTTGGGTGTGTGGACTTGGATGTTGCCGTGATACCACGACTCGTCTGAAATGCCTGAGTGTACCCCGC-TTTGCGGCGTA-TTCGGTGTGATAA--ATCTTCACCGGAGTTGATCCTT-TCGGGTC-GCGTCTGTAAGGTGTGGCTCTATGCTTCCAACCGTCTCTGGAGACAAGC------------------------------------------------------------------
		</sequence>
		<sequence>
			<taxon idref="FN663740"/>
			TTCCGTAGGTGAACCTGCGGAAGGATCATTAGTGAATCTAAA--GTCGGCTCACTGTGCTGGTGG--AGACACATGTGCACGT-AGT--CG---CAAATC-CACACACCTGTGAATCTATGACCCCGGGTGTCGCTTTGCAGAGCATTCACTTGCTTGGCGCTTGGGGTCCTTTTACACACTCTTGAATGTAATGGAATGTC-TACTGTGCATAATGTAC-AAA-GAAACAACTTTCAACAACGGATCTCTTGGCTCTCGCATCGATGAAGAACGCAGCGAAATGCGATAAGTAATGTGAATTGCAGAATTCAGTGAATCATCGAATCTTTGAACGCACCTTGCACCCTTTGGTATTCCGAAGGGTACACCCGTTTGAGTGTCATTGTAATCTCACTATCTTCGACTTTTGT--CGTTGGTATGTGGACCTGGATGTTGCCGTGGTTTGACGGCTCGTCTGAAATGCCTGAGTGTACCCCGC-TTTGCGGCGTA-TTCGGTGTGATAC--ATCTTCACCGGAGTTGACCCCT-TTGGGTC-GCGTCTTGTATGTGTGGCTCTATGCTTCCAACCGTCTCCGGAGACAACTTTTGACAATTTGACCTCAAATCGGGTGGGACTACCCGCTGAACTTAAGCATATCAATAAGCGGAGG
		</sequence>
		<sequence>
			<taxon idref="FN663747"/>
			-------------CCTGCGGAAGGATCATTAGTGAATCTAAA--GTCGGCCGATTGTGCTGGTGG--AGACACATGTGCACATCGGT--CG---CAAATC-CACACACCTGTGCATCTATGACTCTGAGTGCCGCTTTGCATGGTCTTCATTGGCCTGGTGCTC-GAGTACTTTT-CACACTCTTGAATGTAATGGAATGTCTTGTTGTGCATAATGTAC-AAT--AAACAACTTTCAACAACGGATCTCTTGGCTCTCGCATCGATGAAGAACGCAGCGAAATGCGATAAGTAATGTGAATTGCAGAATTCAGTGAATCATCGAATCTTTGAACGCACCTTGCACCCTTTGGTCTTCCAAAGGGTACACCCGTTTGAGTGTCATTGTAATCTCACTACGATTGACTTTTTC--TTTCTGTATGTGGACTTGGATGTTGCCGTGAC-TAATGGCTCGTCTGAAATGCCTCAGTGTACCCCGC-CTTGCGGCGTA-TTCGGTGTGATAC--ATCTTCACCGGAGTTGACCCCT-TTGGGTC-GCGTCTTGTATGTGTGGCTCTATGCTTCCAACCGTCTCCGGAGACAACCTTTGACAATT--------------------------------------------------------
		</sequence>
		<sequence>
			<taxon idref="FN663760"/>
			TTCCGTAGGTGAACCTGCGGAAGGATCATTAGTGAATCTAAA--GTCGGCCGATTGTGCTGGTGG--AGACACATGTGCACGTCGGT--CG---CAAATC-CACACACCTGTGCATCTATGACTCAAAGTGCCGCTTTGGATGGTCTTAATTGACCCGGCGCTC-ACGAGTACTTTCACACCCTTGAATGTAATGGAATGTCTTGTTGTGCATAATGTAC-AACAAAAACAACTTTCAACAACGGATCTCTTGGCTCTCGCATCGATGAAGAACGCAGCGAAATGCGATAAGTAATGTGAATTGCAGAATTCAGTGAATCATCGAATCTTTGAACGCACCTTGCACCCTTTGGTCTTCCAAAGGGTACACCCGTTTGAGTGTCATTGTAATCTCACTACGATCGACTTTTTC--TTTCAGTATGTGGACTTGGATGTTGCCGTGTT-TAATGGCTCGTCTGAAATGCCYCAGTGTACCCCGC-CTTGCGGCGTA-TTCGGTGTGATAC--ATCTTCACCGGAGTTGATCCCT-TTGGGTC-GCGTCTTGTATGTGTGGCTCTATGCTTCCAACCGTCTCCGGAGACAATCTCTGACAATTTGACCTCAAATCGGGTGGGACTACCCGCTGAACTTAAGCATATCAATAAGCGGAGG
		</sequence>
		<sequence>
			<taxon idref="FN663767"/>
			-------------CCTGCGGAAGGATCATTAGTGAATCTAAA--GTCGGCCGATTGTGCTGGTGG--AGACACAAGTGCACGTCGGT--CG---CAAATC-CACACACCTGTGCATCTATGACTCTGAGTGCCGCTTTGCATGGCCCTATTGGGCCTGGCGCTC-GAGTACTTTTACACACTCTCGAATGTAACGGAATGTCTTGTTGTGCTCAAAGTAC-AACAGAAACAACTTTCAACAACGGATCTCTTGGCTCTCGCATCGATGAAGAACGCAGCGAAATGCGATAAGTAATGTGAATTGCAGAATTCAGTGAATCATCGAATCTTTGAACGCACCTTGCACCCTTTGGTATTCCAAAGGGTACGCCCGTTTGAGTGTCATTGTAATCTCACCACCATTGACTTTGTC--TTTTGGTGTGTGGACTTGGATGTTGCCGTGTTACCACGACTCGTCTGAAATGCCTGAGTGTACCCCGC-TTTGCGGCGTA-TTCGGTGTGATAA--ATCTTCACCGGAGTTGATCCTT-TCGGGTC-GCGTCTGTAAGGTGTGGCTCTATGCTTCCAACCGTCTTTAGAGACAAGCTTTGACAA----------------------------------------------------------
		</sequence>
		<sequence>
			<taxon idref="EU625932"/>
			TTCCGTAGGTGAACCTGCGGAAGGATCATTAATGAATCTAAA--GTCGGCTGATTGTGCTGGTGG--CAACACAAGTGCACGCCGGT--CG---CAAACC-CACACACCTGTGCATCTATGACTCTGAGTGCCGCTTGGCAGGGCCCTTTTGGGCCTGGCACTC-GAGTACCTTCACACACTCTTGAATGTAACGGAATGTCATCTTGTGCATAAAGTAC-AACATAAACAACTTTCAACAACGGATCTCTTGGCTCTCGCATCGATGAAGAACGCAGCGAAATGCGATAAGTAATGTGAATTGCAGAATTCAGTGAATCATCGAATCTTTGAACGCACCTTGCACCCTTTGGTATGCCAAAGGGTACACCCGTTTGAGTGTCATTGTAATCTCACTACAACCGACTTT-GT--CTCTTGTATGTGGACTTGGATGTTGCCGTAAAATGACGGCTCGTCTGAAATGCCTGAGTATACCCCAC-TTTGCGGCGTA-TTCGGTGTGATAC--ATCTTCACCGGAGTCTGATCCT-ACGGGTC-GCGTCAGTCAGGTGTGGCTCTGTGCTTCCAACCGTCTCGAGGGACAATCTTTGACAATTTGACCTCAAATCGGGTGGGATTACCCGCTGAACTTAAGCATATCAATAAGCGGAGG
		</sequence>
		<sequence>
			<taxon idref="FN663804"/>
			TTCCGTAGGTGAACCTGCGGAAGGATCATTAATGAATT-AAA--GTCGGTCTTCTGTGCTGGTGG--CAACACATGTGCACGTTGAT--CG---CAAATC-CACACCCCTGTGCACCTTTGACTTTGGGATCTGATT---TTGGCTTCTCT-TGTCTGGGTCCCAGAGTATTTTTACACACTC-TGAATGTAATGGAATGTAT--CTGTGCATAATGCGC--AATAATACAACTTTCAACAACGGATCTCTTGGCTCTCGCACCGATGAAGAACGCAGCGAAATGCGATAAGTAATGTGAATTGCAGAATTCAGTGAATCATCGAATCTTTGAACGCACCTTGCACCCTTTGGTATTCCAAAGGGTACACCCGTTTGAGTGTCATTGTAATCTCACTCCACC-AGCTATTTG--TTGATGGATGTGGACCTGGACTCTGTTGTGTTACTACAACTGGTCTGAAATGTATGAGTGCACCCTGCTATTGCAGTGTT-TTCAGTGTGATAAGCATCTTCACTGAACCAAGCTCCT-TTGGGAC-ACGCA-GCATTG-TGGGCTCTGTGCTGGCAACTGTCTTT--GGAC-AACTTTGACAATTTGACCTCAGATCGGGTGGGACTACCCGCTGAACTTAAGCATATCAATAAGCGGAGG
		</sequence>
		<sequence>
			<taxon idref="FN663809"/>
			TTCCGTAGGTGAACCTGCGGAAGGATCATTAATGAATT-AAA--GTCGATCTTCTGTGCTGGTGG--CAACACATGTGCACGTTGAT--CG---CAAATC-CACACACCTGTGCACCTTTGACTTTGGGATCTGCTT---TAGGCTTTGTC-TGTCTGGATCCCAGAGTATTTTTACACACTC-TGAATGTAATGGAATGTAT--CTGTGCATAATGCGC--AAAAATACAACTTTCAACAACGGATCTCTTGGCTCTCGCACCGATGAAGAACGCAGCGAAATGCGATAAGTAATGTGAATTGCAGAATTCAGTGAATCATCGAATCTTTGAACGCACCTTGCACCCTTTGGTATTCCGAAGGGTACACCCGTTTGAGTGTCATTGTAATCTCACTCCACC-AGCTG-NTG--TTGATGGATGTGGACCTGGACTCTGTTGTGTTACTACAACTGGTCTGAAATGCATGAGTGCACCCTGCTGTTGCAGCGTT-TTCAGTGTGATAAGCATCTTCACTGGACTAAGTTCCC-TCGGGAC-ACGTG-GCATTG-TGGGCTCTGTGCTGGCAACTGTCTTC--AGAC-AATTTTGACAATTTGACCTCAGATCGGGTGGGACTACCCGCTGAACTTAAGCATATCAATAAGCGGAGG
		</sequence>
		<sequence>
			<taxon idref="EU625925"/>
			TTCCGTAGGTGAACCTGCGGAAGGATCATTAGTGAATCTAAA--GTCGGCTCACTGTGCTGGTGG--AGACACATGTGCACGTTAGT--CG---CAAATC-CACACACCTGTGAATCTATGACTCTGAGTGTCGCTTTGCATGGCTTTCATCGGCCTGATACTC-GAGTACTTTTACACACTCTTGAATGTAACGGAATGTC-TATTGTGCATAATGTAC-AACAAAAACAACTTTCAACAACGGATCTCTTGGCTCTCGCATCGATGAAGAACGCAGCGAAATGCGATAAGTAATGTGAATTGCAGAATTCAGTGAATCATCTAGTCTTTGAACGCACCTTGCACCCTTTGGTATTCCAAAGGGTACACCCGTTTGAGTGTCATTGTAATCTCACTACGATCGACTTT-GT--CTTTTGTATGTGGACTTGGATGTTGCCGTGATTTGACGGCTCGTCTGAAATGCCTGAGTGTACCCCGC-TTTGCGGCGTA-TTCGGTGTGATAC--ATCTTCACCGGAGTTGATCCTT-TTGGGTC-ACGTCTGTATAGTGTGGCTCTATGCTTCCAACCGTCCTC---GACAATTCTTGACAATTTGACCTCAAATCGGGTGGGACTACCCGCTGAACTTAAGCATATCAATAAGCGGAGG
		</sequence>
		<sequence>
			<taxon idref="EU625961"/>
			TTCCGTAGGTGAACCTGCGGAAGGATCATTAGTGAATCTAAA--GTCGGCTCACTGTGCTGGTGG--AGACACATGTGCACGT-AGT--CG---CAAATC-CACACACCTGTGAATCTATGACCCCGGGTGTCGCTTTGCAGAGCATTAACTTGCTTGGCGCTCGGGGTCCTTTTACACACTCTTGAATGTAATGGAATGTC-TACTGTGCATAATGTAC-AAA-GAAACAACTTTCAACAACGGATCTCTTGGCTCTCGCATCGATGAAGAACGCAGCGAAATGCGATAAGTAATGTGAATTGCAGAATTCAGTGAATCATCGAATCTTTGAACGCACCTTGCACCCTTTGGTATTCCGAAGGGTACACCCGTTTGAGTGTCATTGTATTCTCACTATCTATGACTTTTGT--CGTTGGTATGTGGACCTGGATGTTGCTGTGGTTTGACGGCTCGTCTGAAATGCCTGAGTGTACCCCGC-TTTGCGGCGTA-TTCGGTGTGATAT--ATTGTCACCGGAGTTGATCCTT-TTGGGTC-GTGTCTGTAGAGTGTGGCTCTATGCTTCGAACCGTCCCTCGGGACAATTCTTGACAATTTGACCTCAAATCGGGTGGGACTACCCGCTGAACTTAAGCATATCAATAAGCGGAGG
		</sequence>
		<sequence>
			<taxon idref="FN663803"/>
			TTCCGTAGGTGAACCTGCGGAAGGATCATTAGTGAATCTAAA--GTCGGCTCACTGTGCTGGTGG--AGACACATGTGCACGT-AGT--CG---CAAATC-CACACACCTGTGAATCTATGACCCCGGGTGTCGCTTTGCAGAGCATTCACTTGCTTGGCGCTTGGGGTCCTTTTACACACTCTTGAATGTAATGGAATGTC-TACTGTGCATAATGTAC-AAA-GAAACAACTTTCAACAACGGATCTCTTGGCTCTCGCATCGATGAAGAACGCAGCGAAATGCGATAAGTAATGTGAATTGCAGAATTCAGTGAATCATCGAATCTTTGAACGCACCTTGCACCCTTTGGTATTCCGAAGGGTACACCCGTTTGAGTGTCATTGTAATCTCACTATCTTCGACTTTTGT--TGTTGGTATGTGGACCTGGATGTTGCCGTGGTTTGACGGCTCGTCTGAAATGCCTGAGTGTACCCCGC-TTTGCGGCGTA-TTCGGTGTGATAT--ATTGTCACCGGAGTTGATCCTT-TTGGGTC-GCGTCTGCACAGTGTGGCTCTATGCTTCCAACCGTCCCTTGGGACAATTCTTGACAATTTGACCTCAAATCGGGTGGGACTACCCGCTGAACTTAAGCATATCAATAAGCGGAGG
		</sequence>
		<sequence>
			<taxon idref="FN663839"/>
			--------------CTGCGGAAGGATCATTAGTGAATCTAAA--GTCGGCCGATTGTGCTGGTGG--AGACACAAGTGCACGTCGGT--CG---CAAACC-CACACACCTGTGCATCTATGACTCTGAGTGCCGCTTTGCATGGCCCTGTTGGGCCTGGCGCTC-GAGTACTTTTACACACTCT-GAATGTAACGGAATGTCTTGTTGTGCTTAACGTAC-AACAGAAACAACTTTCAACAACGGATCTCTTGGCTCTCGCATCGATGAAGAACGCAGCGAAATGCGATAAGTAATGTGAATTGCAGAATTCAGTGAATCATCGAATCTTTGAACGCACCTTGCACCCTTTGGTATGCCAAAGGGTACACCCGTTTGAGTGTCATTGTAATCTCACTACGATCGACTTTCTC--TTTCTGTATGTGGACTTGGATGTTGTTGTGATATCCCGACTCGTCTGAAATGCCTGAGTGTATCCCGC-TTTGCGGCGTA-TTCGGTGTGATAC--ATCTTCACTGGAGTTGATCCTT-TTGGGTC-ACGTCTATACAGTGTGGCTCTATGCTTCCAACCGTCTTCGGAGACAATGTCTGACAATT--------------------------------------------------------
		</sequence>
		<sequence>
			<taxon idref="FN663793"/>
			--------------CTGCGGAAGGATCATTAGTGAATCTAAA--GTCGGCTGATTGTGCTGGTGG--CAACACAAGTGCACGTCGGT--CG---CAAACC-CACACACCTGTGCATCTATGACTCTGAGTGCCGCTTTGCAGGGCCCTTTTGGGCCTGGCACTC-GAGTACCTTCACACACTCTTGAATGTAATGGAATGTCCTCTTGTGCGTAAAGTAC-AACACAAACAACTTTCAACAACGGATCTCTTGGCTCTCGCATCGATGAAGAACGCAGCGAAATGCGATAAGTAATGTGAATTGCAGAATTCAGTGAATCATCGAATCTTTGAACGCACCTTGCACCCTTTGGTATGCCAAAGGGTACACCCGTTTGAGTGTCATTGTAATCTCACTACAACTGACTTT-GT--CTTTTGTATGTGGACTTGGATGTTGCCGTAATATGATGGCTCGTCTGAAATGCCTCAGTATACCCCCA-CTTGCGGCGTA-TTCGGTGTGATAA--ATCTTCACCGGAGTCTGATCCT-ATGGGTC-ACGTCAGTCAGGTGTGGCTCTTTGCTTCCAACTGTCTCGAGGGACAATCTTTGACAAT---------------------------------------------------------
		</sequence>
		<sequence>
			<taxon idref="GQ221627"/>
			TTTCGTAGGT-GACCTGC-GGAGGATCATTAGTGACTGTGAATCGTT-ACCTTTGGAGCTGGC--TCT--TGCAAGTGCACATTGGTGAC-TTTCA--TCCAATACCCTTGTGAACCTTTGGCCTC-----TTGTT------GGCTT----CGG-GTGA----TGGGAGGATTTCACATTAACTCTAATGTAATGAAAACTACTGTTGTGCGCAA-GCACGA--ATGTACAACTTTCAACAACGGATCTCTTGGCTCTCGCATCGATGAAGAACGCAGCGAAATGCGATAAGTAATGTGAATTGCAGAATTCAGTGAATCATCGAATCTTTGAACGCACCTTGCACCCTTTGGTATTCCGAAGGGTATGCTCGTTTGAGTGTCATTGTACTCTCACACTCTC-TACTGCTTACATTGGGAGTGGTGGACTTGGGTGTTGCTGCTCTGCAGTGGCTCACCTCAAATGCATTAGTGCACCTCCTGGTTG-GACATAGTATGGCGTGATAAGTGTCTTCGCCGGCAC-----CTCGAAAGAG-GGTGGCTG-ATTA-GGAGCTCTGTGCTTCCAACTGTCTTA--GGACACTCTCTGACAACTTGACCTCAGATCGAGTAGAACTACCCGCTGAAATTATACATATCTCTAAGCGGGAG
		</sequence>
		<sequence>
			<taxon idref="GQ221651"/>
			----GTAGGT--GACTGC-GGAGGATCATTAGTGACTGTGAATYGTT-ACCTTTGGTGCTGGC--TCT--TGCAAGTGCACATTGGTGAC-TTTCA--TCCAATACCCTTGTGAACCTTTGGCCTC-----TTGTT------GGCTT----CGG-CTGA----TGGGAGGATTTCACATTAAMTCTAATGTGATGAAAACTAWTGTRGTGYGCAA-GCACGA--ATGTGCAACTTTYAACAACGGATMTCTTGKGTCTCTCATCTATGAAAAACGCACCGAAATGYGATAAATAATGTGAATTGCGCAAATCTCTGAATCATCGAATCTTTGAACGCACCTTNCACCCTTTGGTATTCCGAAGGGTATGCTCGTTTGAGTGTCATTGTACTCTCACACTCTC-TACTGCTTACATTGGGAGTGGTGGACTTGGGTGTTGCTGCTCTGCAGTGGCTCACCTCAAATGCATTAGTGCACCTCCTGGTTG-GACATAGTATGGCGTGATAAGTGTCTTCGCCGGCAC-----CTCGAAAGAG-GGTGGCTG-ATAA-NNAGMTCTGTGCTTCCAACTGTCTTA--GGACACTCTCTGACAACTTGACCTCAAATCGAGTAGAACTA---------------------------------
		</sequence>
		<sequence>
			<taxon idref="GQ221654"/>
			TTCCGTAGGTGA--CTGCGGAAGGATCATTACTGATTGCGAATCGTT-GCCTTCTGTGCTGCCAGTCT--GGCAAGTGCACGTCGGTGAC-TTTCA--TCCAATA-CCCTGTGCACCTTTGGCCTC-----TTGCT------AGGTT----CGG-CCGG----CAGAGGAA-TTTACACAAACTCGAATGTAATGAAATATATTGTCGTGCGCAA-GCACTA--ATGTACAACTTTCAACAACGGATCTCTTGGCTCTTGCATCGATGAAGAACGCAGCGAAATGCGATAAGTAATGTGAATTGCAGAATTCAGTGAATCATCGAATCTTTGAACGCTCCTTGCACCCTTTGGCATTCCGAAGGTTATGCTCGTTTGAGTGTCATTGTACTCTCACACTCCC-GATC-TTTGGATTGGGAGCGGTGGACTTGGGTGTTGCTGCTT-CCCGTGGCTCACCTCAAATGGACTAGTGCAACTCTTGGTTG-GACATAGTACGGCGTGATAAGTGTCTTCGCCGGCGC-----CTCACTAGAG-GGTGGCCG-ATCG-GGAGCTCTGTGCTTCAAACCGTCTTC--GGACAATGACTGACAGCTTGACCTCAAATCGAGTAGGACTACCCGCTGAACTTAC-------------------
		</sequence>
		<sequence>
			<taxon idref="GQ240919"/>
			--------------------AAGGATCATTAATGATTTTGAAATGTT-ACTTTTTGTGCTGGC--TTC--GGCATGTGCACATTGGTGAC-TTTCA--TTCACCACCCCTGTGAACCTTTGGCCTT-----GCGTC------GGTTT----CGG-CTGG----CGGAAGGATTTTACACATACTCGAATGTAATGAAA-ATATTATTGTGCACAA-GCACTA--ATGTACAACTTTCAACAACGGATCTCTTGGCTCTCGCATCGATGAAGAACGCAGCGAAATGCGATAAGTAATGTGAATTGCAGAATTCAGTGAATCATCGAATCTTTGAACGCACCTTGCACCCTTTGGTATTCCGAAGGGTATGCTCGTTTGAGTGTCATTGTACTCTCACACTCTCCGAT--TTCAGATCGGGAGTGGTGGACTTGGATGTTGCTGCTTTGTTGTGGCTCATCTCAAATGTCTTAGTGCAACTCT-ACTTG-GACATAGTACAGCGTGATAAGTATCTTTGCTGGCCC-----CTCATAAGAG-GATGTCCA-ATTT-GGAGCTCTGTGCTTCAAACTGTCTTC--GGACAATCTCCGACAACTTGACCTCAAATCGAGTAGGACTACCCGCTGAACTTAA-------------------
		</sequence>
		<sequence>
			<taxon idref="GQ268664"/>
			TTCCGTAGGTGAACCTGCGGAAGGATCATTAATGATTGCGAATGGCT-GCCTTCAGTGCTGGC--TCTTGAGCAAGTGCACGTTGGTGGCTTTTCA--TCCAATACCCTTGTGAACCATCAGCCTC-----TTGCT------AGCTT----TGG-TTAG----CAGAGGATTTTCACACATACTCGAATGTAATGAAAACTGTTATTGTGCGCAA-GCATTA--ATATACAACTTTCAACAACGGATCTCTTGGCTCTCGCATCGATGAAGAACGCAGCGAAATGCGATAAGTAATGTGAATTGCAGAATTCAGTGAATCATCGAATCTTTGAACGCACCTTGCACCCTTTGGAATTCCGAAGGGTATGCTCGTTTGAGTGTCATTGTACTCTCACACTCTCCAATC-TTTGGATGGGGAGCGGTGGACTTGGGTGTTGCTGCTTTCTTGTGGCTCACCTCAAATGAATCAGTGCACCTCTTGGTTG-GACATAGTACGGCGTGATAAGTGTCTTCGCCGGCAC-----CTCTTACGAG-GGTGGTCA-GTCA-GGAGCTCTGTGCTTCAAACCGTCCTC--GGACAATATCTGACAACTTGACCTCAAATCGAGTAGGACTACCCGCTGAACTTAAGCATATCATTAAAGCGGAG
		</sequence>
		<sequence>
			<taxon idref="GQ907075"/>
			GACT-----C---------GGAGGATCATTAATGAAACT-AA--GTCGGCTTTCTGTGCTGGTGG--GAGCACATGTGCACGTCAGT--CG---CAAATCCCACACACCTGTGCATCTATGACTCTGAGTGCCGCTTTGCATGGCCCCACCGGGCCTGGTATTC-GAGTACTTTTACACACTC-TGAATGTAATGGAATGTC-TATTGTGCATAATGTAC-AAGTAAAACAACTTTCAACAACGGATCTCTTGGCTCTCGCATCGATGAAGAACGCAGCGAAATGCGATAAGTAATGTGAATTGCAGAATTTAGTGAATCATCGAATCTTTGAACGCACCTTGCACCCTTTGGTATTCCGAAGGGTACACCCGTTTGAGTGTCATTGTAATCTCACCTCTTC-GACCTTTGG--TCGACCAGTGTGGACTTGGATGTTGCCGTGTAACAACGGCTCGTCTGAAATGCCTGAGTGTACCCTGC-TTTGCGGCGTA-TTCGGTGTGATAA--ATCTTCACCGGAGTTTCGACTT-TGGGTCG-GCGCTTGTATGTTTTGGCTCTATGCTTCGAACCGTCCCTAAGGACAAACTCTGACAATTTGACCTCAAATCGGGTGGGACTACCCGCTGAACTTAAGCATATCAT---------A
		</sequence>
		<sequence>
			<taxon idref="GQ907082"/>
			TTCCGTAGGTGAACCTGCGGAAGGATCATTAATGAAACTAAA--GTCGGCCTTCTGTGCTGGTGG--GAGCACATGTGCACGTCAGT--CG---CAAATCCCACACACCTGTGCACCGATGACTCTGAGTACCGCTTTGCGTGGCCCCGTTGGGCCTGGTGCTC-GAGTATCTTTACACACTC-TGAATGTAATGGAATGTC-TATTGTGCATAATGTAC-AACTAAAACAACTTTCAACAACGGATCTCTTGGCTCTCGCATCGATGAAGAACGCAGCGAAATGCGATAAGTAATGTGAATTGCAGAATTCAGTGAATCATCGAATCTTTGAACGCACCTTGCACCCTTTGGTATTCCGAAGGGTACACCCGTTTGAGTGTCATTGTAATCTCACCTCTTC-GACCATTGG--TCG-ACCATGTGGACTTGGATGTTGCCGTTTCACGACGGCTCGCCTGAAATGCCTGAGTGTACCCCGCTTTTGCCGCGTA-TTCGGTGTGATAC--ATCTTCACCGGAGTCTCGACTT-TAAGTCG-GCGC-TGTATGGTGTGGCTCTATGCTTCCAACTGTCCCTAAGGACAAACTCTGACAATTTGACCTCAAATCGGGTGGGACTACCCGCTGAACTTAAGCATATCA-----------
		</sequence>
		<sequence>
			<taxon idref="GQ907085"/>
			TTCCGTAGGTGAACCTGCGGAAGGATCATTAATGAAACTAAA--GTCGGCTTTCTGTGCTGGCGG--AGACGCATGTGCACGTCGGT--CG---CAAATCCCACACACCTGTGCATCTATGACTCCGAGTGCCACTTTGCATGGCCCT-GCCGGCCTGGCGCTC-GAGTAC-TCTACACACTC-TGAATGTAATGGAATGTC-TATTGTGCATAATGTAC-AACTAAAACAACTTTCAACAACGGATCTCTTGGCTCTCGCATCGATGAAGAACGCAGCGAAATGCGATAAGTAATGTGAATTGCAGAATTCAGTGAATCATCGAATCTTTGAACGCACCTTGCACCCTTTGGTATCCCGAAGGGTACACCCGTTTGAGTGTCATTGTAATCTCACCTCTTC-GACACTTTG--TCGACCAGTGTGGACTTGGATGGTGTCGTGTGACAACGACTCGTCTGAAATGCCTGAGTGTACCCTGC-TTTGCGGCGTA-TTCGGTGTGATAC--ATCTTCACCGGAGTCTCGACCT-TGGGTCG-GCGCTCGTATGTTTTGGCTCTATGCTTCGAACCGTCCCTAAGGACAATCTATGACAATTTGACCTCAAATCGGGTGGGACTACCCGCTGAACTTAAGCATATC------------
		</sequence>
		<sequence>
			<taxon idref="GQ907088"/>
			TTCCGTAGGTGAACCTGCGGAAGGATCATTAATGAAACTAAA--GTCGGCTTTCTGTGCTGGTGG--AAACACATGTGCACGTCAGT--CG---CAAATC-CACACACCTGTGCACCTATGACTCTGAGTACCG-TTTGCGTGGCTCCCCGGGGCCTGGTACTC-GAGTACTTTTACACACTC--GAATGTAATGGAATGTC-TATTGTGCAATATGTAC-AACTGAAACAACTTTCAACAACGGATCTCTTGGCTCTCGCATCGATGAAGAACGCAGCGAAATGCGATAAGTAATGTGAATTGCAGAATTCAGTGAATCATCGAATCTTTGAACGCACCTTGCACCCTTTGGTATTCCGAAGGGTACGCCCGTTTGAGTGTCATTGTAATCTCACCACAATCAACTTTTGA--TGTTTGTATGTGGACTTGGATGCTGCTGTGTAACAACAGCTCGTCTGAAATGCCTGAGTGTACCCTGCTTTTGCGGCGTA-TTCGGTGTGATAA--ATCTTCACCGGAGTTTGACC-T-TTGGGTC-GCGCTCGTATTGTATGGCTCTATGCTTCCAACCGTCCCTAAGGACAATCTCTGACGATTTGACCTCAAATCGGGTGGGACTACCCGCTGAACTTAAGCATATCAATA--------
		</sequence>
		<sequence>
			<taxon idref="GQ907090"/>
			TTCCGTAGGTGAACCTGCGGAAGGATCATTAATGAAACTAAA--GTCGGCTTCCTGTGCTGGTGG--GAGCACATGTGCACGT-GGT--CG---CACATC-CACACACCTGTGCATCCTTGACTCTGAGTGCCGCTTTGCATGGCTTCGTCTCGCCTGGCGCTC-GAGTA-TTTTACACACTC-TGAATGGAATGGAATGTC-TATTGTGCATAATGTAC-AACTAAAACAACTTTCAACAACGGATCTCTTGGCTCTCGCATCGATGAAGAACGCAGCGAAATGCGATAAGTAATGTGAATTGCAGAATTCAGTGAATCATCGAATCTTTGAACGCACCTTGCACCCTTTGGTATTCCGAAGGGTACACCCGTTTGAGTGTCATTGTAATCTCACCACCAC-GACTTTTCG--GTCTGGTGTGTGGACTTGGATGTTGCCGTGTAACGACGGCTCGTCTCAAATGCCTGAGTGTACCCTGC-CTTGCAGCGTA-TTCGGTGTGATAA--ATCTTCACCGGAGTTGGTC----TCGGACC-GCGTTCGTATCG-CCGGCTCTATGCTTCGAACCGTCTCTAGAGACAATCTTTGACAATTTGACCTCAAATCGGGTGGGACTACCCGCTGAACTTAAGCATATC------------
		</sequence>
		<sequence>
			<taxon idref="GQ907092"/>
			---------------TGCGGAAGGATCATTAATGGAAACCAA--GTCGGCTATCTGTGCTGGNGG--AGACACATGTGCACGTTAGT--CG---CAAATC-CACACACCTGTGCATCTATGACTCTGAGTACCGCTTTGCGTGGCCCTTCTGGGCCTGGTACTC-GAGTA-CTTTACACACTCTTGAATGTAACGGAATGTC-TATTGTGCATAATGTAC-AACTAAAACAACTTTCAACAACGGATCTCTTGGCTCTCGCATCGATGAAGAACGCAGCGAAATGCGATAAGTAATGTGAATTGCAGAATTCAGTGAATCATCGAATCTTTGAACGCACCTTGCACCCTTTGGCATTCCGAAGGGTACACCCGTTTGAGTGTCATTGTAATCTCACTACAAC-CACTTTGTGT-TTGTTGTATGTGGACTTGGATGCTGCTGTGTAACAACAGCTCGTCTGAAATGCCTGAGTGTACCCTGC-TTTGCAGCGTA-TTCGGTGTGATAC--ATCTTCACCGGAGTTTGAC-TT-TCGGGTC-GCGTTTGTATTGTTTGGCTCTATGCTTCCAACCGTCTTGCAAGACAATTTCTGACAATTTGACCTCAATCGGGGTGGGACTACCCGCTGAACTTAAGCATATCAATAAGCGGAAG
		</sequence>
		<sequence>
			<taxon idref="GQ907070"/>
			TTCTGTAGGTGAACCTGCGGAAGGATCATTAATGAAACTAAA--GTCGGCTATCTGTGCTGGTGG--GAGCACATGTGCACGTTAGT--CG---CAAATC-CACACACCTGTGAATCTATGACTCCGAGTGCCGCTTTGCATGGCTTT----AGCCTGGTACTC-GAGTA-CTTTACACACTC-TGAATGGAATGGAATGTC-TATTGTGCATAATGTAC-AACTAAAACAACTTTCAACAACGGATCTCTTGGCTCTCGCATCGATGAAGAACGCAGCGAAATGCGATAAGTAATGTGAATTGCAGAATTCAGTGAATCATCGAATCTTTGAACGCACCTTGCACCCTTTGGTATTCCGAAGGGTACACCCGTTTGAGTGTCATTGTAATCTCACTACAAT-TGACTT-TG--TCTTTGTATGTGGACTTGGATGCTGCCGTGTAACAACGGCTCGTCTGAAATGCCTGAGTGTACCCTGC-TTTGCAGCGTA-TTCGGTGTGATAC--ATCTTCACCGGAGTTGACC--T-TCGGGTC-GCGCTTGTATAGTATGGCTCTATGCTTCCAACCGTCCTTCAAGACAATCTCTGACAATTTGACCTCAAATCGGGTGGGATTACCCGCTGAACTTAAGCATATCAATAA-------
		</sequence>
		<sequence>
			<taxon idref="GQ907068"/>
			TTCCGTAGGTGAACCTGCGGAAGGATCATTAATGAAACTAAA--GTCGGCTTTCTGTGCTGGTGG--GGACACATGTGCACGTTAGT--CG---CAAATC-CACACACCTGTGCATCTATGACTCTGAGTACCGCTTTGCGTGGCCCCATCGGGCCTGGTATTC-GAGTACTTTTACACACTC-TGAATGTAAAGGAATGTC-TATTGTGCATAATGKRC-AACTAAAACAACTTTCAACAACGGATCTCTTGGCTCTCGCATCGATGAAGAACGCAGCGAAATGCGATAAGTAATGTGAATTGCAGAATTCAGTGAATCATCGAATCTTTGAACGCACCTTGCACCCTCTGGTATTCCGAAGGGTACACCCGTTTGAGTGTCATTGTAATCTCACCTCTTC-GACTTTTGG--TTGACCAGTGTGGACTTGGATGTTGCCGTGTAACGACGGCTCATCTGAAATGCTTGAGTGTACCCTGC-TTTGCGGCGTA-TTCGGTGTGATAA--ATCTTCACCGGAGTTTTGACTT-TGGGTCA-GCGCTTGTATGYTTAGGCTCTATGCTTCCAACCGTCCCTAAGGACAATCTCTGACAATTTGACCTC-------------------------------------------------
		</sequence>
		<sequence>
			<taxon idref="GQ907069"/>
			TTCCGTAGGTGAACCTGCGGAAGGATCATTAATGAAACTAAA--GTCGGCTTTCTGTGCTGGTGG--AGACGCATGTGCACGTCCGT--CG---CAAATC-CACACACCTGTGCATCTATGACTCTGAGTGCCGCCTTGTGTGGGACCACCTGCCTTGGTGCTC-GAGTAC-TTTACACGCTC-TGAATGTAATGGAATGTC-AATTGTGCATAATGTAC-AACTAAAACAACTTTCAACAACGGATCTCTTGGCTCTCGCATCGATGAAGAACGCAGCGAAACGCGATAAGTAATGTGAATTGCAGAATTCAGTGAATCATCGAATCTTTGAACGCACCTTGCACCCTTTGGTATTCCGAAGGGTACACCCGTTTGAGTGTCATTGTAATCTCACCTCCTC-AACTTT-TG--TTGACCCGTGTGGACTTGGATGTTGCCGTGTAACAACGGCTCGTCTGAAATGCCTGAGTGTACCCTGCTTTTGCGGCGTA-TTCGGTGTGATAA--ATCTTCACCGGAGTCTCGACTT-TGGGTCG-GCGCTTGCATGGTTTGGCTCTATGCTTCAAACCGTCCCTAAGGACAAACTCTGACAATTTGACCTCAAATCGGGTGGGACTACCCGCTGAACTTAAGCATATC------------
		</sequence>
		<sequence>
			<taxon idref="GQ907106"/>
			TTCCGTAGGTGAMCCTGCGGAAGGATCATTAATGRAACTAAG--TTCGGCTGTCTGTGCTGGTGG--GAGCACATGTGCACGTCAGT--CG---CAAATCCCACACACCTGTGCATCTATGACTCTGAGTACCGCTTTGTGTGGCCCTACCGGGCCTGGTGTTC-GAGTACTTTTACACACTC-TGAATGTAATGGAATGTC-TATTGTGCATAATGTAC-AACTAAAACAACTTTCAACAACGGATCTCTTGGCTCTCGCATCGATGAAGAACGCAGCGAAATGCGATAAGTAATGTGAATTGCAGAATTTAGTGAATCATCGAATCTTTGAACGCACCTTGCACCCTTTGGTATTCCGAAGGGTACACCCGTTTGAGTGTCATTGTAATCTCACCTCTTC-GACTTTTGG--TTGATTAGTGTGGACTTGGATGTTGCCGTGTAATAACGGCTTGTCTGAAATGCCTGAGTGTACCCTGC-TTTGCGGCGTA-TTCGGTGTGATAA--ATCTTCACCGGAGGTTCGACCT-TGGGTTG-GCGCTTGTATGTTATGGCTCTATGCTTCGAACTGTCCCTAAGGACAAACTCTGACAATTTGACCTCAAATCGGGTGGGATTACCCGCTGAACTTAAGCATATCAATA--------
		</sequence>
		<sequence>
			<taxon idref="GQ907108"/>
			TTCCGTAGGTGAACCTGCGGAAGGATCATTAATGAAACTAAG---TCGGCTGTCTGTGCTGGTGG--GAGCACATGTGCACGTCGGT--CG---CAAATC-CACACACCTGTGCATCTATGACTCTGAGTACCGCTTTGCATGGCCCTATCAGGCCTGGTACTC-GAGTACTTTTACACACTC-TGAATGTAATGGAATGTC-TATTGTGCATAATGTAC-AACTAAAACAACTTTCAACAACGGATCTCTTGGCTCTCGCATCGATGAAGAACGCAGCGAAATGCGATAAGTAATGTGAATTGCAGAATTCAGTGAATCATCGAATCTTTGAACGCACCTTGCACCCTTTGGTATTCCGAAGGGTACACCCGTTTGAGTGTCATTGTAATCTCACCTCTTC-GACTTT-TG--TTGACCAGTGTGGACTTGGATGTTGCTGTGTAACAACGGCTCGTCTGAAATGCCTGAGTGTACCCTGC-TTTGCGGCGTA-TTCGGTGTGATAC--ATCTTCACCGGAGTCTCGACTT-TGGGTCG-GCGCTTGTATG-TTTGGCTCTATGCTTCTAACCGTCCCTAAGGACAATCTCTGACAATTTGACCTCAAATCGGGTGGGACTACCCGCTGAACTTAAGCATATCAATAAGCCGGAG
		</sequence>
		<sequence>
			<taxon idref="GQ907076"/>
			TTCCGTAGGTGAACCTGCGGAAGGATCATTAATGAAACT-AA--GTCAGCTTTCTGTGSTGGTGG--GAGCACATGTGCACGTGAGT--CG---CAAATCCCACACACCTGTGCATCTATGMCTSTGAGTACCGCTTTGCATGGCCCCATCGGGCCTGGTATTC-GAGTACTTTTACACACTC-TGAATGTAATGGAATGTC-TATTGTGCATAATGTAC-AACTAAAACAACTTTCAACAACGGATCTCTTGGCTCTCGCATCGATGAAGAACGCAGCGAAATGCGATAAGTAATGTGAATTGCAGAATTTAGTGAATCATCGAATCTTTGAACGCACCTTGCACCCTTTGGTATTCCGAAGGGTACACCCGTTTGAGTGTCATTGTAATCTCACCTCTTC-GACTTGTGG--TCGACCTGTGTGGACTTGGATGTTGCCGTGTAACAACGGCTCGTCTGAAATGCCTGAGTGTACCCTGC-TTCGCGGCGTA-TTCGGTGTGATAC--ATCTTCACCGGAGTTTCGACTT-TGGGTCG-GCGCTTGCATGTTTTGGCTCTATGCTTCGAACCGTCCCTAAGGACAAACTCTGACMATTTGACCTCAAAT---------------------------------------------
		</sequence>
		<sequence>
			<taxon idref="GQ907116"/>
			------------------------------------------------------------GGCGG--AGACACATGTGCACGTTGGT--CG---CAAATC-CACACACCTGTGCATCTATGACTCTGAGTGCCGCTTTGCATGGCCCT-GCCGGCCTGGCGCTC-GAGTAC-TTTACACACTC-TGAATGTAATGGAATGTC-TATTGTGCATAATGTAC-AACTAAAACAACTTTCAACAACGGATCTCTTGGCTCTCGCATCGATGAAGAACGCAGCGAAATGCGATAAGTAATGTGAATTGCAGAATTCAGTGAATCATCGAATCTTTGAACGCACCTTGCACCCTTTGGTATTCCGAAGGGTACGCCCGTTTGAGTGTCATTGTAATCTCACCTCTTC-AACTTTTGG--TTGGCCAGTGTGGACTTGGATGTTGCCGTGTAACAACGGCTCGTCTGAAATGCCTGAGTGTACCCTGC-TTTGCGGCGTA-TTCGGTGTGATAC--ATCTTCMCCGGAGTTTCGACCT-TGGGTTG-GCGCTGGCTTGGCATGGCTCTATGCTTCAAACCGTCCCTAAGGACAATTCTTGACAATTTGACCTCAAATCGGGTGGGACTACCCGCTGAACT----------------------
		</sequence>
		<sequence>
			<taxon idref="GQ907093"/>
			TTCCGTAGGTGAACCTGCGGAAGGATCATTAATGAAACTAAA--GTCGGCTATCTGTGCTGGTGG--AGACACATGTGCACGTTAGT--CG---CAGATC-CACACACCTGTGCATCTATGACTCTGAGTACCGCTTTGCATGGCCTT---TGGCCTGGTACTC-GAGTA-CTTTACACACTC-TGAATGTAATGGAATGTC-TATTGTGCATAATGTAC-AACTAAAACAACTTTCAACAACGGATCTCTTGGCTCTCGCATCGATGAAGAACGCAGCGAAATGCGATAAGTAATGTGAATTGCAGAATTCAGTGAATCATCGAATCTTTGAACGCACCTTGCACCCTTTGGTATTCCGAAGGGTACACCCGTTTGAGTGTCATTGTAATCTCACTACAAT-CACTTTCTG--TGTTTGTATGTGGACTTGGATGCTGCCGTGTAACAACGGCTTGTCTGAAATGCCTGAGTGTACCCTGC-TTTGCAGCGTA-TTCGGTGTGATAC--ATCTTCACCGGAGTTTGAC--T-TTTGGTC-GCGCTTGTATTGTTTGGCTCTATGCTTCCAACCGTCTTACAAGACAATCTCTGACAATTTGACCTCAAATCGGGTGGGACTACCCGCTGAACTTAAGCATATCAATA--------
		</sequence>
		<sequence>
			<taxon idref="GQ907122"/>
			TGC----------------GGAGGATCATTAATGAAACTAAA--GTCGGCTTTCTGTGCTGGCGG--GGACGCATGTGCACGTCGGT--CG---CAAACC-CACACACCTGTGCATCTATGACTCTGAGCACCGCTTTGCGTGGCCCTGCCGGGCCTGGTGCTC-GAGTAC-TTTACACACTC-TGAATGTAATGGAATGTC-TACTGTGCATAATGTAC-AACTAAAACAACTTTCAACAACGGATCTCTTGGCTCTCGCATCGATGAAGAACGCAGCGAAATGCGATAAGTAATGTGAATTGCAGAATTCAGTGAATCATCGAATCTTTGAACGCACCTTGCACCCTTTGGCATCCCGAAGGGTACACCCGTTTGAGTGTCATTGTAATCTCATGCTCTTTGACTTTTTG--TCGACCGGTGTGGACTTGGACATTGCCGTGTAACTATGGCTTGTCTGAAATGCCTGAGTGTACCCTGCTTTTACGGCGTA-TTCGGTGTGATAA--ATCTTCACCGGAGTTTCGACCT-TTGGTTG-GCGCCTGTAAGGTTTGGCTCTATGCTTCCAACCGTCCCTAAGGACAATCTCTGACAATTTGACCTCAAATCGGGTGGGACTACCCGCTGAACTTAAGCATATCAATAAGCGGAGG
		</sequence>
		<sequence>
			<taxon idref="GQ907125"/>
			--------------------------CATTAATGAAACTAAG---TCGGCTTTCTGTGCTGGTGG--AGACACATGTGCACGACAGT--CG---CAAATC-CACACACCTGTGCATCTATGACTCTGAGTGCCGCTTTGCATGGCCGT-ACCGGCTTGGTGCTC-GAGTAC-TTTACACACTC-TGAATGTAATGGAATGTC-TATTGTGCATAATGTAC-AACTAAAACAACTTTCAACAACGGATCTCTTGGCTCTCGCATCGATGAAGAACGCAGCGAAATGCGATAAGTAATGTGAA-TGCAGAATTCAGTGAAATCATCGAATCTTGAACGCACCTTGCACCCTTTGGTATTCCAAAGGGTACACCCGTTTGAGTGTCATTGTAATCTCACCTCTTC-GACTTT-TG--TCGACCAGTGTGGACTTGGATGTTGCCGTGTAACAACGGCTCGTCTGAAATGCCTTAGTGTACCCTGC-TTTGCGGCGTA-TTCGGTGTGATAA--ATCTTCACCGGAGTCYTGACTT-TGGGTCA-GCGCTTGTACGTTTCGGCTCTRTGCTTCAAACCGTCCCT----------------------------------------------------------------------------
		</sequence>
		<sequence>
			<taxon idref="GQ907089"/>
			TTCCGTAGGTGAACCTGCGGAAGGATCATTAATGAAACTAAG---TCGGCTTCCTATGCTGGTGG--AGACACATGTGCACGTTAGT--CG---CAACTC-CACACACCTGTGCATCTATGACTCTGAGTGTCGCTTTGCATGGCCCT-GCCGGCCTGGCGCTC-GAGTACCTTTACACACTC-TGAATGTAATGGAATGTC-TACTGTGCATAATGTAC-AACTAAAACAACTTTCAACAACGGATCTCTTGGCTCTCGCATCGATGAAGAACGCAGCGAAATGCGATAAGTAATGTGAATTGCAGAATTCAGTGAATCATCGAATCTTTGAACGCACCTTGCACCCTTTGGTATTCCGAAGGGTACGCCCGTTTGAGTGTCATTGTAATCTCACCTGTTC-GACTTTCGG--TCGACCAGCGTGGACTTGGATGTTGCCGTGTAACAACGGCTCGTCTGAAATTCCTGAGTGTACCCTGC-TTTGCGGCGTA-TTCGGTGTGATAC--ATCTTCACCGGAGTTTCGACTT-TGGGTCG-GCGCTGATATG-TGTGGCTCTATGCTTCGAACCGTCCCTAAGGACAATTCTTGACAATTTGACCTCAAATCGGGTGGGACTACCCGCTGAACTTAAGCATATC------------
		</sequence>
		<sequence>
			<taxon idref="GQ907134"/>
			TTCCGTAGGTGAACCTGCGGAAGGATCATTAATGAAACTAAA--GTCGGCTGTCTGTGCTGGTGG--AGACATATGTGCACGTCAGT--CG---CAAATC-CACACACCTGTGCATCTATGACTCTGAGTGCCGCTTTGCATGGCCCT-GCAGGCCTGGCGCTC-GAGTAC-TTTACACACCC-TGAATGTAATGGAATGTC-AACTGTGCATAATGTAC-AACAAAAACAACTTTCAACAACGGATCTCTTGGCTCTCGCATCGATGAAGAACGCAGCGAAATGCGATAAGTAATGTGAATTGCAGAATTCAGTGAATCATCGAATCTTTGAACGCACCTTGCACCCTTTGGTATTCCGAAGGGTACACCCGTTTGAGTGTCATTGTAATCTCACCTCTTC-GACTTT-TG--TTGACCTGTGTGGACTTGGATGTTGCCGTTTAACTATGGCTCGTCTGAAATGCCTGAGTGTACCCTGC-TTTGCGGCGTA-TTCGGTGTGATAC--ATCTTCACCGGAGTTTCAATCCATGGGTTG-GCGCTTGTATG-TGTGGCTCTATGCCTCAAACCGTCCCTAAGGACAATTCTTGACAATTTGACCTCAAATCGGGTGGGACTACCCGCTGAACTTAAGCATATCAT---------A
		</sequence>
		<sequence>
			<taxon idref="GQ907135"/>
			----GTAGGTGACCCTGCGGAAGGATCATTAATGAAACTAAA--GTCGGCTATCTTTGCTGGTGG--AGACACATGTGCACGTTAGT--CG---CAAATC-CACACACCTGTGCATCTACGACTCTGAGTGCCGTTTTGCGTGGTCCCACCGGGCCTGGAACTC-GAGTACTTTTACACACTCTTGAATGTAATGGAATGTC-TATTGTGCATAATGTAC-AACTAAAACAACTTTCAACAACGGATCTCTTGGCTCTCGCATCGATGAAGAACGCAGCGAAATGCGATAAGTAATGTGAATTGCAGAATTCAGTGAATCATCGAATCTTTGAACGCACCTTGCACCCTTTGGTATTCCGAAGGGTACGCCCGTTTGAGTGTCATTGTAATCTCACTACAAT-CGCTTT-TG--TTATTGTACGTGGACTTGGATGTTGCCGTGTAATAACGGCTCGTCTAAAATGTCTGAGTGTACCCTGC-TTTGCGGCGTA-TTCGGTGTGATAC--ATCTTCACCGGAGTTTGATCTT-TCGGGTC-GCGTCTGCTTACTATGGCTCTATGCTTCAAACAGTCTTGCAAGACATTCTCTGACAATTTGACCTCAAATCGGATGGGACTACCCGCTGAACTTAAGCATATCA-----------
		</sequence>
		<sequence>
			<taxon idref="GQ907136"/>
			TTCCGTAGGTGAACCTGCGAAGGGATCATTAATGAAACTAAA--GTCGGCTTCCCTTGCTGGTGG--AGACGCATGTGCACGTTGGT--CR---CACAATCCACACACCTGTGCATCAATGACTCTGAGTGCCGCTTTGCATGGCCCTACCAGGCCTGGCGCTC-GAGTACTTTTACACACTCTTGAATGTAATGGAATGTC-TACTGTGCATAATGTAC-AACTGAAACAACTTTCAACAACGGATCTCTTGGCTCTCGCATCGATGAAGAACGCAGCGAAATGCGATAAGTAATGTGAATTGCAGAATTCAGTGAATCATCGAATCTTTGAACGCACCTTGCACCCTTTGGTATTCCGAAGGGTACACCCGTTTGAGTGTCATTGTAATCTCACCTCCTC-GACTTTT-G--TCGATCAGCGTGGATTTGGATGTTGCCGTGTGACAACGGCTCGTCTGAAATGCCTGAGTGTACCCTGC-TTTGCGGCGTA-TTCGGTGTGATAC--ATCTTCACCGGAGTTTCTGGTT-TTGGGTCGGCGCCTGCACAGTTTGGCTCTATGCTTCCAACCGTCCCTAAGG------------------------------------------------------------------------
		</sequence>
		<sequence>
			<taxon idref="GQ907126"/>
			TTCCGTAGGTGAACCTGCGGAAGGATCATTAATGAA--TAAA--GTCGGCTTTCTGTGCTGGTGG--GGACACATGTGCACGTCGGT--CG---CAAATC-CACACACCTGTGCACCCATGACTCTGAGTGCCGCTTTGCGTGGCCCTATTGGGCCTGGTGCTC-GAGTA-CTTTACACACTC-TGAATGTAACGGAATGCC-TATTGTGCATAATGTAC-AACTAAAACAACTTTCAACAACGGATCTCTTGGCTCTCGCATCGATGAAGAACGCAGCGAAATGCGATAAGTAATGTGAATTGCAGAATTCAGTGAATCATCGAATCTTTGAACGCACCTTGCACCCTTTGGTATTCCGAAGGGTACACCCGTTTGAGTGTCATTGTAATCTCACCCCTTC-GACTTTTGG--TCGTAGAGTGTGGACTTGGATGTTGCCGTGTTACAACGGCTCGTCTGAAATGCCTGAGTGTACCCTGCTTTTGCGGCGTA-TTCGGTGTGATAA--ATCTTCACCGGAGTCTCGACCTTTCGGTAG-GCGCTTGTATTTTTTGGCTCTATGCTTCGAACCGTCCCTAAGGACAAACTCTGACAATTTGACCTCAAATCGGGNGGGACTACCCGCTGAACTTAAGCATNTCAT----------
		</sequence>
		<sequence>
			<taxon idref="GQ907079"/>
			TTCCGTAGGTGAACCTGCGGGAGGATCATTAATGAAACTAAG---TCGGCTTTCTTTGCTGATGG--AGACATATGTGCACGTTAGT--CG---CAAATC-CACACACCTGTGCATCTATGACTCTGAGTGCCGCTTTGCATGGCCCT--CCGGCCTGGTGCCC-GAGTAC-TTTACACACTC-TGAATGTAATGGAATGTC-TATTGTGCATAATGTAC-AAATAAAACAACTTTCAACAACGGATCTCTTGGCTCTCGCATCGATGAAGAACGCAGCGAAATGCGATAAGTAATGTGAATTGCAGAATTCCGTGAATCATCGAATCTTTGAACGCACCTTGCACCCTTTGGTATTCTGAAGGGTACACCCGTTTGAGTGTCATTGTAATCTCACCTCTTC-GACTTTTGG--TCGACCAGTGTGGACTTGGATGTTGCCGTGTAACAACGGCTCGTCTGAAATGCCTGAGTGTACCCTGCTTTTGCGGCGTA-TTCGGTGTGATAC--ATCTTCACCGGAGTTTTGACTT-CGGGTCG-GCGTCTGTATGTTTTGGCTCTATGCTTCCAACCGTCCCTAAGGACAATCTCTGACAATTTGACCTCAAATCGGGTGGGACTACCCGCTGAACTTAAGCAT---------------
		</sequence>
		<sequence>
			<taxon idref="GQ907143"/>
			--------------CTGCGGAAGGATCATTAATGAAACTCAA--GTCGGCCCACTGTGCTGGGGG--AGACACATGTGCACGTTGGT--CG----CAATC-CACACACCTGTGCACCTTTGACTTTGAGCACCGCCG---ACGGCCTTTCGGGACCCGGTACTC-GAGTACTTTTACACACTC-TGAATGTAACGGAATGTCA--CTGTAC--AATGTAC-ACTATAAACAACTTTCAACAACGGATCTCTTGGCTCTCGCATCGATGAAGAACGCAGCGAAATGCGATAAGTAATGTGAATTGCAGAATTCAGTGAATCATCGAATCTTTGAACGCACCTTGCACCCTTTGGTATTCCGAAGGGTACNCCCGTTTGAGTGTCATTGTAATCTCACTTCAAC-ACCTTTTTG--TTGTTGAATGTGGACTTGGATGTTGTCGTGT--TCACGACTCGTCTGAAATGCCTGAGTGTACCCTGC-TTTGCAGCGTA--TCAGTGTGATAAACATCTTCACTGTTC--AGTCCTC-TATGGAC-ACGCTTTTGTTG-TGGGCTCTATGCTTCCAACCGTCTCTTGAGACAATCTCTGACAA----------------------------------------------------------
		</sequence>
		<sequence>
			<taxon idref="GQ907144"/>
			---------------------------------------------------TTCTGTGCTGGTGT--TCACACATGTGCACGT-GGT--CG---CAAATC-CACACACCTGTGCATCTATGACTCTGAGTGCCGCTTTGCATGGT---GAAAGACCTGGTGCTC-GAGTA-CTTTACACACTC-TGAATGAAATGGAATGTC-TTTTGTGCATAATGTAC-AACTAAAACAACTTTCAACAACGGATCTCTTGGCTCTCGCATCGATGAAGAACGCAGCGAAATGCGATAAGTAATGTGAATTGCAGAATTCAGTGAATCATCGAATCTTTGAACGCACCTTGCACCCTTTGGTATTCCGAAGGGTACGCCCGTTTGAGTGTCATTGTAATCTCACTATACT-AACCATTGG--TTGATATATGTGGACTTGGATGTTGCCGTGTTACAACGGCTCGTCTGAAATGTCTGAGTGTACCCTGC-TTTGCAGCGTA-TTCGGTGTGATAA--ATCTTCACCGGAGTTGACT--T-TTGGGTC-GCGTTTGCTTAACATGGCTCTATGCTTCAAATCGTCCTA---GACAAATCTTGACAA-TTGACCTCAA--------G--------------------------------------
		</sequence>
		<sequence>
			<taxon idref="GQ907104"/>
			------------------------------------------------------------GTGGG--GAGCACATGTGCACGTYAGT--CG---CAAATCCCACACACCTGTGCATCTATGACTCTGAGTACCGCTTTGCGTGGCTCCACCGGGCSTGGTATTC-GAGTACTTTTACACACTC-TGAATGTAATGGAATGTC-TATTGTGCATAATGTAC-AACTAAAACAACTTTCAACAACGGATCTCTTGGCTCTCGCATCGATGAAGAACGCAGCGAAATGCGATAAGTAATGTGAATTGCAGAATTTAGTGAATCATCGAATCTTTGAACGCACCTTGCACCCTTWGGTATTCCGAAGGGTACACCCGTTTGAGTGTCATWGTAATCTCACCTCTTC-GACTTTTGG--TCGATCAGTGTGGACTTGGATGTTGCTGTGTAACAACGGCTCGTCTGAAATGCCTTAGTGTACCCTGC-TTTGCGGCGTA-TTCGGTGTGATAA--ATCTTCACCGGAGTTTCGACTT-CGGGTCG-GCGCTTGTAAGTTTTGGCTCTATAGTTCGAACC----------------------------------------------------------------------------------
		</sequence>
		<sequence>
			<taxon idref="GQ907087"/>
			TTCNGTAGGTGAACCTGCGGAAGGATCATTARTGAAACTAAG---TCGGCTTTCTGTGCTGGTGG--AGACACATGTGCACGTCAGT--CG---CAAATC-CACACACCTGTGCATCTATGACTCTGAGTGCCGCTTTGCATGGCCCT-ACCGGCCTGGTGCTC-GAGTAC-TTTACACACTC-TGAATGTAATGGAATGTC-TATTGTGCATAATGTAC-AACTAAAACAACTTTCAACAACGGATCTCTTGGCTCTCGCATCGATGAAGAACGCAGCGAAATGCGATAAGTAATGTGAATTGCAGAATTCAGTGAATCATCGAATCTTTGAACGCACCTTGCACCCTTTGGTATTCCAAAGGGTACACCCGTTTGAGTGTCATTGTAATCTCACCTCTTC-GACTTT-TG--TCGACCAGTGTGGACTTGGATGTTGCCGTGTAACAACGGCTCGTCTGAAATGCCTTAGTGTACCCTGC-TTTGCGGCGTA-TTCGGTGTGATAA--ATCTTCACCGGAGTCTTGACTT-TGGGTCA-GCGCTTGTACGTTTCGGCTCTGTGCTTCAAACCGTCCCTAAGGACAATCTCTGACAATTGAACCTCAAATCGGGTGGG-------------------------------------
		</sequence>
		<sequence>
			<taxon idref="GQ907074"/>
			----------------------------TTAATGAAACTRAA--GTCGGCTGTCTGTGCTGGTGG--AGACACATGTGCACGTCAGT--CG---CAAATC-CACACACCTGTGCACCTATGACTCTGAGTACCGCTTTGCGTGGCTCCACCGGGCCTGGWACTC-GAGTACTTTTACACACTCTTGAATGTAACGGAATGTC-TATTGKGCATAATGTAC-AACTAAAACAACTTTCAACAACGGATCTCTTGGSTCTCGCATCGATGAAGAACGCAGCGAAATGCGATAAGTAATGTGAATTGCAGAATTCAGTGAATCATCGAATCTTTGAACGCACCTTGCACCCTTTGGTATTCCGAAGGGTACGCCCGTTTGAGTGTCATTGTAATCTCACTACAATCAACTTTTGA--TGTTTGTATGTGGACTTGGATGCTGCCGTGTAACAACGGCTCGTCTGAAATGCCTGAGTGTACCCTGC-TTTGCGGCGTA-TTCRGTGTGATAA--ATCTTCACCGGAGTCTGACC-T-TCGGGTC-GCGCTTGTATTGTACGGCTCTATGCTTCCAACCGTCCCTAAGGACAATCTCTGACAATTTGACCTCAAATCGGGTGGGACTACCCGCTGAACTTAAGCATATCAT---------A
		</sequence>
		<sequence>
			<taxon idref="FM203298"/>
			--------------------------CATTATTGATTGCGAATCGTT-GTCTTCAGTGCTGGCAGTCT--GGCAAGTGCACGTTGGCCGCTTTTCA--TCCAATA-CCCTGTGAACCTTTGGCCTC-----TTGCT------GGCCT----TGG-CCGG----CAGAGGATTTTTACACCCACTCGAATGTAATGAAA--TATTGTTGTGCGTAA-GCACTA--ATGTACAACTTTCAACAACGGATCTCTTGGCTCTCGCATCGATGAAGAACGCAGCGAAATGCGATAAGTAATGTGAATTGCAGAATTCAGTGAATCATCGAATCTTTGAACGCACCTTGCACCCTTTGGTATTCCGAAGGGTATGCTCGTTTGAGTGTCATTGTACTCTCACACTTCT-GATCCTTTGGATTGGGAGCGGTGGACTTGGGTGCTGCTGCTTTACGGTGGCTCACCTCAAATGACTTAGTGCAACTCTTGGTTG-GACATAGTACGGCGTGATAAGTGTCTTCGCCGGCAC-----CTCGCAAGAG-GGTGGCTG-ATCA-GGAGCTCTGTGCTCCCAACCGTCTTC--AGACAACGACTGACAACT-GACCTCAAATCGAGAGACCCCA---------------------------------
		</sequence>
		<sequence>
			<taxon idref="GQ985425"/>
			---------------------------------GATATTAATTTGTTACCTTTCAGTGCTGGC--TTC-ATGCATGTGCACGTTGGAGGC-ATATA--TCCAATACCCTTGTGAACCCTTGGCCTT------TGCT------GGCTT----CGG-CTGG----TAGAGGA-TTTTACATAAACACGAATGTAATGAAA--TAATCTTGTGCTAA--GCACTA--ATGTACAACTTTCAACAACGGATCTCTTGGCTCTCGCATCGATGAAGAACGCAGCGAAATGCGATAAGTAATGTGAATTGCAGAATTCAGTGAATCATCGAATCTTTGAACGCACCTTGCACCCTTTGGTATTCCAAAGGGTATGCTCGTTTGAGTGTCATTATACTCTCACACTCTCTAATTA-TTAGTTAGAGAGCGGTGGACTTGGATGCTGCCGTCTTACTGTGGCTCATCTAAAATGAATTAGTGCGACTCCTAGTTA-AACATAGTACGGCGTGATAAGTACCCTCGCTG---T-----TTT-T--------TGGTTG-ATTA-GGAGCTCTGTGCTTCAAACCGTCTCA--GGACAATGTCTGATAAC---------------------------------------------------------
		</sequence>
		<sequence>
			<taxon idref="GU134517"/>
			TTCCGTAGGTGAACCTGCGGAAGCATCAGTAGTGATTATGAACGGTT-GTCTTTTGTGCTGGC--TGC--GGCAAGTGCATGATGATGAC-TTTCA--TCCAACACCC-TGTGAACCTTCGTCCTC-----TTGCT------AGCTT----CGG-CTGG----CAGAGGATT--TACACAAACTCGCATGTATTGAGGACCC-TCATGTGCGCAC-GCACTA--ATATACAACTTTCAACAACGGATCTCTTGGCTCTCGCATCGATGAAGAACGCAGCGAAATGCGATAAGTAATGTGAATTGCAGAATTCAGTGAATCATCGAATCTTTGAACGCACCTTGCACCCTTTGGCATTCCGAAGGGTATGCTCGTTTGAGTGTCATTGTACTCTCACACTCCC-AATTCTTTGGATTGGGAGCGGTGGACTTGGGTGTTGCTGCTTGACCGTGGCTCACCTGAAATACGTTAGTGCACCTCTTGATTG-GACATAGTACGGCGTGATAAGTGTCTTCGCCGGCTC-----CTCGCACGAG-GGTGGCCG-ATCG-GGAGCTCTGTGCTTCAAACTGTCTTC--GGACAATCTCTGACAAC-TGACCTCAAATCGAGTAGGACTACCCGCTGAACTTAAGCATATCAATAAGCGGAGG
		</sequence>
		<sequence>
			<taxon idref="GU134523"/>
			TTCCGTAGGTGAACCTGCGGAAGGATCATTAATGATTACGAATGGTT-ACCTTCGGTGCTGGCAGTCT--GGCAAGTGCACGTTGGTGGCTTTTCA--TCCAATACCCCTGTGAACCTTTGGCCTC-----TTGCT------AGCTT----CGG-CTGG----CAGAGGATTTTTACACACACTCGAATGTAATGAAA-CTATTGTCGTGCGCAA-GCACTA--ATGTACAACTTTCAACAACGGATCTCTTGGCTCTCGCATCGATGAAGAACGCAGCGAAATGCGATAAGTAATGTGAATTGCAGAATTCAGTGAATCATCGAATCTTTGAACGCACCTTGCACCCTTTGGCATTCCGAAGGGTATGCTCGTTTGAGTGTCATTGTACTCTCACACTCTT-GATCCTTTGGATTGGGAGCGGTGGACTTGGGTGTTGCTGCTTTACTGCGGCTCACCTCAAATGCATTAGTGCAACTCTTGGTTG-GACATAGTACGGCGTGATAAGTGTCTTCGCCGGCGC-----CTCGCAAGAG-GGTGGCCG-ATCA-GGAGCTCTGTGCTCCCAACTGTCTTC--GGACAACAACTGACAACTTGACCTCAAATCGAGTAGGACTACCCGCTGAACTTAAGCATATCAATAAGCGGAGG
		</sequence>
		<sequence>
			<taxon idref="GU181889"/>
			------------------------ACTATCGTCGAGCCT-------CGCTCCCCGATATCCAT--CTT---TGACCTGCCCTGTCTGAA-----TA--CCCATG---ATTGCGTACTATTTGTTTCC----TTGGT------GGGCT----TGC-TCAC----CGCTAGG--------------CAACTACACCCTTG--TAA--TTGCAGTCA--GCGTCA--AATTACAACTTTCAACAACGGATCTCTTGGTTCTGGCATCGATGAAGAACGCAGCGAAATGCGATAAGTAGTGTGAATTGCAGAATTCAGTGAATCATCGAATCTTTGAACGCACATTGCGCCCTTTGGTATTCCGAAGGGTATGCTCGTTTGAGTGTCATTATACTCTCACACTCTCTGA--------TTAGAGAGCGGTGGACGTGGATGTTGCCGTCTTGTTGTGGCTCATCTGAAATGAGTTAGTACGACTCCTAGTTA-AACATAGTACGGCGTTATAACTACCCTCGCTG--TT-----TTT-T--------TGTCTG-ATTA-GGAGCCTTGTGCTTCGAACCGTCTTC--GGACAATATCTGATAACTTGACCTCAAATCGAGTAGGATTACCCGCTGAACTTAAGCATATCAATAAGCGGAGG
		</sequence>
		<sequence>
			<taxon idref="GU184065"/>
			---------------------------------------------------------GCTGGC--TCCGGAGCAGGTGCACGTTGGTGGC-TTCAT--CCACATTCCCTTGTGAACCTTTGGCCTC-----TTGCT------AGCTT----CGG-CTGG----CAGAGGATTTT-ACACATACTCGAATGTAATGAAAACTATTGTTGTGCGCAA-GCACTA--ATATACAACTTTCAACAACGGATCTCTTGGCTCTCGCATCGATGAAGAACGCAGCGAAATGCGATAAGTAATGTGAATTGCAGAATTCAGTGAATCATCGAATCTTTGAACGCACCTTGCACCCTTTGGAATTCCAAAGGGTATGCTCGTTTGAGTGTCATTGTACTCTCACACTCTCTGATC-TTTGGATTGGGAGTGGTGNACTTGGGTGTTGCTGCTTTCTTGTAGCTCACCTCAAATACATCAGTGCACCTCTTAATTG-GACATAGTACGGCGTGATAAGTGTCTTCGCCGGCAC-----CTCGTAAGAG-GGTGGCCG-ATTG-GGAGCTCTGTGCTTCAAATCGTCTTC--GAGACAAATCTGACAACTTGACCTTCAAAATCGGAGAACTTACCCCCGCCTGAAAGCATTCCAATTAACGCGGG
		</sequence>
		<sequence>
			<taxon idref="GU184067"/>
			---------T------------------------GG--------G-----CTCCCCTGGAAGCGG----ATGCACG-----ATTGGT--CA--TCAATTCCCACGC-CTTGTGAACCTTTGGCCTC-----TTGCT------AGCTT----TGA-GTCG----CAGAGCGATTTGACACATACTCGAAGGTAATGAAAACTATTGTGGTNGTCAA-GCACTA--ATATACAACTTTCAACAACGGATCTCTTGGCTCTGGCATCGATGGAGAACGCAGCGAAACGCGATAAGTAATATGAATTGCAGAATTCAGTGAATCATCGAATCATTGAACACTCCTTGCACCCTTTGGAATTCCAATGGGTATACTCATTAGAGTGTCATGGTACTCTCACACTCTGTGATCC-TTGGATTGGAGGTGGTAGATGTGGGTGCCACTGTTTCCTTGTAGCTCGCCTAAATACCATCTGTGCACCTCTTAATTG-GACATAGTACGGCATGATAAGTGTCTTCGGCGGCAC-----CTCGTAAGAG-AATACC--CACGG---GG------------AACCGGC-------------T-----------------------------------------------------------------
		</sequence>
		<sequence>
			<taxon idref="GU184069"/>
			TTCCGTAGGTGAACCTGCGGAAGGATCAATATTGATTGTGAATGGGT-GCCTTCTGTGCTGGCG-TTC--AGCATGTGCACGGTGGTGAC-TTTCA--TCCAT-ACACCTGTGAACCCTTGGCCTT-----TTGCT------TGCTT----TGG-CTTG----CAGAAGATTTTCACACCCTTTTACAAGTAATGAAAACCTGGTGAGTGCCCTA-GCACTA--TTATACAACTTTCAACAACGGATCTTTTGGCTCTCGCATCGATGAAGAACGCAGGGAAATGCGATAAGTAATGTGAATTGCAGAATTCAGTGAATCATTGAATCTTTGAACGCCCCTTGCACCCTTTGGTATTCCAAAGGGTATGCTCGTTTGAGGGTCATTGTACTTTCACCCTTTTTGAT--TTAGGAATGGGANCGGNGGANTTGGGNGNTGCTGGTTCCCTGTGGCTCACCTAAAATGCCATAGGGCAACTCTTGACTG-GACCTAGTAAGGCCTGATAAGGATCTTTGCCAGCCC-----CTTTCAGCCG-GA--------------AG--------------------------------------------------------------------------------------------------
		</sequence>
		<sequence>
			<taxon idref="AY634118"/>
			TTCCGTAGGTGAACCTGCGGAAGGATCATTAATGAATC-AAA--TTCGGTCTTCTGTGCTGGTGG--CAACACATGTGCACGTCGAT--CG---TAATTC-CATCCTCCTCCCAACCTCCATGTTTG---GTCACCTTGTG-GGTGCT----GTTCCAACACCT--GGT-ATTTCACCCACTC-TGGGTATCAGAAACAAAGACAT-------TATATAT-AAACTATACAACTTTCAACAACGGATCTCTTGGCTCTCGCATCGATGAAGAACGCAGCGAAATGCGATAAGTAATGTGAATTGCAGAATTCAGTGAATCATCGAATCTTTGAACGCACCTTGCACCCTTTGGTATTCCGAAGGGTACGCCCGTTTGAGTGTCATTGTAATCTCAATCCCAC-GACTTTT----GTTGTGTGATTGGACTTGGATCTTGTCGCAGT-CTGTGACTGATCCGAAATGCATCAGCGTGTGTCCG--TCGTGACGTA-AACCGATTGTTAA---ACTTCATCGGGCTCGCTCT-T-CGAGGTCAAAGCACA---------------TGC--TAAACCCCCCTA-------CATTTTGACAATTTGACCTCAAATCGGGTGGGATCACCCGCTGAACTTAAGCATATCAATAAGCGGAGG
		</sequence>
		<sequence>
			<taxon idref="GU189681"/>
			---------------TGCGGAAGGATCATTAATGAATC-AAA--TTCGGTCTTCTGTGCTGGTGG--CAACACATGTGCACGTCGAT--CG---TAATTC-CATCCTCCTCCCAACCTCCATGTTTG---GTCACCTTGGG-GGCTCT----GTTCCAGCACCT--GGT-ATTTCACCCACTC-TGGGTATCAGAAACAAAGACAT-------TTTATAT-AAACTATACAACTTTCAACAACGGATCTCTTGGCTCTCGCATCGATGAAGAACGCAGCGAAATGCGATAAGTAATGTGAATTGCAGAATTCAGTGAATCATCGAATCTTTGAACGCACCTTGCACCCTTTGGTATTCCGAAGGGTACGCCCGTTTGAGTGTCATTGTACTCTCAATCCCAC-KACTTTT----GTGGTGTGATTGGACTTGGATCTCGTCGCAGT-CTGTGACCGATCCGAAATGCATCAGCGTGTGTCCG--TCGTGACGTA-AACCGATTGTTAA---ACTTCATCGGGCTCGCTCT-T-CGAGGTCAAAGCACA---------------TGC--TAAACCCCCCTA-------CATTTTGACAATTTGACCTCAAATCGGGTGGGATCACCCGCTGAACTTAAGCATATCAATAAGCGGAGG
		</sequence>
		<sequence>
			<taxon idref="FJ788827"/>
			TTCCGTAGGTGAACCTGCGGAAGGATCATTAATGAATC-TAA--TTCGGTCTTCTGTGCTGGTGG--AAACACATGTGCACGTCGAT--CG---TAATTC-CATCCTCCTCCCAACCTCCATGTTTG---GTCACCTTGTG-GGCTCT----GTTCCAACACCT--GGT-ATTTCACCCACTC-TGGGTATCAGAAACAAAGACAT-------TATATAT-AAACTATACAACTTTCAACAACGGATCTCTTGGCTCTCGCATCGATGAAGAACGCAGCGAAATGCGATAAGTAATGTGAATTGCAGAATTCAGTGAATCATCGAATCTTTGAACGCACCTTGCACCCTTTGGTATTCCGAAGGGTACGCCCGTTTGAGTGTCATTGTAATCTCAATCCCAC-GACTTTT----GTTGTGTGATTGGACTTGGATCTCGTCGCAGT-CTGTGACCGATCCGAAATGCATCAGCGTGTGTCCG--TTGTGACGTA-AACCGATTGTTAA---ACTTCATCGGGCTCGCTCT-T-TGAGGTCAAAGCACA---------------TGC--TAAACCCCCTAC-------ATTTTTGACAATTTGATCTCAAATCGGGTGGGATCACCCGCTGAACTTAAGCATATCAAT---------
		</sequence>
		<sequence>
			<taxon idref="GU189718"/>
			----GTAGGTGAACCTGCGGAAGGATCATTAATGAATC-TAA--TTCGGTCTTCTGTGCTGGTGG--AAACACATGTGCACGTTGAT--CG---TAATTC-CATCCTCCTCCCAACCTCCATGTCTG---GTCACCTTGTG-GGCTCT----GTTCCAGCACCT--GGT-ATTTCACCCACTC-TGGGTATCAGAAACAAAGACAT-------TTTATAT-AAACTATACAACTTTCAACAACGGATCTCTTGGCTCTCGCATCGATGAAGAACGCAGCGAAATGCGATAAGTAATGTGAATTGCAGAATTCAGTGAATCATCGAATCTTTGAACGCACCTTGCACCCTTTGGTATTCCGAAGGGTACGCCCGTTTGAGTGTCATTGTACTCTCAATCCCAC-GACTTTT----GTGGTGTGATTGGACTTGGATCTCGTCGCAGT-CAGTGACCGATCCGAAATGCATCAGTGTGTGTCCG--TCGTGACGTA-AACCGATTGTTAA---ACTTCATCGGGCTCGCTCT-T-CGAGGTCAAAGCACA---------------TGC--TAAACCCATTAC-------AT-TTTGACAATTTGACCTCAAATCGGGTGGGATCACCCGCTGAACTTAAGCATATCAATAAGCGGAGG
		</sequence>
		<sequence>
			<taxon idref="EU910905"/>
			TTCCGTAGGTGAACCTGCGGAAGGATCATTATCGAAAAATAA---CGAGTCGATTGTGCTGGC--TT---TGCAAGTGCACGTCGAT--CGATCCA--TC-CA-ACACCTGTGCATC--TGACTCTGAG-----CT------TGT------TGA-GCGA-----GGGGTATTTTTATACACTTTTGTATGTGATAGAAA---A--CTGTGCAT--TGCAC-AAAAATAACAACTTTTAACAACGGATCTCTTGGCTCTCGCATCGATGAAGAACGCAGCGAAATGCGATAAGTAATGTGAATTGCAGAATTCAGTGAATCATCGAATCTTTGAACGCACCTTGCACCCTTTGGTATTCCGAAGGGTATGCCCGTTTGAGTGTCATTGTAATCTCACACCAAC----TTTTT---TAGTTGGAGGTGGACTTGGAGGTTGCTGTTGAAAAACAGCTCTTCTTAAATGTATTAGTGCGGCTCTGGTTGG-ACTTAAGCCCGATGTAATAAAAA--TTCATCGTGG-------------------TGTCTA-ATCAATCGAGTCTGTGCTTCTAACCGTCTTC--GGACAAAACTTGACAACTTGGCCTCAAATCGGGTAGGACTACCCGCTGAACTTAAGCATATCAATAAGCGGAGG
		</sequence>
		<sequence>
			<taxon idref="GU189685"/>
			----GTAGGTGAACCTGCGGAAGGATCATTAATGAAACTAAA--GTCGGCCGTTGTTGCTGGTGGCATTTCACATGTGCACACTGGT--CG---C-AATCCCACACACCTGTGCATCTATGACTCGAGG------TT---ATGA-----------CCA------AGAGTAATTTTACACACTCTTGTATGTAACGGAATGTCTTTTTGTGCATAATGTAC-AATATAAACAACTTTCAACAACGGATCTCTTGGCTCTCGCATCGATGAAGAACGCAGCGAAATGCGATAAGTAATGTGAATTGCAGAATTCAGTGAATCATCGAATCTTTGAACGCACCTTGCACCCTTTGGTATTCCGAAGGGTACGCCCGTTTGAGCGTCATTGTAATCTCACTTCAAC-GACTT-TTG--TTTTTGAATGTGGACTTGGATGTTGCCGTGTCATTACGGCTCGTCTCAAATGCCTGAGTGTACCCTGT-TTTGCAGCGTA-TCCAGTGTAATAAACAT-TTCACTAGAGTTGGTC----AAAGACC-GCGTTTTCG-ATTTGGGCTCTATGCTTCAAACCGTCCACGTGGACAATACTTGACAATTTGGCCTCAAATCGGGTGGGACTACCCGCTGAACTTAAGCATATCAATAAGCGGAGG
		</sequence>
		<sequence>
			<taxon idref="GU256181"/>
			--------------------------------TGGTTTGGAATTGTT-GCCTTTCGTGGCGGGGGTTT--GGCAAATGCCAGTTGGTGAA-TTTCC--TTCCATAC-CCTGGGGACCTTTGGCCTC-----TTGCT------AGGTT----CGG-CCCG----CAGAGGATTTTTAACCACACTCGAATGTAAAGGAATTTATTGTCGTGCCCAA-GCACTA--ATGTACAACTTTCAACAACGGATCTCTTGGCTCTCGCATCGATGAAGAACGCAGCGAAATGCGATAAGTAATGTGAATTGCAGAATTCAGTGAATCATCGAATCTTTGAACGCACCTTGCACCCTTTGGCATTCCGAAGGGTATGCTCGTTTGAGTGTCATTGTACTCTCACTCTCCC-GATACTTTGGATCGGGAGTGGTGGACTTGGGTGCTGCTGCTTCACTGTGGCTCGCCTCAAATGAAGTAGTGCAACTCTCGGTAG-GACCTACAACG-----CGAATAAGCTTCGCCGGCGC-----CTCATTCTAG-GGTGGGCG-AC---GGAGCTCTGGTCTTCAAACCGTCGTA--GGAC-ATAT-CAACAA----------------------------------------------------------
		</sequence>
		<sequence>
			<taxon idref="AY825520"/>
			------------------------------------------------------------------------------------------------------------------------GGCCTC-----TTGCT------AGCTT----CGG-CCGG----CAGAGGATTTTTACACACACTCGAATGTAATGAAATTTATTGTCGTGCGCAA-GCACTA--ATGTACAACTTTCAACAACGGATCTCTTGGCTCTCGCATCGATGAAGAACGCAGCGAAATGCGATAAGTAATGTGAATTGCAGAATTCAGTGAATCATCGAATCTTTGAACGCACCTTGCACCCTTTGGCATTCCGAAGGGTATGCTCGTTTGAGTGTCATTGTACTCTCACTCTCCT-GATACTTTGGATCGGGAGTGGTGGACTTGGGTGTTGCTGCTTTGCTGTGGCTCGCCTCAAATGGAGTAGTGCAACTCTTGGTTG-GACATAGTACGGCGTGATAAGTGTCTTCGCCGGCGC-----CTCATTCGAG-GGTGGCCG-ATCA-GGAGCTCTGTGCTTCAAACCGTCTTC--GGACAACATCTGACAACTTGACCTCAAATCGAGTAGGACTACCCGCTGAACTTAAGCATATCAATAAGCGGAG-
		</sequence>
		<sequence>
			<taxon idref="FJ440936"/>
			TTCCGTAGGTGAACCTGCGGAAGGATCATTACTGATTGCGAATCGTT-GCCTTCAGTGCTGGCGGTTC--GGCAAGTGCACGTCGGTGAC-TTTCA--TCCAATA-CCCTGTGAACCTTTGGCCTC-----TTGCT------AGCTT----CGG-CCGG----CAGAGGATTTTTACACACACTCGAATGTAATGAAATTTATTGTCGTGCGCAA-GCACTA--ATGTACAACTTTCAACAACGGATCTCTTGGCTCTCGCATCGATGAAGAACGCAGCGAAATGCGATAAGTAATGTGAATTGCAGAATTCAGTGAATCATCGAATCTTTGAACGCACCCTGCACCCTTTGGTATTCCGAAGGGTATGCTCGTTTGAGTGTCATTGTACTCTCACTCTCCC-GATGCTTTGGATCAGGAGTGGTGGACTTGGGTGTTGCTGCTTTGCTGTGGCTCGCCTCAAATGGAGTAGTGCAACTCTTGGTTG-GACATAGTACGGCGTGATAAGTGTCTTCGCCGGCGC-----CTCATTCGAG-GGTGGCTG-ATCA-GGAGCTCTGTGCTTCAAACCGTCTTC--GGACAACATCTGACAACTTGACCTCAAATCGAGTAGGACTACCCGCTGAACTTAAGCATATCAATAAGCGGAGG
		</sequence>
		<sequence>
			<taxon idref="GU327500"/>
			--------------------------------------------A------------GCTGGTGG--AGACACATGTGCACGT-AGT--CG---CAAATC-CACACACCTGTGCATCTATGACTCTGAGTGCCGCTTTGCATGGCCTT--CTGGCCTGGTGCTC-GAGTATTTTCACACACTCTTGAATGTAACGGAATGTCCTGTTGTGTGTAACGCAC-AATCTAAACAACTTTCAACAACGGATCTCTTGGCTCTCGCATCGATGAAGAACGCAGCGAAATGCGATAAGTAATGTGAATTGCAGAATTCAGTGAATCATCGAATCTTTGAACGCACCTTGCACCCTTTGGTATTCCAAGGGGTACACCCGTTTGAGTGTCATTGTAATCTCACTACAACAGACTTTTTC--YTTTTGTATGTGGACTTGGATGCTGCCGTGGACARACGGCTCGTCTGAAATGCCTGAGTGTACCCTGCTTTTGCGGCGTA-TTCGGTGTGATAC--ATCTTCACCGGAGTTATGACTT-TTGGGTC-GCGTCAATACAGTATGGCTCTATGCTTCCAACCGTCTTTAAAGACAATCTCTGACAATTTGACCTCAAATCGGGTGGGACTACCCGCTGAACTTAAGCATATCAATA--------
		</sequence>
		<sequence>
			<taxon idref="HM105521"/>
			-------------------------------GTGATTTTGAATCGTT-AGCTTCAGTGCTGGCGGTTC--AGCAAGTGCACGTTGGTGAC-TTTCA--TCCAATACCCCTGTGCACCTTTGGCCTC-----TTGCT------GGCTT----CGG-CTAG----CAGAGGATTTT-ACACCAACTCGAATGTAATGAAATCTATTGTTGTGCGCAA-GCACTA--ATGTACAACTTTCAACAACGGATCTCTTGGCTCTCGCATCGATGAAGAACGCAGCGAAATGCGATAAGTAATGTGAATTGCAGAATTCAGTGAATCATCGAATCTTTGAACGCACCTTGCACCCTTTGGTATTCCGAAGGGTATGCTCGTTTGAGTGTCATTGTACTCTCACACTCT--GATCCTTTGGATTGCGAGTGGTGGACTTGGGTGTTGCTGCTGCGTGGTGGCTCACCTCAAATGCATTAGTGCAACTCCTGATTG-GACATAGTACGGCGTGATAAGTGTCTTCGCCGGCGC-----CTCGTAAGAG-GGTGGCCG-ATTG-GGAGCTCTGTGCTTCAAACCGTCTTC--GGACAAC-TCTGACAAC---------------------------------------------------------
		</sequence>
		<sequence>
			<taxon idref="GQ985423"/>
			-------------------------------TTGACTGTGAATTGTT-ACCTTCTGTGCTGGC--TCC--GGCAAGTGCACGTTGGTGAC-TTTCA--TCCAACACCCTTGTGAACCTTTGGCCTC-----TTGCT------AGCCC----CGG-CTGG----CAGAGGATTTTTTTACACACTCGAATGTAATGAAAACTCTTGTTGTGCGCAA-GCACTA--ATGTACAACTTTCAACAACGGATCTCTTGGCTCTCGCATCGATGAAGAACGCAGCGAAATGCGATAAGTAATGTGAATTGCAGAATTCAGTGAATCATCGAATCTTTGAACGCACCTTGCACCCTTTGGTATTCCGAAGGGTATGCTCGTTTGAGTGTCATTGTACTCTCACACTTCT-AATTCTTCGGATTGGGAGCGGTGGACTTGGGTGTTGCTGCTTTGTTGTGGCTCACCTCAAATAAGTTAGTGCAACTCTTGGTTG-GACATAGTACGGCGTGATAAGTGTCTTCGCCGGCGC-----CTC--AGGAG-GGTGGCTG-ATCG-GGAGCTCTGTGCTTCAAACCGTCTTC--GGACAATCTTTGACAAC---------------------------------------------------------
		</sequence>
		<sequence>
			<taxon idref="HM105524"/>
			-------------------------------TTGATTGCGAATCGTT-GCCCTCTGTGCTGGCAGTCT--GGCAAGTGCACGTTGGTGAC-TTTCA--TCCACTA-CCCTGTGAACCTTTGGCCT------TTGCT------AGCTT----CGG-CCGG----CAGAGGAATTTTACACACACTCGAATGTAATGAAATCTATTGTCGTGCGCAA-GCACTA--ATGTACAACTTTCAACAACGGATCTCTTGGCTCTCGCATCGATGAAGAACGCAGCGAAATGCGATAAGTAATGTGAATTGCAGAATTCAGTGAATCATCGAATCTTTGAACGCACCTTGCACCCTTTGGTATTCCGAAGGGTATGCTCGTTTGAGTGTCATTGTACTCTCACACTCCC-GATC-TTTGGATCGGGAGCGGTGGACTTGGGTGTTGCTGCTTTCCTGTGGCTCACCTCAAATGGAGTAGTGCAACTCTTGGTTG-GACATAGTACGGCGTGATAAGTGTCTTCGCCGGCGC-----CTCACTTGAG-GGTGGCCG-ATCG-GGAGCTCTGTGCTTCAAACCGTCCTC--GGACAACTACTGACAAC---------------------------------------------------------
		</sequence>
		<sequence>
			<taxon idref="HM136632"/>
			TTCCGTAGGTGAACCTGCGGAAGGATCATTAATGATTG----CT-TCACCCTTCTGTGCTGGC--TTT-ACGCATGTGCACGTCGGT----TT-CA--TC-CACCCCACTGTGAACCTTTGACCTCGAA-----------------------------------AGAGGACATTTACACCCA--AGTATGTAACGAAATATGC--TCGTGCGCAA-GCACTA--CTATACAACTTTCAACAACGGATCTCTTGGCTCTCGCATCGATGAAGAACGCAGCGAAATGCGATAAGTAATGTGAATTGCAGAATTCAGTGAATCATCGAATCTTTGAACGCACCTTGCACCCTTTGGTATTCCGAAGGGTATGCTCGTTTGAGTGTCATTGTACTCTCACACTTTACACTTT-TT---TGTAAAGAGGTGGATTTGGACGTTGCCGCTTTACCGCGGCTCGTCTTAAATGTGTTAGTGTACCCTAATGGTG-GACATAGTACGGCGTGATAAGTATCTTCGTCGGCGC-----CTCGCAAGAG-GGTGGTCA--CTGTCAGGCTCTGCGCTCCCAACCGTCTTC--GGACAACCTTTGACAACTTGACCTCAAATCGAGTAGGACTACCCGCTGAACTTAAGCATATCAATAAGCGGA--
		</sequence>
		<sequence>
			<taxon idref="HM136664"/>
			TTCCGTAGGTGAACCTGCGGAAGGATCATTAATGAGACTAAA--GTCGGCTATCTGTGTTGGTGG--AGACACATGTGCACGTTAGT--CG---CAAATCCCACACACCTGTGCACCTATGACTCTGAGTACCGCTTTGCGTGGGCCCAAAGGCCCTGGTACTC-GAGTACTTTTACACACTC-TGAATGTAATGGAATGTC-TA--TTGTACAAGGTAC-AACCAAAACAACTTTCAACAACGGATCTCTTGGCTCTCGCATCGATGAAGAACGCAGCGAAATGCGATAAGTAATGTGAATTGCAGAATTCAGTGAATCATCGAATCTTTGAACGCACCTTGCACCCTTTGGTATTCCGAAGGGTACACCCGTTTGAGTGTCATTGTAATCTCATCCCCTC-GACTTTTTG--TTGATCGGTGTGGACTTGGATGTTGCCGTGTAACAACGGCTCGTCTGAAATGCCTGAGTGTACCCTGCTTTTGCGGCGTA-TTCGGTGTGATAA--ATCTTTACCGGAGTTGACT-TT-TCAAGTC-ACGCTTGTAGCTGTAGGCTCTATGCTTCCAACTGTCC-ACAAGACAATCTTTGACAATTTGACCTCAAATCGGGTGGGACTACCCGGTGAACTTAAGCATATCAATAAGCGGAGG
		</sequence>
		<sequence>
			<taxon idref="HM230841"/>
			TTCCGTAGGTGAACCTGCGGAAGGATCATTAGTGAATCTAAA--GTCGGCCGATTGTGCTGGTGG--AGACACAAGTGCACGTCGGT--CG---CAAACC-CACACACCTGTGCATCTATGACTCTGAGTGCCGCT-TGCATGGCCCTGTTGGGCCTGGCGCTC-GAGTATTTTCACACACTC-TGAATGTAACGGAATGTCTTGTTGTGCTTAACGTAC-AACAGAAACAACTTTCAACAACGGATCTCTTGGCTCTCGCATCGATGAAGAACGCAGCGAAATGCGATAAGTAATGTGAATTGCAGAATTCAGTGAATCATCGAATCTTTGAATGCACCTTGCACCCTTTGGTATTCCAAAGGGTACACCCGTTTGAGTGTCATTGTAATCTCACTCCACC-AGCTATTTG--TTGATGGATGTGGACCTGGACTCTGTTGTGTTACTACAACTGGTCTGAAATCCATGAGTGCACCCTGCTGTTGCAGCGTT-TTCAGTGTGATAAGCATCTTCACTGGACCAAGCTCCC-TTGGGAC-ACGCAGGCATTG-TGGGCTCTGTGCTGCTAACTGTCTTT--GGAC-ATCTTTGACAATTTGACCTCAGATCGGGTGGGACTACCCGCTGAACTTAAGCATATCAATAAGCGGAGG
		</sequence>
		<sequence>
			<taxon idref="HM230843"/>
			TTCCGTAGGTGAACCTGCGGAAGGATCATTATTGAAACTGGG--GCCGGGCACCTGCACCGGCGG--CGACGCGTGTGCGG-TCGGTTGCGTTCCAAACC-CAAACACCTGTGAACCTTTGGGACGGCG---CGCC-CGT--AGT-------GG-CCGG-TCCC-------NTTTACACACTCTTGAATGTGACT-GGGGCGA--TC----CCGATTTAA-ACTTAAAACAACTTTCAACAACGGATCTCTTGGCTCTCGCATCGATGAAGAACGCAGCGAAATGCGATAAGTAATGTGAATTGCAGAATTCAGTGAATCATCGAATCTTTGAACGCACCTTGCACCCTTTGGTATTCCGAAGGGTACGCCCGTTTGAGTGTCATTGTAATCTCACTATGATAGACTTTTTGTCTCTCTGCATGTGGACTTGGATGTTGCCGTATGTCTATGGCTCGTCTGAAATGCTTCAGTGTACCCCAC-TTTGTGGCGTA-TTCGGTGTGATACA--TCTTCACCGGAGTTGATCCTT-TGGGGTC-GCGTCTGTAT-GTGTGGCTCTATGCTTCCAACCGTCTCT--AGACAATCTCTGACAATTTGACCTCAAATCAGGTAGGACTACCCGCTGAACTTAAGCATATCAATAAGCGGAGG
		</sequence>
		<sequence>
			<taxon idref="FN663689"/>
			TTCCGTAGGTGAACCTGCGGAAGGATCATTAGTGAATCTAAA--GTCGGCCGATTGTGCTGGTGG--AGACACAAGTGCACGTCGGT--CG---CAAACC-CACACACCTGTGCATCTATGACTCTGAGTGCCGCTTTGCATGGCCCTGTTGGGCCTGGCGCTC-GAGTACTTTTACACACTCT-GAATGTAACGGAATGTCTTGTTGTGCTTAACGTAC-AACAGAAACAACTTTCAACAACGGATCTCTTGGCTCTCGCATCGATGAAGAACGCAGCGAAATGCGATAAGTAATGTGAATTGCAGAATTCAGTGAATCATCGAATC-TTGAACGCACCTNGCACCCTTTGGTATTCCGAAGGGTACGCCCGTTTGAGTGTCATTGTAATCTCACCACCATCGACTTTGTC--TTTGGGTGTGTGGACTTGGATGTTGCCGTGATACCACGACTCGTCTGAAATGCCTGAGTGTACCCCGC-TTTGCGGCGTA-TTCGGTGTGATAA--ATCTTCACCGGAGTTGATCCTT-TCGGGTC-GCGTCTGTAAGGTGTGGCTCTATGCTTCCAACCGTCTCTGGAGACAAGCTTTGACAATTTGACCTCAAATCGGGTGGGACTACCCGCTGAACTTAAGCATATCAATAAGCGGAGG
		</sequence>
		<sequence>
			<taxon idref="FN663810"/>
			TTCCGTAGGTGAACCTGCGGAAGGATCATTAGTGAATCTAAA--GTCGGCCGATTGTGCTGGTGG--AGACACAAGTGCACGTCGGT--CG---CAAACC-CACACACCTGTGCATCTATGACTCTGAGTGCCGCTTTGCATGGCCCTGTTGGGCCTGGCGCTC-GAGTACTTTTACACACTCT-GAATGTAACGGAATGTCTTGTTGTGCTTAACGTAC-AACAGAAACAACTTTCAACAACGGATCTCTTGGCTCTCGCATCGATGAAGAACGCAGCGAAATGCGATAAGTAATGTGAATTGCAGAATTCAGTGAATCATCGAATCTTTGAACGCACCTTGCACCCTTTGGTATTCCGAAGGGTACGCCCGTTTGAGTGTCATTGTAATCTCACCACCATTGACTTTGTC--TTTCGGTGTGTGGACTTGGATGCTGCCGTGATACCACGACTCGTCTGAAATGCCTGAGTGTACCCCGC-TTTGCGGCGTA-TTCGGTGTGATAA--ATCTTCACCGGAGTTGATCCTC-TTGGGTC-GCGTCTGTAAGGTGTGGCTCTATGCTTCCAACCGTCTCTGGAGACAAGCTTTGACAATTTGACCTCAAATCGGGTGGGACTACCCGCTGAACTTAAGCATATCAATAAGCGGAGG
		</sequence>
		<sequence>
			<taxon idref="DQ352049"/>
			---------------------------------------------------------------------------------------------------------------------------------------------TGGCTTTGCC-TGTCTGGGTCCCAGAGTATTTTTACACACTC-TGAATGTAATGGAATGTAT--CTGTGCATAATGTGC--AAAAATACAACTTTCAACAACGGATCTCTTGGCTCTCGCACCGATGAAGAACGCAGCGAAATGCGATAAGTAATGTGAATTGCAGAATTCAGTGAATCATCGAATCTTTGAACGCACCTTGCACCCTTTGGTATTCCGAAGGGTACACCCGTTTGAGTGTCATTGTAATCTCACTCCACC-AGCTATTTG--TTGATGGATGTGGACCTGGACTCTGTTGTGTTACTACAACTGGTCTGAAATGCATGAGTGCACCCTGCTATTGCAGCGTT-TTCAGTGTGATAAGCATCTTCACTGGACCAAGCTCCC-TTGGGAC-ACGCA-GCATTG-TGGGCTCTGTGCTGGCAACTGTCTTT--GGAC-AACTTTGACAATTTGACCTCAGATCGGGTGGGACTACCCGCTGAACTTAAGCATATCAATAAGCGGAGG
		</sequence>
		<sequence>
			<taxon idref="FN663801"/>
			TTCCGTAGGTGAACCTGCGGAAGGATCATTAATGAATT-AAA--GTCGGTCTTCTGTGCTGGTGG--CAACACATGTGCACGTTGAT--CG---CAAATC-CACACACCTGTGCACCTTTGACTTTGGGATCTGCTT---TTGGCTTTGCC-TGTCTGGGTCCCAGAGTATTTTTACACACTC-TGAATGTAATGGAATGTAA--CTGTGCGTAATGCGC--AAAAATACAACTTTCAACAACGGATCTCTTGGCTCTCGCACCGATGAAGAACGCAGCGAAATGCGATAAGTAATGTGAATTGCAGAATTCAGTGAATCATCGAATCTTTGAACGCACCTTGCACCCTTTGGTATTCCGAAGGGTACACCCGTCTGAGTGTCATTGTAATCTCACTCCACC-AGCTATTTG--TTGATGGATGTGGACCTGGGCTCTGTTGTGTTACTACAACTGGTCTGAAATGCATGAGTGCACCCTGCTATTGCAGCGTT-TTCAGTGTGATAAGCATCTTCACTGGATCAAGCTCCC-TTGGGAC-ACGCA-GCATTG-TGGGCTCTGTGCTGGCAACTGTCTTT--GGAC-AACTTTGACAATTTGACCTCAGATCGGGTGGGACTACCCGCTGAACTTAAGCATATCAATAAGCGGAGG
		</sequence>
		<sequence>
			<taxon idref="EU625940"/>
			TTCCGTAGGTGAACCTGCGGAAGGATCATTAATGAATT-AAA--GTCGGTCTTCTGTGCTGGTGG--CAACACATGTGCACGTTGAT--CG---CAAATC-CACATACCTGTGCACCTTTGACTTTGGGATCTGCTT---TTGGCCTTGCC-TGTCTGGGCCCCAAAGTATTTTTACACACTC-TGAATGTAATGGAACATAT--CTGTGCATAATGCGC--AAAAATACAACTTTCAACAACGGATCTCTTGGCTCTCGCACCGATGAAGAACGCAGCGAAATGCGATAAGTAATGTGAATTGCAGAATTCAGTGAATCATCGAATCTTTGAACGCACCTTGCACCTTTTGGTATTCCGAAAGGTACACCCGTTTGAGTGTCATTGTAATCTCACTCCACC-GGCATTTTG--TTGATGGATGTGGACCTGGACTTTGTTGTGTTACTACAACTGGTCTGAAATGCATGAGTGCACCCTGCTGTTGCAGCGTT-TTCAGTGTGATAAGCATCTTCACTGGATCAAGTTCCC-TTGGGAC-ACGCAGGCATTG-TGGGCTCTGTGCTGGCAACTGTCTTT--GGAC-AATTTTGACAATTTGACCTCAGATCGGGTGGGACTACCCGCTGAACTTAAGCATATCAATAAGCGGAGG
		</sequence>
		<sequence>
			<taxon idref="EU625985"/>
			TTCCGTAGGTGAACCTGCGGAAGGATCATTAATGAATT-AAA--GTCGGTCTTCTGTGCTGGTGG--CAACACATGTGCACGTTGAT--CG---CAAATC-CACACACCTGTGCACCTTTGACTTTGGGATCTGCTT---TTGGCTTTGCC-TGTCTGGGTCCCAGAGTATTTTTACACACTC-TGAATGTAATGGAATGTAT--CTGTGCATAATGCGC--AAAAATACAACTTTCAACAACGGATCTCTTGGCTCTCGCACCGATGAAGAACGCAGCGAAATGCGATAAGTAATGTGAATTGCAGAATTCAGTGAATCATCGAATCTTTGAACGCACCTTGCACCCTTTGGTATTCCGAAGGGTACACCCGTCTGAGTGTCATTGTAATCTCACTCCACC-AGCTATTTG--TTGATGGATGTGGACCTGGACTCTGTTGTGTTACTACAACTAGTCTGAAATGCATGAGTGCACCCTGCTGTTGCAGCGTT-TTCAGTGTGATAAGCATCTTCACTGAATCAAGCTCCC-TTGGGAC-ACGTG-GCATTG-TGGGCTCTGTGCTGGCAACTGTCTTT--GGAC-AACTTTGACAATTTGACCTCAGATCGGGTGGGACTMCCCGYTGAACTTARGCATWYMAATAAGGCGGAG
		</sequence>
		<sequence>
			<taxon idref="FN663657"/>
			TTCCGTAGGTGAACCTGCGGAAGGATCATTAATGAATT-AAA--GTCGGTCTTCTGTGCTGGTGG--CAACACATGTGCACGTTGAT--CG---CAAATC-CACACACCTGTGCACCTTTGACTTTGGGATCTGCTT---TTGGCTTTGCC-TGTCTGGGTCCCAGAGTATTTTTACACACTC-TAAATGTAATGGAATGTAT--CTGTGCATAATGCGC--AAAAATACAACTTTCAACAACGGATCTCTTGGCTCTCGCACCGATGAAGAACGCAGCGAAATGCGATAAGTAATGTGAATTGCAGAATTCAGTGAATCATCGAATCTTTGAACGCACCTTGCACCCTTTGGTATTCCGAAGGGTACACCCGTTTGAGTGTCATTGTAATCTCACTCCACC-AGCTATTTG--TTGATGGATGTGGACCTGGACTCTGTTGTGTTACTACAACTGGTCTGAAATCCATGAGTGCACCCTGCTGTTGCAGCGTT-TTCAGTGTGATAAGCATCTTCACTGGACCAAGCTCCC-TTGGGAC-ACGCAGGCATTG-TGGGCTCTGTGCTGACTACTGTCTTT--GGAC-ATCTTTGACAATTTGACCTCAGATCGGGTGGGACTACCCGCTGAACTTAAGCATATCAATAAGCGGAGG
		</sequence>
		<sequence>
			<taxon idref="FN663739"/>
			TTCCGTAGGTGAACCTGCGGAAGGATCATTAGTGAATCTAAA--GTCGACCGATTGTGCTGGTGG--AGACACATGTGCACGTCGGT--CG---CAAATC-CACACACCTGTGCATCTATGACTCTGAGTGCCGCTTTGCATGGCCTTGATCGGCCTGGCGCTC-GAGTACTTTT-CACACTCTCGAATGTAATGGAATGTCTTGTTGTGCATAATGTAC-AAT-GAAACAACTTTCAACAACGGATCTCTTGGCTCTCGCATCGATGAAGAACGCAGCGAAATGCGATAAGTAATGTGAATTGCAGAATTCAGTGAATCATCGAATCTTTGAACGCACCTTGCACCCTTTGGTCTTCCAAAGGGTACACCCGTTTGAGTGTCATTGTAATCTCACTACGATCGACTTTTTC--TTTCGGTATGTGGACTTGGATGTTGCCGTGAT-TTACGGCTCATCTGAAATGCCTGAGTGTACCCCGC-CTTGCGGCGTA-TTCGGTGTGATAC--ATCTTCACCGGAGTTGATCCCT-TTGGGTC-GCGTCTTGTATGTGTGGCTCTATGCTTCCAACCGTCTCTTGGGACAATCCTTGACAATTTGACCTCAAATCGGGTGGGACTACCCGCTGAACTTAAGCATATCAATAAGCGGAGG
		</sequence>
		<sequence>
			<taxon idref="FN663800"/>
			TTCCGTAGGTGAACCTGCGGAAGGATCATTAGTGAATCTAAA--GTCGACCGATTGTGCTGGTGG--AGACACATGTGCACGTCGGT--CG---CAAATC-CACACACCTGTGCATCTATGACTCTGAGTGCCGCTTTGCATGGCCTTGATTGGCCTGGCGCTC-GAGTACTTTT-CACACTCTCGAATGTAATGGAATGTCTTGTTGTGCATAATGTAC-AAT-AAAACAACTTTCAACAACGGATCTCTTGGCTCTCGCATCGATGAAGAACGCAGCGAAATGCGATAAGTAATGTGAATTGCAGAATTCAGTGAATCATCGAATCTTTGAACGCACCTTGCACCCTTTGGTCTTCCAAAGGGTACACCCGTTTGAGTGTCATTGTAATCTCACTACGATCGACTTTTTC--TTTCGGTATGTGGACTTGGATGTTGCCGTGAT-TTACGACTCGTCTGAAATGCCTGAGTGTACCCCGC-TTTGCGGCGTA-TTCGGTGTGATAA--ATCTTCACCGGAGTTGATCCTT-TTGGGTC-GCGTCTGTAAGGTGTGGCTCTATGCTTCCAACCGTCTCTGGAGACAAGCTTTGACAATTTGACCTCAAATCGGGTGGGACTACCCGCTGAACTTAAGCATATCAATAAGCGGAGG
		</sequence>
		<sequence>
			<taxon idref="EU625946"/>
			TTCCGTAGGTGAACCTGCGGAAGGATCATTAGTGAATCTAAA--GTCGGCTCACTGTGCTGGTGG--AGACACATGTGCACGT-AGT--CG---CAAATC-CACACCCCTGTGAATCTATGACCCTGAGTGTCGCTTTGCATAGCCTTAAATGGCCTGGCACTC-GGGTACTTTTACACACTCTTGAATGTAATGGAATGTC-TACTGTGCATAATGTAC-AAA-GAAACAACTTTCAACAACGGATCTCTTGGCTCTCGCATCGATGAAGAACGCAGCGAAATGCGATAAGTAATGTGAATTGCARAATTCAGTGAATCATCGAATCTTTGAACGCACCTTGCACCCTTTGGTATTCCGAAGGGTACACCCGTTTGAGTGTCATTGTAATCTCACTATCTCCGACTTTGGT--TGTTGGTATGTGGACCTGGATGTTGCCGTGGTCTGACGGCTCGTCTGAAATGCCTGAGTGTACCCCGC-TTTGCGGCGTA-TTCGGTGTGATAT--ATTGTCACCGGAGTTGATCCTT-CTGGGTC-GCGTCTGCACAGTGTGGCTCTATGCTTCGAACCGTCCCTCGGGACAATTCTTGACAATTTGACCTCAAATCGGGTGGGACTACCCGCTGAACTTAAGCATATCAATAAGCGGAGG
		</sequence>
		<sequence>
			<taxon idref="HM230837"/>
			TTCCGTAGGTGAACCTGCGGAAGGATCATTAGTGAATCTAAA--GTCGGCTCACTGTGCTGGTGG--AGACACATGTGCACGT-AGT--CG---CAAATC-CACACCCCTGTGAATCTATGACCCTGAGTGTCGCTTTGCATAGCCTTAAATGGCCTGGCACTC-AGGTACTTTTACACACTCTTGAATGTAATGGAATGTC-TACTGTGCATAATGTAC-AAA-GAAACAACTTTCAACAACGGATCTCTTGGCTCTCGCATCGATGAAGAACGCAGCGAAATGCGATAAGTAATGTGAATTGCAGAATTCAGTGAATCATCGAATCTTTGAACGCACCTTGCACCCTTTGGTATTCCGAAGGGTACACCCGTTTGAGTGTCATTGTAATCTCACTATCTTCGACTTTTGT--CGTTGGTATGTGGACCTGGATGTTGCCGTGGTCTGACGGCTCGTCTGAAATGCCTGAGTGTACCCCGC-TTTGCGGCGTA-TTCGGTGTGATAT--ATTGTCACCGGAGTTGATCCTT-CTGGGTC-GCGTCTGCACAGTGTGGCTCTATGCTTCGAACCGTCCCTCGGGACAATTCTTGACAATTTGACCTCAAATCGGGTGGGACTACCCGCTGAACTTAAGCATATCAATAAGCGGAGG
		</sequence>
		<sequence>
			<taxon idref="HM230835"/>
			TTCCGTAGGTGAACCTGCGGAAGGATCATTAACGAATCTAAA--GTCGGCCTCCGGTGCTGGTGG--TCACACATGTGCACGTTGGT--CG---CAAATC-CACACACCTGTGCACACTTGACTCTGAGTGCCTTCTTTTTTGACTT-GGTCGGACTGGCGCTC-GAGTACTTTCACACACCC-TGAACGTAAAGGAATGTA-TATCTTGCATAACATGC-AAACAAAACAACTTTCAACAACGGATCTCTTGGCTCTCGCATCGATGAAGAACGCAGCGAAATGCGATAAGTAATGTGAATTGCAGAATTCAGTGAATCATCGAATCTTTGAACGCACCTTGCACCCTTTGGTATTCCAAAGGGTACACCCGTTTGAGTGTCATTGTAATCTCACCATCC--AACTCTTTG--TTGCATGTCGTGGATTTGGATGTTGCCGTGTCACAATGGCTCGTCTGAAATGCCTGAGTGCATCCTGG-ATCGTGATGTG-TTCGGTGTGATAAACT--TTCACCATCTTTGACCCT---AGGGTC-ACACTCACCTACCAAGGCTCTGTGCTTCCAACTGTCTCATCAGACAAT--TTGACAATTTGACCTCAAATCGGGTGGGACTACCCGCTGAACTTAAGCATATCAATAAGCGGAGG
		</sequence>
		<sequence>
			<taxon idref="HM451809"/>
			---CGTAGGTGAACCTGCGGAAGGATCATTAATGAAAT-CAT--AGCGGCCGTCTGTGCTGGTGG--CAACACATGTGCACGTCGTC--TG---CAAATC-CACACACCCGTGCACCTTTGACTGTGAGGTCCGCTTAGCTCAACGTTGTTGGGCCGGGGTCTCACAGTATTTTTATACACTC-TGAATGTAATGGAACGTAC----TTGCGTGACGCAT--ATAAATACAACTTTCAACAACGGATCTCTTGGCTCTCGCACCGATGAAGAACGCAGCGAAATGCGATAAGTAATGTGAATTGCAGAATTCAGTGAATCATCGAATCTTTGAACGCACCTTGCACCCTTTGGTATTCCGAAGGGTACACCCGTTTGAGTGTCATTGTAATCTCACCTCTAC-GACTT-TGG--TCGTGCGAAGTGGACTTGGGCAGTGTCGTGTAGAGACGACTGGCCTGAAATGTGTGAGTGTACCCTGCCGTCGCAGCGTC-TTCAGTGTGATAAACATCTTCACTGATCAAAGTTCCT-TTGGGAC-ACGTGGGCGACG-TGGGCTCTGCGCTGCGAACCGTCTTT--GGAC-AGTCTTGACAGTTTGACCTCAAATTGGGTGGGACTACCCGCTGAACTTAAGCATATCAATAAGCGGAGG
		</sequence>
		<sequence>
			<taxon idref="HM451810"/>
			---CGTAGGTGAACCTGCGGAAGGATCATTAATGAAAT-CAT--AGCGATCGTCTGTGCTGGTGG--CGACACATGTGCACGTCGAT--TG---CAAATC-CACACACCTGTGCACCTTTGACTGTGAGGTCCGCTCAGCTCAACGTCGTTGGACCGGGGTCTCATGGTATTTTTATACACTC-TGAATGTAATGGAACGTAC----TTGCGTAACGCAT--ATAAATACAACTTTCAACAACGGATCTCTTGGCTCTCGCACCGATGAAGAACGCAGCGAAATGCGATAAGTAATGTGAATTGCAGAATTCAGTGAATCATCGAATCTTTGAACGCACCTTGCACCCTTTGGTATTCCGAAGGGTACGCCCGTTTGAGTGTCATTGTAATCTCACCTCTAC-GACCT--TG--TCGTGCGAAGTGGAGTTGGGCAGTGTCGTGTGAAGACGACTGGCCTGAAATGCGTGAGTGTACCCTGCAGTTGCAGCGTC-TTCAGTGTGATAAATGTCTTCACTGATCAAAGTTCCT-TTGGGAC-ACGTAAGCGACG-TGGGCTCTGCGCTGCGAACCGTCTGT--GGAC-AGTGTTGACAGTTTGACCTCAAATCGGGTGGGTCTACCCGCTGAACTTAAGCATATCAATAAGCGGAGG
		</sequence>
		<sequence>
			<taxon idref="HM451814"/>
			---CGTAGGTGAACCTGCGGAAGGATCATTAATGAATCACAA--GTCGGTCGACTGTGCTGGCAG--AAATGCATGTGCACGTCAAT--CG---CAAATC-CACACACCTGTGCACCTATGACTTTGAGATTTG---TGCTCGGCCTTGCC-TACCCAGGTCTCAAAGTATTTTTATACACTC-TGAATGTAATGGAATGTTT--CCATGCGTAATGCGC--AAAAATACAACTTTCAACAACGGATCTCTTGGCTCTCGCACCGATGAAGAACGCAGCGAAATGCGATAAGTAATGTGAATTGCAGAATTCAGTGAATCATCGAATCTTTGAACGCACCTTGCACCCTTTGGTATTCCGAGGGGTACACCCGTTTGAGTGTCATTGTAATATCACTCCTAG-ACTTT-TTG--TCG-TGGATGTGGACTTGGACTCTGTCGTGCCACACCGACTGGTCTTAAACAGATGAGTGCACCCTGCTGTTGCAGCGTC-TTCAGTGTGATAAGCATCTTCACTGGAACAAGTTACC-CCGGGAC-ACGCTTGCATTG-TGGGCTCTGTGCTGACAACCGTTTGCATGAACAACCTTTGACAATTTGACCTCAAATCGGGTGGGACTACCCGCTGAACTTAAGCATATCAATAAGCGGAGG
		</sequence>
		<sequence>
			<taxon idref="HM451818"/>
			---CGTAGGTGAACCTGCGGAAGGATCATTAACGAATCACAA--GTCGGTCTTCTGTGCTGGTGG--AAACGCATGTGCACGTTGAT--CG---CAAATC-CACACACCTGTGAACCCACGACTTCAAGATTCGCT-AGCTCGGCCTTGTC-GGTCCGAGTCTTGGAGTATTTTTACACACTC-TGAATGTAATGGAATGTTC--ATGCGCATAACACGC--AAAAATACAACTTTCAACAACGGATCTCTTGGCTCTCGCACCGATGAAGAACGCAGCGAAATGCGATAAGTAATGTGAATTGCAGAATTCAGTGAATCATCGAATCTTTGAACGCACCTTGCACCCTTTGGTATTCCGAAGGGTACGCCCGTTTGAGTGTCATTGTAATCTCACTCCTCG-ACTTT-CCG--TC-TTGGATGTGGACTTGGGCCCTGTCGTGC-TTCACGGCTGGCCTGAAATGACTGAGTGCACCCTGCTGTTGCAGCGTC-TTCAGTGTGATAAGCATCTTCACTGGAACAAGCTCCC-TTGGGAC-ACGCTCGCTTTG-TGGGCTCTGTGCTTGCGACCGTCTGCGCGGACAACCGTTGACAATTTGACCTCAAATCGGGTGGGACTACCCGCTGAACTTAAGCATATCAATAAGCGGAGG
		</sequence>
		<sequence>
			<taxon idref="HM451820"/>
			---CGTAGGTGAACCTGCGGAAGGATCATTAATGAATTACAA--GTCGGTCATCTGTGCTGGCGG--AGACGCATGTGCACGTTGAT--CG---CAAATC-CTCACACCTGTGCACCTTTGACTCTGAGATTCGCTTTGCTCAACTTTGTT-GGCCTGGATCTTGGAGTATTTTTATACGCTC-TGAATGTAATGGAATGTCT--ATGTGCATAATGCGC--AAAAATACAACTTTCAACAACGGATCTCTTGGCTCTCGCACCGATGAAGAACGCAGCGAAATGCGATAAGTAATGTGAATTGCAGAATTCAGTGAATCATCGAATCTTTGAACGCACCTTGCACTCTTTGGTATTCCGAAGAGTACACCCGTTTGAGTGTCATTGTAATCTCACCTCTAC-ACCTTTTTG--TTGTGGAAAGTGGACTTGGGCATTGTTGTGTACCAACAACTGGCCTGAAATGGATGAGTGTACCCTGCTGCTGCAGCGTC-TTCAGTGTGATAAGCATCTTCACTGATAAAAGTTCCT-TTGGGAC-ACGATTGCAAAG-TGGGCTCTGTGCTTCCAACCGTCTGTACAGACAATACTTGACAATTTGGCCTCAAATCGGGTGGGACTACCCGCTGAACTTAAGCATATCAATAAGCGGAGG
		</sequence>
		<sequence>
			<taxon idref="HM451823"/>
			---CGTAGGTGAACCTGCGGAAGGATCATTAATGAATTACAA--GTCGGTCATCTGTGCTGGCGG--AGACGCATGTGCACGTTGAT--CG---CAAATC-CTCACACCTGTGCACCTTTGACTCTGAGATTCGCTTTGCTCAACTTTGTT-GGCCTGGATCTTGGAGTATTTTTATACGCTC-TGAATGTAATGGAATGTCT--ATGTGCATAATGCGC--AAAAATACAACTTTCAACAACGGATCTCTTGGCTCTCGCACCGATGAAGAACGCAGCGAAATGCGATAAGTAATGTGAATTGCAGAATTCAGTGAATCATCGAATCTTTGAACGCACCTTGCACCCTTTGGTATTCCGAAGGGTACACCCGTTTGAGTGTCATTGTAATCTCACTCCTTC-AGCTTTTTG--TTGTTGGATGTGGACTTGGACCTTGTTGTGTAACAACAACTGGTCTTAAATGGATGAGTGCACCCTGCTGTTGCAGTGTC-TTCAGTGTGATAAGCATCTTCACTGGAACAAAGTCTT-TAAGGAC-ACACATGCATGG-TAGGCTCTGTGCTTCAAATCGTCTTT--GGACAATAATTGACAATTTGACCTCAAATCGGGTGGGACTACCCGCTGAACTTAAGCATATCAATAAGCGGAGG
		</sequence>
		<sequence>
			<taxon idref="HM451825"/>
			---CGTAGGTGAACCTGCGGAAGGATCATTAACGAATCATAA--GTCGGTCCTCTGTGCTGGTGG--AAACACATGTGCACGTCGAC--TG---CAAATC-CACACACCTGTGCACTCTTGACTTTGGGATCCGCTTTGCCCGGCTCTGTT-GGCCTGGATCTCAGGGTATTTTTACATACTCTTGCATGTATTGGAATGTCT--CTGTGCATAATGCGC--AAACAAACAACTTTCAACAACGGATCTCTTGGCTCTCGCACCGATGAAGAACGCAGCGAAATGCGATAAGTAATGTGAATTGCAGAATTCAGTGAATCATCGAATCTTTGAACGCACCTTGCACCCTTTGGTATTCCGAGGGGTACGCCCGTTTGAGTGTCATTGTAATCTCACTCCAAC-AGCCTTTGG--TTGTGGGAGGTGGACTTGGACTCTGTTGTGTCACTACAACTGGTCTGAAATGCATGGGTGTACCCTGCTGTTGCGGCGTC-TTCAGTGTGATAAGCATCCTCACTGGACAAAGTTCCC-TTGGGAC-ACGCACGTGCAA-TGGGCTCTGCGCTTCCAACCGTCCTGCTGGACAATCTTTGACAACTTGACCTCAAATCGGGTGGGACTACCCGCTGAACTTAAGCATATCAATAAGCGGAGG
		</sequence>
		<sequence>
			<taxon idref="HM451792"/>
			---CGTAGGTGAACCTGCGGAAGGATCATTAATGAAATACAA--GTCGGTCTCTTGTGCTGGTGG--CAACACATGTGCACATTGAT--CG---CAAATC-CACACACCTGTGCACCTTTGACTTTGGGATCCGCAGTGCTTGGCTTTGCT-GGCCTGGGTCTCAGAGTATTTTTATACACTC-TGAATGTAATGGAATGTCC--ATGTGCATAACGCGC--AAAAATACAACTTTCAACAACGGATCTCTTGGCTCTCGCACCGATGAAGAACGCAGCGAAATGCGATAAGTAATGTGAATTGCAGAATTCAGTGAATCATCGAATCTTTGAACGCACCTTGCACCCTTTGGTATTCCGAAGGGTACACCCGTTTGAGTGTCATTGTAATCTCGCTCCACC-AGCTT-TTG--CTGATGGATGTGGACCTGGACTTTGTTGTGTTACTACAACTGGTCTGAAATGGATGAGTGCACCCTGCTGTTGCAGCGTC-TTCAGTGTGATAAGCATCTTCACTGATTCAAGTTCCT-TCCGGAC-ACGTGTGCATTG-TGGGCTCTGTGCTGGCAACCGTCTTT--GGAC-AATCTTGACAATTTGACCTCAGATCGGGTGGGACTACCCGCTGAACTTAAGCATATCAATAAGCGGAGG
		</sequence>
		<sequence>
			<taxon idref="HM451798"/>
			---CGTAGGTGAACCTGCGGAAGGATCATTAATGAATTATAA--GTCGATCATCTGTGCTGGTGG--CAACACATGTGCACGCTGAT--CG---CAAATC-CACACACCTGTGCACTTTTGACTTTGGGATCCGCTGTGCTTGGCCTTGCT-GACTTGGGTCTCAGAGTATTTTTACACACTC-TGAATGTAATGGAATGTCT---TGTGCATAACGCAT--ATAAATACAACTTTCAACAACGGATCTCTTGGCTCTCGCACCGATGAAGAACGCAGCGAAATGCGATAAGTAATGTGAATTGCAGAATTCAGTGAATCATCGAATCTTTGAACGCACCTTGCACCTTTTGGCATTCCGAAAGGTACACCCGTTTGAGTGTCATTGTAATCTCACTCCCTC-AGCTT-TTG--TTGACGGATGTGGACTTGGGCTCTGTTGCGTTACTGCGACTGGTCTTAAATGTATGAGTGCACCCTGCTGTTGCAGCGTC-TTCAGTGTGATAAGCATCTTCACTGGACAAAGTTCCT-TTGGGAC-ACGCGAGCATTG-TGGGCTCTGGGCTACCAACTGTCTTT--GGACAAACATTGACAATTTGACCTCAAATCGGGTGGGACTACCCGCTGAACTTAAGCATATCAATAAGCGGAGG
		</sequence>
		<sequence>
			<taxon idref="HM451802"/>
			---CGTAGGTGAACCTGCGGAAGGATCATTAATGAATTACAA--GTCGGTCGTCTGTGCTGGCGG--AAACGCATGTGCACGTCGAT--CG---CAAATC-CACACACCTGTGAACCTTTGACTCTGAGATTCGCT-AGCTTGACC-TGTT-GGCCTGATTCTCAGAGTATTTTTATACACTC-TGAATGTAATGGAATGTTC--ATGTGCATAACGCGC--AAAAATACAACTTTCAACAACGGATCTCTTGGCTCTCGCACCGATGAAGAACGCAGCGAAATGCGATAAGTAATGTGAATTGCAGAATTCAGTGAATCATCGAATCTTTGAACGCACCTTGCACCCTTTGGTATTCCGAAGGGTACACCCGTTTGAGTGTCATTGTAATCTCACTCCTCG-ACTTT-TTG--TT-TGGGATGTGGACCTGGGCCCTGCCGTTT-ATCACGACTGGCCTCAAATGCCTGAGTGCACCCTGCTGTTGCAGCGTC-TTCAGTGTGATAAGCATCTTCACTGGAACAAGCTCCC-TTGGGAC-ACGTTTGCTTTG-TGGGCTCTGTGCTGGCAACCGTCTGCGCGGACAATTTTTGACAATTTGACCTCAAATCGGGTGGGACTACCCGCTGAACTTAAGCATATCAATAAGCGGAGG
		</sequence>
		<sequence>
			<taxon idref="HM451807"/>
			---CGTAGGTGAACCTGCGGAAGGATCATTAATGAAACT-----GTCGGCCTCCTGTGCTGGTGG--GGACACATGTGCACGCCAGT--CG---CAAATC-CACACACCTGTGAACTTTTGACTTTGAGGACCGCT-TGCTCAACCCTGGAAGACTTGGTACTCAGAGTAATTTTACACACTC-TGAATGTAATGGAATGTAA--CTGTGCATAATGTAC-ACTATAAACAACTTTCAACAACGGATCTCTTGGCTCTCGCATCGATGAAGAACGCAGCGAAATGCGATAAGTAATGTGAATTGCAGAATTCAGTGAATCATCGAATCTTTGAACGCACCTTGCACCCTTTGGTATTCCGAAGGGTACGCCCGTTTGAGTGTCATTGTAATCTCAAGCCCAT-ATCTTATTG--TT-ATGGGAGGGGACTTGGATGTTGCCGTGTCACAACGGCTCGTCTTAAATGCTTGAGTGTACCCTGCTTTTGTGGTGTA-TTCAGTGTGATAAACATCTTCACTGGAGTCTAGTCTCCTGGGACT-GCACA--CATTTTTGGGCTCTATGCTTTCAACCGTCCCTACGGACAATCTTTGACAATTTGACCTCAAATCGGGTGGGACTACCCGCTGAACTTAAGCATATCAATAAGCGGAGG
		</sequence>
		<sequence>
			<taxon idref="HM451800"/>
			---CGTAGGTGAACCTGCGGAAGGATCATTAGTGAAACACAA--GTCGGTTGTCTGTGCTGGTGG--AAACACATGTGCACGACAGC--TG---CAAATC-CACACACCTGTGCACCTTTGACTGTGGGATTCGCTTTGCTTGACATTGTC-GATTGGAGTCTCATGGTATTTTTACACACTC-TGAA-GTAATGGAATGTAT--TTGTGCACAACGCAT--ATAATAACAACTTTCAACAACGGATCTCTTGGCTCTCGCACCGATGAAGAACGCAGCGAAATGCGATAAGTAATGTGAATTGCAGAATTCAGTGAATCATCGAATCTTTGAACGCACCTTGCACTCTTTGGTATTCCGAAGAGTACACCCGTTTGAGTGTCATTGTAATCTCACCTCTAC-ACCTTTTTG--TTGTGGAAAGTGGACTTGGGCATTGTTGTGTACCAACAACTGGCCTGAAATGGATGAGTGTACCCTGCTGCTGCAGCGTC-TTCAGTGTGATAAGCATCTTCACTGATAAAAGTTCCT-TTGGGAC-ACGATTGCAAAG-TGGGCTCTGTGCTTCCAACCGTCTGTACAGACAATACTTGACAATTTGGCCTCAAATCGGGTGGGACTACCCGCTGAACTTAAGCATATCAATAAG------
		</sequence>
		<sequence>
			<taxon idref="HM852079"/>
			---------------TGCGGAAGGATCATTAATGAATTTGAATCGCCTTTTGGTCGTGCTGGC--TT---TGCAAGTGCACACTAATTGG-TTTCA--TCCAACACCCTTGTGCACCTTTGGCCTC-----GCGTT------GTAATTGCGCGG-ATCG----CCGAGGA-TATTACACAAAATCGTATGTAACAGAATGTAGTCTAGTGCGTAA-GCACAA--ATGTACAACTTTCAACAACGGATCTCTTGGCTCTCGCATCGATGAAGAACGCAGCGAAATGCGATAAGTAATGTGAATTGCAGAATTCAGTGAATCATCGAATCTTTGAACGCACCTTGCACCCTTTGGTATTCCGAAGGGTATGCTCGTTTGAGTGTCATTGTAATCTCACACCCTAAGATTT-TT---CGAAGGGCGGTGGATTTGGATGTTGCCGCGTCG-AGCGGCTCGTCTTAAATGCATTAGTGCAACTTACGGTTG-AACATAGTACGGCGTGATAAGTATCTTCGCTGGCTC-----TCCTTCGGGA-GGTGTTTG-AACG-TTAGCTCTGCGCTTCTAATCGTCCCT--TGGGACTACTTGACAACTTGACCTCAAATCGAGTAGGACTA---------------------------------
		</sequence>
		<sequence>
			<taxon idref="HQ154221"/>
			TTCCGTAGGTGAACCTGCGGAAGGATCATTAATGAATCAAAA--GTCGATCATCTGTGCTGGTGT--TCACACATGTGCACGTTGAT--CG---CAAATC-CACACACCTGTGCACTTTTGACCTTGGGATTCGCTTTGCTAGAC--TGTC-GACCTGAATCTCAGGGTATTTTTATCTATGC-CAAATGTCTTAGAATGTAA--CTGTGCATAATGCGC--AAATATACAACTTTCAACAACGGATCTCTTGGCTCTCGCATCGATGAAGAACGCAGCGAAATGCGATAAGTAATGTGAATTGCAGAATTCAGTGAATCATCGAATCTTTGAACGCACCTTGCACCCTTCGGTATTCCGAAGGGTACACTTGTTTGAGTGTCATTGTAATCTCACTTCAAC-AACTTT-TG--TGGTTGATTGTGGACTTGGATGCTGTGGTGTAACTACTGCTCATCTGAAATGCATTAGTGTATCCTGC-TTTGCAGTGTA-TCTGGTGTGATAAGCATCTTCATCAGATTTTAGGCTTTTTGAAGC-GCACTTGTATTG-TAGGCTCTATGCTACAAACAGTCTTC--GGACAAATTTTGACAATTTGACCTCAAATCAAGTGGGACTACCCGCTGAACTTAAGCATATCAATAAGCGGAGG
		</sequence>
		<sequence>
			<taxon idref="HQ154223"/>
			TTCCGTAGGTGAACCTGCGGAAGGATCATTAATGAATT-CAA--GTCGACCCTCTGTGCTGGCAG--CAATGCATGTGCACGTCGGT--TG---CAAATC-CACACACCTGTGCACTTTAGACTTTGGGGTTTGCATTGCTTGACCTTGTT-GACTTGAGCCTCGAGGTATTTACACACACTC-TGAATGTAATGGAATGTAC--TTGTGCTTAACGCGC-ATTTAATACAACTTTCAACAACGGATCTCTTGGCTCTCGCATCGATGAAGAACGCAGCGAAATGCGATAAGTAATGTGAATTGCAGAATTCAGTGAATCATCGAATCTTTGAACGCACCTTGCACCCTTTGGTATTCCGAAGGGTACGCCCGTTTGAGTGTCATTGTAATCTCACACCCTA-AGACTTTTG--TTAGGGAATGTGGACTTGGATGTTGTTGTGTAACTACGACTCGTCTCAAATGCATGAGTGTACCCTGCGTCCGCAGCGTA-TTTGGTGTGATAAGTATCTTCACCAGAGTTAGCCCTT-T--GGGC-GCGCTTGCAATG-TGGGCTCTATGCTGCAAACCGTCTTC--GGACAAACACTGACAATTTGACCTCAAATCGGGTGGGACTACCCGCTGAACTTAAGCATATCAATAAGCGGAGG
		</sequence>
		<sequence>
			<taxon idref="HQ154232"/>
			TTCCGTAGGTGAACCTGCGGAAGGATCATTAGTGAATCTAAA--GTCGGCT-ACTGTGCTGGTGG--AGACACATGTGCACGT-AGT--CG---CAAACC-CACACACCTGTGCATCTATGACTCTGAGTGCCGCCTTGCATGGCCCTATTGGGCCTGGGACTC-GAGTACTTT--CACACTCTCGAATGTAATGGAACGTCTTACTGTGCATAATGTAC-AAATGAAACAACTTTCAACAACGGATCTCTTGGCTCTCGCATCGATGAAGAACGCAGCGAAATGCGATAAGTAATGTGAATTGCAGAATTCAGTGAATCATCGAATCTTTGAACGCACCTTGCACCCTTTGGTATTCCAAAGGGTACACCCGTTTGAGTGTCATTGTAATCTCACTATGATCGACTTTTTC--TCTTCATATGTGGACTTGGATGCTGCTGTGTCTGAACGGCTCGTCTGAAATGCCTGAGTGTACCCCGC-TTTGCGGCGTA-TTCGGTGTGATAC--ATCTTCACCGGAGTTGATCCTT-TGGGATC-GCGTCTGTATTGTGTGGCTCTATGCTTCCAACCGTCCGTTTGGACAATCTCTGACAATTTGACCTCAAATCGGGTGGGACTACCCGCTGAACTTAAGCATATCAATAAGCGGAGG
		</sequence>
		<sequence>
			<taxon idref="HQ154227"/>
			TTCCGTAGGTGAACCTGCGGAAGGATCATTAGTGAATCTAAA--GTCGGCTGATTGTGCTGGTGG--GAGCACACGTGCACGTCAGT--CG---CAAACC-CACACACCTGTGCATCTATGACTCTGAGCGCCGCTTTGCATGGCCCCTTTGGGCCTGGCGCTC-GAGTACTTTCACACACTCTCGAATGTAATGGAATGTCTTGTTGTGCATAACGTAC-AACAGAAACAACTTTCAACAACGGATCTCTTGGCTCTCGCATCGATGAAGAACGCAGCGAAATGCGATAAGTAATGTGAATTGCAGAATTCAGTGAATCATCGAATCTTTGAACGCACCTTGCACCCTTTGGTATTCCGAAGGGTACGCCCGTTTGAGTGTCATTGTAATCTCACTACGATCAACTTTTTC--TTTTCGTATGTGGACTTGGATGTTGTCGTAATACAACGGCTCGTCTGAAATGCCTGAGTGTACCCCGC-GTTGCGGCGTA-TTCGGTGTGATAC--ATCTTCACCGGAGTTGATCCCT-TTGGGTC-GCGTCTGTAAGGTGTGGCTCTATGCTTCCAACCGTCTTCCGAGACAACCTCTGACAATTTGACCTCAAATCGGGTGGGACTACCCGCTGAACTTAAGCATATCAATAAGCGGAGG
		</sequence>
		<sequence>
			<taxon idref="HQ154242"/>
			TTCCGTAGGTGAACCTGCGGAAGGATCATTAGTGAATCTAAA--GTCGGCYGATTGTGCTGGTGG--GAGCACAYGTGCACGTCAGT--CG---CAAACC-CACACACCTGTGCATCTATGACTCTGAGCGCCGCTTTGCATGGCCCCTTTGGGCCTGGYGCTC-GAGTACTTTCACACACTCTCGAATGTAAYGGAATGTCTTGTTGTGCATAACGTAC-AACAGAAACAACTTTCAACAACGGATCTCTTGGCTCTCGCATCGATGAAGAACGCAGCGAAATGCGATAAGTAATGTGAATTGCAGAATTCAGTGAATCATCGAATCTTTGAACGCACCTTGCACCCTTTGGTATTCCGAAGGGTACGCCCGTTTGAGTGTCATTGTAATCTCACTACGATCRACTTTTTC--TTTTCGTATGTGGACTTGGATGTTGTCGTAATACAACGGCTCGTCTGAAATGCCTGAGTGTACCCCGC-KTTGCGGCGTA-TTCGGTGTGATAC--ATCTTCACCGGAGTTGATCCCT-TTGGGTC-GCGTCTGTAAGGTGTGGCTCTATGCTTCCAACCGTCTTCCGAGACAAYCTCTGACAATTTGACCTCAAATCGGGTGGGACTACCCGCTGAACTTAAGCATATCAATAAGCGGAGG
		</sequence>
		<sequence>
			<taxon idref="HQ154261"/>
			TTCCGTAGGTGAACCTGCGGAAGGATCATTAACGAATT-AAA--GTCGGCC-GCTTTGCTGGTGG--AAACACATGTGCACGCTGGT--CG---CAAATC-CACACACCTGTGCATCTATGACCCGAGG------TTCGTATGA-----------CCG------AGGGTAC-TTTACACACTCTTGAATGTAACGGAATGTCT--TTGTGCATAATGTAC-AAT-TAAACAACTTTCAACAACGGATCTCTTGGCTCTCGCATCGATGAAGAACGCAGCGAAATGCGATAAGTAATGTGAATTGCAGAATTCAGTGAATCATCGAATCTTTGAACGCACCTTGCACCCTTTGGTATTCCGAAGGGTACGCCCGTTTGAGCGTCATTGTAATCTCACTTCTAC-AACTTTTTG--TTATAGAATGTGGACTTGGACGTTGCCGTGTGACAGCGGCTCGTCTTAAATGCCTGAGTGTACCCCGC-TTTGCGGCGTA-TTCGGTGTGATAAACAT-TTCATCGGAGTTTGGTC---TATGACC-GCGCTATCATTGGTGGGCTCTATGCTTCCAACCGTCCGTACAGACAATCTTTGACAATTTGACCTCAAATCGGGTGGGACTACCCGCTGAACTTAAGCATATCAATAAGCGGAGG
		</sequence>
		<sequence>
			<taxon idref="HQ154253"/>
			TTCCGTAGGTGAACCTGCGGAAGGATCATTAATGAATTACAA--GTCGGTTTTCTGTGCTGGTGG--CAACACATGTGCACGTCAAC--CG---CAAATC-CACACACCTGTGCACTTTTGACTTTGGCCTCCGCTGTGCTCGAC--TGTC-GATCTGGAAGCCAGAGTACTTTT--ACACTC-TGAATGTAATGGAATGTAT--CTGTGTATAACACAC--AAATAAACAACTTTCAACAACGGATCTCTTGGCTCTCGCATCGATGAAGAACGCAGCGAAATGCGATAAGTAATGTGAATTGCAGAATTCAGTGAATCATCGAATCTTTGAACGCACCTTGCACCCTTTGGTATTCCGAAGGGTACGCCCGTTTGAGTGTCATTGTAATCTCACTTCAAC-AACTTT-TG--TTGCGGAATGTGGACTTGGATGTTGTTGTTTCATTACAACTCATCTGAAATGTATGAGTGTACCCTGC-CTTGCAGCGTA-TTCGGTGTGATAATTATCTTCACTGGAGTCAGTCTCT-CTGAGAC-ACGCTTTCTTTG-TAGGCTCTATGCTTCCAACCGTCTGTAAAGACAATCCTTGACAATTTGACCTCAAATCGGGTGGGACTACCCGCTGAACTTAAGCATATCAATAAGCGGAGG
		</sequence>
		<sequence>
			<taxon idref="HM359000"/>
			-----TAGGTGAACCTGCGGAAGGATCATTAATGAAACTAAA--GTCGGCTGTCTGTGCTGGTGG--AGACACATGTGCACGTCAGT--CG---CAAATC-CACACACCTGTGCATCTATGACTCTGAGCACCGCTTTGCATGGCTCCATTGGGCCTGGTACTC-GAGTA-CTTTACACACTC-TGAATGTAACGGAATGTC-TAT-TTGTACAATGTAC-AACTAAAACAACTTTCAACAACGGATCTCTTGGCTCTCGCATCGATGAAGAACGCAGCGAAATGCGATAAGTAATGTGAATTGCAGAATTCAGTGAATCATCGAATCTTTGAACGCACCTTGCACCCTTTGGTATTCCGAAGGGTACACCCGTTTGAGTGTCATTGTAATCTCACCTCTTC-GACTT-TTG--TCGATCAGTGTGGACTTGGATGTTGCCGTGTAACAGCGGCTCGTCTGAAATGCCTGAGTGTACCCTGC-TTTGCGGCGTA-TTCGGTGTGATAA--ATCTTCACCGGAGTCTGAC-TT-TCGAGTC-GCGCTTGTATCGTATGGCTCTGTGCTTCCAACTGTCCTACAAGACAATCTCTGACAATTTGACCTCAAATCGGGTGGGACTACCCGCTGAACTTAAGCATATC------------
		</sequence>
		<sequence>
			<taxon idref="HQ154277"/>
			TTCCGTAGGTGAACCTGCGGAAGGATCATTAATGAAACTAAA--GTCGGCTGTCTGTGCTGGTGG--AGACACATGTGCACGTCGGT--CG---CAAATC-CACACACCTGTGCATCTATGACTCTGAGTGCCGCTTTGCATGGCTCCACCGGGCCTGGTACTC-GAGTA-CTTTACACACTC-TGAATGTAACGGAATGTC-TAT-TTGTACAATGTAC-AACTAAAACAACTTTCAACAACGGATCTCTTGGCTCTCGCATCGATGAAGAACGCAGCGAAATGCGATAAGTAATGTGAATTGCAGAATTCAGTGAATCATCGAATCTTTGAACGCACCTTGCACCCTTTGGTATTCCGAAGGGTACACCCGTTTGAGTGTCATTGTAATCTCACCTCTTC-GACTTTTTG--TCGACCAGTGTGGACTTGGATGTTGCCGTGTAACAACGGCTCGTCTGAAATGCCTGAGTGTACCCTGC-TTTGCGGCGTA-TTCGGTGTGATAA--ATCTTCACCGGAGTCTGAC-TT-TTGAGTC-GCGCTTGTATTG-TTGGCTCTATGCTTCCAACCGTCCTACAAGACAATCTTTGACAATTTGACCTCAAATCGGGTGGGACTACCCGCTGAACTTAAGCATATCAATAAGCGGAGG
		</sequence>
		<sequence>
			<taxon idref="HQ154278"/>
			TTCCGTAGGTGAACCTGCGGAAGGATCATTAATGAAACTAAA--GTCGGCTATCTGTGCTGGTGG--CGACACATGTGCACGTTAGC--CG---CAAATC-CACACACCTGTGCATTTATGACTCTGAGTGCCGTTTTGCATGGCCCT--CTGGCCTGGCACTC-GAGTACTTTTACACACTCTTGAATGTAATGGAATGTC-TACTGTGCATAATGTAC-AACCAAAACAACTTTCAACAACGGATCTCTTGGCTCTCGCATCGATGAAGAACGCAGCGAAATGCGATAAGTAATGTGAATTGCAGAATTCAGTGAATCATCGAATCTTTGAACGCACCTTGCACCCTTTGGTATTCCGAAGGGTACACCCGTTTGAGTGTCATTGTAATCTCACCTCTTC-AACCCTTGG--TTGACCAGTGTGGACTTGGATGCTGTCGTGTGACAACGGCTCGTCTGAAATTCCTGAGTGTACCCTGC-TTTGCGGCGTA-TTCGGTGTGATAA--ATCTTCACCGGAGTTGATCC-T-TTGGATC-ACGTCTCTT-GCAATGGCTCTATGCTTCAAACCGTCTTGCAGGACAATCTCTGACAATTTGACCTCAAATCGGGTGGGACTACCCGCTGAACTTAAGCATATCAATAAGCGGAGG
		</sequence>
		<sequence>
			<taxon idref="HQ154285"/>
			TTCCGTAGGTGAACCTGCGGAAGGATCATTAATGAAACT-----GTCGGCTATCTGTGCTGGTGG--CATCACATGTGCACGGTGGT--CG---CATATC-CACACACCTGTGCATCTTTGACTCCAAGTGCCCCT-TGT-----CC-AACAGGCCTGGAATTTAGAGTA-TTTTACACACTCTTGAATGTAATGGAATGTC-TATTGTGCATAATGTAC-AACAGAAACAACTTTCAACAACGGATCTCTTGGCTCTCGCATCGATGAAGAACGCAGCGAAATGCGATAAGTAATGTGAATTGCAGAATTCAGTGAATCATCGAATCTTTGAACGCACCTTGCACCCTTTGGTATTCCAAAGGGTACACCCGTTTGAGTGTCATTGTAATCTCACCTCTTC-AGCTTTTTG--TTGATCAGTGTGGATCTGGATGCTGCTGTGACA-AACAGCTCATCTGAAATGCCTGAGTGTAGCCAACTTCAGTGGTGCA-TTTGGTGTAATAATCC--TTCACCAGAGAATGGTCCC-TTGGATC-ACATCACTTTTG-CTGCGTATATGCTTCCAACAGTCTTTGAAGACAACTTTTGACAATTTGACCTCAAATCGGGTGGGACTACCCGCTGAACTTAAGCATATCAATAAGCGGAGG
		</sequence>
		<sequence>
			<taxon idref="HQ154304"/>
			TTCCGTAGGTGAACCTGCGGAAGGATCATTACCGAATTACAA--GTCGCTTGGCTGTGCTGGTGGCAGGTCGCATGTGCACGTCAGT--CG---CAAATC-CACACACCAGTGCACCTTAGACTTTGGGATTCGCCGTTCACGGTCTTGTT-GACCTGGATCCTGGAGTATTTACACAAACTCTTGAATGGAATGGAATGTTGACTTGTGC--TATGCACTTTGACATATAACTTTCAACAACGGATCTCTTGGCTCTCGCATCGATGAAGAACGCAGCGAAATGCGATAAGTAATGTGAATTGCAGAATTCAGTGAATCATCGAATCTTTGAACGCACCTTGCACCCTTTGGTATTCCGAAGGGTACGCCCGTTTGAGTGTCATTGTAATCTCACACCCCA-AGATTCT-G--TCGGGGATAGTGGATCTGGATGCTGCCGTGTAACGACGGCTCATCCGAAATACATGAGTGTAACCTGC-GGATCAGTGTA-TCTGACGTGATAAGCATCTTCGTCGGAGTCGAGGCCCT---GGCCTGTGTCTGT------GGGCTCTATGCTGCAAACCGTCCTC--GGACAAACTTTGACAATTTGGCCTCAGATCGGGTGGGACTACCCGCTGAACTTAAGCATATCAATAAGCGGAGG
		</sequence>
		<sequence>
			<taxon idref="FJ788811"/>
			TTCCGTAGGTGAACCTGCGGAAGGATCATTAATGAATTATAA--GTCGGTCTTCTGTGCTGGTGG--CAACACATGTGCACGTTGAT--CG---CAAATC-CACACACCTGTGCACTTTTGACTTTGGGATTCGCCTTGCTTGGCCTTGCT-GGCCTGGGTCTCAGAGTATTTTTACACACTC-TAAATGTAATGGAATGTCT---TGTGCATAATGCAT--ATAAATACAACTTTCAACAACGGATCTCTTGGCTCTCGCACCGATGAAGAACGCAGCGAAATGCGATAAGTAATGTGAATTGCAGAATTCAGTGAATCATCGAATCTTTGAACGCACCTTGCACCTTTTGGCATTCCGAAAGGTACACCCGTTTGAGTGTCATTGTAATCTCACTCCTTC-AACTT-TTG--TTGATGGATGTGGACTTGGACTCTGTTGTGTTACTACGACTAGTCTTAAATGTATGAGTGCACCCTGCTGTTGCAGCGTC-TTCAGTGTGATAAGCATCTTCACTGGATAAAGTTCCT-CTGGGAC-ACGCAGGCACTG-TGGGCTCTGTGCTACCAACTGTC-TT--GGAC-AATTTTGACAATTTGACCTCAAATCG-------------------------------------------
		</sequence>
		<sequence>
			<taxon idref="HQ154302"/>
			TTCCGTAGGTGAACCTGCGGAAGGATCATTAATGAATTATAA--GCCGATCGTCTGTGCTGGTGG--CAACACATGTGCACGTCAGT--CG---CAAATC-CACACACCTGTGCACTTTTGACTTTGGGATTCGCTTTGCTTGGCCTTGCT-GGCTTGGGTCTCAGAGTATTTTTACACACTC-TGAATGTAATGGAATGTCT---TGTGCATAATGCAT--ATAAATACAACTTTCAACAACGGATCTCTTGGCTCTCGCACCGATGAAGAACGCAGCGAAATGCGATAAGTAATGTGAATTGCAGAATTCAGTGAATCATCGAATCTTTGAACGCACCTTGCACCTTTTGGCATTCCGAAAGGTACACCCGTTTGAGTGTCATTGTAATCTCACTCCTTC-AACTT-TTG--TTGACGGATGTGGACTTGGACTCTGTTGTGTTACTACGACTGGTCTTAAATGTATGAGTGCACCCTGCTGTTGCAGCGTC-TTCAGTGTGATAAGCATCTTCACTGGATAAAGTTCCT-TTGGGAC-ACGCAGGCATTG-TGGGCTCTGTGCTAACAACTGTCTTT--GGAC-AACTTTGACAATTTGACCTCAAATCGGGTGGGACTACCCGCTGAACTTAAGCATATCAATAAGCGGAGG
		</sequence>
		<sequence>
			<taxon idref="EU909225"/>
			TTCCGTAGGTGAACCTGCGGAAGGATCATTAATGAAACTAAA--GTCGGCTTTCTGTGCTGGTGG--GAGCACATGTGCACGTCGGT--CG---CAAATCCCACACACCTGTGCATCTATGACTCTGAGTACCACTTTGCATGGCCCCACCGGGCCTGGTATTC-GAGTAC-TTTACACACTCTTGAATGTAATGGAATGTC-TATTGTGCATAATGTAC-AACTAAAACAACTTTCAACAACGGATCTCTTGGCTCTCGCATCGATGAAGAACGCAGCGAAATGCGATAAGTAATGTGAATTGCAGAATTTAGTGAATCATCGAATCTTTGAACGCACCTTGCACCCTTTGGTATTCCGAAGGGTACACCCGTTTGAGTGTCATTGTAATCTCACCTCTTT-GACTTTTGG--TTGACCTGTGTGGACTTGGATGCTGCCGTGTGACAACGGCTCGTCTGAAATGCCTGAGTGTACCCTGC-TTTGAGGCGTA-TTCGGTGTGATAC--ATCTTCACCGGAGTTTCGACTT-CGAGTCG-GCGCTTGTATGTTTTGGCTCTATGCTTCGAACCGTCCCTAAGGACAAACTCTGACAATTTGACCTCAAATCGGGTGGGACTACCCGCTGAACTTAAGCATATCAATAAGCGGAGG
		</sequence>
		<sequence>
			<taxon idref="HQ154306"/>
			TTCCGTAGGTGAACCTGCGGAAGGATCATTAATGAAACTAAA--GTCGGCTTTCTGTGCTGGTGG--GAGCACATGTGCACGTCGGT--CG---CAAATCCCACACACCTGTGCATCTATGACTCTGAGTACCACTTTGCATGGCCCCACCGGGCCTGGTATTC-GAGTAC-TTTACACACTCTTGAATGTAATGGAATGTC-TATTGTGCATAATGTAC-AACTAAAACAACTTTCAACAACGGATCTCTTGGCTCTCGCATCGATGAAGAACGCAGCGAAATGCGATAAGTAATGTGAATTGCAGAATTTAGTGAATCATCGAATCTTTGAACGCACCTTGCACCCTTTGGTATTCCGAAGGGTACACCCGTTTGAGTGTCATTGTAATCTCACCTCTTT-GACTTTTGG--TTGACCTGTGTGGACTTGGATGCTGCCGTGTGACAACGGCTCGTCTGAAATGCCTGAGTGTACCCTGC-TTTGAGGCGTA-TTCGGTGTGATAC--ATCTTCACCGGAGTTTCGACTT-CGAGTCG-GCGCTTGTATGTTTTGGCTCTATGCTTCGAACCGTCCCTAAGGACAAACTCTGACAATTTGACCTCAAATCGGGTGGGACTACCCGCTGAACTTAAGCATATCAATAAGCGGAGG
		</sequence>
		<sequence>
			<taxon idref="HQ154320"/>
			TTCCGTAGGTGAACCTGCGGAAGGATCATTAATGATTGCGAATCGTT-GCCTTCTGTGCTGGCGGTTC--GGCAAGTGCACGTCGGTGAC-TTTTT--CTCCAAA-CCCTGTGCACCTTTGGCCT------CTGCT------AGCCT----CGG-CCGG----CAGAGGATTTTTACACACACTCGAATGTAATGAAAT-TAGTGTCGTGCGCAA-GCACTA--ATGTACAACTTTCAACAACGGATCTCTTGGCTCTCGCATCGATGAAGAACGCAGCGAAATGCGATAAGTAATGTGAATTGCAGAATTCAGTGAATCATCGAATCTTTGAACGCACCTTGCACCCTTTGGCATTCCGAAGGGTATGCTCGTTTGAGTGTCATTGTACTCTCACACTCCC-AGTT-TTCGGATTGGGAGCGGTGGACTTGGGTGTTGCTGCTTTGCTGTGGCTCGCCTCAAATGGAGTAGTGCAACTCTCGGTTG-GACATAGTACGGCGTGATAAGTATCTTCGCCGGCGC-----CTCACTCGAG-GGTGGCCG-ATCG-GGAGCTCTGTGCTTCGAACCGTCTTC--GGACACTCTCTGACAACTTGACCTCAAATCGAGTAGGACTACCCGCTGAACTTAAGCATATCAATAAGCGGAGG
		</sequence>
		<sequence>
			<taxon idref="GU189696"/>
			----GTAGGTGAACCTGCGGAAGGATCATTAATGAAACTAAA--GTCGGCTTTCTGTGCTGGTGT-TGTTCACATGTGCACGTCAGT--CG---CAAATC-CACACACCTGTGCATCTTTGACTCGAGG------TT---ATGG-----------CCA------AGAGTACTTTTATACACTC-TGAATGTAATGGAATGTCT--ATGTGCATAATGTAC-A--ATAAACAACTTTCAACAACGGATCTCTTGGCTCTCGCATCGATGAAGAACGCAGCGAAATGCGATAAGTAATGTGAATTGCAGAATTCAGTGAATCATCGAATCTTTGAACGCACCTTGCACCCTTTGGTATTCCGAAGGGTACACCCGTTTGAGTGTCATTGTAATCTCACTTCAAA-TACTTT-TG--TGTTTGAATGTGGACTTGGATGTTGCCGTGTTATTACGGCTCGTCTCAAATGCCTGAGTGTACCTTGCTTTTGCAATGTA-TCCGGTGTAATAAACAT-TTCACCAGAGCAAGTC----CAAGACT-GCATT--CA-GAGTAAGCTCTATGCTTCAAACYGTCTTT--GGACAATCTCTGACAATTTGACCTCAAATCGGGTGGGACTACCCGCTGAACTTAAGCATATCAATAAGCGGAGG
		</sequence>
		<sequence>
			<taxon idref="HQ154321"/>
			TTCCGTAGGTGAACCTGCGGAAGGATCATTAATGAAACTAAA--GTCGGCTTTCTGTGCTGGTGT-TGTTCACATGTGCACGTCAGT--CG---CAAATC-CACACACCTGTGCATCTTTGACTCGAGG------TT---ATGA-----------CCA------AGAGTACTTTTATACACTC-TGAATGTAATGGAATGTCT--ATGTGCATAATGTAC-A--ATAAACAACTTTCAACAACGGATCTCTTGGCTCTCGCATCGATGAAGAACGCAGCGAAATGCGATAAGTAATGTGAATTGCAGAATTCAGTGAATCATCGAATCTTTGAACGCACCTTGCACCCTTTGGTATTCCGAAGGGTACACCCGTTTGAGTGTCATTGTAATCTCACTTCAAA-TACTTT-TG--TGTTTGAATGTGGACTTGGATGTTGCCGTGTTATTACGGCTCGTCTCAAATGCCTGAGTGTACCTTGCTTTTGCAATGTA-TCCGGTGTAATAAACAT-TTCACCAGAGCAAGTC----CAAGACT-GCATT--CA-GAGTAAGCTCTATGCTTCAAACCGTCCTTTAGGACAATCTCTGACAATTTGACCTCAAATCGGGTGGGACTACCCGCTGAACTTAAGCATATCAATAAGCGGAGG
		</sequence>
		<sequence>
			<taxon idref="HQ154240"/>
			TTCCGTAGGTGAACCTGCGGAAGGATCATTAATGAAACTAAA--GTCGGCCTTCTGTGCTGGTGTAAACACACATGTGCACGTCGGT--CG---C-AATC-CACACACCTGTGCATCTATGACTCGAGG------TT---ATGA-----------CTG------AGAGTATTTTTATACACTC-TGAATGTAATGGAATGTCT--ATGTGCATAATGTAC-A--ATAAACAACTTTCAACAACGGATCTCTTGGCTCTCGCATCGATGAAGAACGCAGCGAAATGCGATAAGTAATGTGAATTGCAGAATTCAGTGAATCATCGAATCTTTGAACGCACCTTGCACCCTTTGGTATTCCGAAGGGTACACCCGTTTGAGTGTCATTGTAATCTCACTTTAAC-ATTTAT-----TTGTTGAATGTGGACTTGGATGTTGCCGTGTTATTACGGCTCGTCTTAAATGCCTRAGTGTACCTTGC-TTTGCAGCGTA-TCCGATGTAATAAATAT-TTCATCAGAGTTGGTC----CAAGACC-GCGTTTTTATTGTCGAGCTCTATGCTTCAAACCGTCCTTATGGACAAATTCTGACAATTTGACCTCAAATCGGGTGGGACTACCCGCTGAACTTAAGCATATCAATAAGCGGAGG
		</sequence>
		<sequence>
			<taxon idref="GQ907100"/>
			TTCCGTAGGTGAACCTGCGGAAGGATCATTAGTGAAACTAAA--GTCGGCTTTCTTTGCTGGTGG--GGGCACATGTGCACGTCGGT--CG---CAAACC-CACACACCTGTGCATCTATGACTCTGAGTGCCGCTTTGCGTGGCCCCACCGGGCCCGGCACTC-GAGTAC-TTTACACACTCTTGAATGTAATGGAATGTC-TATTGTGCATAATGTAC-AACTAAAACAACTTTCAACAACGGATCTCTTGGTTCTCGCATCGATGAAGAACGCAGCGAAATGCGATAAGTAATGTGAATTGCAGAATTCAGTGAATCATCGAATCTTTGAACGCACCTTGCACCCTTTGGTATTCCGAAGGGTACACCCGTTTGAGTGTCATTGTAATCTCACCTCTTC-GACTCTTGG--TCGACCAGTGTGGACTTGGATGTTGCCGTGTCACAACGGCTCGTCTGAAATGCCTTAGTGTACCCTGC-TTTGCGGCGTA-TTCGGTGTGATAC--ATCTTCACCGGAGTCTCGACTT-TGGGTCG-GCGCTTGTATGTTTTGGCTCTATGCTTCCAACCGTCCCTAAGGACAAACTCTGACAATTTGACCTCAAATCGGGTGGGACTACCCGCTGAACTTAAGCATAT-------------
		</sequence>
		<sequence>
			<taxon idref="HQ154343"/>
			TTCCGTAGGTGAACCTGCGGAAGGATCATTAGTGAAACTAAA--GTCGGCTTTCTTTGCTGGTGG--GGGCACATGTGCACGTCGGT--CG---CAAACC-CACACACCTGTGCATCTATGACTCTGAGTGCCGCTTTGCGTGGCCCCACCGGGCCTGGCACTC-GAGTAC-TTTACACACTCTTGAATGTAATGGAATGTC-TATTGTGCATAATGTAC-AACTAAAACAACTTTCAACAACGGATCTCTTGGTTCTCGCATCGATGAAGAACGCAGCGAAATGCGATAAGTAATGTGAATTGCAGAATTCAGTGAATCATCGAATCTTTGAACGCACCTTGCACCCTTTGGTATTCCGAAGGGTACACCCGTTTGAGTGTCATTGTAATCTCACCTCTTC-GACTCTTGG--TCGAACAGTGTGGACTTGGATGTTGCCGTGTCACAACGGCTCGTCTGAAATGCCTTAGTGTACCCTGC-TTTGCGGCGTA-TTCGGTGTGATAC--ATCTTCACCGGAGTCTCGACTT-TGGGTCG-GCGCTTGTATGTTTTGGCTCTATGCTTCCAACCGTCCCTAAGGACAAACTCTGACAATTTGACCTCAAATCGGGTGGGACTACCCGCTGAACTTAAGCATATCAATAAGCGGAGG
		</sequence>
		<sequence>
			<taxon idref="HQ154352"/>
			TTCCGTAGGTGAACCTGCGGAAGGATCATTATTGATTGTGAAT-GTT-GCCTTCAGTGCTGGC--TCC--GGCAAGTGCACGCTGGTGAC-TTCAA--TCCAATA-CCCTGTGCACCATTGGCCTC------TGCT------GGCTT----TGG-CTGG----TTGAGGATATTTACACCCACTCGAATGTAATGAAA-TTATTGTTGTGCGCAA-GCACGA--ATGTACAACTTTCAACAACGGATCTCTTGGCTCTCGCATCGATGAAGAACGCAGCGAAATGCGATAAGTAATGTGAATTGCAGAATTCAGTGAATCATCGAATCTTTGAACGCACCTTGCACCCTTTGGTATTCCGAAGGGTATGCTCGTTTGAGTGTCATTGTACTCTCACACTCCCTAATGGCTTGCATTAGGAGTGGTGGACTTGGGTGTTGCTGCTTCACGGTGGCTCACCTGAAATGCATTAGTGCACCTCCTGGTTG-GACATAGTACGGCGTGATAAGTGT-TTCGCCGGCAC-----CTCACTAGAG-GGTGGCTG-ATCG-GGAGCTCTGTGCTTCAAACCGTCTTC--GGACAATGACTGACAACTTGACCTCAAATCGAGTAGGACCACCCGCTGAACTTAAGCATATCAATAAGCGGAGG
		</sequence>
		<sequence>
			<taxon idref="HQ154355"/>
			TTCCGTAGGTGAACCTGCGGAAGGATCATTATTGATTGTGAGTCGTT-GCCTTCAGTGCTGGC--CCC--GGCAAGTGCACGTTGGTGAC-TTTCA--TCCAATACCCATGTGAACTTCTGGCCTC-----TTGCT------AGCTT----CGG-CTGG----CAGAGGATTTTTACACACACTCGAATGTAATGAAACCTATTGTTGTGCGCAA-GCACTA--ATGTACAACTTTCAACAACGGATCTCTTGGCTCTCGCATCGATGAAGAACGCAGCGAAATGCGATAAGTAATGTGAATTGCAGAATTCAGTGAATCATCGAATCTTTGAACGCACCTTGCACCCTTTGGTATTCCGAAGGGTATGCTCGTTTGAGTGTCATTGTACTCTCACACTCTCTGATG-CTTGCATTAGGAGTGGTGGACTTGGGTGTTGCCGCTTCACGGTGGCTCACCTCAAATGCAGTAGTGCACCTCCTGGTTG-GACATAGTACGGCGTGATAAGTGTCTTCGCCGGCGC-----CTCGAAAGAG-GGTGGCCG-ATTG-GGAGCTCTGGGCTTCAAACTGTCTTC--GGACAACCTCTGACAACTTGACCTCAAATCGAGTAGGACTACCCGCTGAACTTAAGCATATCAATAAGCGGAGG
		</sequence>
		<sequence>
			<taxon idref="HQ154359"/>
			TTCCGTAGGTGAACCTGCGGAAGGATCATTAGTGAATCTAAA--GTCGGCTGATTGTGCTGGTGG--AGACACAAGTGCACGTCAGT--CG---CAAATC-CACACACCTGTGCATCTATGACCCTGAGTGCCGCTTTGCATGGCCTTTACCGGCCTGGCGCTC-GGGTACTTTTACACACTCTGGAATGTAATGGAATGTCTTGTTGTGCATAATGTAC-AAACAAAACAACTTTCAACAACGGATCTCTTGGCTCTCGCATCGATGAAGAACGCAGCGAAATGCGATAAGTAATGTGAATTGCAGAATTCAGTGAATCATCGAATCTTTGAACGCACCTTGCACCCTTTGGTATTCCGAAGGGTACACCCGTTTGAGTGTCATTGTAATCTCACCACGATCGACTTT-TC--TTTCCGTGTGTGGACTTGGATGTTGCCGTGATATTACGGCTCGTCTGAAATGCCTGAGTGTACCCCGC-CTTGCGGCGTA-TTCGGTGTGATAC--ATCTTCACCGGAGTTGATCCTT-ATGGGTC-GCGTCTTGTATGTGCGGCTCTATGCTTCCAACCGTCTTCTTAGACAACCTCTGACAATTTGACCTCAAATCGGGTGGGACTACCCGCTGAACTTAAGCATATCAATAAGCGGAGG
		</sequence>
		<sequence>
			<taxon idref="HQ154371"/>
			TTCCGTAGGTGAACCTGCGGAAGGATCATTAATGAAACTAAA--GTCGGCTATCTGTGCTGGTGG--AGACACATGTGCACGTTAGT--CG---CAAATC-CACACACCTGTGCATCTATGACTCTGAGTACCGCTTTGCATGGCCCT--GGGGCCTGGTACTC-GAGTA-CTTTACACACTC-TGAATGTAATGGAATGTCT--TTTTGTACAATGTAC-AACTAAAACAACTTTCAACAACGGATCTCTTGGCTCTCGCATCGATGAAGAACGCAGCGAAATGCGATAAGTAATGTGAATTGCAGAATTCAGTGAATCATCGAATCTTTGAACGCACCTTGCACCCTTTGGTATTCCTAAGGGTACACCCGTTTGAGTGTCATTGTAATCTCACTTCAAC-ATCTTTT----TGTTTGAATGTGGACCTGGATGTTGCCGTGTAACTACGGCTCATCTCAAATGCCTGAGTGTACCCTGC-TTTGCAGCGTA-TTCGGTGTGATAA--TTCTTCACCGGTAGTGTCTCTT-TTAGACA-GCGCTTGCTT-G-TGGGCTCTATGCTTCAAACCGTCCCTTGGGACAATCTCTGACAATTTGACCTCAAATCGGGTGGGACTACCCGCTGAACTTAAGCATATCAATAAGCGGAGG
		</sequence>
		<sequence>
			<taxon idref="HQ154230"/>
			TTCCGTAGGTGAACCTGCGGAAGGATCATTAATGAAACTAAA--GTCGGCCGTTGTTGCTGGTGGAAAACCACATGTGCACACTGGT--CG---CAAATCCCACACACCTGTGCATCTATGACTCGAGG------TT---ACRA-----------CCA------AGAGTATTTTTATACACTC-TGAATGTAATGGAATGTCTTTTTGTGCGAAATGTAC-ATTATAAACAACTTTCAACAACGGATCTCTTGGCTCTCGCATCGATGAAGAACGCAGCGAAATGCGATAAGTAATGTGAATTGCAGAATTCAGTGAATCATCGAATCTTTGAACGCACCTTGCACCCTTTGGTATTCCGAAGGGTACGCCCGTTTGAGTGTCATTGTAATCTCATATTTTC-GACTTTTTG--TC-GTAAATATGGACTTGGATGTTGCCGTTTTATTACGGCTCGTCTCAAATGCCTGAGTGTACCCTGC-TGTGCAGCGTA-TCCGGTGTGATAAACAT-TTCACCAGAGTTGGTC----CAAGACC-GCGCTTTTGCGTCATGGCTCTATGCTTCGAACCGTCCCTCAGGACAATCTCTGACAATTTGACCTCAAATCGGGTGGGACTACCCGCTGAACTTAAGCATATCAATAAGCGGAGG
		</sequence>
		<sequence>
			<taxon idref="HQ154374"/>
			TTCCGTAGGTGAACCTGCGGAAGGATCATTAATGATTGCGAATGGTC-GCCCTCGGTGCTGGCCGAAG--AGCAAGTGCACGTTGGTGGC-TTTCA--TCCAATACCCCTGTGAACCTTTGGCCTC-----TTGCT------AGCTC----TGG-CTGG----CAGAGGATTTTTACACACACTCGAATGTAATGAAAACTATTGTCGTGCGCAA-GCACTA--ATGTACAACTTTCAACAACGGATCTCTTGGCTCTCGCATCGATGAAGAACGCAGCGAAATGCGATAAGTAATGTGAATTGCAGAATTCAGTGAATCATCGAATCTTTGAACGCACCTTGCACCCTTTGGCATTCCGAAGGGTATGCTCGTTTGAGTGTCATTGTACTCTCACACTCCC-GATCG-TTCGATTGGGAGCGGTGGACTTGGGTGTTGCTGCTT-GCCGTGGCTCACCTCAAATGGGTTCGTGCACCTCTTGGTTG-GACATAGTACGGCGTGATAAGTGTCTTCGCCGGCAC-----CTCGCAAGAG-GGTGGTCA-ATTG-GGAGCTCTGTGCTTCAAACCGTCTTC--GGACAATATCTGACAACTTGACCTCAAATCGAGTAGGACTACCCGCTGAACTTAAGCATATCAATAAGCGGAGG
		</sequence>
		<sequence>
			<taxon idref="HQ154282"/>
			TTCCGTAGGTGAACCTGCGGAAGGATCATTAATGAAACTAAA--GTCGGTCAATTGTGCTGGTGACCTGTCGCAGGTGCACATCGGT--CG---CAAATCCCACACACCTGTGCACCTCTGACCTTGAAGCTCGCTCAGCCTGCCCTCGGT-GGTCCGAGTTTTGGGGTA--TTT--ACACACACGAATGTAATGGAATGTC-CATCGTGCTTAATGCAC-ATCTAATACAACTTTCAACAACGGATCTCTTGGCTCTCGCATCGATGAAGAACGCAGCGAAATGCGATAAGTAATGTGAATTGCAGAATTCAGTGAATCATCGAATCTTTGAACGCACCTTGCACCCTCTGGTATTCCGGAGGGTACGCCCGTTTGAGTGTCATTGTAATCTCACACCTCA-GGATTCTCT--TCGAGGTATGTGGACTTGGATGCTGTCGCCTGACTGTGGCTCATCTCAAATGCATGAGTGTACCCTGCTTTTGTGGTGTA-TTCGGTGTGATAAGCATCTTCACCGGAGTTGGTCCCT-C-GGGGC-ACAT-CGCATGGCTTGGCTCTACGCTTCCAACGGTCTTC--GGACAATGCTTGACATTTTGACCTCAAATCGGGTGGGACTACCCGCTGAACTTAAGCATATCAATAAGCGGAGG
		</sequence>
		<sequence>
			<taxon idref="HQ154387"/>
			TTCCGTAGGTGAACCTGCGGAAGGATCATTAACGAATT-AAA--GTCGGCC-GTTGTGCTGGTGG--AAACACATGTGCACACTGGT--CG---CAAATC-CACACACCTGTGCATCTATGACTCGAGG------TTCGTATGA-----------CCA------AGAGTACTTTTACACACTCTTGAATGTAATGGAATGTCT--ATGTGCATAATGTAC-AATGAAAACAACTTTCAACAACGGATCTCTTGGCTCTCGCATCGATGAAGAACGCAGCGAAATGCGATAAGTAATGTGAATTGCAGAATTCAGTGAATCATCGAATCTTTGAACGCACCTTGCACCCTTTGGTATTCCGAAGGGTACACCCGTTTGAGTGTCATTGTAATCTCACTTCGAC-GACTTTTTG--TTTTTGAATGTGGACTTGGACGTTGCCGTGTAACAATGGCTCGTCTTAAATGCCTGAGTGTACCCCGC-TTTGCGGCGTA-TTCGGTGTGATAAACAT-TTCACCGGAGTTGACTT---TCGGGTC-GCGCTTGTATCGTCGGGCTCTATGCTTCCAACCGTCCTCCAAGACAATCTCTGACAATTTGACCTCAAATCGGGTGGGACTACCCGCTGAACTTAAGCATATCAATAAGCGGAGG
		</sequence>
		<sequence>
			<taxon idref="HQ154391"/>
			TTCCGTAGGTGAACCTGCGGAAGGATCATTAATGAATCTAAA--GCCGACCTCCGGTGCTGGTGG--TCACACATGTGCACGTTGGT--CG---CAAATC-CACACACCTGTGCATACTTGACTCTGAGCACCTTC-TTACTAATCT-GATTGGACTGGTGCTT-GAGTATTTTCACACACTC-AGAATGTAATGGAATGTA-GATTTTGCATAACATGC-AATTGAAACAACTTTCAACAATGGATCTCTTGGCTCTCGCATCGATGAAGAACGCAGCGAAATGCGATAAGTAATGTGAATTGCAGAATTCAGTGAATCATCGAGTCTTTGAACGCACCTTGCACCCTTTGGTTTTCCAAAGGGTACACCCGTTTGAGTATCATTGTAATCTCACCCTCC--GACTTTTTG--TCGTGTGTTGTGGAATTGGATGCTGCCGTGTCATGACGGCTCATCTGAAATATCTGAGTACATCCTGGATTTGCAATGTG-TTCGGTGTGATAAA--TCTTCACCGGAATTGACCTT----GCGTC-GCACTTGCTTACCACGGCTCTGTGCTTCCAACCGTCCCAGTGGACAATGTCTGACATTTTGACCTCAAATCGGGTGGGGCTACCCGCTGAACTTAAGCATATCAATAAGCGGAGG
		</sequence>
		<sequence>
			<taxon idref="HQ154395"/>
			TTCCGTAGGTGAACCTGCGGAAGGATCATTAGTGAAACTAAA--GTCGGCT-ACTGTGCTGGTGG--AGACACATGTGCACGT-AGT--CG---CAAATC-CACACACCTGTGCATCTTTGACTCTGAGTGCCGCTTTGCATGGCCTTGATCGGCCTGGCACTC-GAGTATTTTTACACACTCTTGAATGTAACAGAATGTCTTATTGTGCATAATGTAC-AAT-GAAACAACTTTCAACAACGGATCTCTTGGCTCTCGCATCGATGAAGAACGCAGCGAAATGCGATAAGTAATGTGAATTGCAGAATTCAGTGAATCATTGAATCTTTGAACGCACCTTGCACCCTTTGGTATTCCGAAGGGTACACCCGTTTGAGTGTCATTGTAATCTCACTATGATTGACTTTGTC--TTTTTATATGTGGACCTGGGTGCTGCTGTAACCTAACGGCTCGTCTGAAATGCTTCAGTGTACCCTGC-AGAGCGGCGTA-TTCGGTGTGATAC--ATCTTCACCGGAGTCGAACCTT-TTGGGTC-GCGTCTGTGA-GTGTGGCTCTATGCTTCAAACCGTCTTCATAGACAATCTCTGACAATTTGACCTCAAATCGGGTGGGACTACCCGCTGAACTTAAGCATATCAATAAGCGGAGG
		</sequence>
		<sequence>
			<taxon idref="HQ154362"/>
			TTCCGTAGGTGAACCTGCGGAAGGATCATTAGTGAATCTAAA--GTCGGCTGACTGTGCTGGTGG--AAACATATGTGCACGTCAGT--CG---CAAACC-CACACACCTGTGCATCTATGACTCTGAGTGCCGCTTTGCATGGCCTTGACCGGCCTGGCACTC-GAGTAATTTT-CACACTCTCGAATGTAACGGAATGTCTTGTTGTGCATAATGTAC-AATCAAAACAACTTTCAACAACGGATCTCTTGGCTCTCGCATCGATGAAGAACGCAGCGAAATGCGATAAGTAATGTGAATTGCAGAATTCAGTGAATCATTGAATCTTTGAACGCACCTTGCACCCTTTGGTATTCCGAAGGGTACACCCGTTTGAGTGTCATTGTAATCTCACTATGATCGACTTTTTC--TTTTTGTATGTGGACTTGGATGCTGCCGTGATATCACGGCTCGTCTGAAATGCTTCAGTGTACCCTGC-AGAGCGGCGTA-TTCGGTGTGATAC--ATCTTCACCGGAGTCGAACCTT-TTGGGTC-GCGTCTGTGA-GTGTGGCTCTATGCTTCAAACCGTCTTCATAGACAATCTCTGACAATTTGACCTCAAATCGGGTGGGACTACCCGCTGAACTTAAGCATATCAATAAGCGGAGG
		</sequence>
		<sequence>
			<taxon idref="HQ154295"/>
			------------------------------AGTGAATCTAAA--GTCGGCTGATTGTGCTGGTGG--AGACACATGTGCAYGTCAGT--CG---CAAACC-CACACACCTGTGCATCTATGACTCTGAGCGCCGCTTTGCATGGCCTTGACCGGCCTGGTGCTC-GAGTACTTTCACACACTCTCGAATGTAATGGAATGTCTTCTTGTGCGTAATGTAC-AATCAAAACAACTTTCAACAACGGATCTCTTGGCTCTCGCATCGATGAAGAACGCAGCGAAATGCGATAAGTAATGTGAATTGCAGAATTCAGTGAATCATCGAATCTTTGAACGCACCTTGCACCCTTTGGTATTCCGAAGGGTACACCCGTTTGAGTGTCATTGTAATCTCACCACGATCGACTTTGTC--TTTTTGTGTGTGGACTTGGATGCTGCCGTGATAACACAGCTCGTCTGAAATGCTTCAGTGTACCCCAC-TTTGCGGCGTA-TTCGGTGTGATAC--ATCTTCACCGGAGTTGATCCTT-ACGGGTC-GCGTCTGTA-AGTGTGGCTCTATGCTTCCAACCGTCTCC---GACAATGTCTGACAATTTGACCTCAAATCGGGTGGGACTACCCGCTGAACTTAAGCATATCAATAAGCGGAGG
		</sequence>
		<sequence>
			<taxon idref="HQ154274"/>
			----GTAGGTGAACCTGCGGAAGGATCATTAGTGAATCTAAA--GTCGGCTGACTGTGCTGGTGG--AGACACATGTGCACGTCAGT--CG---CAAATC-CACACACCTGTGCATCTATGACTCTGAGCGCCGCTTTGCATGGCCTTATTGGGCCTGGCGCTC-GAGTACTTTCACACACTCTCGAATGTAACGGAATGTCTTGTTGTGCATATTGTAC-AACCAAAACAACTTTCAACAACGGATCTCTTGGCTCTCGCATCGATGAAGAACGCAGCGAAATGCGATAAGTAATGTGAATTGCAGAATTCAGTGAATCATCGAATCTTTGAACGCACCTTGCACCCTTTGGTATTCCGAAGGGTACGCCCGTTTGAGTGTCATTGTAATCTCACTACGATGGACTTTTTC--TCTCCGTATGTGGACCTGGATGCTGCCGTGACATGACGGCTCGTCTGAAATGCCTCAGTGTACCCCGC-CTTGCGGCGTA-TTCGGTGTGATAC--ATCTTCACCGGAGTTGATCCTT-TTGGGTC-GCGTCTGTAAGGTGTGGCTCTATGCTTCCAACCGTCTCCCGAGACAACCTCTGACAATTTGACCTCAAATCGGGTGGGACTACCCGCTGAACTTAAGCATATCAATAAGCGGAGG
		</sequence>
		<sequence>
			<taxon idref="HQ154301"/>
			TTCCGTAGGTGAACCTGCGGAAGGATCATTAGTGAAACTAAA--GTCGGCT-ACTGTGCTGGTGG--AGACACATGTGCACGT-AGT--CG---CAAATC-CACACACCTGTGCATCTTTGACTCTGAGTGCCGCTTTGCATGGCCTTGATCGGCCTGGCACTC-GAGTATTTTTACACACTCTTGAATGTAACAGAATGTCTTATTGTGCATAATGTAC-AAT-GAAACAACTTTCAACAACGGATCTCTTGGCTCTCGCATCGATGAAGAACGCAGCGAAATGCGATAAGTAATGTGAATTGCAGAATTCAGTGAATCATCGAATCTTTGAACGCACCTTGCACCCTTTGGTATTCCGAAGGGTACACCCGTTTGAGTGTCATTGTAATCTCACTATGATTGACTTTGTC--TTTTTATATGTGGACCTGGATGCTGCTGTAACCTAACAGCTCGTCTGAAATGCCTGAGTGTACCCTAC-CTTATGGCGTA-TTCGGTGTGATAC--ATCTTCACCGGAGTTGATCCTT-TTGGATC-GCGTCTATA-GGTGTGGCTCTATGCTTCCAACTGTCCTTCAGGACAACCTCTGACAATTTGACCTCAAATCGGGTGGGACTACCCGCTGAACTTAAGCATATCAATAAGCGGAGG
		</sequence>
		<sequence>
			<taxon idref="HQ154408"/>
			TTCCGTAGGTGAACCTGCGGAAGGATCATTAGTGAAACTAAA--GTCGGCT-ACTGTGCTGGTGG--AGACACATGTGCACGT-AGT--CG---CAAATC-CACACACCTGTGCATCTTTGACTCTGAGTGCCGCTTTGCATGGCCTTGATTGGCCTGGCACTC-GAGTATTTTTACACACTCTTGAACGTAACAGAATGTCTTATTGTGCATAATGTAC-AAT-GAAACAACTTTCAACAACGGATCTCTTGGCTCTCGCATCGATGAAGAACGCAGCGAAATGCGATAAGTAATGTGAATTGCAGAATTCAGTGAATCATCGAATCTTTGAACGCACCTTGCACCCTTTGGTATTCCGAAGGGTACACCCGTTTGAGTGTCATTGTAATCTCACTATGATTGACTTTGTC--TTTTTATATGTGGACCTGGATGCTGCTGTAACCTAACAGCTCGTCTGAAATGCCTGAGTGTACCCTAC-CTTATGGCGTA-TTCGGTGTGATAC--ATCTTCACCGGAGTTGATCCTT-TTGGATC-GCGTCTATA-GGTGTGGCTCTATGCTTCCAACTGTCCTTCAGGACAACCTCTGACAATTTGACCTCAAATCGGGTGGGACTACCCGCTGAACTTAAGCATATCAATAAGCGGAGG
		</sequence>
		<sequence>
			<taxon idref="HQ154216"/>
			TTCCGTAGGTGAACCTGCGGAAGGATCATTAATGATTGCGAATTGTC-GCCTTCAGTGCTGGCGGTTC--GGCAAGTGCACGTTGGTGAC-TTTCA--TCCAATA-CCCTGTGCACCTTTGGCCTC-----TTGCT------AGCTT----CGG-CCGG----CAGAGGATTTTTACACACAATCGAATGTAATGAAATTTATTGTCGTGCGCAA-GCACTA--ATGTACAACTTTCAACAACGGATCTCTTGGCTCTCGCATCGATGAAGAACGCAGCGAAATGCGATAAGTAATGTGAATTGCAGAATTCAGTGAATCATCGAATCTTTGAACGCACCTTGCACCCTTTGGCATTCCGAAGGGTATGCTCGTTTGAGTGTCATTGTACTCTCACTCTCCC-GATGCTTTGGATCAGGAGTGGTGGACTTGGGTGTTGCTGCTTTACTGTGGCTCGCCTCAAATGAAGTAGTGCAACTCTCGGTTG-GACATAGTACGGCGTGATAAGTGTCTTCGCCGGCGC-----CTCATTAGAG-GGTGGCCG-ATCG-GGAGCTCTGTGCTTCAAACCGTCTTC--GGACAACATCTGACAACTTGACCTCAAATCGAGTAGGACTACCCGCTGAACTTAAGCATATCAATAAGCGGAGG
		</sequence>
		<sequence>
			<taxon idref="HQ154410"/>
			TTCCGTAGGTGAACCTGCGGAAGGATCATTAATGATTGCGAATTGTC-GCCTTCAGTGCTGGCGGTTC--GGCAAGTGCACGTTGGTGAC-TTTCA--TCCAATA-CCCTGTGCACCTTTGGCCTC-----TTGCT------AGCTT----CGG-CCGG----CAGAGGATTTTTACACACACTCGAATGTAATGAAATTTATTATCGTGCGCAA-GCACTA--ATGTACAACTTTCAACAACGGATCTCTTGGCTCTCGCATCGATGAAGAACGCAGCGAAATGCGATAAGTAATGTGAATTGCAGAATTCAGTGAATCATCGAATCTTTGAACGCACCTTGCACCCTTTGGCATTCCGAAGGGTATGCTCGTTTGAGTGTCATTGTACTCTCACTCTCCC-GATGCTTTGGATCAGGAGTGGTGGACTTGGGTGTTGCTGCTTTACTGTGGCTCGCCTCAAATGAAGTAGTGCAACTCTCGGTTG-GACATAGTACGGCGTGATAAGTGTCTTCGCCGGCGC-----CTCGAAAGAG-GGTGGCCG-ATTG-GGAGCTCTGTGCTTCAAACCGTCTTC--GGACAACATCTGACAACTTGACCTCAAATCGAGTAGGACTACCCGCTGAACTTAAGCATATCAATAAGCGGAGG
		</sequence>
		<sequence>
			<taxon idref="HQ154418"/>
			TTCCGTAGGTGAACCTGCGGAAAGATCATTAGTGAATCCAAA--GTCGGCTTACTGTGCTGGTGG--AGACACATGTGCACGTTAGT--CG---CAAATC-CACACACCTGTGAATCTATGACTCTGAGTGCCGCTTTGCATGGCCTTGATCGGCCTGGCACTC-GAGTACTTTTACACACTCTTGAATGTAATGGAATGTC-TATTGTGCATAATGTAC-AAT-GAAACAACTTTCAACAACGGATCTCTTGGCTCTCGCATCGATGAAGAACGCAGCGAAATGCGATAAGTAATGTGAATTGCAGAATTCAGTGAATCATCGAATCTTTGAACGCACCTTGCACCCTTTGGTATTCCGAAGGGTACACCCGTTTGAGTGTCATTGTAATCTCACCTCTAT-AACTTTTGT--TATGGAACCGTGGACTTGGATGTTGCAGTGTT-AAACTGCTCATCTTAAATACTTGAGTGTACCCTGC-TTTGCAGCGTA-TTCGGTGTGATAA-CATCTTCACCGGAGTCAGTC----GCAAGAC-ACGTTTGCTAGGTTTGGCTCTATGCTTCAAACCGTC---AAGGACAATCTCTGACAATTTGACCTCAAATCGGGTGGGACTACCCGCTGAACTTAAGCATATCAATAAGCGGAGG
		</sequence>
		<sequence>
			<taxon idref="HQ154341"/>
			TTCCGTAGGTGAACCTGCGGAAGGATCATTAATGAAACTAAA--GTCGGCCGTTGTTGCTGGTGGA--AACACATGTGCACACTGGT--CG---CAAATCCCACACACCTGTGCATCTATGACTCGAGG------TT---ACGA-----------CCA------AGAGTATTTTTATACACTC-TGAATGTAAYGGAATGTCTTTTTGTGCGTAATATAC-ACTAAAAACAACTTTCAACAACGGATCTCTTGGCTCTCGCATCGATGAAGAACGCAGCGAAATGCGATAAGTAATGTGAATTGCAGAATTCAGTGAATCATCGAATCTTTGAACGCACCTTGCACCCTTTGGTATTCCGAAGGGTACGCCCGTTTGAGTGTCATTGTAATCTCACTTCCAC-ACCTTTTTG--TYTTGGAATGTGGACTTGGATGTTGTGGTGTTACAACCACTCGTCTCAAATGCTTGAGTGTACCCTGC-TTTGCAGCGTA-TCGGGTGTGATAAACAT-TTCACCAGAGTTGGTC----CAAGACC-ACGCTATTGCTTAAAGGCTCTATGCTTCGAACCGTCTCTTGAGACAATCTCTGACAATTTGACCTCAAATCGGGTGGGACTACCCGCTGAACTTAAGCATATCAATAAGCGGAGG
		</sequence>
		<sequence>
			<taxon idref="HQ204721"/>
			GTTTGCAGATGTGAACGTGGAGGGATCTCTATAGAGAGTGAGTAGTG-TCGCTCTCTGCTGTC--TCTCGAGCAAGTGCACGTTGGTGAC-TTTCA--TCCATTACCCTGGTGCACCTTTGGCCTC-----TTGTT------GGCTT----CGG-CTGA----CAGAGGATTTTCACATTAACTCGAATGTAATGAAAACTACTGTCGTGCGCAA-GCACTA--ATGTACAACTTTCAACAACGGATCTCTTGGCTCTCGCATCGATGAAGAACGCAGCGAAATGCGATAAGTAATGTGAATTGCAGAATTCAGTGAATCATCGAATCTTTGACCGCACCTTGCACCCTTTGGTATTCCGAAGGGTATGCTCGTTGGAGTGTCATTGTACTCTCACACTCTCTAAT--CTTGCAGTAGGAGCGGTGGACTTGGGTGTTGCTGCTTCACGGTGGCTCACCTGAAATGCATTAGTGCACCTCCTGGTTG-GACATAGTACGGCGTGATAAGTGTCTTCGCCGGCGC-----CTCGAAAGAG-GGTGGCCG-ATTG-GGAGCTCTGGGCTTCTAACTGTCTTA--GGACACTCTCTGACAAC-TGACCTCATCTC--------------------------------------------
		</sequence>
		<sequence>
			<taxon idref="FJ196961"/>
			---------------------AGGATCATTATTGATATTACATTGTCTACCTTCAGTGCTGGC--GCT--TGCATGTGCACGTTGGGGGC-ATATA--TCCAACACCCTTGTGAACCATTGGCCTT------TGCT------AGCTT----CGG-CTGG----TAGAGGATTTTTACACACACACGAATGTAATGAAA--TCTTATTGTGCTGA--GCACTA--ATATACAACTTTCAACAACGGATCTCTTGGCTCTCGCATCGATGAAGAACGCAGCGAAATGCGATAAGTAATGTGAATTGCAGAATTCAGTGAATCATCGAATCTTTGAACGCACCTTGCACCCTTTGGTATTCCAAAGGGTATGCTCGTTTGAGTGTCATTATACTCTCACACTCTCTGAC---TTGTTTAGAGAGCGGTGGATTTGGATGTTGCCGT-----TGTGGCTCATCTTAAATGCATTAGTGCGACTCCTAGTAA-AACATAGTACGGCGTGATAAATACCCTCGCTG---T-----TTT-C--------TGTCTA-TTAG-GAAGCTCTGTGCTTCAAACCGTCTCA--GGACAATATCTGATCACTTGGCCTCAAATCGAGTAGGATTACCCGCTGAACTTAAGCATATCAATAAGCGGAGG
		</sequence>
		<sequence>
			<taxon idref="HQ271374"/>
			CTGC---------------GGAGGATCATTATTGATTGTGAATCGTT-GCCTTCAGTGCTGGCAGTCT--GGCAAGTGCACGTTGGTGAC-TTTCA--TCCAGTCCCCATGTGAACCTTTGGCCTC-----TTGCT------TGCTT----CGG-CTGG----CAGAGGATTTT-ACACACACTCGAATGTAATGAAA-CTATTGTTGTGCGCAT-GCACGA--ATGTACAACTTTCAACAACGGATCTCTTGGCTCTCGCATCGATGAAGAACGCAGCGAAATGCGATAAGTAATGTGAATTGCAGAATTCAGTGAATCATCGAATCTTTGAACGCACCTTGCACCCTTTGGTATCCCAAAGGGTATGCTCGTTTGAGTGTCATTGTACCCTCACACTTCT-GGT--TTTGGATTGGGAGCGGTGGACTTGGGTGTTGCGGCTTCACAGCGGCTCACCTCAAATGCATTAGTGCATCTCCGGATTG-GACATAGTACAGCGTGATAAGTATCTTCGCTGGCAC-----CTTACGTAAG-GGTGGCTG-ATCC-AGGGCTCTGTGCTTCAAACCGTCTTC--GGACAATAACTGACAACTTGGCCTCAAATCGAGTAGGACTACCCGCTGAACTTAAGCATATCAATAAG------
		</sequence>
		<sequence>
			<taxon idref="HQ271375"/>
			CTGC---------------GGAGGATCATTATTGATTGCGAATGGTT-GCCTTCTGTGCTGGCAGTCT--GGCAAGTGCACGTCGGTGGC-TTTCA--TCCAATA-CCCTGTGAACCCTTGGCCTC------TGCT------AGCTT----TGG-CCGG----CAGAGGAA-TTTACACAAACTCGAATGTAATGAAATATATTGTCGTGCGCAA-GCACTA--ATGTACAACTTTCAACAACGGATCTCTTGGCTCTCGCATCGATGAAGAACGCAGCGAAATGCGATAAGTAATGTGAATTGCAGAATTCAGTGAATCATCGAATCTTTGAACGCACCTTGCACCCTTTGGCATTCCGAAGGGTATGCTCGTTTGAGTGTCATTGTACTCTCACACTCCC-GATCGTTTGGGTT-GGGAGGGTGGATTTGGGTGTTGCTGCTTTACCGTGGCTCACCTCAAATGCATTCGTGCAACTCTTGGTTG-GACATAGTACGGCGTGATAAGT-TCTTCGCCGGCAC-----CTCACTTGAG-GGTGGCTG-ATCA-GGAGCTCTGTGCTTCAAACCGTCCTC--GGACAATGACTGACAACTTGACCTCAAATCGAGTAGGACCACCCGCTGAACTTAAGCATATCAATAAG------
		</sequence>
		<sequence>
			<taxon idref="HQ154376"/>
			TTCCGTAGGTGAACCTGCGGAAGGATCATTAATGATTGCGAATGGTT-ACCTTTGGTGCTGGC--TCTCGAGCAAGTGCACGTTGGTGGC-TTTCA--TCCACTACCCTTGTGAACCTTTGGCCTC-----TTGCT------CGCTT----CGG-CTGG----CAGAGGATTTTCACACACACTCGAATGTAATGAAAACGTTTGTCGTGCGCAA-GCACTA--ATGTACAACTTTCAACAACGGATCTCTTGGCTCTCGCATCGATGAAGAACGCAGCGAAATGCGATAAGTAATGTGAATTGCAGAATTCAGTGAATCATCGAATCTTTGAACGCACCTTGCACCCTTTGGAATTCCGAAGGGTATGCTCGTTTGAGTGTCATTGTACTCTCACACTCTCTGATC-TTTGGATTGGGAGCGGTGGACTTGGGTGTTGCTGCTTTCTTGTGGCTCACCTCAAATGCATTAGTGCATCTCCTGGTTG-GACATAGTACGGCGTGATAAGTGTCTTCGCCGGCAC-----CTCGCAAGAG-GGTGGCCG-ATCG-AGAGCTCTGTGCTTCAAACCGTCTTC--GGACAATGTCTGACAACTTGACCTCAAATCGAGTAGGACTACCCGCTGAACTTAAGCATATCAATAAGCGGAGG
		</sequence>
		<sequence>
			<taxon idref="HQ271377"/>
			--------------CTGC-GGAGGATCATTATCGATTGCGAATCG-TGGCCCTCTGTGCTGGC--TCC--CGCAAGTGCACGATGAT--CC---CATTCCTCACAC-CCTGTGAACCCTTGCCCTCGAG-----CT--------CCT----GAG-CT----CCCAGAGG-TTTTTACA----CTCCTAAGTACCGAAATCTA-CTTTGTGCATAC-GCACTA--CTCTACAACTTTCAACAACGGATCTCTTGGCTCTCGCATCGATGAAGAACGCAGCGAAATGCGATAACTAATGTGAATTGCAGAATTCAGTGAATCATCGAGTCTTTGAACGCACCTTGCACCCTTTGGTATTCCGAAGGGTATGCTCGTTTGAGTGTCATTCTCCTCTCACACTCTC----TCTTTGCAGTACGAGCCGTGGACTTGGGTCTTGCTGCGT--CTGTGGCTCACCTCAAATCCAGTAGTGCACCTTGGAGTGG-AACACAGCACGGCGTCATACG--TCTTTGCCGCCTT-----CTC-CAACAG-AATGCTCCC-TC-TCAAGCCCTGTGCTTCCAACCGTCCTC--GGACAATCTCTCCCCATTTGACCTCAAATCGAGTAGGACTACCCGCTGAACTTAAGCATATCAATAAGCGGAGG
		</sequence>
		<sequence>
			<taxon idref="HQ271378"/>
			--------------CTGC-GGAGGATCATTATTGATTTCAGATCGTC-ATGTTTTGTGCTGGCGGTTC--GGCATGTGCACATTCGTGAC-TTTCA--TCCAACCCTCTTGTGAACCTTTGACCTT-----GTCTT------TGCTT----TGG-CGGG----CAGAAGGTATTTACACACACTGTAATGGAATGAAAG-TATTGTTGCTCACAA-GCACAA--ATGTACAACTTTCAACAACGGATCTCTTGGCTCTCGCATCGATGAAGAACGCAGCGAAATGCGATAAGTAATGTGAATTGCAGAATCCAGTGAATCATCGAATCTTTGAACGCACCTTGCACCCTTTGGTATTCCAAAGGGTATGCTCATTTGAGTGTCATTGTACTCTCACACTCTC------CTCTGCTGGAGAGTGGTGGACTTGGGTGTTGCTGCTTCGCTGTGGCTCATCTCAAATTGTTTAGTGCAGCTCATGGTTG-GAAATAGTACAGCATGATAAGGATCGTTGCTGGTGC-----TTT-------------CTG-ATC-AGGAA--TTGTGCTTCAAACTGTCTGT--GGACAATCTCTGACAACTTGACCTCAAATTGAGCAGGACTACCCGCTGAACTTAAGCATATCAATAAG------
		</sequence>
		<sequence>
			<taxon idref="AY296254"/>
			--------------------------CATTATTGATTTTGATTTGTT-ACCTTCTGTGCTGGC--TCC--GGCATGTGCACGGTGGTGAC-TTTCA--TCCATTACCCTTGTGAACCTTTGGCCTC-----TTGCC------GGCTT----TGG-CTGG----CGGAGGA--TTTACACAAACTTGAATGTAACAGAAAACCTTGTTGTGCGCAA-GCACTA--ATGTACAACTTTCAACAACGGATCTCTTGGCTCTCGCATCGATGAAGAACGCAGCGAAATGCGATAAGTAATGTGAATTGCAGAATTCAGTGAATCATCGAATCTTTGAACGCACCTTGCACCCATTGGTATTCCAAAGGGTATGCTCGTTTGAGTGTCATTGTACTCTCACACTCC-----------ACTTTGGAGAAGTGGACTTGGGTGTTGCTGCTTTGCAGTGGCTCATCTTAAATATGCTAGTGCAACTCATGGTTG-GATATAGTACAGCGTGATAAGTATCTTCGCTGGCAC-----CTCGTAAGAG-GGTATCTG-ATTG-GGAGCTCTGTGCTTCTAACAGTCCTG--GGACAATGTCTGACAACTTGGCCTCAAATCGAGTAGGACTACCCGCTGAACT----------------------
		</sequence>
		<sequence>
			<taxon idref="HQ667818"/>
			TTCCGTAGGTGAACCTGCGGAAGGATCATTATTGATTGCGAATGGTT-GTCTCCAGTGCTGGCGGCCT--GGCAAGTGCACGTAGACAGC-TTTCA--TCCAATCCCCCTGTGCACCTCTGGCCTC-----TTGCT------AGCTT----CGG-CCAG----CAGAGGA-TTTTACACCCACTCGAATGTAATGAAA-TTACTGTTGTGCACAA-GCACTA--CTATACAACTTTCAACAACGGATCTCTTGGCTCTCGCATCGATGAAGAACGCAGCGAAATGCGATAAGTAATGTGAATTGCAGAATTCAGTGAATCATCGAATCTTTGAACGCACCTTGCACCCTTTGGTATTCCGAAGGGTATGCTCGTTTGAGTGTCATTGTACTCTCACACTTCC-GATT-TTTGGATCGGGAGTGGTGGACTTGGGTGTTGCTGCTTTGCGGTGGCTCACTTGAAATGCAGTAGTGCAACTCTTGGTTG-GACATAGTACGGCGTGATAAGTGTCTTCGCCGGCAC-----CTCCTCAGAG-GGTGGCCG-ATCG-GGAGCTCTGTGCTTCCAACCGTCTTC--GGACAATGACTGACAACTTGACCTCAAATCGAGTAGGACTACCCGCTGAACTTAAGCATATCAATAAGCGGAGG
		</sequence>
		<sequence>
			<taxon idref="HQ667842"/>
			TTCCGTAGGTGAACCTGCGGAAGGATCATTAGTGACTGTGAATCGTT-ACCTTCGGTGCTGGC--TCTAGAGCAAGTGCACGTTGGTGAC-TTTCA--TCCAATACCCATGTGAACCTCTGGCCTC-----TTGTT------GGCTT----CGG-CTGA----CAGAGGATTTTCACATTAACCCGAATGTAATGAAAACTACCGTTGTGCGCAA-GCACTA--ATGTACAACTTTCAACAACGGATCTCTTGGCTCTCGCATCGATGAAGAACGCAGCGAAATGCGATAAGTAATGTGAATTGCAGAATTCAGTGAATCATCGAATCTTTGAACGCACCTTGCACCCTTTGGTATTCCGAAGGGTATGCTCGTTTGAGTGTCATTGTACTCTCACACTCTC-TAATGCTTACATTGGGAGCGGTGGACTTGGGTGTTGCTGCTCTGCGGTGGCTCACCTCAAATGCATTAGTGCACCTCCTGGTTA-GACATAGTACGGCGTGATAAGTGTCTTCGCCGGCAC-----CTCGTAAGAG-GGTGGCTG-ATTA-GGAGCTCTGTGCTTCCAACTGTCTTC--GGACACTCTCTGACAACTTGACCTCAAATCGAGTAGGACTACCCGCTGAACTTAAGCATATCAATAAGCG----
		</sequence>
		<sequence>
			<taxon idref="AB848604"/>
			--------------------------------------------------CTTCAGTGCTGGC--TCGAGAGCAGGTGCACGTTGGTGGC-CTTCA--TCCAATTCCCTTGTGAACCTTTGGCCTC-----TTGCT------AGCTT----CGG-CTGG----CAGAGGATTTT-ACACATACTCGAATGTAATGAAAACTATTGTCGTGCGCAA-GCACTA--ATATACAACTTTCAACAACGGATCTCTTGGCTCTCGCATCGATGAAGAACGCAGCGAAATGCGATAAGTAATGTGAATTGCAGAATTCAGTGAATCATCGAATCTTTGAACGCACCTTGCACCCTTTGGAATTCCAAAGGGTATGCTCGTTTGAGTGTCATTGTACTCTCACACTCTCCGATC-TCTGGATTGGGAGCGGTGGACTTGGGTGTTGCTGCTTTCTTGTGGCTCACCTCAAATGCGTCAGTGCATCTCTTGATTG-GACATAGTACGGCGTGATAAGTGTCTTCGCCGGCAC-----CTCGTAAGAG-GGTGGTCG-ATCG-GGAGCTCTGTGCTTCAAACCGTCTTC--GGACAATCCCTGACAACTTGACCTCAAATCGAGTAGGACTACCCGCTGAACTTAAGCATATC------------
		</sequence>
		<sequence>
			<taxon idref="HQ667860"/>
			------------ACCTGCGGAAGGATCATTAATGATTGTGCGTGGTC-GCCTTCAGTGCTGGC--TCTCGAGCAGGTGCACGTTGGTGGC-TT-CA--TCCAATTCCCTTGTGAACCTTTGGCCTC-----TTGCT------GGCTT----CGG-CTGG----CAGAGGATTTT-ACATATACTCGAATGTAATGAAAACTATTGTTGTGCGCAA-GCACTA--ATATACAACTTTCAACAACGGATCTCTTGGCTCTCGCATCGATGAAGAACGCAGCGAAATGCGATAAGTAATGTGAATTGCAGAATTCAGTGAATCATCGAATCTTTGAACGCACCTTGCACCCTTTGGAATTCCAAAGGGTATGCTCGTTTGAGTGTCATTGTACTATCACACTCTCCGATC-TTTGGATTGGGAGCGGTGGACTTGGGTGTTGCTGCTTTCTTGTGGCTCACCTCAAATACATCAGTGCACCTCTTGGTTG-GACATAGTACGGCGTGATAAGTGTCTTCGCCGGCAC-----CTCGTAAGAG-GGTGGCCG-ATCG-GGAGCTCTGTGCTTCAAACCGTCTTC--GGACAATTCCTGACAACTTGACCTCAAATCGAGTAGGACTACCCGCTGAACTTAAGCA----------------
		</sequence>
		<sequence>
			<taxon idref="HQ667874"/>
			TTCCGTAGGTGAACCTGCGGAAGGATCATTATTGATTGCGAATCGTT-GTCTCCAGTGCTGGCGGCCT--GGCAAGTGCACGKCGACAGC-TTTCA--TCCAAT-CCCCTGTGCACCTTTGGCCTC-----TTGCT------AGCCT----CGG-CCGG----CAGAGGA-TTTTACACCGACTCGAATGTAATGAAA-TTCCTGTTGTGCACAC-GCACTACTATATACAACTTTCAACAACGGATCTCTTGGCTCTCGCATCGATGAAGAACGCAGCGAAATGCGATAAGTAATGTGAATTGCAGAATTCAGTGAATCATCGAATCTTTGAACGCACCTTGCACCCTTTGGTATTCCGAAGGGTATGCTCGTTTGAGTGTCATTGTACTCTCACACTTCC-GATT-TTTGGATCGGGAGCGGTGGACTTGGGTGTTGCTGCGGTCCTGTGGCTCACCTCAAATGCAGTAGTGCACCTCTCGGTTG-GACATAGTACGGCGTGATAAGTGTCTTCGCCGGCAC-----CTCCTCAGAG-GGTGGCCG-ATCG-GGAGCTCTGTGCTTCCAACCGTCTTC--GGACAACGTTTGACAACTTGACCTCAAATCGAGTAGGACTACCCGCTGAACTTAAGCATATCAA----------
		</sequence>
		<sequence>
			<taxon idref="AY243529"/>
			TTCCGTAGGTGAACCTGCGGAAGGATCATTATTGATTGCGAATGGTT-GTCTGCAGTGCTGGCGGTCT--GGCAAGTGCACGTAGACGGC-TTTCA--TCCAATA-CCCTGTGCACCTTTGGCCTC-----TTGCT------AGCTT----CGG-CCGG----CAGAGGATTTTTACACCCACTCGAATGTAATGAAA-TTACTGTTGTGCACAC-GCACTA--CTATACAACTTTCAACAACGGATCTCTTGGCT-TCGCATCGATGAAGAACGCAGCGAAATGCGATAAGTAATGTGAATTGCAGAATTCAGTGAATCATCGAATCTTTGAACGCACCTTGCACCCTTTGGTATTCCGAAGGGTATGCTCGTTTGAGTGTCATTGTACTCTCACACTTCC-GATCGTTTGGATCGGGAGCGGTGGACTTGGGTGTTGCTGCCTTACCGTGGCTCACCTGAAATGCAGTAGTGCACCTTTCGGTTG-GACATAGTACGGCGTGATAAGTGTC-TCGCCGGCAC-----CTCTC-TGAG-GGTGGCCG-ATCG-GGAGCTCTGTGCTTCCAATCGTCTTC--GGACAATGACTGACAACTTGACCTCAAATCGA---G--------------------------------------
		</sequence>
		<sequence>
			<taxon idref="FJ196960"/>
			---------------------AGGATCATTATTGATTGCGAATGGTT-GTCTGCAGTGCTGGCGGTCT--GGCAAGTGCACGTAGACAGC-TTTCA--TCCAATACCCTTGTGCACCTTTGGCCTC-----TTGCT------AGCTT----CGG-CCGG----CAGAGGATTTTTACACCCACTCGAATGTAATGAAA-TTACTGTTGTGCACAC-GCACTA--CTATACAACTTTCAACAACGGATCTCTTGGCTCTCGCATCGATGAAGAACGCAGCGAAATGCGATAAGTAATGTGAATTGCAGAATTCAGTGAATCATCGAATCTTTGAACGCACCTTGCACCCTTTGGTATTCCGAAGGGTATGCTCGTTTGAGTGTCATTGTACTCTCACACTTCC-GATCGTTTGGATCGGGAGCGGTGGACTTGGGTGTTGCTGCTT-ACCGTGGCTCACCTCAAATGCAGTAGTGCACCTTTCGGTTG-GACATAGTACGGCGTGATAAGTGTCTTCGCCGGCAC-----CTCAC-TGAG-GGTGGCCG-ATCG-GGAGCTCTGTGCTTCCAATCGTCTTC--GGACAATCACTGACAACTTGACCTCAAATCGAGTAGGACTACCCGCTGAACTTAAGCATATCAATAAGCGGAGG
		</sequence>
		<sequence>
			<taxon idref="HQ853681"/>
			----------------------GAGTCGGTGATC-------G--ATCGGTCGTCTGTGCTGGTGG--CAACACATGTGCACGTCGAT--CG---TCATTC-CATTCTCCTTTCAATCTCCAAGTTTG---GTCACCTTGTG-GCCTTT----ATTCCAGCGCCT--GGT-ATTTCACCCACTC-TGGGTATTTGAAACGAAGACAA-------TCTGTAT-AAACTATACAACTTTCAACAACGGATCTCTTGGCTCTCGCATCGATGAAGAACGCAGCGAAATGCGATAAGTAATGTGAATTGCAGAATTCAGTGAATCATCGAATCTTTGAACGCACCTTGCACCCTTTGGTATTCCGAAGGGTACGCCCGTTTGAGTGTCATTGTACTCTCAACCCCAC-GACTTTG----TTGTGTGGGTTGGACTTGGGTCCCGTCGCTAT-TTGCGACCGATCCGAAATGTATCAGCGTGTGTCCG--TCGTGACGTA-AACCGATTGTTAA---GTTTCATCGGGCTCGCTCT-T-CGAGGTCAAAGCACA---------------TGC--CAAACCCCTTTA-------CT-TTTGACCAATTGACCTCCAAACCGGGGGGAACCCCCCCTGGACTTAAACCTATCCATTAGCCCGAA
		</sequence>
		<sequence>
			<taxon idref="HQ853682"/>
			----GTGGCT------------------TTGAT------CTA--GTCGGTCGTCTGTGCTGGTGG--CAACACATGTGCACGTCAAC--TG---CAAATC-CACACACCTGTGCATCTTTGACTGTGGGGTCCGCTTAGCTTGACATTGTT-GACTGGGGTCTCATGGTATTTTTACACACTC-TGAATGTAATGGAATGTCT---TGTGCATAACGCAT--ATAAATACAACTTTCAACAACGGATCTCTTGGCTCTCGCACCGATGAAGAACGCAGCGAAATGCGATAAGTAATGTGAATTGCAGAATTCAGTGAATCATCGAATCTTTGAACGCACCTTGCACCCTTTGGTATTCCGAAGGGTACGCCCGTTTGAGTGTCATTGTAATCTCACCTCTAC-GGCTT-TTG--TCGTGTGAAGTGGACTTGGGCATTGTCGTGTTGCAACGACTGGCCTGAAATGCATGAGTGTACCCTGCTGTTGCAGCGTC-TTCAGTGTGATAATTATCTTCACTGATCCAAGTTCCT-TTGGGAC-ACGCGAGCGACG-TGGGCTCTGCGCTGCGAACCGTCTTT--GGACAAAGTTTGACAATTTGACCTCAAATCGGGTGGGATTACCCGCTGAACTTAAGCATATCAT---------A
		</sequence>
		<sequence>
			<taxon idref="HQ853683"/>
			----------GGGCCTGGA--------------------CCA--GTCGGTTGTCTGTGCTGGTGG---AACACATGTGCACGATGGC--CG---CAAATC-CACACACCTGTGCACCTTTGACTATGGGATTCGCTTTGCTTGACATTGTT-GATCGGAGTTTTGTGGTATTTTTACACACTC-TAAA-GTAACAGAATGTCT--TTGTGCATAACACAT--ATAAATACAACTTTCAACAACGGATCTCTTGGCTCTCGCACCGATGAAGAACGCAGCGAAATGCGATAAGTAATGTGAATTGCAGAATTCAGTGAATCATCGAATCTTTGAACGCACCTTGCACTCTTTGGTATTCCGAAGAGTACGCCCGTTTGAGTGTCATTGTAATCTCACCTCTAC-AACTT-TTG--TTGTGGAAAGTGGACTTGGGCCTTGTTGTGTGACAACGACTGGCTTGAAATGGATGAGTGTACCCTGCTGCTGCAGCGTC-TTCAGTGTGATAAGCATCTTCACTGATCAAAGTTCCT-TTGGGAC-ACGATTGCATGG-TGGGCTCTGTGCTTCCAACCGTCTAT---GAC-AACCTTGACAATTTGGCCTCAAATCGGGTGGGACTACCCGCTGAACTTAAGCATATCAAAAGGCCGAAG
		</sequence>
		<sequence>
			<taxon idref="JF273541"/>
			-----TAGGTGAACCTGCGGAAGGATCATTATTGATTGTGAATCGTT-GCCCTCAGTGCTGGCG-CCC--GGCAAGTGCACGTTGGTGAC-TTTCA--TCCATTA-CCCTGTGCACCCTTGGCCTC-----TTGCT------GGCTT----CGG-CTGG----CAGAGGATTTTTACACCGACTCGAATGTAATGAAA-TTATTGTCGTGCGCAA-GCACT---ATGTACAACCTTCAACAACGGATCTCTTGGCTCTCGCATCGATGAAGAACGCAGCGAAATGCGATAAGTAATGTGAATTGCAGAATTCAGTGAATCATCGAATCTTTGAACGCACCTTGCACCCTTTGGCATTCCGAAGGGTATGCTCGTTTGAGTGTCATTGTACTCTCACGCTTTG-GATCCTTTGGATTTGGAGTGGTGGACTTGGGTGTTGCTGCTTTGCAGCGGCTCACCCCAAATGCATGCGTGCAACTCCTGGTTG-GACATAGTACGGCGTGATAAGTGTCTTCGCCGGCAC-----CTCGCAAGAG-GGTGGCTG-ATCG-GGAGCTCTGTGCTTCGAACCGTCCTT--GGACAATGACTGACAACTTGACCTCAAATCGAGTAGGACTACCCGCTGAACTTAAGCATATC------------
		</sequence>
		<sequence>
			<taxon idref="JF506803"/>
			------------ACCTGCG--GAGGTCATTAATGATAT--AATTG-TCTCCTTCAGTGCTGGC--GY---MGCATGTGCACGTTGGGGGC-ATATA--TCCAACACC-TTGTGAACCATTGGCCTT------TGCT------GGCTT----CGG-CTGG----TAGAGGA--TTTA-ACAAACACGAATGTAATGAAA--AAATGTTGTGCTAA--GCACTA--ATAAACAACTTTCAACAACGGATCTCTTGGCTCTCGCATCGATGAAGAACGCAGCGAAATGCGATAAGTAATGTGAATTGCAGAATTCAGTGAATCATCGAATCTTTGAACGCACCTTGCACCCTTTGGTATTCCGAAGGGTATGCTCGTTTGAGTGTCATTATACTCTCACACTTC---------AAATTAGAGAGCGGTGGACTTGGA--TTGCCG-CTTGCTGTGGCTCGTCTAAAATGAGTTAGTACGACTCCTAGTTA-AACATAGTACGGCGTTATAACTACCCTCGCTG-------------C--------TGTCTG-ATTA-GGAGCT-TGTGCTTCCAACCGTCTTC--GGACAATATTTGATAACTTGACCTCAAATCGAGTAGGATTACCCGCTGAACTTAAGCATATCAATAAGCGGAGG
		</sequence>
		<sequence>
			<taxon idref="JF506804"/>
			------------ACCTGC-GGAGGATCATTATTGATAT--AATTG-TCCCCTTCAGTGCTGGC--TC---TGCATGTGCACGTTGGGGAC-ATATA--TCCAATACC-TTGTGAACCATTGGCCTT------TGCT------AGCTT----CGG-CTGG----TAAAGGA--TTT-TACACACATGAATGTAATGAAA--TAATCTTGTGCTGA--GCACTA--ATATACAACTTTCAACAACGGATCTCTTGGCTCTCGCATCGATGAAGAACGCAGCGAAATGCGATAAGTAATGTGAATTGCAGAATTCAGTGAATCATCGAATCTTTGAACGCACCTTGCACCCTTTGGTATTCCAAAGGGTATGCCCGTTTGAGTGTCATTATACTCTCACACTTC-TAAT----TAGTTAGGGAGCGGTGGATTTGGA--TTGCCG-CTTACTGTGGCTCATCTTAAATGAATTAGTGCGACTCTTAGTTA-AACATAGTACGGCGTGATAAGTACCCTCGCTG-------------C--------TGTCTG-ATTA-AGAGCT-TGTGCTTCAAACCGTCTCA--GGACAATATTTGATAACTTGACCTCAAATCGAGTAGGATTACCCGCTGAACTTAAGCATATCAATAAGCGGAGG
		</sequence>
		<sequence>
			<taxon idref="JF506806"/>
			------------ACCTGCG--GAGGTCATTAATGAT--TGAATCGTT-GCCTTCTGTGCTGGC--AC---YGCAAGTGCACGTCGGTGAC-TTTCA--TCCAATA-CCCTGTGAACCTTTGGCCTC-----TTGCT------AGCTT----TGG-CCGG----CAGAGGAATTT---ACACACTCGCATGTAATGAAA--TACTGTCGTGCGCAA-GCACTA--ATGTACAACTTTCAACAACGGATCTCTTGGCTCTCGCATCGATGAAGAACGCAGCGAAATGCGATAAGTAATGTGAATTGCAGAATTCAGTGAATCATCGAATCTTTGAACGCACCTTGCACCCTTTGGCATTCCGAAGGGTATGCTCGTTTGAGTGTCATTGTACTCTCACACTCGT-AATC--TTCGATCGCGAGCGGTGGACTTGGGT-CTGCTGCTTACCCGCGGCTCACCTCAAATCGATTCGTGCACCTCTTGGTTG-GACATAGTACGGCGTGATAAGTGTCTTCGCCGGCGC-----CTCATTGGAG-GGTGGCCG-ATCG-GGAG-CTTGTGCTTCAAACCGTCCTC--GGACAACAACTGACAACTTGACCTCAAATCGAGTAGGACTACCCGCTGAACTTAAGCATATCAATAAGCGGAGG
		</sequence>
		<sequence>
			<taxon idref="JF506807"/>
			------------ACCTGC-GGAGGATCATTAYYGAT--TGAGTSGTT-ACCTTCCGGGCTGGC--TC---CGCWAGTGCACGTCGGTGAC-TTTCA--TCCAATA-CCCTGYGCACCTTTGGCCTC-----TTGCT------AGCTT----CGG-CCGK----YRGATTATTTT---MCAAACTCGAATGWADTGAAA--TACTGTCGTGSGSAA-SCACTA--ATGTACAACTTTCAACAACGGATCTCTTGGCTCTCGCATCGATGAAGAACGCAGCGAAATGCGATAAGTAATGTGAATTGCAGAATTCAGTGAATCATCGAATCTTTGAACGCACCTTGCACCCTTTGGMATTCCGAAGGGTATGCTCGTTTGAGTGTCATTGTACTCTCACACTCC--AAT--CTTGGATTGGGAGCGGTGGACTTGGGT-TTGCTGCTTTACTGTGGCTCACCTCWAATGGAGTAGTGCAACTCTCGGTTG-GACATAGTRCGGCGTGATAAGTGTCTTCGCCGGCGC-----CTCAT-TGAG-GGTGGCCG-ATCG-GGAG-CTTGTGCTTCAAACCGTCTTC--GGACAACATCTGACAACTTGACCTCAAATCGAGTAGGACTACCCGCTGAACTTAAGCATATCMATAAGCGGAAG
		</sequence>
		<sequence>
			<taxon idref="JF506809"/>
			------------ACCTGC-GGAGG-TCATTAATGAT--TGAATGGTC-ACCTTCAGTGCTGGC--GC---AGCAAGTGCACGTTGGTGGC-TTTCA--TCCAATT-CCCTGTGAACCTTTGGCCTC-----TTGCT------AGCTT----CGG-CTGG----CAGAGGATTTT---ATATACTCGAATGTAACGAAA--TATTGTTGTGCGCAA-GCACTA--ATATACAACTTTCAACAACGGATCTCTTGGCTCTCGCATCGATGAAGAACGCAGCGAAATGCGATAAGTAATGTGAATTGCAGAATTCAGTGAATCATCGAATCTTTGAACGCACCTTGCACCCTTTGGACTTCCAAAGGGTATGCTCGTTTGAGTGTCATTGTACTCTCACACTTCC-GATC--CTGGATTGGGAGCGGTGGACTTGGGT-TTGCTGCTTCCTTGTGGCTCACCTGAAATGCATTAGTGCATCTCTTGATTG-GACATAGTACGGCGTGATAAGTGTCTTCGCCGGCAC-----CTCAT-AGAG-GGTGGCCG-ATTG-GGAG-CTTGTGCTTCAAACCGTCTTC--GGACAACCCCTGACAACTTGACCTCAAATCGAGTAGGACTACCCGCTGAACTTAAGCATATCAATAAGCGGAGG
		</sequence>
		<sequence>
			<taxon idref="JF506810"/>
			-------------CCTGC-GGAGGATCATTAATGAT--TGAATGGTT-GCCTTCGGTGCTGGC--TC---TGCAAGTGCACGTTGGTGGC-TTTCA--TCCAATA-CCCTGTGAACCTTTGGCCTC-----TTGCT------AGCTT----CGG-CTGG----CAGAGGATTTT---ACACACTCGAATGTAATGAAA--TATTGTCGTGCGCAA-GCACTA--ATGTACAACTTTCAACAACGGATCTCTTGGCTCTCGCATCGATGAAGAACGCAGCGAAATGCGATAAGTAATGTGAATTGCAGAATTCAGTGAATCATCGAATCTTTGAACGCACCTTGCACCCTTTGGTATTCCGAAGGGTATGCTCGTTTGAGTGTCATTGTACTCTCACACTTCT-GATC--TTGATTCGGGAGCGGTGGACTTGGGT-TTGCTGCTTACCTGCAGCTCACCTCAAATGCGTCAGTGCATCTCTTGGTTG-GACATAGTACGGCGTGATAAGTATCTTCGCCGGCAC-----CTCGC-AGAG-GGTGGCCG-ATTG-GGAG-CTTGTGCTTCAAACCGTCTTC--GGACAATTTCTGACAACTTGACCTCAAATCGAGTAGGACTACCCGCTGAACTTAAGCATATC------------
		</sequence>
		<sequence>
			<taxon idref="JF691028"/>
			-----------------------------TAATGAAAT-TAA--GTCGGCCTTCTGTGCTGGTGG--CAACACATGTGCAYGTTGGT--CG---CAAATC-CACACACCTGTGCACCTTTGACTTTGGGACCTGCTTTGCTCTACACTGTY-GACCTGGGTCTTAAAGTATTTTCACACACTC-TTAATGTAATGGAATGTCT--CTGTGCTTAATGCGC--AAATMTACAACTTTCAACAACGGATCTCTTGGCTCTCGCACCGATGAAGAACGCAGCGAAATGCGATAAGTAATGTGAATTGCAGAATCCAGTGAATCATCGAATCTTTGAACGCACCTTGCACCCTGTGGTATTCCAGAGGGTACACCCGTTTGAGTGTCATTGTAATATCACTTCACC-AGGCTTTGA--CTGGYGGAGGTGGACCTGGGCCCTGCCATGTTATTATGGCTGGTCTAAAAAACATGAGTGCAACCTGCTGTTGCAGCGTC-TTCAGTGTGATAATTATCTTCATTGAACAAAGTTCCC-TAGGGAC-ACGCTTTCTTAG-CAGGCTCTGTGCTTTCAACCGTCCTT--GGACACTTTTTGACAACTTGACCTCAAATCGGGTGGGACTACCCGCTGAACTTAAGCATATCAATAAGCGGAGG
		</sequence>
		<sequence>
			<taxon idref="JF691108"/>
			--------------CTGC-GGAGGATCATTATTGAA---GAG--GTCCTCCGGCTTTGCGGCCGT---GGCGGATGCGCCCC---TT--TC---CACAAC-CAAACCCCTGTGCACATCCTTCTGGTGG--------------GTTT----GCGCCTGGGTCCC-----GGCTTTACCTCTTC-TATGTCT-ATAGAATGTCCAATCGTGT--CCTGTTA-ACAAATAACAACTTTCAACAACGGATCTCTTGGCTCTCGCATCGATGAAGAACGCAGCGAAATGCGATAAGTAATGTGAATTGCAGAATTCAGTGAATCATCGAATCTTTGAACGCACCTTGCGCCCTTTGGTATTCCGAGGGGTACACCCGTTTGAGTGTCATTGTAATCTCACTTCGAC-AACTTCTTG--TTGTTGGAGGTGGACTTGGACCCTGCTGTGTCACAATGGCTGGTCTGAAATGCATGAGTGCACCCTGCTGTAGCAGCGTC-TTCAGTGTGATAAGTATCTTCACTGATTCAAGCTCCCTGTGGGAC-ACGCTTGTCTGG-TGGGCTCTGTGCTTCTAACCGTCCAC--GGACAACT-TTGACAATTTGACCTCAAATCGGGTGGGACTACCCGCTGAACTTAAGCATATCAATAAGCGGAGG
		</sequence>
		<sequence>
			<taxon idref="JF691116"/>
			---------------TGC-GGAGGATCATTAATGAATT-CGA--ATCGGTCGTCTGTGCTGGTGG--CAACACATGTGCACGTCGAT--CG---TCATTC-CATTCTCCTTTCAATCTCCGAGTCTG---GTCACCTCGTG-GGCTCC----GCTCCAGCGCCT--GGT-ATTTCACCCACTC-TGGGTATTTGAAACGAAGACAT-------CTCATAT-AAACTATACAACTTTCAACAACGGATCTCTTGGCTCTCGCATCGATGAAGAACGCAGCGAAATGCGATAAGTAATGTGAATTGCAGAATTCAGTGAATCATCGAATCTTTGAACGCACCTTGCACCCTCTGGTATTCCGAAGGGTACGCCCGTTTGAGTGTCATTGTACTCTCARCCCTAC-AACTTTG----TTGTGCGGGTTGGACTTGGACCTCGTTGCGAT-CTGCGACCGGTCCGAAATGTATTAGCGTGTGTCTG--TTGTGACGTA-AACCGATTGTTAA---GTTTCATCGGGCTCGCTCT-T-CGAGGTCAAAGCACA---------------TGC--CAAACCCCCTTT-------ACTTTTGACAATTTGACCTCAAATCGGGTGGGATCACCCGCTGAACTTAA-------------------
		</sequence>
		<sequence>
			<taxon idref="JF691133"/>
			--------------------------CATTAATGAATT-AAA--GTCGGCCGTTGTTGCTGGTAGAACTCTGCATGTGCACACTGTT--CG---CAAATCCCACACACCTGTGCATCTATGACTCAAGG------TT---ACGA-----------CTG------AGAGTATTTTTTTACACTCTTGAATGTAACGGAATGTCTTTTTRTGCATAACGTAC-ATTATAAACAACTTTCAACAACGGATCTCTTGGCTCTCGCATCGATGAAGAACGCAGCGAAATGCGATAAGTAATGTGAATTGCAGAATTCAGTGAATCATCGAATCTTTGAACGCACCTTGCACCCTTTGGTATTCCGAAGGGTACGCCCGTTTGAGTGTCATTGTAATCTCACATTTT--GACTT--TA--TTGTTGAATGTGGACTTGGATGTTGCTGTTTTACTACGGCTCGTCTTAAATGTCTGAGTGTACCCTGC-TTTGCAGCGTA-TCAGGTGTAATAAATAT-TTCACCCGAGTTGGTC----CACGATC-GCGCTTTCTTAGTATGGCTCTATGCTTCAAACCGTCTTTACAGACAATTTCTGACAATTTGACCTCAAATCGGGTGGGACTACCCGCTGAACTTAA-------------------
		</sequence>
		<sequence>
			<taxon idref="JF691149"/>
			---------T-GACCTGCG-GAGGATCATTAACGAATCTAAA--GTCGGCCTCCAGTGCTGGTGG--TCACACATGTGCACGTTGGT--CG---CAAATC-CACACACCTGTGCATACTTGACTCTGAGCACCTTC-CAACCAACCT-GGTTGGACTGGTGCTC-GAGTATTTTCACACACTC-TGAATGGAATGGAATGTC-TATTTTGCATAACATGC-AAATGAAACAACTTTCAACAACGGATCTCTTGGCTCTCGCATCGATGAAGAACGCAGCGAAATGCGATAAGTAATGTGAATTGCAGAATTCAGTGAATCATCGAATCTTTGAACGCACCTTGCACCCTTTGGTTTTCCAAAGGGTACACCCGTTTGAGTGTCATTGTAATCTCACCCTCC--GACTCTTTG--TCGTGTGTTGTGGAATTGGATGCTGCCGTGTTGTGCCGGCTCATCTGAAATATCTGAGTACATCCTTGATTTGTGATGTG-TTCGGTGTGATAAA--TCTTCACCGGAATTGACCTT----GTGTC-ACACTCACTTACTATGGCTCTGTGCTTCCAATCGTCCCAGTGGACAACATCTGACATTTTGACCTCAAATCGGGTGGGACTACCCGCTGAACTTAA-------------------
		</sequence>
		<sequence>
			<taxon idref="JF691166"/>
			--------------------------CATTAGTGAATCTAAA--GTCGGCTTACTGTGCTGGTGG--AGACACATGTGCACGT-AGT--CG---CAAATT-CACAAACCTGTGCATTTATGACTCTGAGTGCCACTTTGCATGGCCTTGATTGGCTTGGTACTC-GAGTACTTTTACACACTCTTGAATGTAATGGAATGTC-GATTGTGCATAACGTAC-AAT-GAAACAACTTTCAACAACGGATCTCTTGGCTCTCGCATCGATGAAGAACGCAGCGAAATGCGATAAGTAATGTGAATTGCAGAATTCAGTGAATCATCGAATCTTTGAACGCACCTTGCACCCTTTGGTATTCCAAAGGGTACACCCGTTTGAGTGTCATTGTACTCTCACTACATTCGACTTTGGT--TGTTTGTATGTGGACTTGGATGCTGCTGTGATTTAACAGCTCATCTGAAATGCCTGAGTGTACCCCAC-TTTGTGGCGTA-TTCGGTGTGATAA--ATCTTCACCGGAGTTGATCCTT-TTGGGTC-GCGTCTGTATAGTGTGGCTCTATGCTTCCAACCGTCCTTAGGGACAATCCTTGACAATTTGACCTCAAATCGGGTGGGACTACCCGCTGAACTTAA-------------------
		</sequence>
		<sequence>
			<taxon idref="JF690992"/>
			----------------------------TTAACGAATGACAA--GTCGGTCYTCTGTGCTGGTGG--CAACACATGTGCACGTTGAC--TG---CAAATC-CACACACCTGTGCACCTTTGACTTTGGGATCCGCCATGCCCGGCTCTGTT-GGCCTGGGTCTTGAGGTATTTTTACATACGCTTGCATGTATTGGAATGTCT--CTGTGCATAATGCGC--AAATAAACAACTTTCAACAACGGATCTCTTGGCTCTCGCATCGATGAAGAACGCAGCGAAATGCGATAAGTAATGTGAATTGCAGAATTCAGTGAATCATCGAATCTTTGAACGCACCTTGCACCCTTTGGTATTCCGAGGGGTACGCCCGTCTGAGTGTCATTGTAATCTCACTCCCCT-AGCCTTTTG--GCCTGGGAGGTGGACTTGGACTCTGCCGTGTCACCRTGGCTGGTCTAAAATGCATGAGTGTACCCTGCTGTTGCAGCGTC-TTCAGTGTGATAAGCATCCTCACTGGACAAAGTTCCC-TTAGGAC-ACGCACGCA-AG-TGGGCTCTGCGCTTCTAACAGTCCCGTGGGAC-AGCTTTGACAACTTGACCTCAGATCGGGTGGGACTACCCGCTGAACTTAA-------------------
		</sequence>
		<sequence>
			<taxon idref="JF691222"/>
			TTCCGTAGGTGAACCTGCGGAAGGATCATTAGTGAAACACAA--GTCGGTTGTTTGTGCTGGTGG--AAACACATGTGCATGACGGC--CG---CAAATC-CACACACCTGTGCACCTTTGACTGTGGGATTCGCTTTGCTTGACATTGCC-GACTGGAGTCTCATGGTATTTTTACACACGC-TAAA-GTAATGGAATGTCT--T--TGCATAATGCAT--ATGAAAACAACTTTCAACAACGGATCTCTTGGCTCTCGCACCGATGAAGAACGCAGCGAAATGCGATAAGTAATGTGAATTGCAGAATTCAGTGAATCATCAAATCTTTGAACGCACCTTGCACTCTTTGGTATTCCAAAGAGTACGCCCGTTTGAGTGTCATTGTAATCTCACCTCTAC-AACTTTTTG--ATGTGGAAAGTGGATGTGGGCCTCGTTGTGTAATAACAACTGGCCTGAAATGGATGAGTGTACCCTGCTGCTGCTGCGT--TTCAGTGTGATAAGTATCTTCACTGATAAAAGTTCCT-TTGGGAC-ACGATTGCAAAG-TGGGCTCTGCGCTTCCAACTGTCTGTATGGACAATACTTGACAATTTGGCCTCAAATCGGGTGGGACTACCCGCTGAACTTAAGCATATCAATAAGCGGAGG
		</sequence>
		<sequence>
			<taxon idref="JF691010"/>
			----------------------------TTAATGAATTTCAA--GTCGGCYGTCTGTGCTGGTGG--CAACACATGTGCACGTCGGC--CG---CAAATC-CACACACYTGTGCACTTTTGACTTTGGGATCCGCTGCGCTTGGCTCTGCT-GGCCTGGGTCTCAGAGTACTTTTATATACTCTTGAATGTRATGGAATGTCY--CTGTGCTTAAYGCRC--AAATATACAACTTTCAACAACGGATCTCTTGGCTCTCGCATCGATGAAGAACGCAGCGAAATGCGATAAGTAATGTGAATTGCAGAATTCAGTGAATCATCGAATCTTTGAACGCACCTTGCACCCTTTGGTATTCCGAGGGGTACACCCGTTTGAGTGTCATTGTAATCTCACTTYGAC-GACTTTTTG--TTGTTGGAGGTGGACTTGGACCCTGCTGTGTCACAACGGCTGGTCTSAAATGCATGAGTGCACCCTGCTGTAGCAGCGTC-TTCAGTGTGATAAGTATCTTCACTGATTCAAGCTNCC-TTGGGAC-ACGCTTGTCTGG-TGGGCTCTGTGCTTCTAMCCGTCTGCATGGACAACTCTTGACAATTTGACCTCAAATCGGGTGGGACTACCCGCTGAACTTAAGCATATCAATAAGCGGAGG
		</sequence>
		<sequence>
			<taxon idref="JF691443"/>
			----------------------------TTAATGAAATACAA--GTCGGTCATCTGTGCTGGTGG--AAACACATGTGCACGTTGAT--CG---CAAATC-CACACACCTGTGCACCTCTGACTCTGGGCTTCGCTTTGCTTGACCT-GTT-GGCCTGAACCTTGGGGTATTTTTACAAACTC-TGAATGCGATGGAATGTCT--ATGTGCATAATGCGC--AAAAATACAACTTTCAACAACGGATCTCTTGGCTCTCGCACCGATGAAGAACGCAGCGAAATGCGATAAGTAATGTGAATTGCAGAATTCAGTGAATCATCGAATCTTTGAACGCACCTTGCACCCTTTGGTATTCCGAGGGGTACACCCGTTTGAGTGTCATTGTAATCTCACTCCCTC-AACTT-TTG--TTGTTGGATGTGGACTTGGACTCTGTTGTGTCACAACAACTGGTCTTAAATGGATGAGTGCACCCTGCTGTTGCAGCGTC-TTCAGTGTGATAAGCATCTTCACTGGAATCAAGTTCT-AAGGGAC-ACGTGTGCATTG-CAGGCTCTGTGCTGGCAACCGTCTTT--GGACAATCCTTGACAATTTGACCTCAGATCGGGTGGGATTACCCGCTGAACTTAAGCATATCAATAA-------
		</sequence>
		<sequence>
			<taxon idref="JF691462"/>
			-------GC----------GGAGGATCATTAATGAATCACAA--GTCGGTCTTCTGTGCTGGTGG--AAACACATGTGCACGTTGAT--CG---CAAATC-CACACACCTGTGCACCTTTGACTTTGGGATCCGCTGTGCCCGGCTCTGTT-GGCCTGGGTCTTGAGGTATTTTTACACACACTTGTATGTATTGGAATGTCT--CTGTGCATAATGCAC--AAATAAACAACTTTCAACAACGGATCTCTTGGCTCTCGCACCGATGAAGAACGCAGCGAAATGCGATAAGTAATGTGAATTGCAGAATTCAGTGAATCATCGAATCTTTGAACGCACCTTGCACCCTTTGGTATTCCGAGGGGTACGCCCGTTTGAGTGTCATTGTAATCTCACTCCAAC-AGCCTTTGG--CTGTGGGAGGTGGACTTGGACTTTGCTGTGTTGCTACAGCTGGTCTGAAATGCATGAGTGTACCCTGCTGTTGCAGCGTC-TTCAGTGTGATAAGCATCCTCACTGGACAAAGTTCCC-TCGGGAC-ACGCATGTGCAG-TGGGCTCTACGCTTCCAACCGTCCTGTGGGACAGCCTTTGACAATTTGACCTCAAATCGGGTGGGACTACCCGCTGAACTTAAGCATATCAATAAGCGGAGG
		</sequence>
		<sequence>
			<taxon idref="JF691073"/>
			---------GTGACCTGCGG-AGGATCATTAATGAACACCAA--GTCGGTCGTCTGTGCTGGTGG--CAACACATGTGCACGTCGGC--CG---CAAATC-CACACACCTGTGCACTTTTGACTTTGGGATCCGCTGTGCTTGGCTCTGCT-GGCCTGGGTCTCAGAGTACTTTTATATACTCTTGAATGTAATGGAATGTCT--CTGTGCTTAACGCGC--ATCTATACAACTTTCAACAATGGATCTCTTGGCTCTCGCATCGATGAAGAACGCAGCGAAATGCGATAAGTAATGTGAATTGCAGAATTCAGTGAATCATCGAATCTTTGAACGCACCTTGCACCCTTTGGTATTCCGAGGGGTACACCCGTTTGAGTGTCATTGTAATCTCACTCCGAC-GACCATTTG--TTGTTGGAGGTGGACTTGGACCCTGCCGTGTCACAATGGCTGGTCTGAAATGCATGAGTGCACCCTGCCATAGCAGCGTC-TTCAGTGTGATAAGTATCTTCACTGATCCAAGTTTCC-TTGGAAC-ACGCTTGTCTGG-TGGGCTCTGGGCTTCTAACCGTCCCCATGGACAACTCTTGACAATTTGACCTCAAATCGGGTGGGATTACCCGCTGAACTTAA-------------------
		</sequence>
		<sequence>
			<taxon idref="JF748113"/>
			TTCCGTAGGTGAACCTGCGGAAGGATCATTATTGATTGCGAATGGTT-GTCTGCAGTGCTGGCAGTCT--GGCAAGTGCACGTAGACAGC-TTTCA--TCCAATACCCCTGTGAACCTTTGGCCTC-----TTGCT------AGCTT----CGG-CCGG----CGGAGGA-TTTTACACATACTCGCATGTAATGAAA-TTATTGTTGTGCACAA-GCACTA--CTATACAACTTTCAACAACGGATCTCTTGGCTCTCGCATCGATGAAGAACGCAGCGAAATGCGATAAGTAATGTGAATTGCAGAATTCAGTGAATCATCGAATCTTTGAACGCACCTTGCACCCTTTGGTATTCCGAAGGGTATGCTCGTTTGAGTGTCATTGTACTCTCACACTTCC-GATTGTTTGGATCGGGAGCGGTGGACTTGGGTGTTGCTGCTTTACTGTGGCTCACCTTAAATGCAGTAGTGCAACTCTCGGTTG-GACATAGTACGGCGTGATAAGTGTCTTCGCCGGCAC-----CTCA-CAGAG-GGTGGCTG-ATCG-GGAGCTCTGTGCTTCAAACCGTCTTC--GGACAACAACTGACAACTTGACCTCAAATCGAGTAGGACTACCCGCTGAACTTAAGCATA--------------
		</sequence>
		<sequence>
			<taxon idref="JF906112"/>
			----GGGGGT----------------------------GAAA--GTCGGCCGTCTGTGCTGGTGG--TACCACATGTGCACGTCGGT--CG---CAAATC-CACACACCTGTGCACCTTTGACTTTGGGACCCGCTC---TTGGT--TGAG-CACATGGGTCTCAGAGTACTTTTACACACGC-TGAATGTAATGGAATGTCT--TTGTGCTTAACGCGC--ATATATACAACTTTCAACAACGGATCTCTTGGCTCTCGCACCGATGAAGAACGCAGCGAAATGCGATAAGTAATGTGAATTGCAGAATTCAGTGAATCATCGAATCTTTGAACGCACCTTGCACCCTTTGGTATTCCGAAGGGTACACCCGTTTGAGTGTCATTGTAATCTCACTTCGAC-GACTTTTGG--TCGCTGGAGGTGGACCTGGACCTTGCCGTGTCACAGCGGCTGGTCTGAAATGCATGAGTGCACCCTGCTGTTGCAGCG--TCTCAGTGTGATAAGCATCTTCACTGAACAAGCTCCTCGTGTGGAC-ACGTCTGTGTTG-TGGGCTCTGCGCTTCCAACCGTCTCTGCGGACAATCCTTGACAATTTGACCTCAAATCGGGTGGGACTACCCGCTGAACTTAAGCATATCAATAGCGGGAAG
		</sequence>
		<sequence>
			<taxon idref="JF912454"/>
			---------T----------------------------TGAACGGTC-GCCTCCTGTGCTGGCCGCCCGGGTACTGTGCACGCTGGTGGC-TTTCA--TCCAACACCCCTGTGCACATTTGACCTT-----GCGCT------GGCTC----CGG-CTGG----CACGAGGGATTTACACAAACTCGCATGTAATGAAATCTATCGCTGTGCGCAA-GCACAA--ATGTACAACTTTCAACAACGGATCCCTTGGCTCTCGCATCGATGAAGAACGCAGCGAAACGCGATAAGTAATGTGAATTGCAGAATTCAGTGAATTATCGAATCTTTGAACGCACCTTGCACCCTTTGGTATTCCGAAGGGTATGCTCGTTTGAGTGTCATTGTACTCTCACACTCTT-CCTGTTTGCGACGGGGAGCGGTGGACTTGGATGTTGCTGCTTGACCGCGGCTCATCTGAAATGCATTAGTGCACCGTTGGGTTG-GGCATAGTACGGCGTGATAAGTATCTTCGCCGGCAC-----CTCGCAAGAG-GGTGTTCG-ATCCTTCCGCTCTGCGCTCCAAACCGTCTCC--GCGCGGGGAC----AATAT--------------------------------------AT---------------
		</sequence>
		<sequence>
			<taxon idref="JF960828"/>
			-----------------------------TATCGATTATAAATCGTT-GACGTAAGTGTTGGC--TCC--GGCAAGTGCACGCTGGTCAC-TTGCA--TCCAACACCCTTGTGTACCTTTGTCCTC-----TTGCA------AGTTT----GGG-TTCG----CAGAGGATTTATACACAAACTCGAATGTAATGAAAAACTTTGTTGTGCGCAA-GCACCA--ATGTACAACTTTCAACAACGGATCTTTTGGCTCTTGCATTGATGAAGAACGCAGAGAAATGTGATAAGTAACGTGAATTGCAGAATTCAGTGAATCATCGAATCTTTGAACGCACCTTGCACCCTTTGGTATTCCGAAGGGTATGCTCGTTTGAGTGTCATTGTACTCTCACACTCTC-CAATT--TGGTTTGGGAGTTGTGGACTTGGGTGTTGCTCATTCACTGTGGCTCACCTCAAATGGGGTAGTACAACTCTTGGTTA-GCCATAAAACGGGGTGATAAGCCTTTTCGCTGT-GC-----CTCGCAAGAG-GGTGCCTA-ATCG-GGAGTCCCG-GCTTCACACGCCCTTC--CCCCAATCT-TGACTAGGTGACCTCAGATCATGTACG-------------------------------------
		</sequence>
		<sequence>
			<taxon idref="JN168754"/>
			--------------------------CATTATTGATTCTGAATCGTT-GCCTTTGGTGCTGGC--TTC--GGCATGTGCACACTGGTGAC-TTTCA--TCCACTACCCTTGTGAACCCTTTGCCTC-----TTGCT------GGCTT----TGG-CTGG----CAGAGGATTTTTACCTTCACTCGAATGTAATGAAACCTATTATTGTGCGCAA-GCACTA--ATGTACAACTTTCAACAACGGATCTCTTGGCTCTCGCATCGATGAAGAACGCAGCGAAATGCGATAAGTAATGTGAATTGCAGAATTCAGTGAATCATCGAATCTTTGAACGCACCTTGCACCCTTTGGTATTCTGAAGGGTATGCTCGTTTGAGTGTCATTGTACTCTCACACTCTT-CAATCTTTGGATTGGGAGCGGTGGACTTGGGTGTTGCCGCTTTACTGTGGCTCACCTCAAATGCATTAGTGCAACTCTTAGGTA-GACATAGTACGGCGTGATAAGTATCTTCGCCGGCAC-----CTCGCATGAG-GGTGGCTA-AATG-AGAGCTCTGTGCTTCAAACTGTCTTT--GGACAATCTCTGAC-ACTTGGCCTCAAATCGAGTAGGACTACCCGCTGAACTTAAGCATATCAATAAGCGGAGG
		</sequence>
		<sequence>
			<taxon idref="JN168755"/>
			--------------------------CATTATTGATTGTGAATGGTC-ATCTCCTGTGCTGGC--TTC--TGCAAGTGCACGCTGGTGAC-TTTCA--TCCAACACCCTTGTGAACCTTTGGCCTC-----TTGCT------AGCCT----CGG-CTCG----CAGAGGATTATTACACAATCTCGAATGTAATGAAGACCCTTGATGTGCGCAA-GCACTA--ATATACAACTTTCAACAACGGATCTCTTGGCTCTCGCATCGATGAAGAACGCAGCGAAATGCGATAAGTAATGTGAATTGCAGAATTCAGTGAATCATCGAATCTTTGAACGCACCTTGCACCCTTTGGCATTCCGAAGGGTATGCTCGTTTGAGTCTCATTGTACTCTCACACTTCT-AATCTTTTGGATTGGGAGCGGTGGACTTGGGTGTTGCTGCTTTACCGTGGCTCACCTCAAATCTGTTAGTGCAACTCTTGGTTG-GACATAGTACGGCGTGATAAGTATCTTCGCCGTCAC-----CTCGAAAGAG-GGTGGCCA-GTTG-GGAGCTCTGTGCTTCAAACTGTCTTT--GGACAATATCTGACAACTTGAGCTCAAATCGAGTAGGACTACCCGCTGAACTTAAGCATATCAATAAGCGGAGG
		</sequence>
		<sequence>
			<taxon idref="JN168757"/>
			-------GC----------GGAGGATCATTAATAATTGTGAATCGTT-GCCTTTGGTGCTGGC--CCC--GGCATGTGCACACTGGTGAC-TTTCA--TCCAATACCCTTGTGAACCCTTTGCCTC-----TTGCT------GGCTT----TGG-CTGG----CAGAGGATTTTTACA-CAACTCGAATGTAATGAAACCTATTATTGTGCGCAA-GCACTA--ATGTACAACTTTCAACAACGGATCTCTTGGCTCTCGCATCGATGAAGAACGCAGCGAAATGCGATAAGTAATGTGAATTGCAGAATTCAGTGAATCATCGAATCTTTGAACGCACCTTGCACCTTTTGGTATTCCGAAGGGTATGCTCGTTTGAGTGTCATTGTACTCTCACACTCTTCGATCCTTTGGATTGGGAGTGGTGGACTTGGGTGTTGCCGCTTTACTGTGGCTCATCTCAAATGCAGTAGTGCAACTCTTAGTTG-GACATAGTACGGCGTGATAAGTATCTTCGCCGGCAC-----CTCGCTTGAG-GGTGGCTA-ATTG-AGAGCTCTGTGCTTCAAACCGTCTTC--AGACAATCACTGACAACTTGGCCTCAAATCGAGTAGGACTACCCGCTGAACTTAAGCATATCAATAAGCGGAGG
		</sequence>
		<sequence>
			<taxon idref="JN168756"/>
			-------------------------------ATGATTGTGAATCGTC-ACCTCCTGTGCTGGTG-TCT--GGCAAGTGCACGTTGGTGGC-TTTCA--TCCAATACCCCTGTGAACCTTTGGCCTC-----TCGCT------GGCTT----CGG-CTGG----CAGAGGATTTT--TACATACTCGAATGTAATGAAAGCCCTTGTTGTGCGCAA-GCACTA--ATGTACAACTTTCAACAACGGATCTCTTGGCTCTCGCATCGATGAAGAACGCAGCGAAATGCGATAAGTAATGTGAATTGCAGAATTCAGTGAATCATCGAATCTTTGAACGCACCTTGCACCCTTTGGTATTCCGAAGGGTATGCTCGTTTGAGTGTCATTGTACTCTCACACTCTC-TAATTTTCGGATTGGGAGTGGTGGACTTGGGTGTTGCCGCTTCACTGTGGCTCACCTCAAATGTGTTAGTGCAACTGTTGATTA-GACATAGTACGGCGTGATAAGTGTCTTCGCCGGCAC-----CTCACAAGAG-GGTGGCTA-ATCA-GGAGCTCTGTGCTTCAAACTGTCTCT--GGACAATCTTTGACAACTTGACCTCAAATCGAGTAGGACTACCCGCTGAACTTAAGCATATCAATAA-------
		</sequence>
		<sequence>
			<taxon idref="JN704835"/>
			TTCCGTAGGTGAACCTGCGGAAGGATCATTAATGAAACTAAA--GTCGGCTTTCTGTGCTGGTGG--TCACACATGTGCACGTTGGT--CG----CAATC-CACACACCTGTGCACTTTTGACTCTGAGCACCGCCC---AGGGCTC-ATCGGACCCGGTACTC-GAGTA-CTTTACACACTC-TGAATGTAATGGAATGTCA--CTGTAC--AATGTAC-ACTATAAACAACTTTCAACAACGGATCTCTTGGCTCTCGCATCGATGAAGAACGCAGCGAAATGCGATAAGTAATGTGAATTGCAGAATTCAGTGAATCATCGAATCTTTGAACGCACCTTGCGCCCTTTGGTATTCCGAAGGGCACGCCCGTTTGAGTGTCATTGTAATCTCACTTCAAC-AACTT-TTG--TTGTGGAATGTGGACTTGGATGTTGTCGTGTT-CAACGACTCGTCTCAAATGCCTGAGTGTACCCTGC-TTTGCAGCGTA--TCAGTGTGATAAACATCTTCACTGTTA--AGTC-TT-C--GGAC-ACGCTTGTATCG-TGGGCTCTATGCTTCGAACCGTCTTT--GGACAATCTCTGACAATTTGACCTCAAATCGGGCGGGACTACCCGCTGAACTTAAGCATATCAATAAGCGGAGG
		</sequence>
		<sequence>
			<taxon idref="EF027386"/>
			---------------------AGGATCATTAATGATTGCGAATGGTC-GCCTTCAGTGCTGGN--TNCGGAGCAGGTGCACGTTGGTGGC-TT-CA--TCCAATTCNCTTGTGAACCTTTGGCCTC-----TTGCT------AGCTT----CGG-CTGG----CAGAGGATTTT-ACACATACTCGAATGTAATGAAAACTATTGTTGTGCGCAA-GCACTA--ATATACAACTTTCAACAACGGATCTCTTGGCTCTCGCATCGATGAAGAACGCAGCGAAATGCGATAAGTAATGTGAATTGCAGAATTCAGTGAATCATCGAATCTTTGAACGCACCTTGCACCCTTTGGAATTCCAAAGGGTATGCTCGTTTGAGTGTCATTGTACTCTCACACTCCCTGATC-TTTGGATTGGGAGTGGTGGACTTGGGTGTTGCTGCTTTCTTGTAGCTCACCTCAAATACATCAGTGCACCTCTTAATTG-GACATAGTACGGCGTGATAAGTGTCTTCGCCGGCAC-----CTCGTAAGAG-GGTGGCCG-ATTG-GGAGCTCTGTGCTTCAAATCGTCTTC--GGACAATTC-----------------------------------------------------------------
		</sequence>
		<sequence>
			<taxon idref="JN887997"/>
			------------------CGAAGGATCATTAGTGATTTCGAAATGTT-ACTCTCTGTGCTGGC--TC----GCATGTGCACATTAGTGAC-TTTCA--TCCAACACCCTTGTGAACCTTTAGCCTT-----GCGTT------GGTTT----CGG-CCGG----CGAAGGATTTTTACACATACTCGAATGTAATGAAA-ATGGTATTGTGCACAT-GCACTA--ATGTACAACTTTCAACAACGGATCTCTTGGCTCTTGCATCGATGAAGAACGCAGCGAAATGCGATAAGTAATGTGAATTGCAGAATTCAGTGAATCATCGAATCTTTGAACGCACCTTGCACCCTTTGGTATTCCGAAGGGTATGCTCGTTTGAGTGTCATTGTACTCTCACACTCTCCGATTTTTCAGATCGGGAGCGGTGGACTTGGATGTTGCTGCTTTGTTGTGGCTCATCTCAAATGCCTTAGTGCAACTCT-ACTTG-GACATAGTACAGCGGGATAAGTATCTTCGCTGGCAA-----CTCGCAAGAG-AATGTCTA-ATTC-GGAGCTCTGTGCTTCGAACTGTCTTT--TGACTATCTCT---------------------------------------------------------------
		</sequence>
		<sequence>
			<taxon idref="JF691172"/>
			-----------------GCGGAGGATCATTAGTGAAACTAAA--GTCGGCTTACTGTGCTGGTGG--AGACACATGTGCACGTTAGT--CG---CAAATC-CACACACCTGTGCATCTATGACTCTGAGTGCCGCTTTGCATGGCCTTGACCGGCCTGGCGCTC-GAGTACTTTCACACA--CTTGAATGTAACGGAATGTCTTGTTGTGCGTAATGTAC-AAACGAAACAACTTTCAACAACGGATCTCTTGGCTCTCGCATCGATGAAAAACGCAGCGAAATGCGATAAGTAATGTGAATTGCAAAATTCAGTGAATCATCGAATCTTTGAACGCACCTTGCACCCTTTGGTATTCCAAAGGGTACACCCGTTTGAGTGTCATTGTAATCTCACTACGATTGACTCTTTC--TTTCCGTATGTGGACTTGGATGTTGTCGTGAT-TAACGACTCGTCTGAAATGCCTGAGTGTACCCCGC-TTTGCGGCGTA-TTCGGTGTGATAC--ATCTTCACCGGAGTTGATCCTT-TTGGGTC-GCGTCCGTATAGTGTGGCTCTATGCTTCCAACCGTCTTTTGAGACAATCTCTGACAATTTGACCTCAAATCGGGTGGGACTACCCGCTGAACTTAA-------------------
		</sequence>
		<sequence>
			<taxon idref="JQ272430"/>
			TTCCGTAGGTGAACCTGCGGAAGGATCATTAGTGAAACTAAA--GTCGGCTTACTGTGCTGGTGG--AGACACATGTGCACGTTAGT--CG---CAAATC-CACACACCTGTGCATCTATGACTCTGAGTGCCGCTTTGCATGGCCTTGACCGGCCTGGCGCTC-GAGTACTTTCACACACTCTCGAATGTAACGGAATGTCTTGTTGTGCGTAATGTAC-AAACAAAACAACTTTCAACAACGGATCTCTTGGCTCTCGCATCGATGAAGAACGCAGCGAAATGCGATAAGTAATGTGAATTGCAGAATTCAGTGAATCATCGAATCTTTGAACGCACCTTGCACCCTTTGGTATTCCGAAGGGTACACCCGTTTGAGTGTCATTGTAATCTCACTACGATCGACTCTTTC--TTTCTGTATGTGGACTTGGATGTTGTCGTGAT-TAACGACTCGTCTGAAATGCCTCAGTGTACCCCGC-TTTGCGGCGTA-TTCGGTGTGATAC--ATCTTCACCGGAGTTGATCCTT-TTGGGTC-GCGTCTGTATAGTGTGGCTCTATGCTTCCAACTGTCTGTTGAGACAACCTCTGACAATTTGACCTCAAATCGGGTGGGACTACCCGCTGAACTTAAGCATATCAATAAGCGGAGG
		</sequence>
		<sequence>
			<taxon idref="JQ318607"/>
			TTCCGTAGGTGAACCTGCGGAAGGATCATTATTGATTGCGAATCGTT-GCCTTCTGTGCTGGCAGTCT--GGCAAGTGCACGTCGGTGGC-TTTCA--TCCAATA-CCCTGTGAACCTTTGGCCT------TTGCT------AGCTT----CGG-CCGG----CAGAGGAA-TTTACACACACTCGAATGTAATGAAGTCTATTGTCGTGCGCAA-GCACTA--ATGTACAACTTTCAACAACGGATCTCTTGGCTCTCGCATCGATGAAGAACGCAGCGAAATGCGATAAGTAATGTGAATTGCAGAATTCAGTGAATCATCGAATCTTTGAACGCACCTTGCACCCTTTGGCATTCCGAAGGGTATGCTCGTTTGAGTGTCATTGTACTCTCACACTCCC-GATGCTTGGAAACGGGAGCGGTGGACTTGGGTGTTGCTGCTT-ACCGTGGCTCGCCTTAAATGGAGTAGTGCAACTCTTGGTTG-GACATAGTACGGCGTGATAAGTGTCTTCGCCGGCGC-----CTCACGTAGA-GGTGGCCG-ATCG-GGAGCTCTGTGCTTCAAACCGTCTTC--GGACAACAACTGACAACTTGACCTCAAATCGAGTAGGACTACCCGCTGAACTTAAGCATATCAATAAGCGGAGG
		</sequence>
		<sequence>
			<taxon idref="FJ266735"/>
			TTCCGTAGGTGAACCTGCGGAAGGATCATTATTGATTGTAAACGGTT-GCCTTCTGTGCTGGC--TTC--TGCAAGTGCACGTCGGTGAC-TTTTAT-TCCAATACCCTTGTGAACCTTTGGCCTC-----TTGCT------AGCTT----CTG-CTGG----CAGAGGATTCTCATACAAACTCGAATGTAATGAAA-CTCTTGTTGTGCACAA-GCACTA--CTATACAACTTTCAACAACGGATCTCTTGGCTCTCGCATCGATGAAGAACGCAGCGAAATGCGATAAGTAATGTGAATTGCAGAATTCAGTGAATCATCGAATCTTTGAACGCACCTTGCACCCTTTGGCATTCCGAAGGGTATGCTCGTTTGAGTGTCATTGTACTCTCACACTTCT-GATC--TTGCATTAGGAGCGGTGGACTTGGGT-TTGCTGCTTTACCGTAGCTTACCTTAAATGGGTTAGTGCAACTCTTGGTTG-GACATAGTACGGCGTGATAAGTATCTTCGCCGGTGC-----CTCGCAAGAG-GGTGGCCG-ATCG-GGAT-GTTGTGCTCCAAACCGTCT------------------------------------------------------------------------------
		</sequence>
		<sequence>
			<taxon idref="AB831808"/>
			---------------------------ATTAATGATTGCGAATGGTC-ACCTTCAGTGCTGGC--TCGAGAGCAAGTGCACGTTGGTGGC-TTTCA--TCCAATTCCCCTGTGAACCTTTGGCCTC-----TTGCT------AGCTT----CGG-CAGG----CAGAGGATTTT-ACATATACTCGAATGTAATGAAACCTATTGTTGTGCGCAA-GCACTA--CTATACAACTTTCAACAACGGATCTCTTGGCTCTCGCATCGATGAAGAACGCAGCGAAATGCGATAAGTAATGTGAATTGCAGAATTCAGTGAATCATCGAATCTTTGAACGCACCTTGCACCCTTTGGCGCTCCAAAGGGTATGCTCGTTTGAGTGTCATTGTACTCTCACACTCTCTGATC-TTTGGATTGGGAGCGGTGGACTTGGGTGTTGCTGC-TTCTTGTGGCTCACCTGAAATGCATCAGTGCATCTCTTGATTG-GACATAGTACGGCGTGATAAGTGTCTTCGCCGGCAC-----CTCATAAGAG-GGTGGCCG-ATCG-GGAGCTCTGTGCTTCAAACCGTCTTC--GGACAACCCTTGACAACTTGACCTCAAA----------------------------------------------
		</sequence>
		<sequence>
			<taxon idref="EU668224"/>
			TTCCGTAGGTGAACCTGCGGAAGGATCATTAATGATTGCGAATGGTC-ACCTTCAGTGCTGGC--TCGAGAGCAAGTGCACGTTGGTGGC-TTTCA--TCCAATTCCCCTGTGAACCTTTGGCCTC-----TTGCT------AGCTT----CGG-CTGG----CAGAGGATTTT-ACATATACTCGAATGTAACGAAAACTATTGTTGTGCGCAA-GCACTA--ATATACAACTTTCAACAACGGATCTCTTGGCTCTCGCATCGATGAAGAACGCAGCGAAATGCGATAAGTAATGTGAATTGCAGAATTCAGTGAATCATCGAATCTTTGAACGCACCTTGCACCCTTTGGCGCTCCAAAGGGTATGCTCGTTTGAGTGTCATTGTACTCTCACACTCTCTGATC-TTTGGATTGGGAGCGGTGGACTTGGGTGTTGCTGC-TTCTTGTGGCTCACCTGAAATGCATTAGTGCATCTCTTGATTG-GACATAGTACGGCGTGATAAGTGTCTTCGCTGGCAC-----CTCATAAGAG-GGTGGCCG-ATTG-GGAGCTCTGTGCTTCAAACCGTCTTC--GGACAACCCCTGACAACTTGACCTCAAATCGAGTAGGACTACCCGCTGAACTTAAGCATATCAATA--------
		</sequence>
		<sequence>
			<taxon idref="FJ196968"/>
			---------------------AGGATCATTAATGATTGCGAATGGTC-ACCTTCAGTGCTGGC--TCGAGAGCAAGTGCACGTTGGTGGC-TTTCA--TCCAATTCCCCTGTGAACCTTTGGCCTC-----TTGCT------AGCTT----CGG-CGGG----CAGAGGATTTT-ACATATACTCGAATGTAATGAAAACTATTGTTGTGCGCAA-GCACTA--ATATACAACTTTCAACAACGGATCTCTTGGCTCTCGCATCGATGAAGAACGCAGCGAAATGCGATAAGTAATGTGAATTGCAGAATTCAGTGAATCATCGAATCTTTGAACGCACCTTGCACCCTTTGGCGCTCCAAAGGGTATGCTCGTTTGAGTGTCATTGTACTCTCACACTCTCTGATC-TTTGGATTGGGAGCGGTGGACTTGGGTGATGCTGC-TTCTTGTGGCTCACCTAAAATGCATCAGTGCATCTCTTGATTG-GACATAGTACGGCGTGATAAGTGTCTTCGCCGGCAC-----CTCATAAGAG-GGTGGCCG-ATCG-GGAGCTCTGTGCTTCAAACCGTCTTC--GGACAACCCTTGACAACTTGACCTCAAATCGAGTAGGACTACCCGCTGAACTTAAGCATATCAATAAGCGGAGG
		</sequence>
		<sequence>
			<taxon idref="JQ347196"/>
			TTCCGTAGGTGAACCTGCGGAAGGATCATTAGTGATTTTGAAATGTT-ACTTTTTGTGCTGGC--TCC--GGCATGTGCACATTGGTGAC-TTTCA--TCCAACACCCTTGTGAACCCTTGGCCTT-----GCGTC------GGTTT----CGG-CTGG----CGGAAGGATTTTACACATACTCGAATGTAATGAAA-ATATTATTGTGCACAA-GCACTA--ATGTACAACTTTCAACAACGGATCTCTTGGCTCTCGCATCGATGAAGAACGCAGCGAAATGCGATAAGTAATGTGAATTGCAGAATTCAGTGAATCATCGAATCTTTGAACGCACCTTGCACCCTTTGGTATTCCGAAGGGTATGCTCGTTTGAGTGTCATTGTACTCTCACACTCTCCGAT--TTTAGATCGGGAGTAGTGGACTTGGATGTTGCTGCTTTGTTGTGGCTCATCTCAAATGTCTTAGTGCAACTCT-GCTTG-GACATAGTACAGCGTGATAAGTATCTTCGCTGGCCT-----CTCACAAGAG-AATGTCCA-ATTC-GGAGCTCTGTGCTTCAAATTGTCTTT--GGACTATCTTTGACAACTTGACCTCAAATCGAGTAGGACTACCCGCTGAACTTAAGCATATCAATAAACGGAGG
		</sequence>
		<sequence>
			<taxon idref="GU180319"/>
			-------------------------------ATGATTTTGATTTGTT-ACCTTCTGTGCTGGC--TCC--GGCATGTGCACGTTGGTGAC-TTTCA--TGCAATACCCTTGTGAACCTTTGGCCTC-----ATGCC------GGCTT----TGG-CTGG----CAGAGGA--TTTACACAAACTTGAATGTAACAGAAAAAATTGTTGTGCGCAA-GCACGA--ATGTACAACTTTCAACAACGGATCTCTTGGCTCTCGCATCGATGAAGAACGCAGCGAAATGCGATAAGTAATGTGAATTGCAGAATTCAGTGAATCATCGAATCTTTGAACGCACCTTGCACCCATTGGTATTCCAAAGGGTATGCTCGTTTGAGTGTCATTGTACTCTCACACTCT-------ATTAAATTTGGAGAAGTGGACTTGGGTGTTGCCGCTTTGCTGTGGCTCATCTTAAATGTGCTAGTGCAACTCATGGTTG-GATATAGTACAGCGTGATAAGTATCTTCGCTGGCAC-----CTCATAAGAG-GGTGTCCG-ATTG-GGAGCTCTGTGCTTCAAACTGTCCTG--GGACAATCTCTGACAACTTGGCCTCAAATCGAGTAGGACTACCCGCTGAACTTAAGCATATA------------
		</sequence>
		<sequence>
			<taxon idref="FJ378744"/>
			TTCCGTAGGTGAACCTGCGGAAGGATCATTATTGATTGCGAATCGTT-GCCTTTGGTGCTGGCGGTTT--GGCAAGTGCACATTGGTGAC-TTTCA--TCCAATA-CCCTGTGCACCTTTGGCCTC-----TTGTT------AGCTT----CGG-CCGG----CAGAGGA-TTTTACACAAACCCGAATGTAATGAAATTTATTGTCGTGCGCAA-GCACTA--ATGTACAACTTTCAACAACGGATCTCTTGGCTCTCGCATCGATGAAGAACGCAGCGAAATGCGATAAGTAATGTGAATTGCAGAATTCAGTGAATCATCGAATCTTTGAACGCACCTTGCACCCTTTGGCATTCCGAAGGGTATGCTCGTTTGAGTGTCATTGTACTCTCATGCTCCC-GATGCTTTGGATCGGGAGTGGTGGACTTGGGTGTTGCTGCTTTACTGTGGCTCACCTCAAATGGAGTAGTGCAACTCTTGGTTG-GACATAGTACGGCGTGATAAGTGTCTTCGCCGGCGC-----CTCATTAGAG-GGTGGCCG-ATCG-GGAGCTCTGTGCTTCAAACCGTCTTC--GGACAACATCTGACAACTTGACCTCAAATCGAGTAGGACTACCCGCTGAACTTAAGCA----------------
		</sequence>
		<sequence>
			<taxon idref="JQ347201"/>
			-TCCGTAGGTGAACCTGCGGAAGGATCATTAGTGATTTTGAAATGTC-ATTTTCTGTGCTGGC--TGT--GGCATGTGCACGTTGATGAC-TTTCA--TCCAACTCCCTTGTGAACCTTTGGCCTT-----GCGTC------GGTTT----CGG-CTGG----CGGAAGGATTTTACACATACACGAATGTAACG-AA-ATATTATCGTGCACAA-GCACTA--ATATACAACTTTCAACAACGGATCTCTTGGCTCTCGCATCGATGAAGAACGCAGCGAAATGCGATAAGTAATGTGAATTGCAGAATTCAGTGAATCATCGAATCTTTGAACGCACCTTGCACCTTTTGGTATTCCGAAGGGTATGCTCGTTTGAGTGTCATTGTACTCTCACACTCTCTGAT--TTCAAATCGGGAGCGGTGGACTTGGATGCTGCTGCTTTATTGTGGCTCATCCCAAATGCCTTAGTGCAACTCT-ATTTG-GACATAGTACAGCGTGATAAGTATCTTCGCTGGCAA-----CTCGCAAGAG-GATGTCCG-TTTC-GGGGCTCTGTGCTTCAAACTGTCTTT-GGGACAATCTCCGACGACTTGACCTCAAATCGAGTAGGACTACCCGCTGAACTTAAGCATATCAATAAGCGGAGG
		</sequence>
		<sequence>
			<taxon idref="JQ347205"/>
			-TCCGTAGGTGAACCTGCGGAAGGATCATTATTGATTTTGAAGTGTC-GTCTTCTGTGCTGGC--TCT--CGCATGTGCACGATGATGAC-TTTCA--TCCAACTCTCTTGTGAACCTTTGACCTC------GGTC------AGTTT----CGG-CTGG----CAGAGGATTACTACACAATCCTGAATGTAATAAAAAGCC---CTGTGCGAAA-GCACTA--ATATACAACTTTCAACAACGGATCTCTTGGCTCTCGCATCGATGAAGAACGCAGCGAAATGCGATAAGTAATGTGAATTGCAGAATTCAGTGAATCATCGAATCTTTGAACGCACCTTGCACCCTTTGGTATTCCAAAGGGTATGCTCGTTTGAGTGTCATTGTACTCTCACACTCTCCGAT--TTGCATTGGAGAGCGGTGGACCTGGATGTTGCTGCTTTGCTGTGGCTCATCTGAAATGGGTTAGTGCATCTCATGGTTA-GAC-TAGTACAGCGTGATAAGCATCTTCGCTGGCAC-----CTTTCATTGG-GTGGTCCA-ACTG-GGAGCTCTGTGCTTCAAACTGTCCTT--GGACAATATCTGACAACTTGACCTCAAATCGAGTAGGACTACCCGCTGAACTTAAGCATATCAATAAGCGGAGG
		</sequence>
		<sequence>
			<taxon idref="JQ393118"/>
			---------TGTGACTGC-GGAGGATCATTATTGATTGCGAATCGTT-GTCTTCAGTGTGGCC--CTC--GGCAAGTGCACGTTGGGGCT-TTTCA--TCCAATACCCCTGTGAACCTTTGGCCTC-----TTGCT------AGCTT----TGG-CTGG----CAGAGGATTTTTACACCCACTCGAATGTAATGAAA-TTATTGTTGTGCGCAA-GCACTA--CTGTACAACTTTCAACAACGGATCTCTTGGCTCTCGCATCGATGAAGAACGCAGCGAAATGCGATAAGTAATGTGAATTGCAGAATTCAGTGAATCATCGAATCTTTGAACGCACCTTGCACCCTTTGGCATTCCGAAGGGTATGCTCGTTTGAGTGTCATTGTACTCTCACACTTCT-GATCCTTTGGATTGGGAGCGGTGGACTTGGGTGTTGCTGCTTTACTGCGGCTCACCTCAAATGCATTAGTGCAACTCTTGGTTG-GACATAGTACGGCGTGATAAGTATCTTCGCCGGCAC-----CTCGCAAGAG-GGTGGCTG-ATCA-GGAGCTCTGTGCTCCCAACTGTCTTC--GGACAACAACTGACAACTTGACCTCAAATCGAGTAGGACCACCCGCTGAACTTAAGCATATCAATAAGCGGAGG
		</sequence>
		<sequence>
			<taxon idref="HQ154316"/>
			TTCCGTAGGTGAACCTGCGGAAGGATCATTAATGATTGCGAATGGTT-GCCTTCAGTGCTGGC--TCTAGAGCAAGTGCACGTTGGTGGC-TTTCA--TCCAATTCCCCTGTGAACCTTTGGCCTC-----TTGCT------GGCTT----CGG-CTGG----CAGAGGATTTT-ACACATACACGAATGTACTGAAAACAATTGTTGTGCGCAA-GCACTA--ATATACAACTTTCAACAACGGATCTCTTGGCTCTCGCATCGATGAAGAACGCAGCGAAATGCGATAAGTAATGTGAATTGCAGAATTCAGTGAATCATCGAATCTTTGAACGCACCTTGCACCCTTTGGAATTCCAAAGGGTATGCTCGTTTGAGTGTCATTGTACTCTCACACTCTCCGATC-TTTGGATTGGGAGCGGTGGACTTGGGTGTTGCTGCTTTCTTGTGGCTCACCTCAAATGTGTTAGTGCATCTCTTGATTG-GACATAGTACGGCGTGATAAGTGTCTTCGCCGGCAC-----CTCATAAGAG-GGTGGCCG-ATTG-GGAGCTCTGTGCTTCAAACCGTCTTC--GGACAACTTCTGACAACTTGACCTCAAATCGAGTAGGACTACCCGCTGAACTTAAGCATATCAATAAGCGGAGG

		</sequence>
		<sequence>
			<taxon idref="JQ420941"/>
			TTCCGTAGGTGAACCTGCGGAAGGATCATTAATGATTGCGAATGGTT-GCCTTCAGTGCTGGC--TCTAGAGCAAGTGCACGTTGGTGGC-TTTCA--TCCAATTCCCCTGTGAACCTTTGGCCTC-----TTGCT------GGCTT----CGG-CTGG----CAGAGGATTTT-ACACATACACGAATGTACTGAAAACAATTGTTGTGCGCAA-GCACTA--ATATACAACTTTCAACAACGGATCTCTTGGCTCTCGCATCGATGAAGAACGCAGCGAAATGCGATAAGTAATGTGAATTGCAGAATTCAGTGAATCATCGAATCTTTGAACGCACCTTGCACCCTTTGGAATTCCAAAGGGTATGCTCGTTTGAGTGTCATTGTACTCTCACACTCTCCGATC-TTTGGATTGGGAGCGGTGGACTTGGGTGTTGCTGCTTTCTTGTGGCTCACCTCAAATGTGTTAGTGCATCTCTTGATTG-GACATAGTACGGCGTGATAAGTGTCTTCGCCGGCAC-----CTCATAAGAG-GGTGGCCG-ATTG-GGAGCTCTGTGCTTCAAACCGTCTTC--GGACAACTTCTGACAACTTGACCTCAAATCGAGTAGGACTACCCGCTGAACTTAAGCATATCAATAAGCGGAGG
		</sequence>
		<sequence>
			<taxon idref="FN663835"/>
			TTCCGTAGGTGAACCTGCGGAAGGATCATTAGTGAATCTAAA--GTCGGCTTTCTGTGCTGGTGG--AGACACATGTGCACGTTAGT--TG---CAAACC-CACACACCTGTGCATCTATGACTCTGAGTGCCGCTTTGCATGGCCTTGACCGGCCTGGTGCTC-GAGTATTTTCACACACTCTTGAATGTAATGGAATGTCATGTTGTGCATAATGTAC-AAA-GAAACAACTTTCAACAACGGATCTCTTGGCTCTCGCATCGATGAAGAACGCAGCGAAATGCGATAAGTAATGTGAATTGCAGAATTCAGTGAATCATCGAATCTTTGAACGCACCTTGCACCCTTTGGTATGCCAAAGGGTACACCCGTTTGAGTGTCATTGTAATCTCACTACGATCGACTTTCTC--TTTCTGTATGTGGACTTGGATGTTGTTGTGATATCCCGACTCGTCTGAAATGCCTGAGTGTATCCCGC-TTTGCGGCGTA-TTCGGTGTGATAC--ATCTTCACTGGAGTTGATCCTT-TTGGGTC-ACGTCTATACAGTGTGGCTCTATGCTTCCAACCGTCTTCGGAGACAATGTCTGACAATTTGACCTCAAATCGGGTGGGACTACCCGCTGAACTTAAGCATATCAATAAGCGGAGG
		</sequence>
		<sequence>
			<taxon idref="HQ154392"/>
			TTCCGTAGGTGAACCTGCGGAAGGATCATTAGTGAATCTAAA--GTCGGCTTTCTGTGCTGGTGG--AGACACATGTGCACGTTAGT--CG---CAAACC-CACACACCTGTGCATCTATGACTCTGAGTGCCGCTTTGCATGGCCTTGACGGGCCTGGCGCTC-GAGTATTTTCACACACTCTTGAATGTAATGGAATGTCATGTTGTGCGTAATGTAC-AAA-GAAACAACTTTCAACAACGGATCTCTTGGCTCTCGCATCGATGAAGAACGCAGCGAAATGCGATAAGTAATGTGAATTGCAGAATTCAGTGAATCATCGAATCTTTGAACGCACCTTGCACCCTTTGGTATGCCAAAGGGTACACCCGTTTGAGTGTCATTGTAATCTCACTACGATTGACTTTCTC--TTTCTGTATGTGGACTTGGATGTTGTCGTGATATCACGACTCGTCTGAAATGCTTGAGTGTACCCTGC-TTTGCGGCGTA-TTCGGTGTGATAC--ATCTTCACCGGAGTTGATCCTT-TTGGGTC-GCGTCTATACAGTGTGGCTCTATGCTTCCAACCGTCTTCGGAGACAATGTTTGACAATTTGACCTCAAATCGGGTGGGACTACCCGCTGAACTTAAGCATATCAATAAGCGGAGG
		</sequence>
		<sequence>
			<taxon idref="HQ154420"/>
			TTCCGTAGGTGAACCTGCGGAAGGATCATTAATGAAACTCAA--GTCGTC-AGTTGTGCTGGCAG--TAACATGTGTGAACAC-GGG--CG---CAAATC-CACACACCTGTGAACATCTTACTTGGAACACGGCTGGATAC----------AACGTGACCTCC-GGGCAATTTTCCACACTC--GAATGTAACAGAATGTC-AACCGTAC--AATGTAC-AATATAAACAACTTTCAACAACGGATCTCTTGGCTCTCGCATCGATGAAGAACGCAGCGAAATGCGATAAGTAATGTGAATTGCAGAATTCAGTGAATCATCGAATCTTTGAACGCACCTTGCACCCTTTGGTATTCCGAAGGGTACACCCGTTTGAGTGTCATTGTAATCTCACCTCTAT-AACTTTTGT--TATGGAACCGTGGACTTGGATGTTGCAGTGTTACAACTGCTCATCTTAAATACTTGAGTGTACCCTGC-TTTGCAGCGTA-TTCGGTGTGATAA-CATCTTCACCGGAGTCAGTC----GCAAGAC-ACGTTTGCTAGGTTTGGCTCTATGCTTCAAACCGTC---AAGGACAATCTCTGACAATTTGACCTCAAATCGGGTGGGACTACCCGCTGAACTTAAGCATATCAATAAGCGGAGG
		</sequence>
		<sequence>
			<taxon idref="JQ420943"/>
			TTCCGTAGGTGAACCTGCGGAAGGATCATTAATGAATT-AAA--GTCGGTCTTCTGTGCTGGTGG--CAACACAAGTGCACGTTGAT--CG---CAAATC-CACACACCTGTGCACCTTTGACTTTGGGATCTGCTTTGCTTGGCTTTGCC-TGTCTGGGTCCCAGAGTATTTTTACACACTC-TGAATGTAATGGAATGTAT--CTGTGCATAATGCGC--AAAAATACAACTTTCAACAACGGATCTCTTGGCTCTCGCACCGATGAAGAACGCAGCGAAATGCGATAAGTAATGTGAATTGCAGAATTCAGTGAATCATCGAATCTTTGAACGCACCTTGCACCCTTTGGTAATCTGAAGGGTACACCCGTTTGAGTGTCATTGTAATCTCACTCCACC-GGCTTTTTG--CTGATGGATGTGGACCTGGACTCTGTTGTGTTACTACAACTGGTCTGAAATGCATGAGTGCATCCTGCTGTTGCTGTGTT-TTCAGTGTGATAAGCATCTTCACTGGACCAAGTTCCC-TTGGGAC-ATGCATGCATTG-TGGGCTCTGTGCTGGCAACTGTCTTT--GGAC-AACCTTGACAATTTGACCTCAGATCGGGTGGGACTACCCGCTGAACTTAAGCATATCAATAAGCGGAGG
		</sequence>
		<sequence>
			<taxon idref="JQ420961"/>
			TTCCGTAGGTGAACCTGCGGAAGGATCATTAGTGAATCTAAA--GTCGGCTGATTGTGCTGGTGG--AGACACATGTGCACGTCAGT--CG---CAAACC-CACACACCTGTGCATCTATGACTCTGAGTGCTGCTTTGCATGGCCTTGATCGGCCTGGCGCTC-GAGTACTTTT-CACACTCTTGAATGTAACGGAATGTCTTGTTGTGCGTAATGTAC-AATCAAAACAACTTTCAACAACGGATCTCTTGGCTCTCGCATCGATGAAGAACGCAGCGAAATGCGATAAGTAATGTGAATTGCAGAATTCAGTGAATCATCGAATCTTTGAACGCACCTTGCACCCTTTGGTATTCCGAAGGGTACACCCGTTTGAGTGTCATTGTAATCTCACTATGATTGACTTTTTC--TTTCTGTATGTGGACTTGGATGTTGCTGTGATATTATGGCTCGTCTGAAATGCTTCAGTGTACCCCGC-GATGCGGCGTA-TTCGGTGTGATAC--ATCTTCACCGGAGTTGATCCTT-TTGGGTC-GTGTCTGTAA-GTGTGGCTCTATGCTTCGAACCGTCTTGTAGGACAATCTCTGACAATTCGACCTCAAATCGGGTGGGACTACCCGCTGAACTTAAGCATATCAATAAGCGGAGG
		</sequence>
		<sequence>
			<taxon idref="JQ420988"/>
			TTCCGTAGGTGAACCTGCGGAAGGATCATTAATGAAACTCAA--GTCGGCCATCTGTGCTGGTGG--CAACACATGTGCACGTTGGT--CG---CAAATC-CACACACCTGTGCATCTTTGACTCTTTGAATCGCCCGGCTTGATCT-GATCAATCCGGTTTGAGGGGTACTTTTACACACTC-TGAATGTAATGGAATGTCT--CTGTGCATAATGTAC-AACTAAAACAACTTTCAACAACGGATCTCTTGGCTCTCGCATCGATGAAGAACGCAGCGAAATGCGATAAGTAATGTGAATTGCAGAATTCAGTGAATCATCGAATCTTTGAACGCACCTTGCACCCTTTGGTATTCCGAAGGGTACGCCCGTTTGAGTGTCATTGTAATCTCATTACAAC-TCCTTTTTG--GTGTTGTAGGTGGACTTGGATGTTGCTGTGTCACAATGGCTCATCTAAAATGCTTGAGTGTACCCTGC-TGTGCAGCGTA--TCGGTGTGATAAACATCTTCACTGTGT--GGTC-TT-TATTGAC-GCGCTTGCT-TG-TGGGCTCTATGCTTCCAACCGTCTGCAAGGACAATCTCTGACAATTTGACCTCAAATCGGGTGGGACTACCCGCTGAACTTAAGCATATCAATAAGCGGAGG
		</sequence>
		<sequence>
			<taxon idref="HQ154366"/>
			TTCCGTAGGTGAACCTGCGGAAGGATCATTAGTGAATCCAAA--GTCGGCTTACTGTGCTGGTGG--AGACACATGTGCACGT-AGT--CG---CAAATC-CACACACCTGTGAATCTATGACTCTGAGTGCCGCTTTGCATGGCCTTGATCGGCCTGGCACTC-GAGTACTTTTACACACTCTTGAATGTAATGGAATGTC-TATTGTGCATAATGTAC-AAT-GAAACAACTTTCAACAACGGATCTCTTGGCTCTCGCATCGATGAAGAACGCAGCGAAATGCGATAAGTAATGTGAATTGCAGAATTCAGTGAATCATCGAATCTTTGAACGCACCTTGCACCCTTTGGTATTCCGAAGGGTACACCCGTTTGAGTGTCATTGTAATCTCACTACATTCGACTTTGGT--CGCTTGTATGTGGACTTGGATGTTGCCGTGATTTCACGGCTCGTCTGAAATGCCTGAGTGTACCCCAT-TTTGCGGCGTA-TTCGGTGTGATAC--ATCTTCACCGGAGTTGATCCTT-TCGGGTC-GCGTCAGTATAGTGTGGCTCTATGCTTCCAACCGTCCCTAAGGACAATTCTTGACAATTTGACCTCAAATCGGGTGGGACTACCCGCTGAACTTAAGCATATCAATAAGCGGAGG
		</sequence>
		<sequence>
			<taxon idref="HQ154419"/>
			TTCCGTAGGTGAACCTGCGGAAGGATCATTAGTGAATCCAAA--GTCGGCTTACTGTGCTGGTGG--AGACACATGTGCACGT-AGT--CG---CAAATC-CACACACCTGTGAATCTATGACTCTGAGTGCCGCTTTGCATGGCCTTGATCGGCCTGGCACTC-GAGTACTTTTACACACTCTTGAATGTAATGGAATGTC-TATTGTGCATAATGTAC-AAT-GAAACAACTTTCAACAACGGATCTCTTGGCTCTCGCATCGATGAAGAACGCAGCGAAATGCGATAAGTAATGTGAATTGCAGAATTCAGTGAATCATCGAATCTTTGAACGCACCTTGCACCCTTTGGTATTCCGAAGGGTACACCCGTTTGAGTGTCATTGTAATCTCACTACATTCGACTTTGGT--CGCTTGTATGTGGACTTGGATGTTGCCGTGATTTCACGGCTCGTCTGAAATGCCTGAGTGTACCCCAT-TTTGCGGCGTA-TTCGGTGTGATAC--ATCTTCACCGGAGTTGATCCTT-TCGGGTC-GCGTCAGTATAGTGTGGCTCTATGCTTCCAACCGTCCCTAAGGACAATTCTTGACAATTTGACCTCAAATCGGGTGGGACTACCCGCTGAACTTAAGCATATCAATAAGCGGAGG
		</sequence>
		<sequence>
			<taxon idref="JQ420992"/>
			TTCCGTAGGTGAACCTGCGGAAGGATCATTAGTGAATCCAAA--GTCGGCTTACTGTGCTGGTGG--AGACACATGTGCACGT-AGT--CG---CAAATC-CACACACCTGTGAATCTATGACTCTGAGTGCCGCTTTGCATGGCCTTGATCGGCCTGGCACTC-GAGTACTTTTACACACTCTTGAATGTAATGGAATGTC-TATTGTGCATAATGTAC-AAT-GAAACAACTTTCAACAACGGATCTCTTGGCTCTCGCATCGATGAAGAACGCAGCGAAATGCGATAAGTAATGTGAATTGCAGAATTCAGTGAATCATCGAATCTTTGAACGCACCTTGCACCCTTTGGTATTCCGAAGGGTACACCCGTTTGAGTGTCATTGTAATCTCACTACATTCGACTTTGGT--CGCTTGTATGTGGACTTGGATGTTGCCGTGATTTCACGGCTCGTCTGAAATGCCTGAGTGTACCCCAT-TTTGCGGCGTA-TTCGGTGTGATAC--ATCTTCACCGGAGTTGATCCTT-TCGGGTC-GCGTCAGTATAGTGTGGCTCTATGCTTCCAACCGTCCCTAAGGACAATTCTTGACAATTTGACCTCAAATCGGGTGGGACTACCCGCTGAACTTAAGCATATCAATAAGCGGAGG
		</sequence>
		<sequence>
			<taxon idref="JQ420993"/>
			---------T----------------------------------G----------GTGCT-------T-GCACATGTGCACGTTGGT--CG---CAAATC-CACACACCTGTGCATATCTGACTTTGAGTGCTTTT-TGTTTGACTT-TGTCAAACCGGCACTC-GAGTA--TTTTCACACTC-TGAATGGAAAGGAATGTA-TATTGTGCATAATGCGC-AAACAAAACAACTTTCAACAACGGATCTCTTGGCTCTCGCATCGATGAAGAACGCAGCGAAATGCGATAAGTAATGTGAATTGCAGAATTCAGTGAATCATCGAATCTTTGAACGCACCTTGCACCCTTTGGTATTCCGAAGGGTACACCCGTTTGAGTATCATTGTAACCTCACCACATC-AACTTATTG--TCG-ATGTTGTGGACTTGGATGCCGCCGTGTTGTGACGACTCATCTGAAATGTCTGAGTACATCCTGA-TTTGTGGTGTG-TTTGGTGTGATAAA--TCTTCACCAAG-TTGACC-TC---AGGTC-ACACCCACTCAACATGGCTCTGTGCTTCCAACGGTCTCCTGAGACAACTCCTGACAATTTGATCTCAAATCGGGTGGGACTACCCGCTGAACTTAAGCATATCAATAAGCGGAGG
		</sequence>
		<sequence>
			<taxon idref="JQ420997"/>
			TTCCGTAGGTGAACCTGCGGAAGGATCATTAATGAAACT-----GTCGGCCATCAGTGCTGGTGG--GAACACATGTGCACGTTAGT--TG---CAAATC-CACAAACCTGTGCATCTATGACTCTGAGTAACCTTTCTGGTGGCCTTGGTTGGCTTGGGACTC-GAGTATTTTTACACACACTTGAATGTAATGGAATGTT-TATTGTGCATTATGTAC-AACCAAAACAACTTTCAACAACGGATCTCTTGGCTCTCGCATCGATGAAGAACGCAGCGAAATGCGATAAGTAATGTGAATTGCAGAATTCAGTGAATCATCGAATCTTTGAACGCACCTTGCACCCTTTGGTATTCCGAAGGGTACACCCGTTTGAGTGTCATTGTAATCTCACCTTTTC-AGCTTTTTG--TTGATCAGTGTGGACTTGGATGCTGCCGTTTAGCAATGGCTCGTCTGAAATGCCTGAGTGTACCCTGT-TGTGTGGTGTA-TTCAGTGTGATAA--ACCTTCACTGGAGATGGTC--T-TGGGACC-GCACCTCTTTGACATGGCTCTATGCTTCCAACCGTCTTTAAAGACAATCTCTGACAATTTGACCTCAAATCGGGTGGGACTACCCGCTGAACTTAAGCATATCAATAAGCGGAGG
		</sequence>
		<sequence>
			<taxon idref="HQ154289"/>
			TTCCGTAGGTGAACCTGCGGAAGGATCATTAGTGAATCTAAA--GTCGGCTGATTGTGCTGGTGG--AACCACATGTGCACGTCGGT--CG---CAAATC-CACACACCTGTGCATCTATGACTCTGAGTGCCGCTTTGCATGGCCCTATTGGACCTGGCGCTC-GAGTACTTTCACACACTCTTGAATGTAACGGAATGTCATGTTGTGCACAATGTAC-AAC-GAAACAACTTTCAACAACGGATCTCTTGGCTCTCGCATCGATGAAGAACGCAGCGAAATGCGATAAGTAATGTGAATTGCAGAATTCAGTGAATCATCGAATCTTTGAACGCACCTTGCACCCTTTGGTATTCCGAAGGGTACACCCGTTTGAGTGTCATTGTAATCTCACTACCATCGACTTTGCT--TTTCGGTATGTGGACTTGGATGCTGCCGTGTTGTGACGGCTCGTCTGAAATGCCTGAGTGTACCCCGC-TTTGCGGCGTA-TTCGGTGTGATAC--ATCTTCACCGGAGTTGATCCTT-GT-GGTC-GCGTCTGTAAGGTGTGGCTCTATGCTTCCAACCGTCTCTTTAGACAATCTCTGACAATTTGACCTCAAATCGGGTGGGACTACCCGCTGAACTTAAGCATATCAATAAGCGGAGG
		</sequence>
		<sequence>
			<taxon idref="JQ420954"/>
			-------GGTGAACCTGCGGAAGGATCATTAGTGAATCTAAA--GTCGGCTGATTGTGCTGGTGG--AACCACATGTGCACGTCGGT--CG---CAAATC-CACACACCTGTGCATCTATGACTCTGAGTGCCGCTTTGCATGGCCCTATTGGACCTGGCGCTC-GAGTACTTTCACACACTCTTGAATGTAACGGAATGTCATGTTGTGCACAATGTAC-AACAAAAACAACTTTCAACAACGGATCTCTTGGCTCTCGCATCGATGAAGAACGCAGCGAAATGCGATAAGTAATGTGAATTGCAGAATTCAGTGAATCATCGAATCTTTGAACGCACCTTGCACCCTTTGGTATTCCGAAGGGTACACCCGTTTGAGTGTCATTGTAATCTCACTACCATCGACTTTGCT--TTTCGGTATGTGGACTTGGATGCTGCCGTGTTGTGACGGCTCGTCTGAAATGCCTGAGTGTACCCCGC-TTTGTGGCGTA-TTCGGTGTGATAC--ATCTTCACCGGAGTTGATCCTT-GT-GGTC-GCGTCTGTAAGGTGTGGCTCTATGCTTCCAACCGTCTCTTTAGACAATCTCTGACAATTTGACCTCAAATCGGGTGGGACTACCCGCTGAACTTAAGCATATCAATAAGCGGAGG
		</sequence>
		<sequence>
			<taxon idref="HQ154288"/>
			TTCCGTAGGTGAACCTGCGGAAGGATCATTAGTGAATCTAAA--GTCGGCTGATTGTGCTGGTGG--AGACACAAGTGCACGTCAGT--CG---CAAACC-CACACACCTGTGCATCTATGACTCTGAGTGCCGCTTTGCATGGCCTTATTGGGCCTGGCGCTC-GAGTACTTTTACACACTCTCGAATGTAACGGAATGTCTTGTTGTGCGTAATGTAC-AATCGAAACAACTTTCAACAACGGATCTCTTGGCTCTCGCATCGATGAAGAACGCAGCGAAATGCGATAAGTAATGTGAATTGCAGAATTCAGTGAATCATCGAATCTTTGAACGCACCTTGCACCCTTTGGTATTCCGAAGGGTACACCCGTTTGAGTGTCATTGTAATCTCACTATGATCGACTTTTTC--TTTCCATATCTGGACTTGGATGCTGCCGTGATATCACGGCTCATCTGAAATGCCTGAGTGTAACCCGC-TTTGCGGCGTA-TTCGGTGTGATAC--ATCTTCACCGGAGTTGATCCTT-TTGGGTC-GCGTCTGTAAGGTGTGGCTCTATGCTTCGAACCGTCTCCAGAGACAATCTCTGACAATTTGACCTCAAATCGGGTGGGACTACCCGCTGAACTTAAGCATATCAATAAGCGGAGG
		</sequence>
		<sequence>
			<taxon idref="JQ420957"/>
			TTCCGTAGGTGAACCTGCGGAAGGATCATTAGTGAATCTAAA--GTCGGCTGATTGTGCTGGTGG--AGACACAAGTGCACGTCAGT--CG---CAAACC-CACACACCTGTGCATCTATGACTCTGAGTGCCGCTTTGCATGGCCTTATTGGGCCTGGCGCTC-GAGTACTTTTACACACTCTCGAATGTAACGGAATGTCTTGTTGTGCGTAATGTAC-AATTGAAACAACTTTCAACAACGGATCTCTTGGCTCTCGCATCGATGAAGAACGCAGCGAAATGCGATAAGTAATGTGAATTGCAGAATTCAGTGAATCATCGAATCTTTGAACGCACCTTGCACCCTTTGGTATTCCGAAGGGTACACCCGTTTGAGTGTCATTGTAATCTCACTACGATCGACTTTTTC--TTTCCGTATGTGGACTTGGATGCTGTCGTGATATCACGACTCGTCTGAAATGCCTGAGTGTACCCCGC-TTTGCGGCGTA-TTCGGTGTGATAC--ATCTTCACCGGAGTTGATCCTT-TTGGGTC-GCGTCTGTAAGGTGTGGCTCTATGCTTCGAACCGTCTCCGGAGACAACCTCTGACAATTTGACCTCAAATCGGGTGGGACTACCCGCTGAACTTAAGCATATCAATAAGCGGAGG
		</sequence>
		<sequence>
			<taxon idref="JQ420994"/>
			------AGGTGAACCTGCGGAAGGATCATTAGTGAATCTAAA--GTCGGCCGATTGTGCTGGTGG--AGACACAAGTGCACGTCAGT--CG---CAAACC-CACACACCTGTGCATCTATGACTCTGAGTGCCGCTTTGCATGGCCTTATTGGGCCTGGCACTC-GAGTACTTTTACACACTCTGGAATGTAACGGAATGTCTTGTTGTGCGTAATGTAC-AATTGAAACAACTTTCAACAACGGATCTCTTGGCTCTCGCATCGATGAAGAACGCAGCGAAATGCGATAAGTAATGTGAATTGCAGAATTCAGTGAATCATCGAATCTTTGAACGCACCTTGCACCCTTTGGTATTCCGAAGGGTACACCCGTTTGAGTGTCATTGTAATCTCACTACAATCGACTTTTTC--TTTCCGTATGTGGACTTGGATGCTGTCGTGATATCACGACTCGTCTGAAATGCCTGAGTGTACCCCGC-TTTGCGGCGTA-TTCGGTGTGATAC--ATCTTCACCGGAGTTGATCCTT-TTGGGTC-GCGTCTGTAAGGTGTGGCTCTATGCTTCGAACCGTCTCTAGAGACAACCTCTGACAATTTGACCTCAAATCGGGTGGGACTACCCGCTGAACTTAAGCATATCAATAAGCGGAGG
		</sequence>
		<sequence>
			<taxon idref="HQ154303"/>
			TTCCGTAGGTGAACCTGCGGAAGGATCATTAGTGAATCTAAA--GTCGGCTGATTGTGCTGGTGG--AGACACAYGTGYACGTCAGT--YG---CAAATC-CACACACCTGTGCATYTATGACTYTGAGCGCCGCTTTGCATGGCCTTCCGAGGCCTGGCGCTC-GAGTACTTTCACACACTCTYGAATGTAATGGAATGTCTTGTAGTGSYTAACGCAC-AAACRAAACAACTTTCAACAACGGATCTCTTGGCTCTCGCATCGATGAAGAACGCAGCGAAATGCGATAAGTAATGTGAATTGCAGAATTCAGTGAATCATCGAATCTTTGAACGCACCTTGCACCCTTTGGTATTCCGAAGGGTACRCCCGTTTGAGTGTCATTGTAATCTCACTACSATCGACTTTGTC--TTTCTGTATGTGGACTTGGATGTTGCCGTGTCGTCTCGGCTCGTCTGAAATGCTTCAGTGTACCCCGC-TTTGCGGCGTA-TTCGGTGTGATAC--ATCTTCACCGGAGTTGATCCTT-TCGGGTC-GYGTCTGTAAGGTGTGGCTCTRTGYTTCCAMCCGTCCWCKTGGACAATCTCTGACAATTTGACCTCAAATCGGGTGGGACTACCCGCTGAACTTAAGCATATCAATAAGCGGAGG
		</sequence>
		<sequence>
			<taxon idref="JQ420956"/>
			TTCCGTAGGTGAACCTGCGGAAGGATCATTAGTGAATCTAAA--GTCGGCTGATTGTGCTGGTGG--AGACACATGTGCACGTCAGT--CG---CAAATC-CACACACCTGTGCATCTATGACTCTGAGCGCCGCTTTGCATGGCCTTCCGAGGCCTGGCGCTC-GAGTACTTT--CACACTCTCGAATGTAATGGAATGTCTTGTAGTGCTTAACGCAC-AAACGAAACAACTTTCAACAACGGATCTCTTGGCTCTCGCATCGATGAAGAACGCAGCGAAATGCGATAAGTAATGTGAATTGCAGAATTCAGTGAATCATCGAATCTTTGAACGCACCTTGCACCCTTTGGTATTCCGAAGGGTACGCCCGTTTGAGTGTCATTGTAATCTCACTACGATCGACTTTGTC--TTTCTGTATGTGGACTTGGATGTTGCCGTGTTGTCTCGGCTCGTCTGAAATGCTTCAGTGTACCCCGC-TTTGCGGCGTA-TTCGGTGTGATAC--ATCTTCACCGGAGTTGATCCTT-TTGGGTC-GCGTCTGTAA-GTGTGGCTCTATGCTTCCAACCGTCCACGTGGACAATCTCTGACAATTTGACCTCAAATCGGGTGGGACTACCCGCTGAACTTAAGCATATCAATAAGCGGAGG
		</sequence>
		<sequence>
			<taxon idref="DQ377407"/>
			-------------------------------ATGAAACTAAA--GTCGGCTGTCTGTGCTGGTGG--AGACACATGTGCACGTCAGT--CG---CAAATC-CACACACCTGTGCATCTATGACTCTGAGTACCAC-TTGCATGGGCCGAAACGCCCTGGTATTC-GAGTACTTTCACACACTC-TGAATGTAATGGAATGTC-TA--TTGTACAATGTAC-AACCAAAACAACTTTCAACAACGGATCTCTTGGCTCTCGCATCGATGAAGAACGCAGCGAAATGCGATAAGTAATGTGAATTGCAGAATTCAGTGAATCATCGAATCTTTGAACGCACCTTGCACCCTTTGGTATTCCGAAGGGTACACCCGTTTGAGTGTCATTGTAATCTCACTACAAC-CGCTTTTTG--TGGTTGCATGTGGACTTGGATGTTGCCGTGTCACAATGGCTCGTCTGAAATGCCTGAGTGTACCCTGC-TTTGCGGCGTA-TTTGGTGTGATAA--ATCTTCACCGGAGTTGACC-CT-CAGGGTC-ACGTCTGCTTTACATGGCTCTATGCTTCCAACTGTCCTGCAAGACAATCTTTGACAGGTCGC-----------------------------------------------------
		</sequence>
		<sequence>
			<taxon idref="JQ616803"/>
			--------------------------CATTATTGATTATGAATCGTT-ACCTTCTGTGCTGGC--CCC--GGCAAGTGCACGTTGGTGGC-TTTCA--TCCAACA-CCCTGTGAACCTTTGGCCTC-----TAGTT------AGCTT----CGG-CTGG----CAGAGGATTTACATACAAACTCGAATGTAATGAAAACACTTGTTGTGCTAAA-GCACTA--ATATACAACTTTCAACAACGGATCTCTTGGCTCTCGCATCGATGAAGAACGCAGCGAAATGCGATAAGTAATGTGAATTGCAGAATTCAGTGAATCATCGAATCTTTGAACGCACCTTGCACCCTTTGGAATTCCGAAGGGTATGCTCGTTTGAGTGTCATTGTACTCTCACACTCTC-GAATTTCGGATTAGGGAGCGGTGGACTTGGGTGTTGCTGCTTGACTGTGGCTCACCTCAAATGTGTTAGTGCAACTCCTGGTTG-GACATAGTACGGCGTGATAAGTGTCTTCGCCGGCAC-----CTCAGCAGAG-GGTGGCTA-ATTG-GGAGCTCTGTGCTTCGAACCGTCTTA--AGACAATGTCTGACAACTTGACCTCAAATCGAGTAGGACTACCCGCTGAACTTAAGCATATCAATAAGCGGAGG
		</sequence>
		<sequence>
			<taxon idref="JQ665513"/>
			-------------------------------ATGATTGCGAATGGTT-GCCTTCAGTGCTGGC--TCTAGAGCAAGTGCACGTTGGTGGC-TTTCA--TCCAATACCCTTGTGAACCTTTGGCCTC-----TTGCT------AGCTT----TGG-CTGG----TAGAGGATATT-ACACACACTCGAATGTAATGAAAACTATTGTCGTGCACAA-GCACTA--ATGTACAACTTTCAACAACGGATCTCTTGGCTCTCGCATCGATGAAGAACGCAGCGAAATGCGATAAGTAATGTGAATTGCAGAATTCAGTGAATCATCGAATCTTTGAACGCACCTTGCACCCTTTGGAATTCCAAAGGGTATGCTCGTTTGAGTGTCATTGTACTCTCACACTCTCCGATC-TTTGGATTGGGGGCGGTGGACTTGGGTGTTGCTGCTTTCTTGTGGCTCACCTGAAATGTGTTAGTGTACCTCTTGGTTG-GACATAGTACGGCGTGATAAGTGTCTTCGCCGGCAC-----CTCATTAGAG-GGTGGCCA-ATTG-GGGGCTCTGTGCTTCAAACTGTCTTT--GGACAATGTCTGACAACTTGACCTCAAATCGAGTAGGACTACCCGCTGAACTTAAGCATATCAATAAGCGGAGG
		</sequence>
		<sequence>
			<taxon idref="HQ696070"/>
			TTCCGTAGGT-GACCTGCGGAGGA--CATTAATGAATTTGAACCACCTTTCAGTCGTGCTGGC--TT---TGCAAGTGCACACTGTCTGG-TTTCA--TCCAACACCCTTGTGCACCTTTGGCCTC-----GCGTT------GTAATT--------ACG----CTGAGGA-TTTTACACAAACTCGTATGTAAAAGAATGTAGTCTAGTGCGTAA-GCACAA--ATAAACAACTTTCAACAACGGATCTCTTGGCTCTCGCATCGATGAAGAACGCAGCGAAATGCGATAAGTAATGTGAATTGCAGAATTCAGTGAATCATCGAATCTTTGAACGCACCTTGCACCCTTTGGTATTCCGAAGGGTATGCCCGTTTGAGTGTCATTGTAATCTCACACCCTAAGATTT-TT---CGAAGGGCGGTGGACTTGGATGTTGCCGCGTTA-AGCGGCTCGTCTTAAATGCATTAGTGCAACTTTCGGTTG-GACATAGTACAGCGTGATAAGTATCTTCGCTGGCTC-----TCTT--CGGA-GGTGTTCG-AACGTTTAGCTCTGTGCTTCTAACTGTCCCG--TTGGGACATTTGACAACTTGACCTCAAATCGGGTAGGACTACCCGCTGAACTTAAGCATATAAAAAGCGGGA--
		</sequence>
		<sequence>
			<taxon idref="JQ794486"/>
			---------------------------------------------------------------------------GTGCACACTGTCTGG-TTTCA--TCCAACACCCTTGTGCACCTTTGGCCTC-----GCGTT------GTAATT--------ACG----CTGAGGA-TTTTACACAAACTCGTATGTAAAAGAATGTAGTCTAGTGCGTAA-GCACAA--ATAAACAACTTTCAACAACGGATCTCTTGGCTCTCGCATCGATGAAGAACGCAGCGAAATGCGATAAGTAATGTGAATTGCAGAATTCAGTGAATCATCGAATCTTTGAACGCACCTTGCACCCTTTGGTATTCCGAAGGGTATGCCCGTTTGAGTGTCATTGTAATCTCACACCCTAAGATTT-TT---CGAAGGGCGGTGGACTTGGATGTTGCCGCGTTA-AGCGGCTCGTCTTAAATGCATTAGTGCAACTTTCGGTTG-GACATAGTACAGCGTGATAAGTATCTTCGCTGGCTC-----TCTT--CGGA-GGTGTTCG-AACGTTTAGCTCTGTGCTTCTAACTGTCCCC--TTGGGACATTTGACAACTTGACCTCAAATCGGGTAGGACTACCCGCTGAACTTAAGCATA--------------
		</sequence>
		<sequence>
			<taxon idref="FN663852"/>
			TTCCGTAGGTGAACCTGCGGAAGGATCATTAGTGAATCTAAA--GTCGGCTGATTGTGCTGGTGG--AGACACATGTGCACGTCAGT--CG---CAAACC-CACACACCTGTGCATCTATGACTCTGAGTGCCGCTTTGCATGGCCTTGACCGGCCTGGCGCTC-GAGTACTTTCACACACTCTCGAATGTAACGGAATGTCTTGTTGTGCATAATGTAC-AACAGAAACAACTTTCAACAACGGATCTCTTGGCTCTCGCATCGATGAAGAACGCAGCGAAATGCGATAAGTAATGTGAATTGCAGAATTCAGTGAATCATCGAATCTTTGAACGCACCTTGCACCCTTTGGTATTCCGAAGGGTACGCCCGTTTGAGTGTCATTGTAATCTCACTACGATCGACTTTGTC--TTTCGGTATGTGGACTTGGATGTTGCCGTGATGTTACGGCTCGTCTGAAATGCTTCAGTGTACCCCGC-TTTGCGGCGTA-TTCGGTGTGATAC--ATCTTCACCGGAGTTGATCCTT-TTGGGTC-GCGTAGGTAA-GTGTGGCTCTATGCTTCCAACCGTCTCTCGAGACAATCTCTGACAATTTGACCTCAAATCGGGTGGGACTACCCGCTGAACTTAAGCATATCAATAAGCGGAGG
		</sequence>
		<sequence>
			<taxon idref="HQ154296"/>
			TTCCGTAGGTGAACCTGCGGAAGGATCATTAGTGAATCTAAA--GTCGGCTGATTGTGCTGGTGG--AGACACATGTGCACGTCAGT--CG---CAAACC-CACACACCTGTGCATCTATGACTCTGAGTGCCGCTTTGCATGGCCTTGACCGGCCTGGCGCTC-GAGTACTTCTACACACTCTTGAATGTAACGGAATGTCTTGTTGTGCATAATGTAC-AACAGAAACAACTTTCAACAACGGATCTCTTGGCTCTCGCATCGATGAAGAACGCAGCGAAATGCGATAAGTAATGTGAATTGCAGAATTCAGTGAATCATCGAATCTTTGAACGCACCTTGCACCCTTTGGTATTCCGAAGGGTACGCCCGTTTGAGTGTCATTGTAATCTCACCACCATTGACTTTGTC--TTTTGGTATGTGGACTTGGATGTTGCCGTGATGTTACGGCTCGTCTGAAATGCTTCAGTGTACCCCGC-TTTGCGGCGTA-TTCGGTGTGATAC--ATCTTCACCGGAGTTGATCCTT-TTGGGTC-GCGTCTGTAA-GTGTGGCTCTATGCTTCCAACCGTCTCTCGAGACAATCTCTGACAATTTGACCTCAAATCGGGTGGGACTACCCGCTGAACTTAAGCATATCAATAAGCGGAGG
		</sequence>
		<sequence>
			<taxon idref="AB688992"/>
			TTCCGTAGGTGAACCTGCGGAAGGATCATTAGTGATTATGAATGGTT-GCCTTCTGTGCTGGC--TGC--GGCAAGTGCACGTTGGTGAC-TTTCA--TCCAACACCCTTGTGAACCATTGGCCTC-----TTGAT------AGCTT----CGG-TTGG----CTGAGGATT--TACACAAACTCGCATGTATTGAGGACCTATTATGTGCGCAA-GCACTATTATATACAACTTTCAACAACGGATCTCTTGGCTCTCGCATCGATGAAGAACGCAGCGAAATGCGATAAGTAATGTGAATTGCAGAATTCAGTGAATCATCGAATCTTTGAACGCACCTTGCACCCTTTGGTATTCCGAAGGGTATGCTCGTTTGAGTGTCATTGTACTCTCACACTCTC-AATCGTTTGGATTGGGAGCGGTGGACTTGGGTGCTGCTGCTTGACCGTGGCTCACCTGAAATATGTTAGTGCACCTCCTGATTG-GACATAGTACGGCGTGATAAGTGTCTTCGCCGGCTC-----CTCGCAAGAG-GGTGGCCG-ATCG-GGAGCTCTGTGCTTCAAACTGTCTTC--GGACAATCTCTGACAACTTGACCTCAAATCGAGTAGGACTACCCGCTGAACTTAAGCATATCAATAAGCGGAG-
		</sequence>
		<sequence>
			<taxon idref="JQ991833"/>
			--------------------AAGGATCATTAGTGATTATGAATGGTT-GCCTTCTGTGCTGGC--TGC--GGCAAGTGCACGTTGGTGAC-TTTCA--TCCAACACCCTTGTGAACCTTTGGCCTC-----TTGCT------AGCTT----CGG-CTGG----CTGAGGATT--TACACAAACTCGCATGTATTGAGGACCCATTTTGTGCGCAA-GCACTATTATATACAACTTTCAACAACGGATCTCTTGGCTCTCGCATCGATGAAGAACGCAGCGAAATGCGATAAGTAATGTGAATTGCAGAATTCAGTGAATCATCGAATCTTTGAACGCACCTTGCACCCTTTGGTATTCCGAAGGGTATGCTCGTTTGAGTGTCATTGTACTCTCACACTCCT-AATTGTTTGGATTGGGAGCGGTGGACTTGGGTGCTGCTGCTTGACCGTGGCTCACCTGAAATATGTTAGTGCACCTCCTGGTTG-GACATAGTACGGCGTGATAAGTGTCTTCGCCGGCTC-----CTCGCACGAG-GGTGGCCG-ATCG-GGAGCTCTGTGCTTCAAACTGTCTTC--GGACAATCTCTGGCGAC-TGACCTCAAA----------------------------------------------
		</sequence>
		<sequence>
			<taxon idref="JQ991835"/>
			--------------------AAGGATCATTAATGATT-CGAATGGTC-GCCTTCAGTGCTGGC--TCT---GCAAGTGCACGTAGGTGGC-TTTCA--TCCAATACCCATGTGAACCTTTGGCCTC-----CTGCT------AGCTT----CGG-CTGG----CGGAGGATTTT-ACACACACTCGAATGTAAAGAACACTATTGTCGTGCGCAA-GCACTA--ATGTACAACTTTCAACAACGGATCTCTTGGCTCTCGCATCGATGAAGAACGCAGCGAAATGCGATAAGTAATGTGAATTGCAGAATTCAGTGAATCATCGAATCTTTGAACGCACCTTGCACCCTTTGGTATTCCGAAGGGTATGCTCGTTTGAGTGTCATTGTACTCTCATACTCTCTGATC-TTTGGATTGCGAGTGGTGGACTTGGGTGTTGCTGCTTTCTTGTGGCTCACCTCAAATGTGTTAGTGCACCTCTTGGTTG-GACATAGTACGGCGTGATAAGTGTCTTCGCCGGCAC-----CTCGCAAGAG-GGTGGCTG-ATCG-GGAGCTCTGTGCTTCAAACCGTCATT--CGACAATCACTGACAACT-GACCTCAAA----------------------------------------------
		</sequence>
		<sequence>
			<taxon idref="JQ991836"/>
			--------------------AAGGATCATTATTGATTGCGAATCGTT-GCCTTCAGTGCTGGCAGTCT--GGCAAGTGCACGTCGGTGAC-TTTCA--TCCAATA-CCCTGTGCACCTTTGGCCT------TTGCT------AGCTT----TGG-CTGG----CAGAGGAATTTTACACACACTCGAATGTAATGAAATTTATTGTCGTGCGCAA-GCACTA--ATGTACAACTTTCAACAACGGATCTCTTGGCTCTCGCATCGATGAAGAACGCAGCGAAATGCGATAAGTAATGTGAATTGCAGAATTCAGTGAATCATCGAATCTTTGAACGCACCTTGCACCCTTTGGCATTCCGAAGGGTATGCTCGTTTGAGTGTCATTGTACTCTCACACTCCC-GATTCTTTGGATCAGGAGCGGTGGACTTGGGTGTTGCTGCTTGACTGTGGCTCACCTCAAATGTGTTAGTGCACCTCTTGGTTG-GACATAGTACGGCGTGATAAGTGTCTTCGCCGGCAC-----CTCACTTGAG-GGTGGCTG-ATCG-GGAGCTCTGTGCTTCAAACCGTCTTT--GGACAACAACTGACAACT-GACCTCAAA----------------------------------------------
		</sequence>
		<sequence>
			<taxon idref="AB444650"/>
			---GTAGGATGAACCTGCGGAAGGATCATTATTGATTGCGAATCGTTAGTCTCCAGTGCTGGCAGCCT--GGCAAGTGCACGGTCGCAGC-TTTCA--TCCAAT--CCCTGTGCACCTTTGGCCTC------TGCA------AGCTT----CGG-CGAG----CAGAGGATTTTTACACCCACTCGCATGTAATGAAA-TGATTGTTGTGCACAC-GCACTA--CTATACAACTTTCAACAACGGATCTCTTGGCTCTCGCATCGATGAAGAACGCAGCGAAATGCGATAAGTAATGTGAATTGCAGAATTCAGTGAATCATCGAATCTTTGAACGCACCTTGCACCCTTTGGCATTCCGAAGGGTATGCTCGTTTGAGTGTCATTGTACTCTCACACTCCC-GATCG-TTTGGTTGGGAGCGGTGGACTTGGGTGTTGCTGCTTGACCGTGGCTCACCTCAAATGCAGTAGTGCACCTCTCGGTTG-GACATAGTACGGCGTGATAAGTGTCTTCGCCGGCAC-----CTC--CAGAG-GGTGGCCG-ATCG-GGAGCTCTGTGCTTCCAACCGTCCTC--GGACAACGACTGACAACTTGACCTCAAATCGAGTAGA-------------------------------------
		</sequence>
		<sequence>
			<taxon idref="JQ991837"/>
			--------------------AAGGATCATTATTGATTGCGAATCGTT-GTCTCCAGTGCTGGCAGCCT--GGCAAGTGCACGGTCGCAGC-TTTCA--TCCAAT--CCCTGTGCACCTTTGGCCTC------TGCG------AGCTT----CGG-CGCG----CAGAGGATTTTTACACCCACTCGCATGTAATGAAA-TGATTGTTGTGCACAC-GCACTA--CTATACAACTTTCAACAACGGATCTCTTGGCTCTCGCATCGATGAAGAACGCAGCGAAATGCGATAAGTAATGTGAATTGCAGAATTCAGTGAATCATCGAATCTTTGAACGCACCTTGCACCCTTTGGCATTCCGAAGGGTATGCTCGTTTGAGTGTCATTGTACTCTCACACTCCC-GATCG-TTTGGTTGGGAGCGGTGGACTTGGGTGTTGCTGCTTGACCGTGGCTCACCTCAAATGCAGCAGTGCACCTCTCGGTTG-GACATAGTACGGCGTGATAAGTGTCTTCGCCGGCAC-----CTCGC-AGAG-GGTGGCCG-ATCG-GGAGCTCTGTGCTTCCAACCGTCCTC--GGACAACAACTGACAACT-GACCTCAAA----------------------------------------------
		</sequence>
		<sequence>
			<taxon idref="JQ991900"/>
			-----------------------------TAATGATTGCGAATGGTT-GCCTTCAGTGCTGGC--TCGAGAGCAAGTGCACGTTGGTGGC-TTTCC--TCCCATTCCCCTGTGAACCTTTGGCCTC-----TTGCT------AGCTT----CGG-CCGG----CAGAGGATTTTTATATATACTCGCATGTAATGAAAACTATTGTTGTGCGCAA-GCACTACTATATACAACTTTCAACAACGGATCTCTTGGCTCTCGCATCGATGAAGAACGCAGCGAAATGCGATAAGTAATGTGAATTGCAGAATTCAGTGAATCATCGAATCTTTGAACGCACCTTGCACCCTTTGGTATTCCAAAGGGTATGCTCGTTTGAGTGTCATTGTACTCTCACACTCTCCGATC-TTTGGATTGGGAGCGGTGGACTTGGGTGTTGCCGCTTTGTTGTGGCTCACCTCAAATGCGTTAGTGCATCTCTTGATTG-GACATAGTACGGCGTGATAAGTGTCTTCGCCGGCAC-----CTCATAAGAG-GGTGGCTG-ATCG-AGAGCTCTGTGCTTCAAACCGTCTTC--GGACAAA-CCTGACAAC-TGACCTCAAA----------------------------------------------
		</sequence>
		<sequence>
			<taxon idref="JQ994461"/>
			TTCCGTAGGTGACCTTGGGGAAGGATCATTAGTGAACCCCAA--GTGGGTGGTTTGTGTTGGTGG--AAACACAGGTGCACGAGGGC--TG---CAAATC-CACACACCTGTGCTCCTTGGACTGTGGGATTGGTTTTGCTGGCCATTGTG-GATGGGAGTTCTATGGTATTTTTCCCCATTT-TAAA-GTAATGGAAGGTAT--TTGTG-ATAACACAT--ATAATAACAACTTTCAACAACGGATCTCTTGGCTCTCGCACCGATGAAGAACGCAGCGAAATGCGATAAGTAATGTGAATTGCAGAATTCAGTGAATCATCGAATCTTTGAACGCACCTTGCACTCTTTGGTATTCCGAAGAGTACGCCCGTTTGAGTGTCATTGTAATCTCACCTCTAC-AACTTTTTG--TTGTGGAAAGTGGACCTGGGCCCTGTCGTGTAACAACAACTGGCCTGAAATGGATGAGTGTACCCTGCTGCTGCAGCGTC-TTCAGTGCGATAAGCATCTTCACTGATAAAAGCTCCT-TCGGGAC-ACGATTGCAAAG-TGGGCTCTGCGCTTCCAACCGTCTGTACAGACAATACTTGACCATTTGGCCTCAAATCGGGTGGGACTACCCGC----------------------------
		</sequence>
		<sequence>
			<taxon idref="JX138547"/>
			TTCCGTAGGTGAACCTGCGGAAGGATCATTAACGAGGT-CAA--GTCGGTCGACAGTGCTGGCGG--AGACGCACGTGCACGTCGGT--CG---CAAATC-CATACACCTGTGAACGTATGGCCTTTGGGTCTCAC----------------GACCTGG-GGCA--AACATTTTTACCCACTC-TGTTTGTAAAGGAATGTCT--ATGTGCTCAAAGCGC-AAAGCAAACAACTTTCAACAACGGATCTCTTGGCTCTCGCATCGATGAAGAACGCAGCGAAATGCGATAAGTAATGTGAATTGCAGAATTCAGTGAATCATCGAATCTTTGAACGCACCTTGCACCCTTTGGTATTCCGAAGGGTACGCCCGTTTGAGTGTCATTGTAATCTCACCCCCAG-AGGCTCTGT--TCTCTGGGAGTGGACTTGGACGTTGCCGTGA--CTCCGGCTCGTCTTGAATGTCTCAGTGTACCCCGA-TCTTCGGCGTC-AACAGTGTGATATGTATCTTCACTGTC---AGTCCTT-CGGAGGC-GCGCTCTCG-AACGTGGGCCTATGCTGCCAACCGTCTTT--GGACAATTTCTGACAATTTGACCTCAAATCGGGTGGGACTACCCGCTGAACTTAAGCATATCA-----------
		</sequence>
		<sequence>
			<taxon idref="JX138548"/>
			TTCCGTAGGTGAACCTGCGGAAGGATCATTAATGAATC-AAA--TTCGGTCGTCTGTGCTGGTGG--AAACACATGTGCACGTCGGT--CG---TAATTC-CATCCTCCTTTCAATCTCCAAGTTTG---GTCACCTTGTG-GGCTCT----GTTCCAACGCCT--GGT-ATTTCACCCACTC-TGGGTATTTGAAACAAAGACAT-------CTTATAT-AAACTATACAACTTTCAACAACGGATCTCTTGGCTCTCGCATCGATGAAGAACGCAGCGAAATGCGATAAGTAATGTGAATTGCAGAATTCAGTGAATCATCGAATCTTTGAACGCACCTTGCACCCTTTGGTATTCCGAAGGGTACGCCCGTTTGAGTGTCATTGTAATCTCAATTCTAC-GACTTTG----TTGTATGGATTGGACTTGGATCCCGTCGCAAT-TTGTGACCGATCCGAAATGCATCAGCGTGTGTCCG--TCGTGACGTA-AACCGATTGTTAA---GTTTCATCGGGCTCGCT-T-T-CGAGGTCAAAGCACA---------------TGC--TAAACCCCCTTC-------AT-TTTGACAATTTGACCTCAAATCGGGTGGGATCACCCGCTGAACTTAAGCATATCAATAA-------
		</sequence>
		<sequence>
			<taxon idref="AB831796"/>
			---------------------------ATTAACGAGTT-AAA--GTCGGTCGACCGTGCTGGCGG--AGACGCATGTGCACGTCGGT--CG---CGAATC-CACACAC-CGTGAACCTATGGCCCGGGGTTCTG-T---------TT----AGACCCTG-------GGCACATTTTTACACTC-TGTTCGTAAAGGAATGTC---TTATAT----CATAT--AAACATACAACTTTCAACAACGGATCTCTTGGCTCTCGCATCGATGAAGAACGCAGCGAAATGCGATAAGTAATGTGAATTGCAGAATTCAGTGAATCATCGAATCTTTGAACGCACCTTGCACCCTTTGGTATTCCGAAGGGTACGCCCGTTTGAGTGTCATTGTAATCTCACCCCGAA-ATCTT------TTTTTCGGAGTGGACTTGGACGCTGCCGTGTTA-CATGGCTCGTCTTGAACGTCTCAGTGTGCCCCGC-CCGTCGGTGTA-GACAGCGTGATAAGTATCTTCGCTGCT-CAAGCCCTT-CGGAGGC-GCGCCCTCG-AGCTGGGAAGCGTGCTGCCAACCGTCTTT--TGACAACCTTTGACAATTTGACCTCAGA----------------------------------------------
		</sequence>
		<sequence>
			<taxon idref="JX138549"/>
			TTCCGTAGGTGAACCTGCGGAAGGATCATTAACGAGTT-AAA--GTCGGTCGACCGTGCTGGCGG--AGACGCATGTGCACGTCGGT--CG---CGAATC-CACACAC-CGTGAACCTATGGCCCGGGGTTCGG-T---------TC----AGACCCTG-------GGCACATTTTTACACTC-TGTTTGTAGAGGAATGTC---TTATAT----CATAT--AAACATACAACTTTCAACAACGGATCTCTTGGCTCTCGCATCGATGAAGAACGCAGCGAAATGCGATAAGTAATGTGAATTGCAGAATTCAGTGAATCATCGAATCTTTGAACGCACCTTGCACCCTTTGGTATTCCGAAGGGTACGCCCGTTTGAGTGTCATTGTAATCTCACCCCGAA-ATCTT------TTTTTCGGAGTGGACTTGGACGCTGCCGTGTTG-CATGGCTCGTCTTGAATGTCTCAGTGTGCCCCGC-CCGTCGGTGTA-GACAGCGTGATAAGTATCTTCGCTGGT-CAAGCCCTC-CGGAGGC-GCGCCCTCG-AGCTGGGAAGCGTGCTGTCAACCGTCTTT--TGACAACCTTTGACAATTTGACCTCAGATCGGGTGGGACTACCCGCTGAACTTAAGCATATCAATA--------
		</sequence>
		<sequence>
			<taxon idref="JX138551"/>
			TTCCGTAGGTGAACCTGCGGAAGGATCATTAACAAAT--TAA--GTCGGTCGACCGTGCTGGCGG--CAACGCATGTGCACGTCGAT--CG---CAAATC-CACACACCTGTGAACGTATGGCCTTTGGGTCTCT-----------------GACCCGGGGCAA--ACCATTTTTACCCACTC-T---TGTAAAAGAATGTCAC-TTGTGCTGAAAGCGC-AAAGCAAACAACTTTCAACAACGGATCTCTTGGCTCTCGCATCGATGAAGAACGCAGCGAAATGCGATAAGTAATGTGAATTGCAGAATTCAGTGAATCATCGAATCTTTGAACGCACCTTGCACTCTTTGGTATTCCGAAGAGTACACCCGTTTGAGTGTCATTGTAATCTCACCTCTGG-AACTTT-----GTTCTGGGAGTGGACTTGGACGTTGCCGTGT---CACGGCTCGTCTGGAATGTCTCAGTGTACCCCGC-TCGTCRGCGTA-AACAGTGTGATAAGTATCTTCACTGGT---AGCTCCT-CGGAGGC-GCGCTCTCA-GGTGGATGGCTATGCTGCCAACTGTTCTT-CGGACAAACTCTGACAATTTGACCTCGAAYCGGGTGGGATTACCCGCTGAACTTAAGCATATCAATAAGTGGAGG
		</sequence>
		<sequence>
			<taxon idref="JX138552"/>
			TTCCGTAGGTGAACCTGCGGAAGGATCATTAATGAATT-CAA--GTCGGTCCTCTGTGCTGGTGG--CAACACATGTGCACGAGGGT--CG---CAAATC-CACACACCTGTGCATCTTTGACTCTGAGGGCGACTTCGCTTGACGT-AGTCGGATCAG-ACTTGGAGTATTTTTACACACTC-TGAATGTAAATGAATGTAT--CTGTGCATAACGCGC--AAATAAACAACTTTCAACAACGGATCTCTTGGCTCTCGCATCGATGAAGAACGCAGCGAAATGCGATAAGTAATGTGAATTGCAGAATTCAGTGAATCATCGAATCTTTGAACGCACCTTGCACCCTTTGGTATTCCGAAGGGTACGCCCGTTTGAGTGTCATTGTAATCTCACATCAAC-AACTTT-TG--TTGTGGATGGTGGACTTGGACGTTGCCGTGT-A-AACGACTCGTCTGAAATGTATAAGTATACCCTGC-CTTGCAGCGTA-TCCAGTGTGATAAGTATCTTCACTGGT-TTAGCC-TT-CCAGG-CGGCGCCTCGGCCA-CAGGTAGTATGCTTCTAACCGTCCCT--GGACAATCCTTGACAATTTGACCTCAAATCGGGTGGGACTACCCGCTGAACTTAAGCATATCAT----------
		</sequence>
		<sequence>
			<taxon idref="JX138544"/>
			TTCCGTAGGTGAACCTGCGGAAGGATCATTAATGAAT--AAA--GTCGGTCGACCGTGCTGGCGG--AAACGCACGTGCACGTCGGT--CG---CAAATC-CACACACCTGTGAACGTATGGCCTTTCGGGTCTCTC---------------GACTCGGGGGCA-AACCATTTTTACCCACTC-TGATCGTAAAGGAATGTC----TTTGCCTAAAGCGC-AAAGCAAACAACTTTCAACAACGGATCTCTTGGCTCTCGCATCGATGAAGAACGCAGCGAAATGCGATAAGTAATGTGAATTGCAGAATTCAGTGAATCATCGAATCTTCGAACGCACCTTGCACCCTTTGGTATTCCGAAGGGTACGCCCGTTTGAGTGTCATTGTAATCTCACCCCTGG-AATTT--AT--TTTCTGGGAGTGGACTTGGATGCTGCCGTGT---CACGGCTCGTCTGGAATGTCTCAGTGTGCCCCGC-CCGTCGGTGTT-AACAGTGTGATAGATATCTTCACTGGT---TGCCCTC-CGGAGGC-GCGCTCTCG-GA-TGGATCGTGTGCTGCCAACCGTCTTC--GGACAATCTCTGACAGTTTGACCTCAAATCGGGTGAGACTACCCGCTGAACTTAAGCATATCAATA--------
		</sequence>
		<sequence>
			<taxon idref="JX138555"/>
			TTCCGTAGGTGAACCTGCGGAAGGATCATTAACGAATT-CAA--GTCGGTCGACCGTGCTGGTGG--AAACGCACGTGCACGTCGGT--CG---CAAATC-CACACACCTGTGAACGTATGGCCTTTGGGTCCTCT--------------CGGACCTGGGGCAA--ACCATTTT--CACACTC-TGACAGTAAAGGAATGTTC---TTTGCCTAAAACGC-AAAGCAAACAACTTTCAACAACGGATCTCTTGGCTCTCGCATCGATGAAGAACGCAGCGAAATGCGATAAGTAATGTGAATTGCAGAATTCAGTGAATCATCGAATCTTCGAACGCACCTTGCACCCTTTGGTATTCCGAAGGGTACGCCCGTTTGAGTGTCATTGTAATCTCACCCCCGG-AATTCT-----TTTCTGGGAGTGGACTTGGACGCTGCCGTGT--CAACGGCTCGTCTCGAACATCTCAGTGTACCCCGC--CGTCGGCGTATAACAGTGTGATAAGTATCTTCACTGGTG--AGCCCTC-CGGAGGC-GCGCTCTCG-GATTGGTGTGTGTGCTGCCAACCGTCTTC--AGAC----------------------------------------------------------------------
		</sequence>
		<sequence>
			<taxon idref="JX138556"/>
			TTCCGTAGGTGAACCTGCGGAAGGATCATTAACGAAT--TAA--GTCGGTCGACTGTGCTGGCGG--AAACGCATGTGCACGTCGGT--CG---CAAATC-CTCACACCTGTGAACGTATGGCCTTTGGGTTTCT-----------------AACCTGGGGCAA--ACCATTTTTATCCACTC-T---TGTAAAAGAATGTCAC-TTGTGCTGAAAGCGC-AAAGCAAACAACTTTCAACAACGGATCTCTTGGCTCTCGCATCGATGAAGAACGCAGCGAAATGCGATAAGTAATGTGAATTGCAGAATTCAGTGAATCATCGAATCTTTGAACGCACCTTGCACTCTTTGGTATTCTGAAGAGTACACCCGTTTGAGTGTCATTGTAATCTCACCCCCGG-AATTCT-----TTTCTGGGAGTGGACTTGGATGTTGCCGTGT---CACGGCTCATCTGGAATGTCTCAGTGTACCCCGC-TCGTCGGCGTA-AACAGTGTGATAAGTATCTTCACTGGG---AGCTCTT-CGGAGGT-GCGCTTTCA-GGTGGATRGCTATGCTGCCAACCGTCTTT-GGGACAAACTCTGACAATTTG------------------------------------------------------
		</sequence>
		<sequence>
			<taxon idref="JX317084"/>
			TTCCGTAGGTGAACCTGCGGAAGGATCATTAATGAATGACAA--GTCGGCCTTCTGTGCTGGTGG--AAACACATGTGCACGTCGGT--CG---CAAATC-CACACACCTGTGCACCTTTGACTTTGGGATCCGCTCTGCTGGGCTTCGCT-CGCCTGGGTCTCAGAGTATTTTTACACACTCTTGAATGTAATGGAATGTCT--CTGTGCTTAATGCGC--ATATATACAACTTTCAACAACGGATCTCTTGGCTCTCGCATCGATGAAGAACGCAGCGAAATGCGATAAGTAATGTGAATTGCAGAATTCAGTGAATCATCGAATCTTTGAACGCACCTTGCACCCTTTGGTATTCCGAGGGGTACACCCGTTTGAGTGTCATTGTAATCTCACTCCGAC-GACTTTTTG--TTGTTGGAGGTGGATCTGGACTTTGCTGTGTAACAACGGCTGGTCTGAAATACATGAGTGCACCCTGCTGTAGCAGCGTC-TTCAGTGTGATAAGTATCCTCACTGATTCAAGTTCCT-TTGGGAC-ACGCCTGCCTGG-TGGGCCCTGCGCTTCTAATCGTCCTCATGGACATGCTTTGACAATTTGACCTCAAATCGGGTGGGATTACCCGCTGAACTTAAGCATATCAATAAGCGGAGG
		</sequence>
		<sequence>
			<taxon idref="JX317143"/>
			TTCCGTAGGTGAACCTGCGGAAGGATCATTAGTGAAACACAA--GTCGGTTGTCTGTGCTGGTGG--AAACACATGTGCACGACGGC--CG---CAAATC-CACACACCTGTGCACCTTTGACTGTGGGATTCGCTCTGCTTGGCATTGTT-GATTGGAGTCTCATGGTATTTTTACACACTC-TAAA-GTAACAGAATGTAT--TTGTGCATAACGCAT--ATAATAACAACTTTCAACAACGGATCTCTTGGCTCTCGCACCGATGAAGAACGCAGCGAAATGCGATAAGTAATGTGAATTGCAGAATTCAGTGAATCATCGAATCTTTGAACGCACCTTGCACTCTTTGGTATTCCGAAGAGTACGCCCGTTTGAGTGTCATTGTAATCTCACCTCTAC-AACTTTTTG--TTGTGGAAAGTGGACTTGGGCCTTGTCATGTAACAATGACTGGCTTGAAATGGATGAGTGTACCCTGCTGCTGCAGCGTC-TTCAGTGTGATAAGCATCTTCACTGATCAAAGTTCCT-TTGGAAC-ACGAATGCAAAG-TGGGCTCTGCGCTTCCAACTGTCTGTACAGACAATACTTAACAATTTGGCCTCAAATCGGGTGGGACTACCCGCTGAACTTAAGCATATCAATAAGCGGAGG
		</sequence>
		<sequence>
			<taxon idref="JX317169"/>
			TTCCGTAGGTGAACCTGCGGAAGGATCATTAACGAAAT-GAC---TCGGTCGTCTCTCTTGCTGT---GGCCTTTGTGCACGC---T--TG---GGAATC-CACACACCTGTGCACACTCGGTTGGCGG----G----------CTT----CGGCCCG--TCTC-----GCCTACACTTACTT-TGTATGTCTCG-AATGTC-TATTATCT--TATGA--TAAAAAATACAACTTTCAACAACGGATCTCTTGGCTCTCGCATCGATGAAGAACGCAGCGAAATGCGATAAGTATTGTGAATTGCAGAATTCAGTGAATCATCGAATCTTTGAACGCACCTTGCACCCTTTGGTATTCCAAGGGGTACACCCGTTTGAGTGTCATTGTAACCTCACTCCGAC-AACTTTTTGA-TGTCTGGAGGTGGATCTGGACCTTGCCGTGTCATGATGGCTGGTCTGAAATGCATGAGTGCACCCTGCTGTAGCAGCGTC-TTCAGTGTGATAAGTATCTTCACTGATTCAAGCTCCT-TCGGGAC-ACGCTTGTCTGG-TGGGCTCTGCGCTTCCAACCGTCTCT--AGAC-ATCCTTGACAATTTGAC----------------------------------------------------
		</sequence>
		<sequence>
			<taxon idref="JX317219"/>
			TTCCGTAGGTGAACCTGCGGAAGGATCATTAACGAATTTCGA--TTCGGTCTTCTGTGCTGGTGG--CAACACATGTGCACGTCGAT--CG---TAATTC-CATCCTCCTTTCAATTTCCAAGTTCG---GTCGCCTCGTA-GGCTCT----GTTCTGACACAT--GGT-ATTTCACCCACTC-TGGGTACTAGAAACAAAGATA--------TTCATAT-AAACTATACAACTTTCAACAACGGATCTCTTGGCTCTCGCATCGATGAAGAACGCAGCGAAATGCGATAAGTAATGTGAATTGCAGAATTCAGTGAATCATCGAATCTTTGAACGCACCTTGCACCCTTTGGTATTCCGAAGGGTACGCCCGTTTGAGTGTCGTTGTACTCTCAATCCTAC-AATTTTG----TTGTACGGATTGGACTTGGGTCCTGTTGCGCT-CTGCAACTGATCCGAAATGTATCAGCGTGTGTCCG--TCGTGACGTG-AACCGATTGTTAA---GTTTCATCGGGATCGATTG-T-AGGGGTCAAAGG-CA---------------AGC--GTAACCCTCTCT-------AT-ATTGATAATTCGACCTGGGGTCGGGTGGGATCACCCGTTGAACTTAAGCATATTAATAAGGGGCGG
		</sequence>
		<sequence>
			<taxon idref="JX317221"/>
			TTCCGTAGGTGAACCTGCGGAAGGATCATTAACGAATTTCGA--TTCGGTCTTCTGTGCTGGTGG--CAACACATGTGCACGTCGAT--CG---TAATTC-CATCCTCCTTTCAATTTCCAAGTTCG---GTCGCCTCGT--GGCTCT----GTTCTGACACAT--GGT-ATTTCACCCACTC-TGGGTACTAGAAACAAAGATATT--------CATAT-AAACTATACAACTTTCAACAACGGATCTCTTGGCTCTCGCATCGATGAAGAACGCAGCGAAATGCGATAAGTAATGTGAATTGCAGAATTCAGTGAATCATCGAATCTTTGAACGCACCTTGCACCCTTTGGTATTCCGAAGGGTACGCCCGTTTGAGTGTCATTGTAATCTCACCTCTAC-AACTTT--G--TTGTGTGAAGTGGACTTGGACAATGTCGTGTAACAACGACTGGTCTTAAAATTATGAGTGTACCCTGCTGTTGCAGCGTC-TTCAGTGTGATAA-TATCTTCACTGATCAAAGTTCCT-TTGGGAC-ACGCAAGCATTG-TGGGCCCTGCGCTTCCAATCGTCTCT--GGAC-ATACTTGACAATTTGACCTCAAATCGGGCGGGACTACCCGCTGAACTTAAGCATATCAATAAGCGGAGG
		</sequence>
		<sequence>
			<taxon idref="JX317295"/>
			-----------------------GATCATTAACGAAAT-GAC---TCGGTCGTCTCTCTTGCTGT---GGCCTTTGTGCACGC---T--TG---GGAATC-CACACACCTGTGCACACTCGGTTGGCGG----G----------CTT----CGGCCCG--TCTT-----GCCTTCACTTACTT-TGTATGTCTCG-AATGTC-TATTATCT--TATGA--TAAAAAATACAACTTTCAGCAACGGATCTCTTGGCTCTCGCATCGATGAAGAACGCAGCGAAATGCGATAAGTAATGTGAATTGCAGAATTCAGTGAATCATCGAATCTTTGAACGCACCTTGCACTCTTTGGTATTCCGAAGAGTACGCCCGTTTGAGTGTCATTGTAATCTCACCTCTAC-AGCTTTTTG--TTGTGGAGAGTGGACTTGGGCCTTGTTGTGTAACAACGACTGGCTTAAAATGGATGAGTGTACCCTGCTGCTGCAGCGTC-TTCAGTGTGATAAGCATCTTCACTGATCAAAGTTCCT-TTGGGAC-ACGAATGCAAAG-TGGGCTCTGCGCTTCCAACCGTCTGTACAGACAATACTTGACAATTTGGCCTCAAATCGGGTGGGACTACCCGCTGAACTTAAGCATATCAATAAGCGGAGG
		</sequence>
		<sequence>
			<taxon idref="JX317303"/>
			TTCCGTAGGTGAACCTGCGGAAGGATCATTAATGAATCACAA--GTCGGCCGTCTGTGCTGGTGG--CAACACATGTGCACGTCGGT--CG---CAAATC-CACACACCTGTGCACCTTTGACTTTGGGATCCGCCTCGCTCGGCTTTGCC-GTCCTGGGTCTCAGAGTACTTTTACACACTC-TGAATGTAATGGAATGTCT--CTGTGCTTAACGCGC--ATATAAACAACTTTCAACAACGGATCTCTTGGCTCTCGCATCGATGAAGAACGCAGCGAAATGCGATAAGTATTGTGAATTGCAGAATTCAGTGAATCATCGAATCTTTGAACGCACCTTGCACTCTYTGGTATTCCGAAGAGTACGCCCGTTTGAGTGTCATTGTAATCTCACCTCTAC-AGCTTTTTG--TTGTGGAGAGTGGACTTGGGCCTTGTTGTGTAACAACGACTGGCTTGAAATGGATGAGTGTACCCTGCTGCTGCAGCGTC-TTCAGTGTGATAAGCATCTTCACTGATCAAAGTTCCT-TTGGGAC-ACGAATGCAAAG-TGGGCTCTGCGCTTCCAACCGTCTGTACAGACAATACTTGACAATTTGGCCTCAAATCGGGTGGGACTACCCGCTGAACTTAAGCATATCAATAAGCGGAGG
		</sequence>
		<sequence>
			<taxon idref="JX317168"/>
			TTCCGTAGGTGAACCTGCGGAAGGATCATTAATGAATCACAA--GTCGGCCGTCTGTGCTGGTGG--CAACACATGTGCACGTCGGT--CG---CAAATC-CACACACCTGTGCACCTTTGACTTTGGGATCCGCCTCGCTCGGCTTTGCC-GTCCTGGGTCTCAGAGTACTTTTACACACTC-TGAATGTAATGGAATGTCT--CTGTGCTTAACGCGC--ATATAAACAACTTTCAACAACGGATCTCTTGGCTCTCGCATCGATGAAGAACGCAGCGAAATGCGATAAGTATTGTGAATTGCAGAATTCAGTGAATCATCGAATCTTTGAACGCACCTTGCACCCTTTGGTATTCCGAGGGGTACACCCGTTTGAGTGTCATTGTAACCTCACTCCGAC-AACTTTTTG--ATGTTGGAGGTGGACCTGGACCTTGCCGTGTCACGACGGCTGGTCTGAAATGCATGAGTGCACCCTGCTGTAGCAGCGTC-TTCAGTGTGATAAGTATCTTCACTGATTCAAGCTCCT-TCGGGAC-ACGCTCGTCTGG-TGGGCTCTGCGCTTCCAACCGTCTCTGTAGAC-ATCCTTGACAATTTGACCTCAAATCGGGTGGGATTACCCGCTGAACTTAAGCATATCAATAAGCGGAGG
		</sequence>
		<sequence>
			<taxon idref="JX317141"/>
			TTCCGTAGGTGAACCTGCGGAAGGATCATTAGTGAAACACAA--GTCGGTTGTCTGTGCTGGTGG--AAACACATGTGCACGACGGC--CG---CAAATC-CACACACTTGTGCACCTTTGACTGTGGGATTCGCTTTGCTTGACATTGTT-GATTGGAGTCTCATGGTATTTTCACACACTC-TAAA-GTAACAGAATGTAT--TTGTGCATAACGCAT--ATAATAACAACTTTCAACAACGGATCTCTTGGCTCTCGCACCGATGAAGAACGCAGCGAAATGCGATAAGTAATGTGAATTGCAGAATTCAGTGAATCATCGAATCTTTGAACGCACCTTGCACTCTTTGGTATTCCGAAGAGTACACCCGTTTGAGTGTCATTGTAATCTCACATCTAC-AACTTTTTG--TTGTGGAAAGTGGACTTGGGCCTTGTCGTGTAACAACGACTGGCTTGAAATGGATGAGTGTACCCTGCTGCTGCAGCGTC-CTCAGTGTGATAAGCATCTTCACTGATCAAAGTTCCT-TTGGGAC-ACGAATGCAAAG-TGGGCTCTGTGCTTCCAACCGTCTGTACAGACAATACTTGACAATTTGGCCTCAAATCGGGTGGGACTACCCGCTGAACTTAAGCATATCAATAAGCGGAGG
		</sequence>
		<sequence>
			<taxon idref="JX317333"/>
			TTCCGTAGGTGAACCTGCGGAAGGATCATTAACGAATGACAA--GTCGACCTTCTGTGCTGGTGG--CAACACATGTGCACGTTGGC--CG---CAATTC-CACACACCTGTGCACCTTTGACTTTGGGATCCGCTTTGCCCGCTCCTTTT-GGCCTGGGTCTTGAAGTATTTTTACACACACTTGTATGTATTGGAATGTCT--CTGTGCATAATGCGC--AAATGAACAACTTTCAACAACGGATCTCTTGGCTCTCGCATCGATGAAGAACGCAGCGAAATGCGATAAGTAATGTGAATTGCAGAATTCAGTGAATCATCGAATCTTTGAACGCACCTTGCACCCTTTGGTATTCCGAGGGGTACGCCCGTTTGAGTGTCATTGTAATCTCACTCCAAC-AGCCCTTGG--CTGGTGGAGGTGGACYTGGACTCTGCTGTGTCATCAKGGSTGGTCTGAAAGGCAGGAGTGTACCCGGGTGCGATAGTGTA-GTCAGTGGGATAAGTATCCTCACTGAACAAGGTTGGC-TGGGGAC-AGGCGAGCACAT-TGGACCATTCGTTCCAGACGGTCTGCCCGGAGAGCATACGCGAAGAAGACAAGAAATTCGGTGAGATGA-------------------------------GG
		</sequence>
		<sequence>
			<taxon idref="JX317317"/>
			TTCCGTAGGTGAACCTGCGGAAGGATCATTAACGAATGACAA--GTCGACCTTCTGTGCTGGTGG--CAACACATGTGCACGTTGGC--CG---CAATTC-CACACACCTGTGCACCTTTGACTTTGGGATCCGCTTTGCCCGCTCCTTTT-GGCCTGGGTCTTGAAGTATTTTTACACACACTTGTATGTATTGGAATGTCT--CTGTGCATAATGCGC--AAATGAACAACTTTCAACAACGGATCTCTTGGCTCTCGCATCGATGAAGAACGCAGCGAAATGCGATAAGTAATGTGAATTGCAGAATTCAGTGAATCATCGAATCTTTGAACGCACCTTGCACCCTTTGGTATTCCGAGGGGTACGCCCGTTTGAGTGTCATTGTAATCTCACTCCAAC-AGCCCTTGG--CTGGTGGAGGTGGACCTGGACTCTGCTGTGTCACCATGGCTGGTCTGAAATGCATGAGTGTACCCTGCTGTTGCAGCGTC-TTCAGTGTGATAAGTATCCTCACTGAACAAAGTTCCC-TCGGGAC-ACGCACGCACAG-TGGGCCCTGCGCTTCCAACCGTCTGCCCAGACAACCTTTGACAACTTGACCTCAAATCGGGTGGGATTACCCGCTGAACTTAAGCATATCAATAAGCGGAGG
		</sequence>
		<sequence>
			<taxon idref="JX317440"/>
			TTCCGTAGGTGAACCTGCGGAAGGATCATTAATGAATCACAA--GTCGGTTGTCTGTGCTGGTGG--AAACACATGTGCACGTCGGC--CG---CAAATC-CACACACCTGTGCACCTTTGACTTTGGGATCCGCTCTGCCCGGTTTTGCC-GGTCTGGGTTCCGAAGTACTTTTACACACGC-TGTATGTAATGGAATGCCT--CTGTGC--AATGCGC-ATCTAAAACAACTTTCAACAACGGATCTCTTGGCTCTCGCATCGATGAAGAACGCAGCGAAATGCGATAAGTAATGTGAATTGCAGAACCCAGTGAATCATCGAATCTTTGAACGCACCTTGCACCCTTTGGTATTCCGAGGGGTACGCCCGTTTGAGTGTCATTGTAATCTCACTCCGAC-CGCCTTTTGG-CTGCCGGAGGTGGACCTGGACCCTGCCGCGTCACTGCGGCTGGTCTGAAATGCATGAGTGTACCCTGCCGACGCAGCGTC-TTCAGTGTGATAAACATCCTCACTGAGTCAAGTTCCC-CTGGGAC-ACGCACGCTCGA-TGGGCTCTGCGCTTCGAACCGTCCGCAAGGAC-AACCTTGACAACTTGACCTCAAATCGGGTGGGACTACCCGCTGAACTTAAGCATATCAATAAGCGGAGG
		</sequence>
		<sequence>
			<taxon idref="JX317453"/>
			TTCCGTAGGTGAACCTGCGGAAGGATCATTAATGAAAT-CAT--AGCGGTCGTCTGTGCTGGTGG--TGACACATGTGCACGTCAAT--TG---CAAATC-CACACACCTGTGCACCTTTGACTGTGAGGTCCGCTTAGCTCAACATCGTTAGACC-GGGTCTCACGGTATTTTTATACACTC-TGAATGTAATGGAACGTAC----TTGCGTAACGCAT--ATAAATACAACTTTCAACAACGGATCTCTTGGCTCTCGCACCGATGAAGAACGCAGCGAAATGCGATAAGTAATGTGAATTGCAGAATTCAGTGAATCATCGAATCTTTGAACGCACCTTGCACCCTTTGGTATTCCGAAGGGTACGCCCGTTTGAGTGTCATTGTAATCTCACCTCTGC-AACCT-CGG--TCGTGTGAAGTGGAGTTGGGCAGTGTCGTGTAAAGACGACTGGCCTGAAATGCGTGAGTGTACCCTGCAGCCGCAGCGTC-TTCAGTGTGATAAATGTCTTCACTGATCAAAGTTCCT-TTGGGAC-ACGTAAGCGATG-TGGGCTCTGCGCTGCGAACCGTCTGT--GGAC-AGTGTTGACAGTCTGACCTCAAATTGGGTGGGACTACCCGCTGAACTTAAGCATATCAATAAGCGGAGG
		</sequence>
		<sequence>
			<taxon idref="JX317488"/>
			TTCCGTAGGTGAACCTGCGGAAGGATCATTAATGAATCACAA--GTCGACCGTCTGTGCTGGTGG--CAACACATGTGCACGTCGGT--CG---CAAATC-CACACACCTGTGCACCTTTGACTTTGAGATCCGCCGTGCTCGGCTTTGCC-GTCCTGGGTCTCAGAGTACTTTTACACACTC-TGAATGTAATGGAATGTCT--CTGTGCTTAACGCGC--ATATAAACAACTTTCAACAACGGATCTCTTGGCTCTCGCATCGATGAAGAACGCAGCGAAATGCGATAAGTATTGTGAATTGCAGAATTCAGTGAATCATCGAATCTTTGAACGCACCTTGCACCCCTTGGTATTCCGAGGGGTACACCCGTTTGAGTGTCATTGTAATCTCACTCCGAC-AGCTTTTTG--ATGTTGGAGGTGGACCTGGACCCTGCCGTGTCACAACGGCTGGTCTGAAATGCGTGAGTGCACCCTGCTGTAGCAGCGTC-TTCAGTGTGATAAGTATCTTCACTGATTCAAGCTCCT-TTGGGAC-ATGCTCGTCTGG-TGGGCTCTGCGCTTCCAACCGTCTCTGTAGACAAACCTTGACAATTTGACCTCAAATCGGGTGGGATTACCCGCTGAACTTAAGCATATCAATAAGCGGAGG
		</sequence>
		<sequence>
			<taxon idref="JX317218"/>
			TTCCGTAGGTGAACCTGCGGAAGGATCATTAGTGAAACACAA--GTCGGTCGTCTGTGCTGGTGG--CAACACATGTGCACGGCGGC--TG---CAAATC-CACACACCTGTGCACCTTTGACTGTGAGGTCCGCTTAGCTTGGCATTGCT-GACTGGGGTCTCACGGTATTTTTACACACTC-TGAATGTAATGGAAAGTCT----TTGCATAACGCAT--ATAAAAACAACTTTCAACAACGGATCTCTTGGCTCTCGCACCGATGAAGAACGCAGCGAAATGCGATAAGTAATGTGAATTGCAGAATTCAGTGAATCATCGAATCTTTGAACGCACCTTGCACCCTTTGGTATTCCGAAGGGTACGCCCGTTTGAGTGTCATTGTAATCTCACCTCTAC-AACTT--TG--TTGTGTGAAGTGGACTTGGACAATGTCGTGTAACAACGACTGGTCTTAAAATTATGAGTGTACCCTGCTGTTGCAGCGTC-TTCAGTGTGATAA-TATCTTCACTGATCAAAGTTCCT-TTGGGAC-ACGCAAGCATTG-TGGGCCCTGCGCTTCCAATCGTCTCT--GGAC-ATACTTGACAATTTGACCTCAAATCGGGCGGGACTACCCGCTGAACTTAAGCATATCAATAAGCGGAGG
		</sequence>
		<sequence>
			<taxon idref="AJ879661"/>
			TTCCGTAGGTGAACCTGCGGAAGGATCATTATTGATTGTGAAT-GTT-GCCTTCAGTGCTGGC--TCC--GGCAAGTGCACGCTGGTGAC-TTCAA--TCCAATA-CCCTGTGCACCATTGGCCTC------TGCT------GGCTT----TGG-CTGG----TTGAGGATATTTACACCCACTCGAATGTANTGAAA-TTATTGTTGTGCGCAA-GCACGA--ATGTACAACTTTCAACAACGGATCTCTTGGCTCTCGCATCGATGAAGAACGCAGCGAAATGCGATAAGTAATGTGAATTGCAGAATTCAGTGAATCATCGAATCTTTGAACGCACCTTGCACCCTTTGGCATTCCGAAGGGTATGCTCGTTTGAGTGTCATTGTACTCTCACACTTCC-AATTCTTTGGATTGGGAGCGGTGGACTTGGGTGCTGCTGCTT-ACCGTGGCTCACCTCAAATGTGTTAGTGCAACCGTTGGTTA-GACATAGTNCGGCGTGATAAGTATCTTCGCTGGCGC-----CTCACTAGAG-GGTGGCTG-ATCA-GG-GCTCTGTGCTTCCAATCGTCTTC--GGAC-ATGGCTGACAACTTGACCTCAAATCGAGTAGGACTACCCGCTGAACTTAA-------------------
		</sequence>
		<sequence>
			<taxon idref="EU668260"/>
			TTCCGTAGGTGAACCTGCGGAAGGATCATTATTGATTGTGAAT-GTT-GCCTTCAGTGCTGGC--TCC--GGCAAGTGCACGCTGGTGAC-TTCAA--TCCAATA-CCCTGTGCACCATTGGCCTC------TGCT------GGCTT----CGG-CTGG----TTGAGGATATTTACA-CCACTCGAATGTAATGAAA-TTATTGTTGTGCGCAA-GCACGA--ATGTACAACTTTCAACAACGGATCTCTTGGCTCTCGCATCGATGAAGAACGCAGCGAAATGCGATAAGTAATGTGAATTGCAGAATTCAGTGAATCATCGAATCTTTGAACGCACCTTGCACCCTTTGGCATTCCGAAGGGTATGCTCGTTTGAGTGTCATTGTACTCTCACACTTCC-AATTCTTTGGATTGGGAGCGGTGGACTTGGGTGCTGCTGCTT-ACCGTGGCTCACCTCAAATGTGTTAGTGCAACCGTTGGTTA-GACATAGTACAGCGTGATAAGTATCTTCGCTGGCGC-----CTCACTCGAG-GGTGGCTG-ATCA-GG-GCTCTGTGCTTCCAATCGTCTTC--GGACAATGGCTGACAACTTGACCTCAAATCGAGTAGGACTACCCGCTGAACTTAAGCATATCAATAAGCGGAGG
		</sequence>
		<sequence>
			<taxon idref="EU910925"/>
			TTCCGTAGGTGAACCTGCGGAAGGATCATTATTGATTGTGAAT-GTT-GCCTTCAGTGCTGGC--TCC--GGCAAGTGCACGCTGGTGAC-TTCAA--TCCAATA-CCCTGTGCACCATTGGCCTC------TGCT------GGCTT----TGG-CTGG----TTGAGGATATTTACACCCACTCGAATGTAATGAAA-TTATTGTTGTGCGCAA-GCACGA--ATGTACAACTTTCAACAACGGATCTCTTGGCTCTCGCATCGATGAAGAACGCAGCGAAATGCGATAAGTAATGTGAATTGCAGAATTCAGTGAATCATCGAATCTTTGAACGCACCTTGCACCCTTTGGCATTCCGAAGGGTATGCTCGTTTGAGTGTCATTGTACTCTCACACTTCC-AATTCTTTGGATTGGGAGCGGTGGACTTGGGTGCTGCTGCTT-ACCGTGGCTCACCTCAAATGTGTTAGTGCAACCGTTGGTTA-GACATAGTACGGCGTGATAAGTATCTTCGCTGGCGC-----CTCACTAGAG-GGTGGCTG-ATCA-GG-GCTCTGTGCTTCCAATCGTCTTC--GGAC-ATGGCTGACAACTTGACCTCAAATCGAGTAGGACTACCCGCTGAACTTAAGCATATCAATAAGCGGAGG
		</sequence>
		<sequence>
			<taxon idref="FJ803936"/>
			TTCCGTAGGTGAACCTGCGGAAGGATCATTAGTGATTGTGAATCGTT-GCCTTCAGTGCTGGCGGTCC--AGCAAGTGCACGTTGGTGAC-TTTCA--TCCAATACCCTTGTGAACCTTTGGCCTC-----TTGCT------GGCTT----CGG-CTGA----CAGAGGATTTTCACACCAACTCGAATGTAATGAAAACTACTGTCGTGCGCAA-GCACTA--ATGTACAACTTTCAACAACGGATCTCTTGGCTCTCGCATCGATGAAGAACGCAGCGAAATGCGATAAGTAATGTGAATTGCAGAATTCAGTGAATCATCGAATCTTTGAACGCACCTTGCACCCTTTGGTATTCCGAAGGGTATGCTCGTTTGAGTGTCATTGTACTCTCACACTCTCTGATCCTTTGGATTGGGAGTGGTGGACTTGGGTGTTGCTGTTACTGCATGGCTCACCTCAAATGCATTAGTGCAACTCCTGATTG-GACATAGTACGGCGTGATAAGTGTCTTCGCCGGCGC-----CTTGAAAGAG-GGTGGCTG-ATTG-GGAGCTCTGTGCCTCAAACTGTCTTC--GGACAATCTCTGACAACTTGACCTCAAATCGAGTAGGACTACCCGCTGAACTTAAGCATATCAATAAGCGGAGG
		</sequence>
		<sequence>
			<taxon idref="AB848606"/>
			---------------------------------------------------TTCAGTGCTGGC--TCGAGAGCAAGTGCACGTTGGTGGC-TTTCA--TCCAATTCCCCTGTGAACCTTTGGCCTC-----TTGCT------GGCTT----CGG-CTGG----CAGAGGATTTT-ACATACACTCGAATGTAATGAAAACTATTGTTGTGCGCAA-GCACTA--ATATACAACTTTCAACAACGGATCTCTTGGCTCTCGCATCGATGAAGAACGCAGCGAAATGCGATAAGTAATGTGAATTGCAGAATTCAGTGAATCATCGAATCTTTGAACGCACCTTGCACCCTTTGGAATTCCAAAGGGTATGCTCGTTTGAGTGTCATTGTACTCTCACACTCTCCGATC-T-TGGATTGGGAGTGGTGGACTTGGGTGCTGCTGCTTTCTTGTGGCTCACCTCAAATGTGTCAGTGCATCTCTTGATTG-GACATAGTACGGCGTGATAAGTGTCTTCGCCGGCGC-----CTCATAAGAG-GGTGGCCG-ATCG-GGAGCTCTGTGCTTCAAACCGTCTTC--GGACAATCTCTGACAACTTGACCTCAAATCGAGTAGGACTACCCGCTGAACTTAAGCATATC------------
		</sequence>
		<sequence>
			<taxon idref="AY296253"/>
			--------------------------CATTATTGATTGTGAATCGTT-GCCTTCAGTGCTGGC--CCC--GGCAAGTGCACGTTGGTGAC-TTTCA--TCCAATACCCCTGTGAACTTCTGGCCTC-----TTGCT------AGCTT----CGG-CTGG----CAGAGGATTTTTACACGCACTCGAATGTAATGAAACCTATTGTTGTGCGCAA-GCACTA--ATGTACAACTTTCAACAACGGATCTCTTGGCTCTCGCATCGATGAAGAACGCAGCGAAATGCGATAAGTAATGTGAATTGCAGAATTCAGTGAATCATCGAATCTTTGAACGCACCTTGCACCCTTTGGTATTCCGAAGGGTATGCTCGTTTGAGTGTCATTGTACTCTCACGCTCTCCAATCCTCTGGGATGGGAGTGGTGGACTTGGGCGTTGCTGCTTGACTGCGGCTCGCCTTAAATGGATTAGTGCAACTCTTGGTTG-GACATAGTACGGCGTGATAAGTGTCTTCGCCGGCAC-----CTCGGAAGAG-GGTGACTG-ATTG-AGAGCTCTGTGCTTCAAACTGTCTTC--GGACAATCTCTGACAACTTGACCTCAAATCGAGTAGGACTACCCGCTGAACT----------------------
		</sequence>
		<sequence>
			<taxon idref="HQ667871"/>
			TTCCGTAGGTGAACCTGCGGAAGGATCATTATTGATTGTGAATCGTT-GCCTTCAGTGCTGGC--CCC--GGCAAGTGCACGTTGGTGAC-TTTCA--TCCAATACCCCTGTGAACTTCTGGCCTC-----TTGCT------AGCTT----CGG-CTGG----CAGAGGATTTTTACACACACTCGAATGTAATGAAACCTATTGTTGTGCGCAA-GCACTA--ATGTACAACTTTCAACAACGGATCTCTTGGCTCTCGCATCGATGAAGAACGCAGCGAAATGCGATAAGTAATGTGAATTGCAGAATTCAGTGAATCATCGAATCTTTGAACGCACCTTGCACCCTTTGGCATTCCGAAGGGTATGCTCGTTTGAGTGTCATTGTACTCTCACGCTCTCCAATCCTCTGGATCGGGAGTGGTGGACTTGGGCGTTGCTGCTTGACTGTGGCTCGCCTTAAATGAATTAGTGCAACTCTTGGTTG-GACATAGTACGGCGTGATAAGTGTCTTCGCCGGCAC-----CTCGAAAGAG-GGTGACTG-ATTG-AGAGCTCTGTGCTTCAAACTGTCTTC--GGACAATCTCTGACAACTTGACCTCAAATCGAGTAGGACTACCCGCTGAACTTAAGCATATCAATAAGCGGAGG
		</sequence>
		<sequence>
			<taxon idref="JQ393116"/>
			-----------TGACTGC-GGAGGATCATTATTGATTGTGAATCGTT-GCCTTCAGTGCTGGC--CCC--GGCAAGTGCACGTTGGTGAC-TTTCA--TCCAATACCCCTGTGAACTTCTGGCCTC-----TTGCT------AGCTT----CGG-CTGG----CAGAGGATTTTTACACACACTCGAATGTAATGAAACCTATTGTTGTGCGCAA-GCACTA--ATGTACAACTTTCAACAACGGATCTCTTGGCTCTCGCATCGATGAAGAACGCAGCGAAATGCGATAAGTAATGTGAATTGCAGAATTCAGTGAATCATCGAATCTTTGAACGCACCTTGCACCCTTTGGCATTCCGAAGGGTATGCTCGTTTGAGTGTCATTGTACTCTCACGCTCTCCAATCCTCTGGATCGGGAGTGGTGGACTTGGGCGTTGCTGCTTGACTGTGGCTCGCCTTAAATGGATTAGTGCAACTCTTGGTTG-GACATAGTACGGCGTGATAAGTGTCTTCGCCGGCAC-----CTCGGAAGAG-GGTGACTG-ATTG-AGAGCTCTGTGCTTCAAACTGTCTTC--GGACAATCTCTGACAACTTGACCTCAAATCGAGTAGGACTACCCGCTGAACTTAAGCATATCAATAAG------
		</sequence>
		<sequence>
			<taxon idref="EF417824"/>
			---------------------AGGATCATTATTGATTGCGAATCGTT-GTCTCCAGTGCTGGCAGTCT--GGCAAGTGCACGTTGGCGGCTTTTCA--TCCAATACCCCTGTGAACCTTTGGCCTC-----TTGCT------AGCCT----TGG-CCGG----CAGAGGAATTTTACACCCACTCGAATGTAATGAAA-TTATTGTTGTGCGTAA-GCACTA--ATGTACAACTTTCAACAACGGATCTCTTGGCTCTCGCATCGATGAAGAACGCAGCGAAATGCGATAAGTAATGTGAATTGCAGAATTCAGTGAATCATCGAATCTTTGAACGCACCTTGCACCCTTTGGCATTCCGAAGGGTATGCTCGTTTGAGTGTCATTGTACTCTCACACTTCT-GATCCTTTGGATTGGGAGCGGTGGACTTGGGTGTTGCTGCTTTGCGGTGGCTCGCCTCAAATGCATTAGTGCAACTCTTGGTTG-GACATAGTACGGCGTGATAAGTGTCTTCGCCGGCAC-----CTCGCAAGAG-GGTGGCTG-ATCA-GGAGCTCTGTGCCTCAACCTGTCTTC--AGACAACAACTGACAACTTGACCTCAAATCGAGTAGGACCACCCGCTGAACTTAAGCATATCAATAAGCGGAGG
		</sequence>
		<sequence>
			<taxon idref="HQ667814"/>
			TTCCGTAGGTGAACCTGCGGAAGGATCATTATTGATTGCGAATCGTT-GTCTTCAGTGCTGGCAGTCT--GGCAAGTGCACGTGGGCGGCTTTTCA--TCC-ATACCCCTGTGAACCTTTGGCCTC-----TT-CT------AGCCT----TGG-CCGG----CAGAGGATTTTTACACCCACTCGAATGTAATGAAA-TTATTGTTGTGCGTAA-GCACTA--ATGTACAACTTTCAACAACGGATCTCTTGGCTCTCGCATCGATGAAGAACGCAGCGAAATGCGATAAGTAATGTGAATTGCAGAATTCAGTGAATCATCGAATCTTTGAACGCACCTTGCACCCTTTGGCATTCTGAAGGGTATGCTCGTTTGAGTGTCATTGTACTCTCACACTTCT-GATCCTTTGGATTGGGAGCGGTGGACTTGGGTGTTGCTGCTTTGCGGTGGCTCGCCTCAAATGCCTTAGTGCAACTCTTGGTTG-GACATAGTACGGCGTGATAAGTGTCTTCGCCGGCGC-----CTCGCAAGAG-GGTGGCTG-ATCA-GGAGCTCTGTGCTTCAACCTGTCTTC--AGACAACAACTGACAACTTGACCTCAAATCGAGTAGGACCACCCGCTGAACTTAAGCATATCAATAAGCGGAGG
		</sequence>
		<sequence>
			<taxon idref="AB848599"/>
			TTCCGTAGGTGAACCTGCGGAAGGATCATTAATGATTACGAACGGTT-GCCTTCAGTGCTGGCAGACT--GGTAAGTGCACGTTGGTGAC-TTTCA--TCCAATC-TCCTGTGCACCTTTGGCCTC-----TTGCT------AGCTT----CGG-CCGG----CAGAGGAA-TTTACACACACTCGAATGTAATGAAATATATTGTCGTGCGCAA-GCACTA--ATGTACAACTTTCAACAACGGATCTCTTGGCTCTCGCATCGATGAAGAACGCAGCGAAATGCGATAAGTAATGTGAATTGCAGAATTCAGTGAATCATCGAATCTTTGAACGCACCTTGCACCCTTTGGCATTCCGAAGGGTATGCTCGTTTGAGTGTCATTGTACTCTCACACTCCC-GATC-TTTGGGTCGGGAGCGGTGGACTTGGGTGTTGCTGCTT-ACCGTGGCTCACCTCAAATGGATTAGTGCACCTCTTGGTTG-GACATAGTACGGCGTGATAAGTGTCTTCGCCGGCAC-----CTCACTAGAG-GGTGACCG-ATCG-GGAGCTCTGTGCTTCAAACCGTCCTC--GGACAACAACTGACAAC-TGACCTCAAATCGAGTTGGATCTCCTGT----------------------------
		</sequence>
		<sequence>
			<taxon idref="EU563494"/>
			---------------------AGGATCATTAATGATTGCGAATGGTC-GCCTTCAGTGCTGGC--TCT---GCAAGTGCACGTTGGTGGC-TTTCA--TCCAATACCCCTGTGAACCTTTGGCCTC-----TTGCT------CGCTT----CGG-CTGG----CAGAGGATTTT-ACACACCCTCGAATGTAATGAAAACTATTGTCGTGCGCAA-GCACTA--ATGTACAACTTTCAACAACGGATCTCTTGGCTCTCGCATCGATGAAGAACGCAGCGAAATGCGATAAGTAATGTGAATTGCAGAATTCAGTGAATCATCGAATCTTTGAACGCACCTTGCACCCTTTGGTATTCCGAAGGGTATGCTCGTTTGAGTGTCATTGTACTCTCACACTCTCCAATC-TTTGGATTGGGAGCGGTGGACTTGGGTGTTGCTGCTTTCATGTGGCTCACCTCAAATGCGTCAGTGCACCTCTTGGTTG-GACATAGTACGGCGTGATAAGTATCTTCGCCGGCAC-----CTCGCAAGAG-GGTGGCCG-ATCG-GGAGCTCTGTGCTTCAAACCGTCTTC--GGACACTATTTGACAACTTGACCTCAAATCGA------------------------------------------
		</sequence>
		<sequence>
			<taxon idref="JX630488"/>
			CTGC---------------GGAGGATCATTATTGATGTTAAATCGTCTACCTTCAGTGCTGGC--TCA--TGCATGTGCACGTTGGGGAC-ATTTA--TCCAACACCCTTGTGAACCATTGGCCTT------TGCT------GGCTT----CGG-CTGG----TGGAGGA--TTTACACAAATACGAATGTAATGAAA--TAATGTTGTGCAGAT-GCACTA--ATATACAACTTTCAACAACGGATCTCTTGGCTCTCGCATCGATGAAGAACGCAGCGAAATGCGATAAGTAATGTGAATTGCAGAATTCAGTGAATCATCGAATCTTTGAACGCACCTTGCACCCTTTGGTATTCCGAAGGGTATGCTCGTTTGAGTGTCATTATACTCTCACACTCTCTGAT--------TAGAGAGTGGTGGACTTGGGTGTTGCCGATTTACCGTGGCTCGTCTGAAATGCGTCAGTGCGACTCCTAGTTG-GACATAGTATGGCGTGATAAGTAACCTCGCTG---T-----TTT-C--------TGTCTG-ATTA-GGAGCTCTGTGCTTCAAACTGTCTTA--AGACAATGTCTGATAATTTGACCTCAAATCGAGTAGGATTACCCGCTGAACTTAA-------------------
		</sequence>
		<sequence>
			<taxon idref="GU269910"/>
			TTCCGTAGGTGAACCTGCGGAAGGATCATTATTGATTGCGAATCGTT-GTCTTCAGTGCTGGCAGTCT--GGCAWGTGCACGTTGGCRGCTTTTCA--TCCAATACCCCTGTGAACCTTTGGCCTC-----TTGCT------GGCTT----TGG-CTGG----CAGAGGATTTTTACACCAACTCGAATGTAATGAAA-TTATTGTTGTGCGCAA-GCACTA--CTATACAACTTTCAACAACGGATCTCTTGGCTCTCGCATCGATGAAGAACGCAGCGAAATGCGATAAGTAATGTGAATTGCAGAATTCAGTGAATCATCGAATCTTTGAACGCACCTTGCACCCTTTGGCATTCCGAAGGGTATGCTCGTTTGAGTGTCATTGTACTCTCACACTTCT-GATCCTTTGGATCGGGAGCGGTGGACTTGGGTGCTGCTGCTTTACTGTGGCTCACCTCAAATGCATTAGTGCAACTCTTGGTTG-GACATAGTACGGCGTGATAAGTGTCTTCGCCGGCAC-----CTCGCAAGAG-GGTGGCTG-ATCA-GG-GCTCTGTGCTTCCAACTGTCTTC--AGACAACAACTGACAACTTGACCTCAAATCGAGTAGGACCACCCGCTGAACTTAAGCATATCAATA--------
		</sequence>
		<sequence>
			<taxon idref="FJ378740"/>
			TTCCGTAGGTGAACCTGCGGAAAGATCATTATTGATTGCGAATCGTT-GTCTTCAGTGCTGGCAGCCT--GGCAAGTGCACGTAGACAGC-TTTCA--TCCAATACCCTTGTGAACCTTTGGCCTC-----TTGCT------AGCTT----CGG-CCAG----CAGAGGATTTTTACACCCACTCGAATGTAATGAAA-TTATTGTTGTGCACAT-GCACTA--ATATACAACTTTCAACAACGGATCTCTTGGCTCTCGCATCGATGAAGAACGCAGCGAAATGCGATAAGTAATGTGAATTGCAGAATTCAGTGAATCATCGAATCTTTGAACGCACCTTGCACCCTTTGGTATTCCGAAGGGTATGCTCGTTTGAGTGTCATTGTACTCTCACACTTCC-GATCGTTTGGATCGGGAGCGGTGGACTTGGGTGTTGCTGCTTTACTGTGGCTCACCTTAAATGCATTAGTGCAACTTTCGGTTG-GACATAGTACGGCGTGATAAGTATCTTCGCCGGCAC-----CTCA-CAGAG-GGTGGCCG-ATCG-GGAGCTCTGTGCTTCGAACCGTCTTC--GGACAACAACTGACAACTTGACCTCA------------------------------------------------
		</sequence>
		<sequence>
			<taxon idref="JX630661"/>
			TTCCGTAGGTGAACCTGCGGAAGGATCATTAATGAAGTGAAATTGTTTACCTTCGGTGCTGGC--TCTAGAGCATGTGCACGTTGGGGGC-ATATA--TCCAATCCCCTTGTGAACCCTT-GCCTT------TGCT------GGCTT----CGG-CTGG----TAGAGGA-TTTTACACAAACACGAATGTAATGAAA--TAATGTTGTGCTGA--GCACTA--TAATACAACTTTCAACAACGGATCTCTTGGCTCTCGCATCGATGAAGAACGCAGCGAAATGCGATAAGTAATGTGAATTGCAGAATTCAGTGAATCATCGAATCTTTGAACGCACCTTGCACCCTTTGGTATTCCAAAGGGTATGCTCGNTTGAGTGTCATTATACTCTCACACTCTCTGATTA-GTGATTAGAGAGCGGTGGACTTGGATGTTGTCGTCTTGCTGTGGCTCATCTTAAATGACTTAGTACAACTCCTAGTTA-AACATAGTACGGCGTTATAACTACCCCCGCTGTT-T-----TTT-T--------TGTCTG-ATTA-GGAGCTCTGTGCTTCGAACCGTCTTC--GGACAAT-TCTGATAACTTGACCTCAAATCGAGTAGGATTACCCGCTGAACTTAAGCATNTC------------
		</sequence>
		<sequence>
			<taxon idref="HQ667819"/>
			TTCCGTAGGTGAACCTGCGGAAGGATCATTACTGATTGCGAATCGTT-GCCTTCTGTGCTGGCAGTCT--GGCAAGTGCACGTCGGTGAC-TTTCA--TCCAATA-CCCTGTGAACCTTTGGCCTC-----TTGCT------AGCTT----CGG-CCGG----CAGAGGAATTTTACACAAACTCGAATGTAATGAAATCTATTGTCGTGCGCAA-GCACTA--ATGTACAACTTTCAACAACGGATCTCTTGGCTCTCGCATCGATGAAGAACGCAGCGAAATGCGATAAGTAATGTGAATTGCAGAATTCAGTGAATCATCGAATCTTTGAACGCACCTTGCACCCTTTGGCATTCCGAAGGGTATGCTCGTTTGAGTGTCATTGTACTCTCACACTCCC-GATC-TTTGGATTGAGAGCGGTGGACTTGGGTGTTGCTGCTT-ACCGTGGCTCACCTCAAATGGAGTAGTGCAACTCCTGGTTG-GACATAGTACGGCGTGATAAGTGTCTTCGCCGGCGC-----CTCACTAGAG-GGTGGCCG-ATCG-GGAGCTCTGTGCTTCAAACCGTCTTC--GGACAATGACTGACAACTTGACCTCAAATCGAGTAGGACTACCCGCTGAACTTAAGCATATCAATAAGCGGAGG
		</sequence>
		<sequence>
			<taxon idref="JX630699"/>
			-------------------------TCATTACTGATTGCGAATCGTT-GCCTTCTGTGCTGGCAGTCT--GGCAAGTGCACGTCGGTGAC-TTTCA--TCCAATA-CCCTGTGCACCTTTGGCCTC-----TTGCT------AGCTT----CGG-CCGG----CAGAGGAA-TTTACACAAACTCGAATGTAATGAAATATATTGTCGTGCGCAA-GCACTA--ATGTACAACTTTCAACAACGGATCTCTTGGCTCTCGCATCGATGAAGAACGCAGCGAAATGCGATAAGTAATGTGAATTGCAGAATTCAGTGAATCATCGAATCTTTGAACGCACCTTGCACCCTTTGGCATTCCGAAGGGTATGCTCGTTTGAGTGTCATTGTACTCTCACACTCCC-GATC-TTTGGATTGGGAGCGGTGGACTTGGGTGTTGCTGCTT-ACCGTGGCTCACCTCAAATGGATTAGTGCAACTCTTGGTTG-GACATAGTACGGCGTGATAAGTGTCTTCGCCGGCGC-----CTCACTAGAG-GGTGGCCG-ATCG-GGAGCTCTGTGCTTCAAACCGTCTTC--GGACAATGACTGACAACT-GACCTC-------------------------------------------------
		</sequence>
		<sequence>
			<taxon idref="FJ196970"/>
			---------------------AGGATCATTAGTGATTGTGAATTGTT-ACCTTCAGTGCTGGC--TGC--AGCAAGTGCACGTTGGTGAC-TTTCA--TCCAATACCTTTGTGAACCTTTGGCCTC-----TTGTT------AGCTT----CGG-CTGA----TGGAGGATTTTCACATTAACTCGAATGGAATGAAAATTACTGTTGTGCGCAA-GCACAA--ATGTACAACTTTCAACAACGGATCTCTTGGCTCTCGCATCGATGAAGAACGCAGCGAAATGCGATAAGTAATGTGAATTGCAGAATTCAGTGAATCATCGAATCTTTGAACGCACCTTGCACCCTTTGGTATTCCGAAAGGTATGCTCGTTTGAGTGTCATTGTACTCTCACACTCTC-TAATGCTTGCATTAGGAGTGGTGGACTTGGGTGTTGCTGCTCTGCAGTGGCTCACCTCAAATGCATTAGTGCACCTCCTGGTTG-GACATAGTACGGCGTGATAAGTGTCTTCGCCGGCAC-----CTCGAAAGAG-GGTGGCTG-ATTA-GGAGCTCTGTGCTTCTAACTGTCTTA--GGACACTCTCTGACAACTTGACCTCAAATCGAGTAGGACTACCCGCTGAACTTAAGCATATCAATAAGCGGAGG
		</sequence>
		<sequence>
			<taxon idref="HQ667869"/>
			TTCCGTAGGTGAACCTGCGGAAGGATCATTAGTGATTGTGAATCGTT-ACCTTCAGCGCTGGCGCTGC--AGCAAGTGCACGTTGGTGAC-TTTCA--TCCAATACCTCTGTGAACCTTTGGCCTC-----TTGTT------AGCTT----CGG-CTGA----CGGAGGATTTTCACATTAACTCGAATGTAATGAAATTTACTGTTGTGCGCAA-GCACAA--ATGTACAACTTTCAACAACGGATCTCTTGGCTCTCGCATCGATGAAGAACGCAGCGAAATGCGATAAGTAATGTGAATTGCAGAATTCAGTGAATCATCGAATCTTTGAACGCACCTTGCACCCTTTGGTATTCCGAAGGGTATGCTCGTTTGAGTGTCATTGTACTCTCACACTCTC-TACTGCTTGCATTAGGAGTGGTGGACTTGGGTGTTGCTGCTCTGCGGTGGCTCACCTCAAATGTAGTAGTGCACCTCCTGGTTG-GACATAGTACGGCGTGATAAGTGTCTTCGCCGGCAC-----CTCGAAAGAG-GGTGGCTG-ATTA-GGAGCTCTGTGCTTCTAACTGTCTTC--GGACACTCTCTGACAACTTGACCTCAAATCGAGTAGGACTACCCGCTGAACTTAAGCATATCAATAAGCGGAGG
		</sequence>
		<sequence>
			<taxon idref="EF611157"/>
			------------------------------------------------------------------------------------TGT--CG---CAAATCCCACACACCTGTGCACCTATGACTCTGAGTACCGCTTTGCATGGGCCCAAAGGCCCTGGTACTC-GAGTACTTTTACACACTC-TGGATGTAATGGAATGTC-TA--TTGTACAATGTAC-AACTAAAACAACTTTCAACAACGGATCTCTTGGCTCTCGCATCGATGAAGAACGCAGCGAAATGCGATAAGTAATGTGAATTGCAGAATTCAGTGAATCATCGAATCTTTGAACGCACCTTGCACCCTTTGGTATTCCGAAGGGTACACCCGTTTGAGTGTCATTGTAATCTCACCCCTTT-GACTTTTTG--TTGATCGGTGTGGACTTGGATGTTGCTGTGTAACAACGGCTCGTCTGAAATGCCTGAGTGTACCCTGC-TTTGCGGCGTA-TTTGGTGTGATAA--ATCTTCACCAGAGTTGACTTTT-TCAAGTC-GCGCTTGTACCTGTGGGCTCTATGCTTCCAACCGTCCTGCAAGACAATCTTTGACAATTTGACCTCAAATCGGGTGGGACTACCCGCTGAACTTAAGCATATCAATAAGCGGAGG
		</sequence>
		<sequence>
			<taxon idref="JX998828"/>
			-------GGTATCCCGGCGGAGGGATCAATACCG-AGTACAA--GTCC-CCAACTGTGCTGAACC--CCTTATTTGTGCACGATGGC--GG---T-AATC-CACCCACCTGTGCACCTTTGAATTTGGGATGCGTTTTGCTTGACATTGTC-GATTGGAGTCTCATGGTATTTTTACACACTC-TAAA-GTAATGGAATGTAT--TTGTGAATAACACAT--ATAATAACAACTTTCAACAACGGATCTCTTGGCTCTCRCACCGATGAAGAACGCAGCGAAATGCGATAAGTAATGTGAATTGCAGAATTCAGGGAATCATCGAATCTTTGAACGCACCTTGCACTCTTTGGTATTCCGAGGAGTACGCCCGTTTGAGTGTCATTGTAATCTCACCTCTAC-AACTTTTTG--TTGTGGAAAGTGGACCTGGGCCCTGTCGTGTAACAACAACTGGCCTGAAATGGATGAGTGTACCCTGCTGCTGCAGCGTC-TTCAGTGCGATAAGCATCTTCACTGATAAAAGTTCCC-TTGGGAC-ACGATTGCAAAG-TGGGCTCTGCGCTTCCGACGTCCTGTACAGACAATACTGAGCCATATGGCCTCAAATCGAGTCGCACTACCCGCTGAGCT-AAGCATATCAATAAGCGAAGG
		</sequence>
		<sequence>
			<taxon idref="JX998829"/>
			TTCCGTAGGTGAACCTGCGGAAGGATCATTAATGAATA-GAA--GTCGATCGTCTGTGCTGGTGG--CGACACATGTGCACGTCGGT--TG---CAAATT-CATCCACCTGTGCACCTATGACTTTGGGATCCGC-ATGCCTGGCTCTATT-GGTCTGGATCCCAGAGCGCTTTTACACACTC-TGAACATAATGGAATGTAC--CCGTGCGCAATGC---AACAAATACAACTTTCAACAACGGATCTCTTGGCTCTCGCATCGATGAAGAACGCAGCGAATTGCGATAAGTAATGTGAATTGCAGAATTCAGTGAATCATCGAGTCTTTGAACGCACCTTGCACCTTTTGGTATTCCGAAAGGTACACCCGTTTGAGTGTCATTGTAATCTCACACCAAA-AACTTTTTG--TGGTTGGATGTGGACTTGGACCCTGTTGTGTGACAATGACTGGTCTCAAAAGCATGAGTGTACCCTACTCTGGTGGCGTC-TTCAGTGTGATAAGCATCTTCACTGGAACAAGCTCTT-TTGTGGC-ACGTCTGCTGTG-TGGGCCCTGCGCTGCAAATGGTCCTGTTGGACAAGCTCTGACAATTTGACCTCAAATCGGGTGGGTCTACCCGCTGAACTTAAGCA----------------
		</sequence>
		<sequence>
			<taxon idref="JX998831"/>
			TTCCGTAGGTGAGCTTGCGGAAGGATCATTAGTGAAGCACAA--GTCGGTTGTCTGTGCTGGTGG--AGACACATGTGCACGATGGC--TG---CAAATC-CACACACCTGTGCACCTTTGGCTGCGGGATTCGCTTCGCTTGACATTGTC-GATTGGAGTCTCATGGTATTTTTACCCACTC-TAAA-GTAATGGAATGTAT--TTGTGAATAACACAT--ATAATAACAACTTTCAACAACGGATCTCTTGGCTCTCGCACCGATGAAGAACGCAGCGAAATGCGATAAGTAATGTGAATTGCAGAATTCAGTGAATCATCGAATCTTTGAACGCACCTTGCACTCTTTGGTATTCCGAAGAGTACGCCCGTTTGAGTGTCATTGTAATCTCACCTCTAC-AACTTTTTG--TTGTGGAAAGTGGACCTGGGCCCTGTCGTGTAACAACAACTGGCCTGAAATGGATGAGTGTGCCCTGCTGCTGCAGCGTC-TTCAGTGCGATAAGCATCTTCACTGATAAAAGCTCCT-TTGGGAC-ACGATTGCAAAG-TGGGCTCTGTGCTTCCAACCGTGTGTACAGACAATACTTGACCATTTGACCTCAAATCGGGTGGGACTACCCGCTGAACTTAAGCATATCAA-AAGCGGAGA
		</sequence>
		<sequence>
			<taxon idref="JX998832"/>
			TTCGGTAAGTGAACCTGCGGAAGAATCATTAGTGAGACACAA--GTCGGTTGTCTGTGCT-GTGG--AAACACATGTGCACGATGGC--TG---CAAATC-CACACACCTGTGCACCTTTGACTGTGGGATTCGCTTTGCTTGACATTGTC-GATTGGAGTCTCATGGTATTTTTACACACTC-TAAA-GTAATGGAATGTAT--TTGTGAATAACACAT--ATAATAACAACTTTCAACAACGGATCTCTTGGCTCTCGCACCGATGAAGAACGCAGCGAAATGCGATAAGTAATGTGAATTGCAGAATTCAGTGAATCATCGAATCTTTGAACGCACCTTGCACTCTTTGGTATTCCGAAGAGTACGCCCGTTTGAGTGTCATTGTAATCTCACCTCTAC-AACTTTTTG--TTGTGGAAAGTGGACCTGGGCCCTGTCGTGTAACAACAACTGGCCTGAAATGGATGAGTGTACCCTGCTGCTGCAGCGTC-TTCAGTGCGATAAGCATCTTCACTGATAAAAGTTCCC-TTGGGAC-ACGATTGCAAAG-TGGGCTCTGCGCTTCCAACCGTCCTGACCAAAAAAAAGGGAGGACATTGAAACA------------------------------------------------
		</sequence>
		<sequence>
			<taxon idref="JX998835"/>
			---------------------------ATTAGT-GAACACGG--GTCGGTTGTCTGTGCTGGTGG--AAACCCTTGTGCACGATGGC--TG---CAAATC-CACACACCTGTGCACCTTTGACTGGGGGATTCGCTTTGCTTGATTTTGTC-AATNGGAGTCTCATGGAATTTTTACACACTC-TAAA-GTAATGGAATGTAT--TTGTGAATAACACAT--ATAATAACAACTTTCAACAACGGATCTCTTGGCTCTCGCACCGATGAAAAACGCAGCGAAATGCGATAAGTAATGTGAATTGCAAAATTCAGTGAATCATCAAATCTTTGAACGCACCTTGCATTCTTTGGTATTCCGAAGAGTACGCCCGTTTGAGTGTCATTGTAATCTCACCTCTAC-AACTTTTTG--TTGTGGAAAGTGGACCTGGGCCCTGTCGTGTAACAACAACTGGCCTGAAATGGATGAGTGTACCCTGCTGCTGCAGCGTC-TTCAGTGCGATAAGCATCTTCTCTGATAAAAGTTCCT-TTGGGAC-ACGATTGCAAAG-TGGTCTCTGCGCTTCCAACCGTCTGTACACACAATACTTGACCATTTGGCCTCAAATCGGGGGG--------------------------------------
		</sequence>
		<sequence>
			<taxon idref="JQ994469"/>
			----------------------------TTAGTGAAACACAA--GTCGGTTGTCTGTGCTGGTGG--AAACACATGTGCACGATGGC--TG---CAAATC-CACACACCTGTGCNCCTTTGACTGTGGGATTCGCTTTGCTTGACATTGTC-GATTGGAGTCTCNTGGTATTTTTACACACTC-TAAA-GTAATGGAATGTAT--TTGTG-ATAACACAT--ATAATAACNACTTTCAACNACGGATCTCTTGGCTCTCGCACCGATGAAGAACGCAGCGAAATGCGATAAGTAATGTGAATTGCAGAATTCAGTGAATCATCGAATCTTTGAACGCACCTTGCACTCTTTGGTATTCCGAAGAGTACGCCCGTTTGAGTGTCATTGTAATCTCACCTCTAC-AACTTTTTG--TTGTGGAAAGTGGACCTGGGCCCTGNCNTGTAACNACNACTGGCCTGAAATGGATGAGTGNACCCTGCTGCTGCAGCGTC-TTCAGTGCGATAAGCATCTTCACTGATAAAANCTCCC-TNGGGAC-ACGATTGCAAAG-TGGGCTCTGCGCTTCCAACCGTCTGTACAGACAATACTTGACCATTTGGCCTCAAATC--------------------------------------------
		</sequence>
		<sequence>
			<taxon idref="KC019910"/>
			TTCCGTAGGTGAACCTGCGGAAGGATCATTAATGAAACTAAA--GTCGGCTATCTTTGCTGGTGG--AGACACATGTGCACGTTAGT--CG---CAAATC-CACACACCTGTGCATTTATGACTCTGAGTGCCGTTTTGCGTGGTCCCACCGGGCCTGGTACTC-GAGTACTTTTACACACTCTTGAATGTAATGGAATGTC-TATTGTGCATAATGTAC-AACTAAAACAACTTTCAACAACGGATCTCTTGGCTCTCGCATCGATGAAGAACGCAGCGAAATGCGATAAGTAATGTGAATTGCAGAATTCAGTGAATCATCGAATCTTTGAACGCACCTTGCACCCTTTGGTATTCCGAAGGGTACACCCGTTTGAGTGTCATTGTAATCTCACTACAAC-TGCTTT-TG--TTGTTGTACGTGGAATTGGATGCTGCCGTGTAACAATGGCTCGTCTGAAATGCCTGAGTGTATCCTGC-TTTGCGGCGTA-TTCGGTGTGATAC--ATCTTCACCGGAGTTTGATCTT-TCGGGTT-GCGTCTGCTTACTATGGCTCTATGCTTCAAA------------------------------------------------------------------------------------
		</sequence>
		<sequence>
			<taxon idref="KC019921"/>
			TTCCGTAGGTGAACCTGCGGAAGGATCATTAATGAAACTAAA--GTCGGCTATCTTTGCTGGTGG--AGACACATGTGCACGTTAGT--AG---CAAATC-CACACACCTGTGCATTTATGACTCTGAGTGCCGTTTTGCGTGGTCCCACCGGGCCTGGTACTC-AAGTACTTTTACACACTCTTGAATGTAATGGAATGTC-TATTGTGCATAATGTAC-AACTAAAACAACTTTCAACAACGGATCTCTTGGCTCTCGCATCGATGAAGAACGCAGCGAAATGCGATAAGTAATGTGAATTGCAGAATTCAGTGAATCATCGAATCTTTGAACGCACCTTGCACCCTTTGGTATTCCGAAGGGTACACCCGTTTGAGTGTCATTGTAATCTCACTACAAC-TGCTTT-TG--TTGTTGTACGTGGAATTGGATGCTGCCGTGTAACAATGGCTCGTCTGAAATGCCTGAGTGTATCCTGC-TTTGCGGCGTA-TTCGGTGTGATAC--ATCTTCACCGGAGTTTGATCTT-TCGGGTT-GCGTCTGCTTACT------------------------------------------------------------------------------------------------------
		</sequence>
		<sequence>
			<taxon idref="JQ994457"/>
			---------------------------------------------------------------GG--AAACACATGTGCACGATGGC--TG---CAAATC-CACACACCTGTGCNNCTTTGACTGTGGGATTCGCTTTGCTTGACATTGTC-GATTGGAGTCNTATGGTATTTTTACACACTC-TAAA-GTAATGGAATGTAT--TTGTG-ATAACACAT--ATAAT-ACCACTTTCAACAACGGATCTCTTGGCTCTCGCACCGATGAAGAACGCAGCGAAATGCGATAAGTAATGTGAATTGCAGAATTCAGTGAATCATCGAATCTTTGAACGCACCTTGCACTCTTTGGTATTCCGAAGAGTACGCCCGTTTGAGTGTCATTGTAATCTCACCTCTAC-AACTTTTTG--TTGTGGAAAGTGGACCTGGGCCCTGTCGTGTAACAACAACTGGCCTGAAATGGATGAGTGTACCCTGCTGCTGCAGCGTC-TTCAGTGCGNNAAGCATCTTCACTGATAAAAGCTCCC-TCGGGAC-ACGATTGCAAAG-TGGGCTCTGCGCTTCCNACCGTCTGTACAGACAATACTTGACCATTTGGCCTCAAATCGGGTGGGACTACCCGCTGAACT----------------------
		</sequence>
		<sequence>
			<taxon idref="AB848613"/>
			--------------------------------------------------CTTCTGTGCTGGC--TCC--GGCATGTGCACGTTGGTGAC-TTTCA--TGCAATCCCCTTGTGAACCTTTGGCCTC-----ATGCT------GGCTT----TGG-CTGG----CAAGAGGA-TTTACACAAACTTGAATGTAACAGAAAAAATTGTTGTGCGCAA-GCACTA--ATGTACAACTTTCAACAACGGATCTCTTGGCTCTCGCATCGATGAAGAACGCAGCGAAATGCGATAAGTAATGTGAATTGCAGAATTCAGTGAATCATCGAATCTTTGAACGCACCTTGCACCCATTGGTATTCCAAAGGGTATGCTCGTTTGAGTGTCATTGTACTCTCACACTCT-------ATGAATTTTGGAGAAGTGGACTTGGGTGTTGCTGCTTTGCTGTGGCTCATCTTAAATATGCTAGTGCAACTCATGGTTG-GATATAGTACAGCGTGATAAGTATCCTCGCTGGCGC-----CTCATAAGAG-GGTGTCCG-ATTG-GGAGCTCTGTGCTTCAAACTGTCCTG--GGACAATCTCTGACAACTTGGCCTCAAATCGAGTAGGACTACCCGCTGACCTTAAGCATATCAA----------
		</sequence>
		<sequence>
			<taxon idref="AB848591"/>
			TTCCGTAGGTGAACCTGCGGAAGGATCATTATTGATTTTGAATCGTT-GCCTTCTGTGCTGGC--TTC--GGCAAGTGCACGCTGGTGAC-TTTCA--TCCAACACCCTTGTGAACCTTTGGCCTC-----TTACT------AGCTT----CGG-CTGG----GAGAGGATTTTCACACAAACCCGAATGTAATGAAAACTCTGGTTGTGCGCAA-GCACTA--ATATACAACTTTCAACAACGGATCTCTTGGCTCTCGCATCGATGAAGAACGCAGCGAAATGCGATAAGTAATGTGAATTGCAGAATTCAGTGAATCATCGAATCTTTGAACGCACCTTGCACCCTTTGGCATTCCGAAGGGTATGCTCGTTTGAGTGTTATTGTACTCTCACACTCTC-CAATCTTTCGATTGGGAGTGGTGGACTTGGGTGTTGCTGCTTCACTGTGGCTCACCTCAAATGTGTTAGTGCAACTCTTGGTTG-GACATAGTACGGCATGATAAGTATCTTTGCCGGCGC-----CTCACAAGAG-GGTGGCCA-ATTG-GGAGCTCTGTGCTTCAAACTGTCTTT--GGACAATCTCTGACAACTTAACCTCAAATCGAGTAGGACTACCCGCTGAACTTAAGC-----------------
		</sequence>
		<sequence>
			<taxon idref="HM105507"/>
			-------------------------------GTGATTATGAATGGTT-ACCTTTTGTGCTGGC--TGT--AGCAAGTGCACATCGGTGAC-TTTCA--TCCAACACCCTTGTGAACCTTTGGCCTC-----TTGCT------AGCTT----CGG-CTGG----TGGAGGATT--TACACAAACTTGCATGTATTGAGGACCCTTTATGTGCGCAA-GCACTTCTATATACAACTTTCAACAACGGATCTCTTGGCTCTCGCATCGATGAAGAACGCAGCGAAATGCGATAAGTAATGTGAATTGCAGAATTCAGTGAATCATCGAATCTTTGAACGCACCTTGCACCCTTTGGTATTCCGAAGGGTATGCTCGTTTGAGTGTCATTGTACTCTCACAC-CCC-AATCCTTTGGATTGGGAGTGGTGGACTTGGGTGCTGCTGCTTAACTGTGGCTCACCTGAAATATGTTAGTGCACCTCTTGGTTG-GACATAGTACGGCGTGATAAGTGTCTTCGCCGGCTC-----CTCGCCAGAG-GGTGGCCG-ATCG-GGAGCTCTGTGCTTCAAACTGTCTTC--GGACAATCTCTGACAAC---------------------------------------------------------
		</sequence>
		<sequence>
			<taxon idref="HM105516"/>
			-------------------------------TTGATTGTAAACTGTT-GCCTTCTGTGCTGGC--TCC--TGCAAGTGCACGTCGGTGAC-TTTCAT-TCCAATACCCTTGTGAACCTTTGGCCTC-----TTGCT------AGCTT----CAG-CTGG----CAGAGGATTCTCATAC-AACTCGAATGTAATGAAA-CTCTTGTTGTGCACAA-GCACTA--CTATACAACTTTCAACAACGGATCTCTTGGCTCTCGCATCGATGAAGAACGCAGCGAAATGCGATAAGTAATGTGAATTGCAGAATTCAGTGAATCATCGAATCTTTGAACGCACCTTGCACCCTTTGGTATTCTGAAGGGTATGCTCGTTTGAGTGTCATTGTACTCTCACACTCCC-GATC--TTGAGTTGGGAGCGGTGGACTTGGGT-TTGCTGCTTTACTGTAGCTCACCTCAAATGTGTTAGTGCAGCTCTTGGTTG-GACATAGTACGGCGTGATAAGTATCTTCGCCGGTGC-----CTCGCAAGAG-GGTGGCCG-ATCG-GGAT-GTTGTGCTCCAAACTGTCTTC--GGACAATCTCTGACAAC---------------------------------------------------------
		</sequence>
		<sequence>
			<taxon idref="AB848602"/>
			----------------------------------------------T-GCCTTCAGTGCTGGCAGTCT--GGCAAGTGCACGCTGGTGAC-TTTCA--TCCAACACCCTTGTGAACCTTTGGCCTC-----TTGCT------GGCTT----CGG-TTGG----CAGAGGATTTTTACACCAACTCGAATGTAATGAAA-TTATTGTCGTGCGCAA-GCACTA--ATGTACAACTTTCAACAACGGATCTCTTGGCTCTCGCATCGATGAAGAACGCAGCGAAATGCGATAAGTAATGTGAATTGCAGAATTCAGTGAATCATCGAATCTTTGAACGCACCTTGCACCCTTTGGTATTCCGAAGGGTATGCTCGTTTGAGTGTCATTGTACTCTCACACTTCT-GATCCTTTGGATTTGGAGCGGTGGACTTGGGTGTTGCCGCTTTGCGGTGGCTCACCTCTAATGCATTAGTGCAACTCTTGGTTG-ACCATAGTACGGCGTGATAAGTATCTTCGCCGGCAC-----CTCGCAAGGG-GGTGGCTG-ATTG-GGAGCTCTGTGCTTCAAACTGTCCTT--GGACAATGGCTGACAACTTGACCTCAAATCGAGTAGGACTACCCGCTGAACTTAAGCATATCAATAAA------
		</sequence>
		<sequence>
			<taxon idref="KC928372"/>
			TTCCGTAGGTGAACCTGCGGAAGGATCATTAACGAATGACAA--GTCGGTCTTCTGTGCTGGTGG--CAACACATGTGCACGTTGAT--CG---CAAATC-CACACACCTGTGCACCTTTGACTTTGGGATCCGCTTTGCCCGGCTCTCCT-GGCCTGGGTCTTGAGGTATTTTTACACACGCTTGTATGTATTGGAATGTCT--ATGTGCATAATGCGC--AAATGAACAACTTTCAACAACGGATCTCTTGGCTCTCGCACCGATGAAGAACGCAGCGAAATGCGATAAGTAATGTGAATTGCAGAATTCAGTGAATCATCGAATCTTTGAACGCACCTTGCACCCTTTGGTATTCCGAAGGGTACGCCCGTTTGAGTGTCATTGTAATCTCACTCCAAC-AGCCCTTTG--CTGGTGGAGGTGGACCTGGACTCTGCTGTGTTGCCATGGCTGGTCCGAAATGCATAAGTGCACCCTGCTGTTGCAGCGTC-TTCAGTGTGATAAGTATCCTCACTGGACAAAGTTCCC-TTGGGAC-ACGCATGCTTGG-CGGGCTCTGTGCTTCCAACTGTCCGGCTGGACAACTCTTGACAA-CTGACCTCAAATC--------------------------------------------
		</sequence>
		<sequence>
			<taxon idref="AF440647"/>
			TTCCGTAGGTGAACCTGCGGAAGGATCATTATTGATTGCGAATTGTT-ACCTTCTGTGCTGGCGGTTC--GGCAAGTGCACGTCGGTGAC-TTTCA--TCCAATA-CCCTGTGCACCTTTGGCCTC-----TTGCT------AGCTT----CGG-CCGG----CAGAGGA-TTTTACATAAACTCGAATGTAATGAAA-TTACTGTCGTGCGCAA-GCACTA--ATGTACAACTTTCAACAACGGATCTCTTGGCTCTCGCATCGATGAAGAACGCAGCGAAATGCGATAAGTAATGTGAATTGCAGAATTCAGTGAATCATCGAATCTTTGAACGCACCTTGCACCCTTTGGCATTCCGAAGGGTATGCTCGTTTGAGTGTCATTGTACTCTCACACTCCT-AATGCTTTGGATTGGGAGCGGTGGACTTGGGTGTTGCTGCTTTACTGCGGCTCGCCTCAAATGGAGTAGTGCAACTCTCGGTTG-GACATAGTACGGCGTGATAAGTGTCTTCGCCGGCGC-----CTCATTAGAG-GGTGGCCG-ATCG-GGAGCTCTGTGCTTCAAACCGTCTTC--GGACAACATCTGACAACTTGACCTCAAATCGAGTAGGACTACCCGCTGAACTTAAGCATATCAATAAGCGGAGG
		</sequence>
		<sequence>
			<taxon idref="FJ378747"/>
			TTCCGTAGGTGAACCTGCGGAAGGATCATTATTGATTGCGAATCGTT-GCCTTCAGTGCTGGCGGTTC--GGCAAGTGCACGTCGGTGAC-TTTCA--TCCAATA-CCCTGTGCACCTTTGGCCTC-----TTGCT------AGCTT----CGG-CCGG----CAGAGGA--TTTACACAAACTCGAATGTAATGAAATTTATTGTCGTGCGCAA-GCACTA--ATGTACAACTTTCAACAACGGATCTCTTGGCTCTCGCATCGATGAAGAACGCAGCGAAATGCGATAAGTAATGTGAATTGCAGAATTCAGTGAATCATCGAATCTTTGAACGCACCTTGCACCTTTTGGCATTCCGAAAGGTATGCTCGTTTGAGTGTCATTGTACTCTCACACTCCC-AATGCTTTGGATTGGGAGCAGTGGACTTGGGTGTTGCTGCTTTACTGTGGCTCGCCTCAAATGGAGTAGTGCAACTCTCGGTTG-GACATAGTACGGCGTGATAAGTGTCTTCGCCGGCGC-----CTCACTAGAG-GGTGGCCG-ATCA-GGAGCTCTGTGCTTCAAACTGTCTTC--GGACAATATCTGACAACTTGACCTCAAATCGAGTAGGACTACCCGCTGAACTTAAGCATATCAATAAGCGTAGG
		</sequence>
		<sequence>
			<taxon idref="HQ154331"/>
			TTCCGTAGGTGAACCTGCGGAAGGATCATTATTGATTGCGAATCGTT-ACCTTCAGTGCTGGCGGTTC--GGCAAGTGCACGTCGGTGAC-TTTCA--TCCAATA-CCCTGTGCACCTTTGGCCTC-----TTGCT------AGCTT----CGG-CCGG----CAGAGGA-TTTTACACAAACTCGAATGTAATGAAATTTACTGTCGTGCGCAA-GCACTA--ATGTACAACTTTCAACAACGGATCTCTTGGCTCTCGCATCGATGAAGAACGCAGCGAAATGCGATAAGTAATGTGAATTGCAGAATTCAGTGAATCATCGAATCTTTGAACGCACCTTGCACCCTTTGGCATTCCGAAGGGTATGCTCGTTTGAGTGTCATTGTACTCTCACACTCCC-AATACTTTGGATTGGGAGCGGTGGACTTGGGTGTTGCTGCTTTACTGTGGCTCACCTCAAATGGAGTAGTGCAACTCTCGGTTG-GACATAGTACGGCGTGATAAGTGTCTTCGCCGGCGC-----CTCATTAGAG-GGTGGCCG-ATCG-GGAGCTCTGTGCTTCAAACCGTCTTC--GGACAACATCTGACAACTTGACCTCAAATCGAGTAGGACTACCCGCTGAACTTAAGCATATCAATAAGCGGAGG
		</sequence>
		<sequence>
			<taxon idref="JX630554"/>
			TTCCGTAGGTGAACCTGCGGAAGGATCATTAATGAAACTAAA--GTCGGCTTTCTGTGCTGGTGG--CAACACATGTGCACGT-GGT--CG---CAAATC-CACACACCTGTGCACTTATGACTCTGAGTGCCGCTTTGCGTGGTCAAGGAAGACCTGGTGCTT-GAGTA-CTTTACACACTATTGAATGTAATGGAATGTC-TTTTGTGCATAATGTAC-AACTAAAACAACTTTCAACAACGGATCTCTTGGCTCTCGCATCGATGAAGAACGCAGCGAAATGCGATAAGTAATGTGAATTGCAGAATTCAGTGAATCATCGAATCTTTGAACGCACCTTGCACCCTTTGGTATTCCGAAGGGTACGCCCGTTTGAGTGTTATTGTAATCTCACTACAAC-AACTTTTTG--TTGATGTATGTGGACTTGGATGTTGCCGTGTTACAGCGGCTCGTCTGAAATGCCTCAGTGTACCCTGC-TTTGCAGCGTA-TTCGGTGTGATAC--ATCTTCACCGGAGTCGATC--T-TTGGATC-ACGTTTGCCTAGCATGGCTCTATGCTTCCAACCGTCTTT---GACAATCTTTGACAATTTGACCTCAAATCGGGTGGGACTACCCGCTGAACTTAA-------------------
		</sequence>
		<sequence>
			<taxon idref="HM105512"/>
			-------------------------------GTGATTATGAACTGTT-GCCTTCTGTGCTGGC--TGC--GGCAAGTGCACGGAGGTGAC-TTTCA--TCCAACACCCTTGTGAACCTTTGGCCTC-----TTGCT------GGCTT----CGG-CTAG----CTGAGGATT--TACACAAACTCGCATGTATTGAGGACCCATTATGTGCGCAA-GCACTA--ATATACAACTTTCAACAACGGATCTCTTGGCTCTCGCATCGATGAAGAACGCAGCGAAATGCGATAAGTAATGTGAATTGCAGAATTCAGTGAATCATCGAATCTTTGAACGCACCTTGCACCCTTTGGCATTCCGAAGGGTATGCTCGTTTGAGTGTCATTGTACTCTCACACTCCC-AATC-CTTGGATTGGGAGCGGTGGACTTGGGTGTTGCCGCTTGACTGAGGCTCACCTGAAATATGTTAGTGCATCTCTTGATTG-GACATAGTACGGCGTGATAAGTGTCTTCGCCGGCTC-----CTCGCAAGAG-GGTGGCCG-ATCG-GGAGCTCTGTGCTTCAAACTGTCTTC--GGACAATCTCTGGCAAC---------------------------------------------------------
		</sequence>
		<sequence>
			<taxon idref="JQ665465"/>
			-------------------------------TTGATTGCGAATGGTT-GTCTGCAGTGCTGGCGGTCT--GGCAAGTGCACGTAGATGGC-TTTCA--TCCAATA-CCCTGTGCACCTTTGGCCTC-----TTGCT------AGCTT----CGG-CCAG----CAGAGGA-TTTTACACCCACTCGAATGTAATGAAA-TTACTGTTGTGCACAC-GCACTA--CTATACAACTTTCAACAACGGATCTCTTGGCTCTCGCATCGATGAAGAACGCAGCGAAATGCGATAAGTAATGTGAATTGCAGAATTCAGTGAATCATCGAATCTTTGAACGCACCTTGCACCCTTTGGTATTCCGAAGGGTATGCTCGTTTGAGTGTCATTGTACTCTCACACTTCC-GATCGTTTGGATCGGGAGCGGTGGACTTGGGTGTTGCTGCTGTA-TGTGGCTCACCTTAAATGCAGTAGTGCAACTCTCGGTTG-GACATAGTACGGCGTGATAAGTGTCTTCGCCGGCAC-----CTCCTCAGAG-GGTGGCCG-ATCG-GGAGCTCTGTGCTTCAAACCGTCTTC--GGACAACATCTGACAACTTGACCTCAAATCGAGTAGGACTACCCGCTGAACTTAAGCATATCAATAAGCGGAGG
		</sequence>
		<sequence>
			<taxon idref="AF440653"/>
			TTCCGTAGGTGAACCTGCGGAAGGATCATTATTGATTGTGAATCGTT-GCCTTCAGTGCTGGC--CCC--GGCAAGTGCACGTTGGTGAC-TTTCA--TCCAATACCCCTGTGAACTTCTGGCCTC-----TTGCT------AGCTT----CGG-CCGG----CAGAGGATTTTTACACACACTCGAATGTAATGAAACCTATTGTTGTGCGCAA-GCACTA--ATATACAACTTTCAACAACGGATCTCTTGGCTCTCGCATCGATGAAGAACGCAGCGAAATGCGATAAGTAATGTGAATTGCAGAATTCAGTGAATCATCGAATCTTTGAACGCACCTTGCACCCTTTGGCATTCCGAAGGGTATGCTCGTTTGAGTGTCATTGTACTCTCACGCTCTCCAATCCTCTGGATCGGGAGTGGTGGACTTGGGCGTTGCTGCTTGACTGTGGCTCGCCTTAAATATAGTAGTGCAACTCTTGGTTG-GACATAGTACGGCGTGATAAGTGTCTTCGCCGGCAC-----CTCGGAAGAG-GGTGACTG-ATTG-AGAGCTCTGTGCTTCAAACTGTCTTC--GGACAATCTCTGACAACTTGACCTCAAATCGAGTAGGACTACCCGCTGAACTTAAGCATATCAATAAGCGGAGG
		</sequence>
		<sequence>
			<taxon idref="AY634133"/>
			--------------------AAGGATCATTAGTGATTGTGAATCGTT-GCCTTCAKTGCTGGC--CCC--GGCAAKTGCACGTTGGTGAC-TTTCA--TCCAATACCCCTGTGAACTTCTGGCCTC-----TTGCT------AGCTT----CGG-CTGG----CAGAGGATTTTTACACACACTCGAATGTAATGAAACCTATTGTTGTGCGCAA-GCACTA--ATATACAACTTTCAACAACGGATCTCTTGGCTCTCGCATCGATGAAGAACGCAGCGAAATGCGATAAGTAATGTGAATTGCAGAATTCAGTGAATCATCGAATCTTTGAACGCACCTTGCACCCTTTGGCATTCCGAAGGGTATGCTCGTTTGAGTGTCATTGTACTCTCACGCTCTCCCATCCTCTGGATCGGGAGTGGTGGACTTGGGCGTTGCTGCTTGACTGTGGCTCGCTTTAAATATATTCGTGCAACTCTTGGTTG-GACATAGTACGGCGTGATAAGTGTCTTCGCCGGCAC-----CTCGCAAGAG-GGTGACTG-ATTG-AGAGCTCTGTGCTTCAAACTGTCTTC--GGACAATCTCTGACAACTTGACCTCAAATCGAGTAGGACTACCCGCTGAACTTAAGCATATCA-----------
		</sequence>
		<sequence>
			<taxon idref="JX625328"/>
			-------------------------------TTGATTGTGAATCGTT-GCCTTCAGTGCTGGC--CCC--GGCAAGTGCACGTTGGTGAC-TTTCA--TCCAATACCCCTGTGAACTTCTGGCCTC-----TTGCT------AGCTT----CGG-CCGG----CAGAGGATTTTTACACACACTCGAATGTAATGAAACCTATTGTTGTGCGCAA-GCACTA--ATATACAACTTTCAACAACGGATCTCTTGGCTCTCGCATCGATGAAGAACGCAGCGAAATGCGATAAGTAATGTGAATTGCAGAATTCAGTGAATCATCGAATCTTTGAACGCACCTTGCACCCTTTGGCATTCCGAAGGGTATGCTCGTTTGAGTGTCATTGTACTCTCACGCTCTCCCATCCTCTGGATCGGGAGTGGTGGACTTGGGCGTTGCTGCTTGACTGTGGCTCGCTTTAAATATATTCGTGCAACTCTTGGTTG-GACATAGTACGGCGTGATAAGTGTCTTCGCCGGCAC-----CTCGCAAGAG-GGTGACTG-ATTG-AGAGCTCTGTGCTTCAAACTGTCTTC--GGACAATCTCTGACAACT--------------------------------------------------------
		</sequence>
		<sequence>
			<taxon idref="JQ665515"/>
			-------------------------------TTGATATT-AATTGTCTACCTTCAGTGCTGGC--TAT--TGCATGTGCACGTTGGGGGC-ATATA--TCCAATACCCTTGTGAACCACTGGCCTT------TGCT------AGCTT----CGG-CTGG----TAGAGGAATTTTACACACACACGAATGTAATGAAA--TAATGTTGTGCTAA--GCACTA--TAATACAACTTTCAACAACGGATCTCTTGGCTCTCGCATCGATGAAGAACGCAGCGAAATGCGATAAGTAATGTGAATTGCAGAATTCAGTGAATCATCGAATCTTTGAACGCACCTTGCACCCTTTGGTATTCCAAAGGGTATGCCCGTTTGAGTGTCATTATACTCTCACACTCTCTAAT----TAGTTAGAGAGCGGTGGATTTGGATGTTGCCGTCTTACTGTGGCTCATCTTAAATGAATTAGTGCGACTCTTAGTTA-AACATAGTACGGCGTGATAAGTACCCTCGCTG---T-----TTT-C--------TGTCTG-ATTA-GGAGCTCTGTGCTTCAAACCGTCTCA--GGACAATATTTGATAACTTGACCTCAAATCGAGTAGGATTACCCGCTGAACTTAAGCATATCAATAAGCGGAGG
		</sequence>
		<sequence>
			<taxon idref="AJ893256"/>
			-------------------------------ATGATTACGAATGGTT-GCCTTCCGTGCTGGCAGACT--GGCAAGTGCACGTCGGTGGC-TTTCA--TCCAATA-CCCTGTGAACCTTTGGCCTC-----TTGCT------AGCTT----CGG-CCGG----CAGAGGAACTTTACACAAACTCGAATGTAATGAAATCTATTGTCGTGCGCAA-GCACTA--ATGTACAACTTTCAACAACGGATCTCTTGGCTCTCGCATCGATGAAGAACGCAGCGAAATGCGATAAGTAATGTGAATTGCAGAATTCAGTGAATCATCGAATCTTTGAACGCACCTTGCACCCTTTGGCATTCCGAAGGGTATGCTCGTTTGAGTGTCATTGTACTCTCACACTCCC-GATC-TTTCGATTGGGAGCGGTGGACTTGGGTGTTGCTGCTT-ACCGTGGCTCACCTCAAATGGATTCGTGCATCTCTTGGTTG-GACATAGTACGGCGTGATAAGTATCTTCGCCGGCGC-----CTCACTCGAG-GGTGGCCG-ATCG-GGAGCTCTGTGCTTCAAACCGTCTTC--GGACACCAACTGACAACTTGACCTCAAATCGAGTAGGACTACCCGCTGAACTTAAGCATATCAATAAGCGGAGG
		</sequence>
		<sequence>
			<taxon idref="GU327499"/>
			TTCCGTAGGTGAACCTGCGGAAGGATCATTAATGATTACGAATGGTT-GCCTTCCGTGCTGGCAGACT--GGCAAGTGCACGTCGGTGGC-TTTCA--TCCAATA-CCCTGTGAACCTTTGGCCTC-----TTGCT------AGCTT----CGG-CCGG----CAGAGGAATTTTACACACACTCGAATGTAATGAAATATATTGTCGTGCGCAA-GCACTA--ATGTACAACTTTCAACAACGGATCTCTTGGCTCTCGCATCGATGAAGAACGCAGCGAAATGCGATAAGTAATGTGAATTGCAGAATTCAGTGAATCATCGAATCTTTGAACGCACCTTGCACCCTTTGGCATTCCGAAGGGTATGCTCGTTTGAGTGTCATTGTACTCTCACACTCCC-GATC-TTTCGATTGGGAGCGGTGGACTTGGGTGTTGCTGCTT-ACCGTGGCTCACCTCAAATGGATTCGTGCATCTCTTGGTTG-GACATAGTACGGCGTGATAAGTATCTTCGCCGGCGC-----CTCACTCGAG-GGTGGCCG-ATCG-GGAGCTCTGTGCTTCAAACCGTCTTC--GGACAACAACTGACAACTTGACCTCAAATCGAGTAGGACCACCCGCTGAACTTAAGCATATCAATA--------
		</sequence>
		<sequence>
			<taxon idref="HQ667816"/>
			TTCCGTAGGTGAACCTGCGGAAGGATCATTAATGATTACGAATGGTT-GCCTTCTGTGCTGGCAGACT--GGCAAGTGCACGTCGGTGGC-TTTCA--TCCAATA-CCCTGTGAACCTTTGGCCTC-----TTGCT------CGCTT----CGG-CTGG----CAGAGGAATTTTACACACACTCGAATGTAATGAAATATATTGTCGTGCGCAA-GCACTA--ATGTACAACTTTCAACAACGGATCTCTTGGCTCTCGCATCGATGAAGAACGCAGCGAAATGCGATAAGTAATGTGAATTGCAGAATTCAGTGAATCATCGAATCTTTGAACGCACCTTGCACCCTTTGGCATTCCGAAGGGTATGCTCGTTTGAGTGTCATTGTACTCTCACACTCCC-GATC-TT--GGTTGGGAGCGGTGGACTTGGGTGTTGCTGCTT-ACCGTGGCTCACCTCAAATRRATTCGTGCATCTCTTGGTTG-GACATAGTACGGCGTGATAAGTGTCTTCGCCGGCGC-----CTCACTAGAG-GGTGGCYG-ATCG-GGAGCTCTGTGCTTCTAACCGTCTTC--GGACAACACCTGACAACTTGACCTCAAATCGAGTAGGACCACCCGCTGAACTTAAGCATATCAATAAGCGGAGG
		</sequence>
		<sequence>
			<taxon idref="AB848611"/>
			--------------------------------------------------CTTCGGTGCTGGC--TTGAGAGCAAGTGCACGTTGGTGGC-TTTCA--TCCAATACCCTTGTGAACCTTTGGCCTC-----TTGCT------AGCTT----CGG-CTGG----CAGAGGATTTTTACACACACTCGAATGTAATGAAAACTATTGTCGTGCGCAA-GCACTA--ATGTACAACTTTCAACAACGGATCTCTTGGCTCTCGCATCGATGAAGAACGCAGCGAAATGCGATAAGTAATGTGAATTGCAGAATTCAGTGAATCATCGAATCTTTGAACGCACCTTGCACCCTTTGGCATTCCGAAGGGTATGCTCGTTTGAGTGTCATTGTACTCTCACACTCTCTGATC-TTTGGACTGGGAGCGGTGGACTTGGGTGTTGCTGCTTTCTTGTGGCTCACCTCAAATTCGTCAGTGCACCTCTTGGTTG-GACATAGTACGGCGTGATAAGTGTCTTCGCCGGCGC-----CTCGCAAGAG-GGTGGCCG-ATCG-GGAGCTCTGTGCTCCAAACCGTCTTC--GGACAATCTCTGACAACTTGACCTCAAATCGAGTAGGACTACCCGCTGAACTTAAGCATATC------------
		</sequence>
		<sequence>
			<taxon idref="AY243528"/>
			TTCCGTAGGTGAACCTGCGGAAGGATCATTAATGATTGCGAATGGTT-GCCTTCGGTGCTGGC--TCT---GCAAGTGCACGTTGGTGGC-TTTCA--TCCAATACCCTTGTGAACCTTTGGCCTC-----TTGCT------AGCTT----CGG-CTGG----CAGAGGATTTT---ACACACTCGAATGTAATGAAAACTATTGTCGTGCGCAA-GCACTA--ATGTACAACTTTCAACAACGGATCTCTTGGCTCTCGCATCGATGAAGAACGCAGCGAAATGCGATAAGTAATGTGAATTGCAGAATTCAGTGAATCATCGAATCTTTGAACGCACCTTGCACCCTTTGGCATTCCGAAGGGTATGCTCGTTTGAGTGTCATTGTACTCTCACACTCTCCGATC-TATGGATTGGGAGCGGTGGACTTGGGTGTTGCTGCTTTCTTGTGGCTCACCTCAAATGCGTCAGTGCACCTCTTGGTTG-GACATAGTACGGCGTGATAAGTATCTTCGCCGGCGC-----CTCGCAAGAG-GGTGGCCG-ATCG-GGAGCTCTGTGCTTCAAACCGTCTCC--GGACAATATCTGACAACTTGACCTCAAATCGAG-----------------------------------------
		</sequence>
		<sequence>
			<taxon idref="EF372401"/>
			TTCCGTAGGTGAACCTGCGGAAGGATCATTAATGATTGCGAATGGTT-GCCTTCGGTGCTGGC--TCT---GCAAGTGCACGTTGGTGGC-TTTCA--TCCAATACCCTTGTGAACCTTTGGCCTC-----TTGCT------AGCTT----CGG-CTGG----CAGAGGATTTT-ACACACACTCGAATGTAATGAAAACTATTGTCGTGCGCAA-GCACTA--ATGTACAACTTTCAACAACGGATCTCTTGGCTCTCGCATCGATGAAGAACGCAGCGAAATGCGATAAGTAATGTGAATTGCAGAATTCAGTGAATCATCGAATCTTTGAACGCACCTTGCACCCTTTGGCATTCCGAAGGGTATGCTCGTTTGAGTGTCATTGTACTCTCACACTCTCCGATC-TATGGATTGGGAGCGGTGGACTTGGGTGTTGCTGCTTTCTTGTGGCTCACCTCAAATGCGTCAGTACACCTCTTGGTTG-GACATAGTACGGCGTGATAAGTGTCTTCGCCGGCAC-----CTCGCAAGAG-GGTGGCCG-ATCG-GGAGCTCTGTGCTTCAAACCGTCTTC--GGACAATTTCTGACAACTTGACCTCAAATCGAGTAGGACTACCCGCTGAACTTAAGCWTAYCWATAAGCGGAGK
		</sequence>
		<sequence>
			<taxon idref="EU668220"/>
			TTCCGTAGGTGAACCTGCGGAAGGATCATTAATGATTGCGAATGGTT-GCCTTCGGTGCTGGC--TCT---GCAAGTGCACGTTGGTGGC-TTTCA--TCCAATACCCTTGTGAACCTTTGGCCTC-----TTGCT------AGCTT----CGG-CTGG----CAGAGGATTTT-ACACACACTCGAATGTAATGAAAACTATTGTCGTGCGCAA-GCACTA--ATGTACAACTTTCAACAACGGATCTCTTGGCTCTCGCATCGATGAAGAACGCAGCGAAATGCGATAAGTAATGTGAATTGCAGAATTCAGTGAATCATCGAATCTTTGAACGCACCTTGCACCCTTTGGCATTCCGAAGGGTATGCTCGTTTGAGTGTCATTGTACTCTCACACTCTCCGATC-TATGGATTGGGAGCGGTGGACTTGGGTGTTGCTGCTTTCTTGTGGCTCACCTCAAATGCGTCAGTACACCTCTTGGTTG-GACATAGTACGGCGTGATAAGTGTCTTCGCCGGCAC-----CTCGCAAGAG-GGTGGCCG-ATCG-GGAGCTCTGTGCTTCAAACCGTCTTC--GGACAATTTCTGACAACTTGACCTCWAATCGAGTAGGACTACCCGCTGAACTTAAGCATATCAATA--------
		</sequence>
		<sequence>
			<taxon idref="HQ154314"/>
			TTCCGTAGGTGAACCTGCGGAAGGATCATTAATGATTGCGAATGGTT-GCCTTCGGTGCTGGC--TCT---GCAAGTGCACGTTGGTGGC-TTTCA--TCCAATACCCTTGTGAACCTTTGGCCTC-----TTGCT------AGCTT----CGG-CTGG----CAGAGGATTTT-ACACACACTCGAATGTAATGAAAACTATTGTCGTGCGCAA-GCACTA--ATGTACAACTTTCAACAACGGATCTCTTGGCTCTCGCATCGATGAAGAACGCAGCGAAATGCGATAAGTAATGTGAATTGCAGAATTCAGTGAATCATCGAATCTTTGAACGCACCTTGCACCCTTTGGCATTCCGAAGGGTATGCTCGTTTGAGTGTCATTGTACTCTCACACTCTCCGATC-TATGGATTGGGAGCGGTGGACTTGGGTGTTGCTGCTTTCTTGTGGCTCACCTCAAATGCGTCAGTACACCTCTTGGTTG-GACATAGTACGGCGTGATAAGTGTCTTCGCCGGCAC-----CTCGCAAGAG-GGTGGCCG-ATCG-GGAGCTCTGTGCTTCAAACCGTCTTC--GGACAATTTCTGACAACTTGACCTCAAATCGAGTAGGACTACCCGCTGAACTTAAGCATATCAATAAGCGGAGG
		</sequence>
		<sequence>
			<taxon idref="KF000675"/>
			TTCCGTAGGTGAACCTGCGGAAGGATCATTAGTGATTGTGAATCGTT-GCCTTCGGTGCTGGCCTCAG--AGCAAGTGCACGTTGGTGAC-TTTCA--TCCATTACCCTTGTGAACCTTTGGCCTC-----TTGTT------GGCTT----CGG-CTGA----CAGAGGA-TTCTACACAAACTCGAATGTAATGAAATATATTGTCGTGCGCAA-GCACTA--ATGTACAACTTTCAACAACGGATCTCTTGGCTCTCGCATCGATGAAGAACGCAGCGAAATGCGATAAGTAATGTGAATTGCAGAATTCAGTGAATCATCGAATCTTTGAACGCACCTTGCACCCTTTGGCATTCCGAAGGGTATGCTCGTTTGAGTGTCATTGTACTCTCACACTTCC-GATC-TTTGGATTGGGAGCGGTGGACTTGGGTGTTGCTGCTT-ACTGTGGCTCACCTCAAATCGATTCGTGCACCTCTTGGTTG-GACATAGTACGGCGTGATAAGTGTCTTCGCCGGCAC-----CTCAGTAGAG-GGTGGCTG-ATCG-GGAGCTCTGTGCTTCAAACCGTCCTC--GGACAACAACTGACAACTTGACCTCAAAT---------------------------------------------
		</sequence>
		<sequence>
			<taxon idref="FJ210755"/>
			TTCCGTAGGTGAACCTGCGGAAGGATCATTAATGATTACGAATCGTT-GCCTTCAGTGCTGGCAGCCT--GGCAAGTGCACGTCGGTGAC-TTTCA--TCCAATA-CCCTGTGAACCTTTGGCCTC-----TTGCT------AGCTT----TGG-CCGG----CAGAGGAATTTTACACAAACTCGAATGTAATGAAATATATTGTCGTGCGCAA-GCACTA--ATGTACAACTTTCAACAACGGATCTCTTGGCTCTCGCATCGATGAAGAACGCAGCGAAATGCGATAAGTAATGTGAATTGCAGAATTCAGTGAATCATCGAATCTTTGAACGCACCTTGCACCCTTTGGCATTCCGAAGGGTATGCTCGTTTGAGTGTCATTGTACTCTCACACTTCC-AATC-TTTGGATTGGGAGCGGTGGACTTGGGTGTTGCTGCTT-ACTGTGGCTCACCTCAAATCGATTCGTGCACCTCTTGGTTG-GACATAGTACGGCGTGATAAGTGTCTTCGCCGGCAC-----CTCA-TAGAG-GGTGGCTG-ATCG-GGAGCTCTGTGCTTCAAACCGTCCTC--GGACAACAACTGACAACTTGACCTCAAATCGAGTAGGACTACCCGCTGAACTTAA-------------------
		</sequence>
		<sequence>
			<taxon idref="KF000502"/>
			TTCCGTAGGTGAACCTGCGGAAGGATCATTAGTGATTGTGAATCGTT-GCCTTCGGTGCTGGC--TCTAGAGCAAGTGCACGTTGGTGAC-TTCCA--TCCATTACCCTTGTGAACCTTTGGCCTC-----TTGTT------GGCTT----CGG-CTGA----CAGAGGATTTTCACATTAACTCGAATGTAATGAAAACTACTGTCGTGCGCAA-GCACTA--ATGTACAACTTTCAACAACGGATCTCTTGGCTCTCGCATCGATGAAGAACGCAGCGAAATGCGATAAGTAATGTGAATTGCAGAATTCAGTGAATCATCGAATCTTTGAACGCACCTTGCACCCTTTGGTATTCCGAAGGGTATGCTCGTTTGAGTGTCATTGTACTCTCACACTCTCTAATG-CTTGCATTAGGAGCGGTGGACTTGGGTGTTGCTGCTTCACGGTGGCTCACCTGAAATGCATTAGTGCACCTCCTGGTTG-GACATAGTACGGCGTGATAAGTGTCTTCGCCGGCGC-----CTCGAAAGAG-GGTGGCCG-ATTG-GGAGCTCTGGGCTTCTAACTGTCTTA--GGACACTGTCTGACAACTTGACCTCAAAT---------------------------------------------
		</sequence>
		<sequence>
			<taxon idref="JN887995"/>
			----------------------------TTAATGATTGCGAATGGTC-GCCTTCCGTGCTGGC--TCTGGAGCAGGTGCACGTTGGTGGC-TT-CA--TCCAATTCCCTTGTGAACCTTTGGCCTC-----TTGCT------AGCTT----TGG-CCGG----CAGAGGATTTT-ACATATACTCGAATGTAATGAAAACTATTGTTGTGCACAA-GCACTA--ATATACAACTTTCAACAACGGATCTCCTGGCTCTCGCATCGATGAAGAACGCAGCGAAATGCGATAAGTAATGTGAATTGCAGAAATCAGTGAATCATCGAATCTTTGAACGCACCTTGCACCCTTTGGAATTCCAAAGGGTATGCTCGTTTGAGTGTCATTGTACTCTCACACTCTCTGATC-TTTGGATTGGGAGTGGTGGACTTGGGTGTTGCCGCTTTCTTGTGGCTCACCTCAAATACATCAGTGCACCTCTTGATTG-GACATAGTACGGCGTGATAAGTGTCTTCGCCGGCAC-----CTCGTAAGAG-GGTGACCG-ATTG-GGAGCTCTGTGCTTCAAACGAA--------------------------------------------------------------------------------
		</sequence>
		<sequence>
			<taxon idref="DQ974765"/>
			---------------------AGGATCATTATTGATTGTAAACTGTT-GCCTTCTGTGCTGGC--TNN--NGCNNGTGCACGTCGGTGAC-TTTCAT-TCCAATACCCTTGTGAANCTTTGGCCTC-----TTGCT------AGCTT----CTG-CTGG----CAGAGGATTCTCATACAAACTCGAATGTAATGAAA-CTCTTGTTGTGCACAA-GCACTACTATATACAACTTTCAACAACGGATCTCTTGGCTCTCGCATCGATGAAGAACGCAGCGAAATGCGATAAGTAATGTGAATTGCAGAATTCAGTGAATCATCGAATCTTTGAACGCACCTTGCACCCTTTGGCATTCCGAAGGGTATGCTCGTTTGAGTGTCATTGTACTCTCACACTTCC-GATC--TTGAATTGGGAGCGGTGGACTTGGGT-TTGCTGCTTTACCGTAGCTTACCTCAAATGTGTTAGTGCAGCTCTTGGTTG-GACATAGTACGGCGTGATAAGTATCTTCGCCGGTGC-----CTCGCAAGAG-GGTGGCCG-ATCG-GGAT-GGTGTGCTCCTAACCGTCTTC--GGACAATCTCTGACAACTTGACCTCAAATCGAGTAAGACTACCCGCTGAACTTAAGCATATCAATAAGCGGAGG
		</sequence>
		<sequence>
			<taxon idref="JQ393119"/>
			------------GACTGC-GGAGGATCATTATTGATTGTAAACTGTT-GCCTTCTGTGCTGGC--CCC--TGCAAGTGCACGTCGGTGAC-TTTCAT-TCCAATACCCTTGTGAACCTTTGGCCTC-----TTGCT------AGCTT----CTG-CTGG----CAGAGGATTCTCATACAAACTCGAATGTAATGAAA-CTCTTGTTGTGCACAA-GCACTACTATATACAACTTTCAACAACGGATCTCTTGGCTCTCGCATCGATGAAGAACGCAGCGAAATGCGATAAGTAATGTGAATTGCAGAATTCAGTGAATCATCGAATCTTTGAACGCACCTTGCACCCTTTGGCATTCCGAAGGGTATGCTCGTTTGAGTGTCATTGTACTCTCACACTTCC-GATC--TTGAATTGGGAGCGGTGGACTTGGGT-TTGCTGCTTTACCGTAGCTTACCTCAAATGTGTTAGTGCAGCTCTTGGTTG-GACATAGTACGGCGTGATAAGTATCTTCGCCGGTGC-----CTCGCAAGAG-GGTGGCCG-ATCG-GGAT-GGTGTGCTCCTAACCGTCTTC--GGACAATCTCTGACAACTTGACCTCAAATCGAGTAAGACTACCCGCTGAACTTAAGCATATCAATAGCCGGAGG
		</sequence>
		<sequence>
			<taxon idref="DQ520103"/>
			TTCCGTAGGTGAACCTGCGGAAGGATCATTAGAGAATTTGAACG-TCGTTCGGTTGTGCTGGC--TTT--TGCAAGTGCACGCCGTTGGC-TTACA--TCC---ACCCCTGTGCACCTTTGGCCTCG-----TGTT-CGCATGGCGT----CGG-CTCG----CCGGGGA-TTTTACACAAACTCGTATGTAAAGGAAATTGGAATTGTGCTC--TGCACTA--ATATACAACTTTCAACAACGGATCTCTTGGCTCTCGCATCGATGAAGAACGCAGCGAAATGCGATAAGTAATGTGAATTGCAGAATTCAGTGAATCATCGAATCTTTGAACGCACCTTGCACCCTTTGGTATTCCGAAGGGTATGCCCGTTTGAGTGTCATTGTAATCTCACACCCTAAGATTTTTT---CGAGGGGAGGTGGACTTGGACGTTGCCGCGTCGCTGCGGCTCGTCTCAAATGCGTTAGTGCAACTTTTGGTTG-GACATAGTACGGCGTGATAAGTATCTTCGCCGGCTC-----TCCGCAAGGG-GGTGTTCG-ATTTGAAAGCTCTGTGCTTCCAATCGTCTTC--GGACAAGTCTTGACAACTTGACCTCAAATCGGGTAGGACTACCCGCTGAACTTAAGCATATCAATAAGCGGAGG
		</sequence>
		<sequence>
			<taxon idref="KF061278"/>
			TTCCGTAGGTGAACCTGCGGAAGGATCATTAATGAKTGCGAATGGTT-ACCTTCGGTGCTGGC--TCGCGAGCAAGTGCACGTTGGTCGC-TTTCA--TCCACTACCCTTGTGAACCTTTGGCCTC-----TTGCT------AGCTT----CGG-CTGG----CAGAGGATTTTCACACACACTCGAATGTAATGAAAACTTGTGTTGTGCGCAA-GCACGA--ATGTACAACTTTCAACAACGGATCTCTTGGCTCTCGCATCGATGAAGAACGCAGCGAAATGCGATAAGTAATGTGAATTGCAGAATTCAGTGAATCATCGAATCTTTGAACGCACCTTGCACCCTTTGGTATTCCGAAGGGTATGCTCGTTTGAGTGTCATTGTACTCTCACACTCTCCGATC-TCTGGSTTGCGAGCGGTGGACTTGGGTGTTGCTGCATTCTTGTGGCTCACCTCAAATGCGTCAGTGCACCTCTTGGTTG-GACATAGTACGGCGTGATAAGTGTCTTCGCCGGCAC-----CTCGCAAGAG-GGTGGCCG-ATCG-AGAGCTCTGTGCTTCAAACCGTCTTC--GGACAATCTCTGACAACTTGGCCTCAAATCGAGTAGGACTACCCGCTGAACTTAAGCATATCAATAAGCGGAGG
		</sequence>
		<sequence>
			<taxon idref="KF061289"/>
			TTCCGTAGGTGAACCTGCGGAAGGATCATTAACGAAT--TAA--GTCGGTCGACCGTGCTGGCGT-CTCACGCATGTGCACGTCGGT--CG---CAAATC-CACACACCTGTGAACGTATGGCCTTTTGGGTCTTCT---------------GACCCGGGGCAA--ACCATTTTTACCCACTC-TGATCGTAAAGGAATGTAAC-TTGTGC--ARTGCGC-AAAGCAAACAACTTTCAACAACGGATCTCTTGGCTCTCGCATCGATGAAGAACGCAGCGAAATGCGATAAGTAATGTGAATTGCAGAATTCAGTGAATCATCGAATCTTTGAACGCACCTTGCACCCTTTGGTATTCCGAAGGGTACACCCGTTTGAGTGTCATTGTAATCTCACCCTCGG-AAACTC-GT--GTTCTGGGAGTGGACTTGGACGTTGCCGTGTC-TCACAGCTCGTCTGGAATGTCTCAGTGTACCCCGC-TCGTCGGCGTA-AACAGTGTGATAGATATCTTCACTGGTC--AGCTCCC-CGGAGGC-GCGCTTTCA-GGTGGATGGCTATGCTGCCAACCGTCTTC--GGACAATCTCTGACAATTTGACCTCAAATCGGGTGGGATTACCCGCTGAACTTAAGCATATCAATAAGCGGAGG
		</sequence>
		<sequence>
			<taxon idref="DQ983816"/>
			TTCCGTAGGTGAACCTGCGGAAGGATCATTAACGAGTT-AAA--GTCGGTCGACCGTGCTGGCGG--AGACGCATGTGCACGTCGGT--CG---CGAATC-CACACAC-CGTGAACCTATGGCCTGGGGTTTGG-T---------TC----AGACCCTG-------GGCACATTTTTACACTC-TRTTTGTAAAGGAATGTC---TTATAT----CATAT--AAACAWACAACTTTCAACAACGGATCTCTTGGCTCTCGCATCGATGAAGAACGCAGCGAAATGCGATAAGTAATGTGAATTGCAGAATTCAGTGAATCATCGAATCTTTGAACGCACCTTGCACCCTTTGGTATTCCGAAGGGTACGCCCGTTTGAGTGTCATTGTAATCTCACCYCGAA-ATCTT------TTTTTYGGAGTGGACTTGGACGCTGCCGTGTTG-CATGGCTCGTCTTGAACGTCTCAGTGTRCCCCGC-CCGTCGGTGTA-GACAGCGTGATAAGTATCTTCGCTGGT-CAAGCCCTC-CGGAGGC-GYGCCCTCG-AGC-TGGAAGTGTGCTGCCAACCGTCTTT--TGACAACYTTTGACAATTTGACCTCAGATCGGGTGGGACTACCCGCTGAACTTAAGCATATCAATAAGCGGAGG
		</sequence>
		<sequence>
			<taxon idref="HQ154251"/>
			TTCCGTAGGTGAACCTGCGGAAGGATCATTAATGAAATTGAAACGCCTTTCGGTCGTGCTGGC--TTT--TGCAAGTGCACACTGTCTGG-TTTCA--TCCAACACCCTTGTGCACCTTTGGCCTC-----GCGTT------GTAAT----------GA----CCGGGGATCTTTACACAAACTCGTATGTAACAGAATGTAGTCTAGTGCGTAA-GCACAA--ATGTACAACTTTCAACAACGGATCTCTTGGCTCTCGCATCGATGAAGAACGCAGCGAAATGCGATAAGTAATGTGAATTGCAGAATTCAGTGAATCATCGAATCTTTGAACGCACCTTGCACCCTTTGGTATTCCGAAGGGTATGCCCGTTTGAGTGTCATTGTAATCTCACACCCCTAGATTT-TT---CGACGGGCGGTGGACTTGGATGCTGCCGCGTTA-AGCGGCTCGTCTTAAATGCATTAGTGCAACTTTCGGTTG-GACATAGTACAGCGTGATAAGTATCTTCGCTGGCTC-----TCCTCACGGA-GGTGTTCG-AACGTTAAGCTCTGTGCTTCTAATCGTCCCC--TGGGGACACTTGACAACTTGACCTCAAATCGGGTAGGACTACCCGCTGAACTTAAGCATATCAATAAGCGGAGG
		</sequence>
		<sequence>
			<taxon idref="KF061263"/>
			TTCCGTAGGTGAACCTGCGGAAGGATCATTAATGAAATTGAAACGCCTTTCGGTCGTGCTGGC--TTT--TGCAAGTGCACACCGTCTGG-TTTCA--TCCAACACCCTTGTGCACCTTTGGCCTC-----GCGTT------GTAAT----------GA----CCGGGGATCTTTACACAAACTCGTATGTAACAGAATGTAATCTAGTGCGTAA-GCACAA--ATGTACAACTTTCAACAACGGATCTCTTGGCTCTCGCATCGATGAAGAACGCAGCGAAATGCGATAAGTAATGTGAATTGCAGAATTCAGTGAATCATCGAATCTTTGAACGCACCTTGCACCCTTTGGTATTCCGAAGGGTATGCCCGTTTGAGTGTCATTGTAATCTCACACCCCTAGATTT-TT---CGAAGGGCGGTGGACTTGGACGCTGCTGCGTTA-AGCGGCTCGTCTTAAATGCATTAGTGCAACTTTCGGTTG-GACATAGTACAGCGTGATAAGTATCTTCGCTGGCTC-----TCCTCACGGA-GGTGTTCG-AACGTTAAGCTCTGTGCTTCTAATCGTCCCT--CGTGGACATTTGACAACTTGACCTCAAATCGGGTAGGACTACCCGCTGAACTTAAGCATATCAATAAGCGGAGG
		</sequence>
		<sequence>
			<taxon idref="EU819442"/>
			TTCCGTAGGTGAACCTGCGGAAGGATCATTACCGATGTTAACTTGTCTGCCTTCAGTGCTGGC--TCTAGAGCATGTGCACGTTGGGGGC-ATTTA--TCGAACCCCCTTGTGCACC--TTGCCTC------TGCT------GGCTT----CGG-CTGG----CAGAGGATTTTTACACCCACACGAATGTAATAGAA--TAATGTTGTGCTGA--GCACTA--ATGTACAACTTTCAACAACGGATCTCTTGGCTCTCGCATCGATGAAGAACGCAGCGAAATGCGATAAGTAATGTGAATTGCAGAATTCAGTGAATCATCGAATCTTTGAACGCACCTTGCACCCTTTGGTATTCCAAAGGGTATGCTCGTTTGAGTGTCATTATACTCTCACACTCTCTAA-----TKATTAGAGAGCGGTGGAATTGGGTGTTGCCGTCTTGCTGTGGCTCATCTCAAATGCGTTAGTGCGACTSCTGGTTG-GACATAGTACGGCGTGATAAGTACCCTCGCSG---T-----TTT-A--------GGTACA-ACTA-GTTGCTCTGTGCTTCAAACGGTCCTC--GGACAATCTCTGAT-ATTTGACCTCAAATCGAGTAGGACCACCCGCTGAACTTAAGCATATCAATAAGCGGAGG
		</sequence>
		<sequence>
			<taxon idref="KF359621"/>
			TTCCGTAGGTGAACCTGCGGAAGGATCATTAATGAATT-AAA--GTCGGTCTTCTGTGCTGGTGG--CAACACATGTGCACGTTGAT--CG---CAAATC-CACACCCCTGTGCACCTTTGACTTTGGGATCTGCTT---TGGTCTTTGCC-AGTCTGGATCCTGAAGTATTTTTACACACTC-TGAATGTAATGGAATGTAT--CTGTGCATAATGCGC--AAAAATACAACTTTCAACAACGGATCTCTTGGCTCTCGCACCGATGAAGAACGCAGCGAAATGCGATAAGTAATGTGAATTGCAGAATTCAGTGAATCATCGAATCTTTGAACGCACCTTGCACCCTTTGGTAATCCGAGGGGTACACCCGTCTGAGTGTCATTGTAATCTCACTCCACC-AGCCTTGTG--TTGATGGATGTGGACCTGGACTCTGTTGTGTTATTACGACTGGTCTGAAATGCATGAGTGCACCCTGCTTTTGCAGCGTT-TTCAGTGTGATAAGCATCTTCACTGGATCAAGTTCC--TTGGGAC-ACGCAGGCATTG-TGGGCTCTGTGCTGGCAACTGTCTTT--GGAC-AATTTTGACAATTTGACCTCAGATCGGGTGGGACTACCCGCTGAACTTAAGCATATCAATAAGCGGAGG
		</sequence>
		<sequence>
			<taxon idref="KF385265"/>
			-------------------------------TTGATGTTAAACCG-TCCTCTTCAGTGCTGGC--TTTCTTGCATGTGCACGTTGG-GGCGATTCA--TCTAA--CCCTTGTGAACTCCTGGCCTT------TGCT------GGTTT----CGA-CTGG----CAGAGGAATTT-ATACAAACTCGAATGTAATGAAATTGCTTGTTGTGCGTAA-GCACTACTATATACAACTTTCAACAACGGATCTCTTGGCTCTCGCATCGATGAAGAACGCAGCGAAATGCGATAAGTAATGTGAATTGCAGAATTCAGTGAATCATCGAATCTTTGAACGCACCTTGCACCCTTTGGGTTTCCAAAGGGTATGCTCGTTTGAGTGTCATTGTACTCTCACACTTCTCTCTTATTTG--AGAGAAGTAGTGGACTTGGATGTTGCCGCTTCAATGTGGCTCATCTCAAATCGCTTAGTGTAACTCTAGATTG-GACATAACACAGCGTGATAAGTATCCTCGCTAGTGTTGCCTCCCGCGGGAG-GGTGTCTA-ATGGACGGGCTCTGCGCTTCAAACCGTCGTT--TGACAATCTCTGACAAG---------------------------------------------------------
		</sequence>
		<sequence>
			<taxon idref="AF202728"/>
			TTCCGTAGGTGAACCTGCGGAAGGATCATTAACGAAT--TAA--GCCGGTCGACCGTGCTGGCGG--CAACGCACGTGCACGTCGAT--CG---CAAATC-CACACACCTGTGAACGTATGGCCTCTCGGGTCCTTT--------------GGACTCGGGGCAA-AACCCTTTTT----ACTC-TGATCGTAAAGGAATGTC----TTTGCCTAAAGCGC-AAAGCAAACAACTTTCAACAACGGATCTCTTGGCTCTCGCATCGATGAAGAACGCAGCGAAATGCGATAAGTAATGTGAATTGCAGAATTCAGTGAATCATCGAATCTTTGAACGCACCTTGCACCCTTTGGTATTCCGAAGGGTACGCCCGTTTGAGTGTCATTGTAATCTCACCCCCGG-AATCTT-----TTCTGGGGAGTGGACTTGGACGTTGCAGTGT---CACGGCTCGTCTGGAATGTCTCAGTGTACCCCGC-CCGTCGGCGTA-TACAGTGTGATAAGTATCTTCACTGGTC--AGCTCCT-CGGAGGC-GCGCTCTCG-GACGGATCGGTGTGCTGCCAACCGTCTTC--GGACAATCTCTGACGATTTGACCTCAAATCGGGTGGGACTACCCGCTGAACTTAA-------------------
		</sequence>
		<sequence>
			<taxon idref="DQ278945"/>
			TTCCGTAGGTGAACCTGCGGAAGGATCATTAACGAAT--TAA--GCCGGTCGACCGTGCTGGCGG--CAACGCACGTGCACGTCGAT--CG---CAAATC-CACACACCTGTGAACGTATGGCCTCTCGGGTCCTTT--------------GGACTCGGGGCAA-AACCCTTTTT----ACTC-TGATCGTAAAGGAATGTC----TTTGCCTAAAGCGC-AAAGCAAACAACTTTCAACAACGGATCTCTTGGCTCTCGCATCGATGAAGAACGCAGCGAAATGCGATAAGTAATGTGAATTGCAGAATTCAGTGAATCATCGAATCTTTGAACGCACCTTGCACCCTTTGGTATTCCGAAGGGTACGCCCGTTTGAGTGTCATTGTAATCTCACCCCCGG-AATCTT-----TTCTGGGGAGTGGACTTGGACGTTGCAGTGT---CACGGCTCGTCTGGAATGTCTCAGTGTACCCCGC-CCGTCGGCGTA-TACAGTGTGATAAGTATCTTCACTGGTC--AGCTCCT-CGGAGGC-GCGCTCTCG-GACGGGTCGGTGTGCTGCCAACCGTCTTC--GGACAATCTCTGACGA-TTGACCTCAAATCGG---G--------------------------------------
		</sequence>
		<sequence>
			<taxon idref="KF385266"/>
			TTCCGTAGGTGAACCTGCGGAAGGATCATTAACGAAT--TAA--GCCGGTCGACCGTGCTGGCGG--CAACGCACGTGCACGTCGAT--CG---CAAATC-CACACACCTGTGAACGTATGGCCTCTCGGGTCCTTT--------------GGACTCGGGGCAA-AACCCTTTTT----ACTC-TGATCGTAAAGGAATGTC----TTTGCCTAAAGCGC-AAAGCAAACAACTTTCAACAACGGATCTCTTGGCTCTCGCATCGATGAAGAACGCAGCGAAATGCGATAAGTAATGTGAATTGCAGAATTCAGTGAATCATCGAATCTTTGAACGCACCTTGCACCCTTTGGTATTCCGAAGGGTACGCCCGTTTGAGTGTCATTGTAATCTCACCCCCGG-AATCTT-----TTCTGGGGAGTGGACTTGGACGTTGCAGTGT---CACGGCTCGTCTGGAATGTCTCAGTGTACCCCGC-CCGTCGGCGTA-TACAGTGTGATAAGTATCTTCACTGGTC--AGCTCCT-CGGAGGC-GCGCTCTCG-GACGGATCGGTGTGCTGCCAACCGTCTTC--GGACAATCTCTGACGATTTGACCTCAAATCGGGTGGGACTACCCGCTGAACTTAA-------------------
		</sequence>
		<sequence>
			<taxon idref="KF386022"/>
			---CGTAGGTGAACCTGCGGAAGGATCATTAGTGAATCTAAA--GTCGGCTGACTGTGCTGGTGG--AGACACATGTGCACGTCAGT--CG---CAAATC-CACACACCTGTGCATCTATGACTCTGAGCGCCGCTTTGCATGGCCTTGACCGGCCTGGCGCTC-GAGTACTTTCACACACTCTSGAATGTAACGGAATGTCTTGTTGTGCGTAACGTAC-AAC-TAAACAACTTTCAACAACGGATCTCTTGGCTCTCGCATCGATGAAGAACGCAGCGAAATGCGATAAGTAATGTGAATTGCAGAATTCAGTGAATCATCGAATCTTTGAACGCACCTTGCACCCTTTGGTATTCCGAAGGGTACACCCGTTTGAGTGTCATTGTAATCTCACTACGATCGACTTTCTC--TTTCCGTATGTGGACTTGGATGCTGCCGTGAC-TCACGGCTCGTCTGAAATGCCTGAGTGTACCCCGC-TTTGCGGCGTA-TTCGGTGTGATAA--ATCTTCACCGGAGTTGATCCTT-TTGGGTC-GCGTCTTAAGAGTGTGGCTCTATGCTTCCAACCGTCTCTTGGGACAATCTCTGACAATTTGACCTCAAATCGGGTGGGACTACCCGCTGAACTTAAGCATATCAATAAGCGGAGG
		</sequence>
		<sequence>
			<taxon idref="KF419113"/>
			TTCCGTAGGTGAACCTGCGGAAGGATCATTAGTGATTTTGAAACGTC-ATTTTCTGTGCTGGC--TCA--GGCATGTGCACATTGATGGC-TTTCA--TCCAACACCCTTGTGAACCTTTGGCCTT-----GCGTT------GGTTT----CGG-CCGG----CGGAAGGATTTTACACATACTCGAATGTAATG-AA-ATATTGTCGTGCACAA-GCACTA--ATGTACAACTTTCAACAACGGATCTCTTGGCTCTCGCATCGATGAAGAACGCAGCGAAATGCGATAAGTAATGTGAATTGCAGAATTCAGTGAATCATCGAATCTTTGAACGCACCTTGCACCCTTTGGTATTCCGAAGGGTATGCTCGTTTGAGTGTCATTGTACTCTCACACTCTCCGAT--TTCAGATTGGGAGTCGTGGACTTGGATGTTGCTGCTTTGCTGTGGCTCATCTCAAATGCCTTAGTGCAACTCT-ATTTG-GACATAGTACAGCGTGATAAGTATCTTCGCTGGCAA-----CTCACAAGAG-TATGTCCA-ATTT-GGAGCTCTGTGCTTCAAACTGTCTTT--GGACTATCTCCGACAACTTGACCTCAAATCGAGTAGG-------------------------------------
		</sequence>
		<sequence>
			<taxon idref="JQ012947"/>
			------------------------------------------TGGTT-GCCCTCTGTGCTGGC--CCCCGGGCAAGTGCACGTTGGTGAC-TTTCA--TCCMAC-CCCTTGTGCACCTTTGGCCTC-----TTGTT------GGCTT----TGG-CTGG----CAAGAGGATTTCACACACACTAGAATGTAATGATAGACCACTCAGTGCGCGA-GCACTA--ATGTACAACTTTCAACAACGGATCTCTTGGCTCTCGCATCGATGAAGAACGCAGCGAAATGCGATAAGTAATGTGAATTGCAGAATTCAGTGAATCATCGAATCTTTGAACGCACCTTGCACCCTTTGGCATTCCGAAGGGTATGCTCGTTTGAGTGTCATTGTATCCTCACACTCTCCAATTCCTCGGATTGGGAGTGGTGGACTTGGGTGTTGCTGCTTCACGGTGGCTCGCCTCAAATGCATTAGTGCAACTCTGAGTTG-GACATAGTACGGCGTGATAAGTATCTTCGCCGGCAC-----CTCGTAAGAG-GGTGGCTA-ATTT-GGGGCGCTGTGCTTCTAATCGTCCTC--GGACAATCTCTGACAACTTGACCTCAAATCGAGTAGGACTACCCGCTGAACTTAAGCATATCAATAAGCGGAGG
		</sequence>
		<sequence>
			<taxon idref="KF574233"/>
			TTCCGTAGGTGAACCTGCGGAAGGATCATTAATGAATCACAA--GTCGGTCCTCTGTGCTGGTGG--CAACACATGTGCACGTCGAT--CG---CAAATC-CACACACCTGTGCACCTTTGACTTTGAGATCCGCCTGGCTTGGCCTTGCT-GGCCGGGGTCTCAGAGTATTTTTACACACTC-TGAATGTAATGGAATGTCT---TGTGCTTAACACGC--ATAAATACAACTTTCAACAACGGATCTCTTGGCTCTCGCACCGATGAAGAACGCAGCGAAATGCGATAAGTAATGTGAATTGCAGAATTCAGTGAATCATCGAATCTTTGAACGCACCTTGCACCTTTTGGTATTCCGGAAGGTACACCCGTTTGAGTGTCATTGTAATCTCACTCCTTT-GACTTTTTG--TCGAGGGATGTGGACTTGGACTCTGTCGTGCTACTACGACTGGTCTGAAATGCCTGAGTGCACCCTGCTGTTGCAGCGTC-TTCAGTGTGATAAGCATCTTCACTGGACAAAGTTCCT-TTGGGAC-ACGT-GGCATTG-TGGGCTCTGTGCTGACAACCGTCCTC--GGAC-AGCTTTGACAATTTGACCTCAAATCGGGTGGGATTACCCGCTGAACTTAAGCATATCAATAAGCGGAGG
		</sequence>
		<sequence>
			<taxon idref="KF574234"/>
			TTCCGTAGATGAACCTGCGGAAGGATCATTAATGAATTACAA--GTCGGTCATCTGTGCTGGCAG--AAATGCATGTGCACGTTGAT--CG---CAAATC-CATACACATGTGCACCTTTGACTCTGAGATCTGCA-TGCTTAACTT-GTT-GGCCTGGATCTCAAAGTATTTTTACACACTC-TACTTGTGATGGAATGTTG--ATGTGCATAATGCGC--AAAAATACAACTTTCAACAACGGATCTCTTGGCTCTCGCATCGATGAAGAACGCAGCGAAATGCGATAAGTAATGTGAATTGCAGAATTCAGTGAATCATCGAATCTTTGAACGCACCTTGCACCCTTTGGTATTCTGAAGGGTACACCCGTTTGAGTGTCATTGTAATCTCACTCCTTC-AATCTTATG--TCGTTGGATGTGGACTTGGACCTTGTCGTGTCACAATGACTGGTCTTAAATGTATGAGTGCACCCTGCAGTCGCAGCATC-TTCAGTGTGATAAGCATCTTCACTGGAACAAAGTCC--TCGGGAC-ATGTATGCATTG-TGGGCTCTGTGCTGGCAAAAGTCTTA--GGACAATCTTTGACAATTTGACCTCAAATCGGGTGGGACTACCCGCTGAACTTAAGCATATCAATAAGCGGAGG
		</sequence>
		<sequence>
			<taxon idref="KF574235"/>
			TTCCGTAGGTGAACCTGCGGAAGGATCATTAATGAAACTCAA--GTCGGCTTTCTGTGCTGGTGG--CAACACATGTGCACGTTAGT--CG----CAATC-CACACACCTGTGCAC-TTTGACTCTGAGCATCGCCG---ATGGCTT-TCTGAACCCGGTGCTC-GAGTA-CTTTACACACTC-TGAATGTAATGGAATGTCA--CTGTAC--ACTGTAC-ACTACAAACAACTTTCAACAACGGATCTCTTGGCTCTCGCATCGATGAAGAACGCAGCGAAATGCGATAAGTAATGTGAATTGCAGAATTCAGTGAATCATCGAATCTTTGAACGCACCTTGCACCCTTTGGTATTCCGAAGGGTACACCCGTTTGAGTGTCATTGCAACCTCACTTCAAC-AACTTTTTG--ATGTTGAATGTGGACTTGGATGTTGTCGTGTT-CAACGACTCGTCTTAAATGCCTGAGTGTACCCTGC-TTTGCAGCGTA--TCAGTGTGATAAACATCTTCACTGTTA--AGTC-CT-TT-GGAC-ACGCTTGTGTTG-TGGGCTCTATGCTTCCAACCGTCTCT--GGACAATCTCTGACAATTTGACCTCAAATCGGGTGGGACTACCCGCTGAACTTAAGCATATCAATAAGCGGAGG
		</sequence>
		<sequence>
			<taxon idref="KF574236"/>
			TTCCGTAGGTGAACCTGCGGAAGGATCATTAATGAAACTCAA--GTCGGCTTTCTGTGCTGGTGG--CAACACATGTGCACGCG-GT--CG---CAAATC-CACACACCTGTGAACCCTAGACTCTGTGGTCGATCGCGTGTGG-CTTGT----CCTG-TACCCAGAGTATTTTTACATACGC-CGAATGTGATAGAATGTAC--CTGTGCATAACGCGC-AACTAATACAACTTTCAACAACGGATCTCTTGGCTCTCGCATCGATGAAGAACGCAGCGAAATGCGATAAGTAATGTGAATTGCAGAATTCAGTGAATCATCGAATCTTTGAACGCACCTTGCACCCTTTGGTATTCCGAAGGGTACACCCGTTTGAGTGTCATTGTAACCTCACTTCAAC-AACTTTTTG--ATGTTGAATGTGGACTTGGATGTTGTCGTGTT-CAACGACTCGTCTTAAATGCCTGAGTGTACCCTGC-TTTGCAGCGTA--TCAGTGTGATAAACATCTTCACTGTTA--AGTCCTT-T--GGAC-ACGCTTGTGTTG-TGGGCTCTATGCTTCCAACCGTCTCT--GGACAATCTCTGACAATTTGACCTCAAATCGGGTGGGACCACCCGCTGAACTTAAGCATATCAATAAGCGGAGG
		</sequence>
		<sequence>
			<taxon idref="KF574237"/>
			TTCCGTAGGTGAACCTGCGGAAGGATCATTATTGAGGCCCGG--G-CCGT-T----------------AA---AT------AT-GA--------CAAA-C-CA----C-CGTGAACC--TGCCTCCGGG--------------------------C----------------TTT-CAAACTT--GAGTGTGACG-AAC--------GTAA--CATGA---AAATAACACAACTTTCAACAATGGATCTCTTGGCTCTCGCATCGATGAAGAACGCAGCGAAATGCGATAAGTAATGTGAATTGCAGAATTCAGTGAATCATCGAATCTTTGAACGCACCTTGCACCCTTTGGTATTCCGAAGGGTACACCCGTTTGAGTGTCATTGTAACCTCACTTCAAC-AACTTTTTG--ATGTTGAATGTGGACTTGGATGTTGTCGTGTT-CAACGACTCGTCTTAAATGCCTGAGTGTACCCTGC-TTTGCAGCGTA--TCAGTGTGATAAACATCTTCACTGTTA--AGTCCTT-T--GGAC-ACGCTTGTGTTG-TGGGCTCTATGCTTCCAACCGTCTCT--GGACAATCTCTGACAATTTGACCTCAAATCGGGTGGGACTACCCGCTGAACTTAAGCATATCAATAAGCGGAGG
		</sequence>
		<sequence>
			<taxon idref="KF574238"/>
			CTCCGTTAGTGAACCAGCGGAGGGATCATTACCGAGTTTTCAAC------------------------------------------------------TCCCAAACCCCTGTGAACATACCATTTT-----GT--------------TGTACAG-CCCG----CAGAGGA-CCCCAAACCCAAACTTCCTTGAGTGAGTCT--CTGAGTAACCGA-TTAATC--AATCAAAACTTTCAACAACGGATCTCTTGGCTCTCGCATCGATGAAGAACGCAGCGAAATGCGATAAGTAATGTGAATTGCAGAATTCAGTGAATCATCGAATCTTTGAACGCACCTTGCACCCTTTGGTATTCCGAAGGGTATGCCCGTTTGAGTGTCATTGTAATCTCACACCCCTAGATTT-TT---CGACGGGCGGTGGACTTGGACGCTGCCGCGTTA-AGCGGCTCGTCTTAAATGCATTAGTGCAACTTTCGGTTG-GACATAGTACAGCGTGATAAGTATCTTCGCTGGCTC-----TCCTCACGGA-GGTGTTCG-AACGTTAAGCTCTGTGCTTCTAATCGTCCCC--TGTGGACACTTGACAACTTGACCTCAAATCGGGTAGGACTACCCGCTGAACTTAAGCATATCAATAAGCGGAGG
		</sequence>
		<sequence>
			<taxon idref="KF574239"/>
			TTCCGTAGGTGAACCTGCGGAAGGATCATTAATGAATCACAA--GTCGGTCCTCTGTGCTGGTGG--CAACACATGTGCACGTCGAT--CG---CAAATC-CACACACCTGTGCACCTTTGACTTTGAGATCCGCCTGGCTTGGCCTTGCT-GGCCGGGGTCTCAGAGTATTTTTACACACTC-TGAATGTAATGGAATGTCT---TGTGCTTAACACGC--ATAAATACAACTTTCAACAACGGATCTCTTGGCTCTCGCACCGATGAAGAACGCAGCGAAATGCGATAAGTAATGTGAATTGCAGAATTCAGTGAATCATCGAATCTTTGAACGCACCTTGCACCCTTTGGTATTCCGAAGGGTACGCCCGTTTGAGTGTCATTGTAATCTCACCTCTGC-GACTT-TTG--TTGTGTGAAGTGGACTTGGGCAGTGTCGTGTAATGACGACTGGCCTGAAATGCATGAGTGTACCCTGCTGTCACAGCGTA-TTCAGTGTGATAAACATCTTCACTGATTCAAGTTCCT-TTGGGAC-ACGCAAGCGATG-TGGGCTCTGCGCTGCCAACCGTCTTT--GGAC-AGCCTTGACAATTTGACCTCAAATCGGGTGGGACTACCCGCTGAACTTAAGCATATCAATAAGCGGAGG
		</sequence>
		<sequence>
			<taxon idref="KF574240"/>
			CTCCGTTGGTGAACCAGTGGAGGGATCATTACCGAGTTTTCAAC------------------------------------------------------TCCCAAACCCCTGTGAACATACCATTTT-----GT--------------TGTACAG-CCCG----CAGAGGA-CCCCAAACCCAAACTTCCTTGAGTGAGTCT--CTGAGTAACCGA-TTAATC--AATCAAAACTTTCAACAACGGATCTCTTGGTTCTGGCATCGATGAAGAACGCAGCGAAATGCGATAAGTAATGTGAATTGCAGAATTCAGTGAATCATCGAATCTTTGAACGCACCTTGCACCCTTTGGTATTCCGAAGGGTACGCCCGTTTGAGTGTCATTGTAATCTCAC-CTCTGCGACTT-TG---TTGTGTGAAGTGGACTTGGGCAGTGTCGTGTAATGACGACTGGCCTGAAATGCATGAGTGTACCCTGCTGTCA-CAGCGTATTCAGTGTGATAAACATCTTCACTGATTCA----TCCTTTGGGA-CACGCAAG-CGATGTGGGCTCTGCGCTGCCAACCGTC------------CCTTGACAATTTGACCTCAAATCGGGTGGGACTACCCGCTGAACTTAAGCATATCAATAAGCGGAGG
		</sequence>
		<sequence>
			<taxon idref="JX625315"/>
			-------------------------------ATGATGTGAAATTGTTTTCCTTCAGTGCTGGC--TCCAGAGCATGTGCACGTTGGGGGC-ATATA--TCCAACACCCTTGTGAACCATTGGCCTT------TGCT------GGCTT----CGG-CTGG----TAGAGGA--TTTACACAAACACGAATGTAATGAAA--TAATGTTGTGCTGG--GCACTA--ATATACAACTTTCAACAACGGATCTCTTGGCTCTCGCATCGATGAAGAACGCAGCGAAATGCGATAAGTAATGTGAATTGCAGAATTCAGTGAATCATCGAATCTTTGAACGCACCTTGCACCCTTTGGTATTCCAAAGGGTATGCTCGTTTGAGTGTCATTATACTCTCACACTCTCTGAT--------TAGAGAGCGGTGGACTTGGATGTTGCCGTCTTGCTGTGGCTCATCTTAAATGAGTTAGTACGACTCCTAGTTA-AACATAGTACGGCGTTATAACTACCCTCGCTG---G-----TTT-C--------TGTCTG-ATTA-GGAGCTCTGTGCTTCAAACCGTCTTC--GGACAATATCTGATAACT--------------------------------------------------------
		</sequence>
		<sequence>
			<taxon idref="GQ907083"/>
			----------GAACCTGCGGAAGGATCATTAATGAAACTCAA--GTCGGCTTTCTGTGCTGGTGG--GAGCATATGTGCACGTCGGT--CG---CAAATC-CACACACCTGTGCATCTATGACTCTGAGTATCGCC------GGCCT----TGCCTTGGTGCTC-GAGTACTTTTACACACTC-TGCATGTAATGGAATGTC-TATTGTGCATAATGTAC-AACTAAAACAACTTTCAACAACGGATCTCTTGGCTCTCGCATCGATGAAGAACGCAGCGAAATGCGATAAGTAATGTGAATTGCAGAATTCAGTGAATCATCGAATCTTTGAACGCACCTTGCACCCTTTGGTATCCCGAAGGGTACACCCGTTTGAGTGTCATTGTAATCTCACCTCTTC-GACTTTTAG--TCGACCAGTGTGGACTTGGATGTTGCCGTGTGACAACGGCTCGTCTGAAATGCCTGAGTGTACCCTGC-TTTGCGGCGTA-TTTGGTGTGATAA--ATCTTCACCGGAGTCTTGACCC-TGGGTCA-GCGCTTGCATGGKTTGGCTCTATGCTTCCAACCGTCCCTAAGGACAAACTCTGACAATTTGACCTCAAATCGGGTGGGACTACCCGCTGAACTTAAGCATATCAATA--------
		</sequence>
		<sequence>
			<taxon idref="EU910911"/>
			----------------------------TTAATGAAACTAAA--GTCGGCTATCTGTGCTGGTGG--AGACACATGTGCACGTTGGT--CG---CAAATC-CACACACCTGTGCATCTATGACTCTGAGTACCGCTTTGCATGGCCCT--GGGGCCTGGTACTC-GAGTA-CTTTACACACTC-TGAATGTAATGGAATGTC---TTTTGTACAATGTAC-AACTAAAACAACTTTCAACAACGGATCTCTTGGCTCTCGCATCGATGAAGAACGCAGCGAAATGCGATAAGTAATGTGAATTGCAGAATTCAGTGAATCATCGAATCTTTGAACGCACCTTGCACCCTTTGGTATTCCGAAGGGTACACCCGTTTGAGTGTCATTGTAATCTCACTACAAC-YACTTTTTG--TTTTTGTATGTGGATYTGGATGTTGCCGTGTAACAAYGGCTCGTCTGAAATGCCTGAGTGTACCCTGC-TTTGCGGCGTA-TTCGGTGTGATAA--ATCTTCMCCGGAGTTGACT--T-TCGGGTC-GCGTCYTSTTACCAYGGCTCTATGCTTCCAACCGTCCTACAAGACAACCTTTGACAATTTGACCTCAAATCGGGTGGGACTACCCGCTGAACTTAAGCATATCAATAAGCGGAGG
		</sequence>
		<sequence>
			<taxon idref="FJ788853"/>
			TTCCGTAGGTGAACCTGCGGAAGGATCATTAACGAGT--CAA--GTCGGCCGACCGTGCTGGCGG--ACACGCACGTGCACGTCGGT--CG---CAAATC-CACACACCTGTGAACGTATGGCCTTTGGGTCTCT-----------------GACCCGGGGCAA--ACCATTTTTACCCACTC-TGTTCGTAAAGGAATGTCTT-ACATGC--AAAGCAT--AAATGAACAACTTTCAACAACGGATCTCTTGGCTCTCGCATCGATGAAGAACGCAGCGAAATGCGATAAGTAATGTGAATTGCAGAATTCAGTGAATCATCGAATCTTTGAACGCACCTTGCACCCTTTGGTATTCCGAAGGGTACGCCCGTTTGAGTGTCATTGTAATCTCACCCCCAG-AGACT------TTTCTGGGAGTGGACTTGGACGCTGCCGTGG---CACGGCTCGTCTCGAACGTCTCAGTGTGACCCGT-CTATAGGCGTC-TACAGTGTGATAGGTATCTTCACTGTG---AGTCCTT-CGGAGGC-GCGTCTCGG-AGTGGGCTTCTGCGCTGCAAACCGTCTTC--GGACAAAC--TGACAATTTGACCTCAAATCGGGTGGGATTACCCGCTGAACT----------------------
		</sequence>
		<sequence>
			<taxon idref="KF718255"/>
			TTCCGTAGGTGAACCTGCGGAAGGATCATTAACGAGT--CAA--GTCGGCCGACCGTGCTGGCGG--ACACGCACGTGCACGTCGGT--CG---CAAATC-CACACACCTGTGAACGTATGGCCTTTGGGTCTCT-----------------GACCCGGGGCAA--ACCATTTTTACCCACTC-TGTTCGTAAAGGAATGTCTT-ACATGC--AAAGCAT--AAATGAACAACTTTCAACAACGGATCTCTTGGCTCTCGCATCGATGAAGAACGCAGCGAAATGCGATAAGTAATGTGAATTGCAGAATTCAGTGAATCATCGAATCTTTGAACGCACCTTGCACCCTTTGGTATTCCGAAGGGTACGCCCGTTTGAGTGTCATTGTAATCTCACCCCCAG-AGACT------TTTCTGGGAGTGGACTTGGACGCTGCCGTGG---CACGGCTCGTCTCGAACGTCTCAGTGTGACCCGT-CTATAGGCGTC-TACAGTGTGATAGGTATCTTCACTGTG---AGTCCTT-CGGAGGT-GCGTCTCGG-AGTGGGCTTCTGAGCTGCAAACCGTCTTC--GGACAAAG-CGCCCAATTTGACCTCAAATCGGGTGGGATTACCCGCTGAACT----------------------
		</sequence>
		<sequence>
			<taxon idref="KF718257"/>
			TTCCGTAGGTGAACCTGCGGAAGGATCATTAACGAGT--CAA--GTCGGTCGACCGTGCTGGCGG--AAACGCACGTGCACGTCGGT--CG---CAAATC-CACACACCTGTGAACGTATGGCCTTTGGGTCTCTC----------------GACCCGGGGGCA-AACCCTTTTTACCCACTC-T-TTTGTAAAAGAATGTCAT-ATGTGCGTAACGCAT--AAATGAACAACTTTCAACAACGGATCTCTTGGCTCTCGCATCGATGAAGAACGCAGCGAAATGCGATAAGTAATGTGAATTGCAGAATTCAGTGAATCATCGAATCTTCGAACGCACCTTGCACCCTTTGGTATTCCGAAGGGTACGCCCGTTTGAGTGTCATTGTAATCTCACCCCCGG-AAATT------TTTTTGGGAGTGGACTTGGACGTTGCCGTGC---CACGGCTCGTCTCGAAGGTCTCAGTGTGACCCGT-TTGCAGGCGTC-TACAGTGTGATAGGTATCTTCACTGTGT--GGTCCTT-CGGAGGC-GCGCTCTCG-GACGGGCTTCTACGCTGCCAACCGTCTTC--GGACAATCTCTGACGATTTGACCTCAAATCGGGTGGGACTACCCGCTGAACTTAAGCATATCAATAAGCGGAGG
		</sequence>
		<sequence>
			<taxon idref="JQ063056"/>
			---------------------------------------------T-----------------------------GTGCACACTGGTGAC-TTTCA--TCCAATACCCTCGTGAACCCTTTGCCTC-----TTGCT------GGCTT----TGG-CTGG----CAGAGGATTTTTACACTCACTCGAATGTAATGAAACCTATTATTGTGCACAA-GCACTA--ATGTACAACTTTCAACAACGGATCTCTTGGCTCTCGCATCGATGAAGAACGCAGCGAAATGCGATAAGTAATGTGAATTGCAGAATTCAGTGAATCATCGAATCTTTGAACGCACCTTGCACCCTTTGGAATTCCGAAGGGTATGCTCGTTTGAGTGTCATTGTACTCTCACACTCTTCAATCAATTGGATTGGGAGTGGTGGACTTGGGTGTTGCCGCTTTACTGTGGCTCACCTTAAATGCTTTAGTGCAACTCTTAGTTA-GACATAGTACGGCGTGATAAGTATCTTCGCCGGCAC-----CTTGCATGAG-GGTGGCTA-ATTG-AGAGCTCTGTGCTTCAAACTGTCTTC--GGACAATCTCTGACAACTTGGCCTCAAATCGAGTAGGACT----------------------------------
		</sequence>
		<sequence>
			<taxon idref="JQ063057"/>
			-------------------------------TTGATTACGAATTGTT-GCTGTCTGTGCTGGC--TCC--GGCAAGTGCACGTCGGTGAC-TTTCA--TCCAACACCCCTGTGCACTCTTGGCCTC-----TTGCT------AGCTT----CGG-CTGG----CTGAGGATTTTCACACTCACTCGAATGTAATGAAAACTATGGTTGTGCGCAA-GCACGA--ATGTACAACTTTCAACAACGGATCTCTTGGCTCTCGCATCGATGAAGAACGCAGCGAAATGCGATAAGTAATGTGAATTGCAGAATTCAGTGAATCATCGAATCTTTGAACGCACCTTGCACCCTTTGGCATTCTGAAGGGTATGCTCGTTTGAGTGTCATTGTACTCTCATACTCTCTGATCCTTGGATTTGGGAGCGATGGACTTGGGTGTTGCTGCTTTACCGTGGCTCACCTGGAATGCATTAGTGCATCTCTTGGTTG-GGCATAGTACGGCGTGATAAGTGTCTTCGCCGGCAC-----CTCGCAAGAG-GGTGGCTG-ACCA-GGAGCTCTGTGCTTCTAATGGTCTTC--GGACAATCTCTGACGGCTTGACCTCAAATCGAGTAGGACT----------------------------------
		</sequence>
		<sequence>
			<taxon idref="HQ154370"/>
			TTCCGTAGGTGAACCTGCGGAAGGATCATTAATGAAACTCAA--GTCGGC-TTCTGTGCTGGTGG--CAACATATGTGCACGTCG----------CAATC-CACACACCTGTGCATCTTTGACTCGAG----CACCGTGAAGGGTCTT--TTGACCTGGTACTC-GGGTA-CTTTACACACTC-TGAATGTAATGGAATGTC----ACTGTACAATGTAC-AACTTAAACAACTTTCAACAACGGATCTCTTGGCTCTCGCATCGATGAAGAACGCAGCGAAATGCGATAAGTAATGTGAATTGCAGAATTCAGTGAATCATCGAATCTTTGAACGCACCTTGCACCCTTTGGTATTCCTAAGGGTACACCCGTTTGAGTGTCATTGTAATCTCACTTCAAC-ATCTTTT----TGTTTGAATGTGGACCTGGATGTTGCCGTGTAACTACGGCTCATCTCAAATGCCTGAGTGTACCCTGC-TTTGCAGCGTA-TTCGGTGTGATAA--TTCTTCACCGGTAGTGTCTCTT-TTAGACA-GCGCTTGCTT-G-TGGGCTCTATGCTTCAAACCGTCCCTTGGGACAATCTCTGACAATTTGACCTCAAATCGGGTGGGACTACCCGCTGAACTTAAGCATATCAATAAGCGGAGG
		</sequence>
		<sequence>
			<taxon idref="EU668225"/>
			--------GTGAACCTGCGGAAGGATCATTATTGATTGTGAATCGTT-GCCTTCTGTGCTGGCAGTCT--GRCAAGTGCACGCTGGTGAC-TTTCC--TCCAATCCCCATGTGAACCTTTAGCCTC------CGCT------GSCTT----TGG-CTGG----CAGAGGATTTTTACACCGACTSGAATGTAATGAAA-TTATCATTGTGCGTAA-GCACGA--ATGTACAACTTTCAACAACGGATCTCTTGGCTCTCGCATCGATGAAGAACGCAGCGAAATGCGATAAGTAATGTGAATTGCAGAATTCAGTGAATCATCGAATCTTTGAACGCACCTTGCACCCTTTGGTATTCCGAAGGGTATGCTCGTTTGAGTGTCATTGTAATCTCACACTTCT-GATCCTTTGGATCGGGAGTGGTGGACTTGGGTGTTGCTGCTTGACGGTGGCTCACCTCAAATGCATTAGTGCAACTCCAGGTTG-GACATAGTACGGCGTGATAAGTATCTTCGCCGGCAC-----CTCACCAGAG-GGTGGNTA-ATCC-GGAGCTCTGTGCTT----------------------------------------------------------------------------------------
		</sequence>
		<sequence>
			<taxon idref="EU910922"/>
			TTCCGTAGGTGAACCTGCGGAAGGATCATTAACGAATT-TAA--GTCGGCC-GCTGTGCTGGTGG--AAACACATGTGCACGCTGGT--CG---CAAATC-CACACACCTGTGCATCTATGACTCGAGG------TTCGTATGA-----------CCG------AGAGTACTTTTACACACTCTTGAATGTAAAGGAATGTTC--ATGTGCATAATGTAC-AAT-TAAACAACTTTCAACAACGGATCTCTTGGCTCTCGCATCGATGAAGAACGCAGCGAAATGCGATAAGTAATGTGAATTGCAGAATTCAGTGAATCATCGAATCTTTGAACGCACCTTGCACCCTTTGGTATTCCGAAGGGTACACCCGTTTGAGTGTCATTGTAATCTCACTTCTAC-AACTTTTTG--TTGTAAAATGTGGACTTGGACGTTGCCGTGTTTCAACGGCTCGTCTTAAATGCCTGAGTGTACCCCGC-TTTGCGGCGTA-TTCGGTGTGATAAACAT-TTCACCGGAGTTTGGTCT--TTTGACC-GCGCTTTCATCGGTGGGCTCTATGCTTCCAACCGTCCCTGTGGACAATCTTTGACAATTTGACCTCAAATCGGGTGGGACTACCCGCTGAACTTAAGCATATCAATAAGCGGAGG
		</sequence>
		<sequence>
			<taxon idref="KJ188476"/>
			----GTAGGTGAACCTGCGGAAGGATCATTAACGAATT-TAA--GTCGGCC-GCTGTGCTGGTGG--AAACACACGTGCACGCTGGT--CG---CAAATC-CACACACCTGTGCATCTATGACTCGAAG------TTCGTATGA-----------CTG------AGAGTACTTTTACACAATCTTGAATGTAAAGGAATGTTC--ATGTGCATAATGTAC-AAT-TAAACAACTTTCAACAACGGATCTCTTGGCTCTCGCATCGATGAAGAACGCAGCGAAATGCGATAAGTAATGTGAATTGCAGAATTCAGTGAATCATCGAATCTTTGAACGCACCTTGCACCCTTTGGTATTCCGAAGGGTACACCCGTTTGAGTGTCATTGTAATCTCACTTCTAC-AACTTTTTG--TTGTCGAATGTGGACTTGGACGTTGCTGTGTTTCAACGGCTCGTCTCAAATGCCTGAGTGTACCCCGC-TTTGCGGCGTA-TTCGGTGTGATAAACAT-TTCACCGGAGTTTGGTCT--TCTGACC-GCGCTTTCATTGGTGGGCTCTATGCTTCCAACCGTCTCTGTGGACAATCTTTGACAATTTGACCTCAAATCGGGTGGGACTACCCGCTGAACTTAAGCATATCAATAAGCGGAGG
		</sequence>
		<sequence>
			<taxon idref="HQ154225"/>
			-----------------------------TAACGAATT-AAA--GTCGGCC-GCTTTGCTGGTGG--AAACACATGTGCACGCTGGT--CG---CAAATC-CACACACCTGTGCATCTATGACTCGAGG------TTCGTATGA-----------CCG------AGAGTACTTTTACACACTCTTGAATGTAATGGAATGTCT--TTGTGCATAATGTAC-ATT-TAAACAACTTTCAACAACGGATCTCTTGGCTCTCGCATCGATGAAGAACGCAGCGAAATGCGATAAGTAATGTGAATTGCAGAATTCAGTGAATCATCGAATCTTTGAACGCACCTTGCACCCTTTGGTATTCCGAAGGGTACGCCCGTTTGAGTGTCATTGTAATCTCACTTCTAT-ACCTTTTGG--TGTTAGAATGTGGACTTGGAYGTTGCCGTGTCACAGYGGCTCGTCTTAAATGCCTGAGTGTACCCYGC-TTTGYGGCGTA-TTYGGTGTGATAAACAT-TTCACCGGAGTTTGGTC---TCTGACC-GCGCTTTCATTGGTGGGCTCTATGCTTCCAACCGTCTGTATGGACAATCTTTGACAATTTGACCTCAAATCGGGCGGGACTACCCGCTGAACTTAAGCATATCAATAAGCGGAGG
		</sequence>
		<sequence>
			<taxon idref="KJ188479"/>
			---CGTAGGTGAACCTGCGGAAGGATCATTAACGAATT-AAA--GTCGGCC-GCTTTGCTGGTGG--AAACACATGTGCACGCTGGT--CG---CAAATC-CACACACCTGTGCATCTATGACTCGAGG------TTCGTATGA-----------CCG------AGAGTACTTTTACACACTCTTGAATGTAATGGAATGTCT--TTGTGCATAATGTAC-ATT-TAAACAACTTTCAACAACGGATCTCTTGGCTCTCGCATCGATGAAGAACGCAGCGAAATGCGATAAGTAATGTGAATTGCAGAATTCAGTGAATCATCGAATCTTTGAACGCACCTTGCACCCTTTGGTRTTCCGAAGGGTACGCCCGTTTGAGTGTCATTGTAATCTCACTACTAC-ACCTTTTGG--TGTTAGAATGTGGACTTGGATGTAGCCGTGTAACAGCGGCTCGTCTTAAATGCCTGAGTGTACCCCGC-TTTGCGGCGTA-TTCGGTGTGATAAACAT-TTCACCGGAGTTTGGTC---TCTGACC-GCGCTTTCATTGGTGGGCTCTATGCTTCCAACCGTCTGTATGGACAATCTTTGACAATTTGACCTCAAATCGGGCGGGACTACCCGCTGAACTTAAGCATATCAATAAGCGGAGG
		</sequence>
		<sequence>
			<taxon idref="EU910920"/>
			TTCCGTAGGTGAACCTGCGGAAGGATCATTAATGAATT-CAA--GTCGGCCGTCTGTGCTGGTGG--CAACACATGTGCACGTCGGT--CG---CAAATC-CACACACCTGTGCACTTTAGACTTTGGGGTTCGCT-TGCTC--TCCTGGA-GGCTTGAATCCCAGGGTATTTACACACACTC-TGAATGTAATGGAATGTAC--CTGTGCTTAACGCGC-ATTTAATACAACTTTCAACAACGGATCTCTTGGCTCTCGCATCGATGAAGAACGCAGCGAAATGCGATAAGTAATGTGAATTGCAGAATTCAGTGAATCATCGAATCTTTGAACGCACCTTGCACCCTTTGGTATTCCGAAGGGTACACCCGTTTGAGTGTCATTGTAATCTCACACCCTC-AGACTTTTG--TCAAGGGAAGTGGACTTGGATGTTGTCGTGTCACTACGACTCGTCCCAAATGCATGAGTGTACCCTGCGTCCGCAGCGTA-TTCGGTGTGATAAGCATCTTCACCGGAGTAGTGCCCT-CGGGCTC-GCGCTTGCAATGTTGGGCTCTGCGCTTCAAACCGTCTTC--GGACAACAACTGACAATTTGACCTCAAATCGGGTGGGACTACCCGCTGAACTTAAGCATATCAATAAGCGGAGG
		</sequence>
		<sequence>
			<taxon idref="KJ188471"/>
			TTCCGTAGGTGAACCTGCGGAAGGATCATTAGTGAATT-CAA--GTCGGCCGTCTGTGCTGGTGG--CAACACATGTGCACGTCAGT--CG---CAAATC-CACACACCTGTGCACTTTAGACTTTGGGGTTCGCT-TGCTC--TCCTGGA-GGCTTGAATCCCAGGGTATTTACACACACTC-TGAATGTAATGGAATGTAC--CTGTGCTTAACGCGC-ATTTAATACAACTTTCAACAACGGATCTCTTGGCTCTCGCATCGATGAAGAACGCAGCGAAATGCGATAAGTAATGTGAATTGCAGAATTCAGTGAATCATCGAATCTTTGAACGCACCTTGCACCCTTTGGTATTCCGAAGGGTACACCCGTTTGAGTGTCATTGTAATCTCACACCCTC-AGACTTTTG--TCAAGGGAGGTGGACTTGGAYGCTGTCGTGTCACTACGACTCGTCTCAAATGCATGAGTGTACCCTGCGTCCGCAGCGTA-TTCGGTGTGATAAGCATCTTCACCGGAGTAGTGCCTT-TGGGCTC-GCGCTGGCAATGTTGGGCTCTGCGCTTCAAACCGTCTTT--GGACAGCAACTGACAATTTGACCTCAAATCGGGTGGGACTACCCGCTGAACTTAAGCATATCAATAAGCGGAGG
		</sequence>
		<sequence>
			<taxon idref="KJ188483"/>
			----------------------------------AA--------GTCGGCTTTCTGTGCTGGTGG--AGACACATGTGCACGTTAGT--CG---CAAATCCCACACACCTGTGCATTTATGACTCTGAGTGCCACTTTGCATGGCCCT-ACCGGCCTGGTACTCTGAGTAC-TTTACACACTC-TGAATGTAATGGAATGTC-TATTGTGCATAATGTAC-AACTAAAACAACTTTCAACAACGGATCTCTTGGCTCTCGCATCGATGAAGAACGCAGCGAAATGCGATAAGTAATGTGAATTGCAGAATTCAGTGAATCATCGAATCTTTGAACGCACCTTGCACCCTTTGGTATTCCGAAGGGTACACCCGTTTGAGTGTCATTGTAATCTCACCTCTTC-GACTTTTTG--TTGACAAGTGTGGACTTGGGTGTTGCTGTGTAACAACGGCTTGCCTGAAATGCCTGAGTGTACCCTGC-TTTGCAGCGTA-TTCGGTGTGATAA--ATCTTCACCGGAGTTTTTGCTT-TTGGTCG-GCGCTTGTATGTTATGGCTCTATGCTTCCAACCGTCCCTAAGGACAATCTCTGACAATTTGACCTCAAATCGGGTGGGACTACCCGCTGAACTTAAGCATATCAATAAGCGGAGG
		</sequence>
		<sequence>
			<taxon idref="KJ188485"/>
			TTCCGTAGGTGAACCTGCGGAAGGATCATTAACGAATA-TAA--GTCGGTCGGCCGTGCTGGCGG--AAACGCATGTGCATGTCGGT--CG---CAAATC-CACACACCTGTGAACCTATGGCCTTTGGGTCTTTT---------------AGACCTGGGGCAA--ACCATTTTTACCCACTC-TGATCGTAAAGGAATGTTAC-TTGTGCTGAAAGCGC-AAAGCAAACAACTTTCAACAACGGATCTCTTGGCTCTCGCATCGATGAAGAACGCAGCGAAATGCGATAAGTAATGTGAATTGCAGAATTCAGTGAATCATCGAATCTTTGAACGCACCTTGCACCCTTTGGTATTCCGAAGGGTACACCCGTTTGAGTGTCATTGTAATCTCACCCCGGA-GGATTTCTT--TCTCCGGGTGTGGACTTGGATGCTGCCGTGT-ACAATGGCTCGTCTGGAATGTCTCAGTGTACCCCGC-TCGTCGGCGTA-AACAGTGTGATATGTATCTTCACTGGTA--AGCTCTT-CGGAGGC-GCGCTTTCA-GG-TGGTTGCTATGCTGCCAACCGTCCTC--GGACAAACTCTGACAATTTGACCTCAAATCGGGTGGGATTACCCGCTGAACTTAAGCATATCAATAAGCGGAGG
		</sequence>
		<sequence>
			<taxon idref="EU625931"/>
			TTCCGTAGGTGAACCTGCGGAAGGATCATTAATGAATT-AAA--GTCGGTCTTCTGTGCTGGTGG--TGACACATGTGCACGTTGAT--CG---CAAATC-CACACACCTGTGCACCTTTGACTTTGGGATCCGCTTTGCTTGGCTTTGCT-CATCTGGATCTTGAAGTA-TTTTACACACTC-AGAATGTAATAGAATGTTC--CTGTGCATAATGCGC---AAAATACAACTTTCAACAACGGATCTCTTGGCTCTCGCATCGATGAAGAACGCAGCGAAATGTGATAAGTAATGTGAATTGCAGAATTCAGTGAATCATCGAATCTTTGAACGCACCTTGCACCCTTTGGTATTCCAAAGGGTACACCCGTTTGAGTGTCATTGTAATCTCACTTTATC-AGCTT-TTG--TTGATGGAGGTGGACCTGGACTTTGTTGTGTCATTACAACTGGTCTGAAATGTGTGAGTGCACCCTGCTGTTGCAGCGTC-CTCAGTGTGATAAGCATCTTCACTGAATCAAGTTCCT-TTGGGAC-ACGTCTGTATTG-TGGGCTCTGTGCTGGCAACTGTCTTT--GGAC-AATCTTGACAATTTGACCTCAGATCGGGTGGGACTACCCGCTGAACTTAAGCATATCAATAAGCGGAGG
		</sequence>
		<sequence>
			<taxon idref="EU909221"/>
			TTCCGTAGGTGAACCTGCGGAAGGATCATTAATGAATT-AAA--GTCGGTCTTCTGTGCTGGTGG--TGACACATGTGCACGTTGAT--CG---CAAATC-CACACACCTGTGCACCTTTGACTTTAGGATCCGCTTTGCTTGGTTTTGCT-CATCTGGATCTTAGAGTA-TTTTACACACTC-TGAATGTAATGGAATGTTC--CTGTGCATAATGCGC---AAAATACAACTTTCAACAACGGATCTCTTGGCTCTCGCATCGATGAAGAACGCAGCGAAATGTGATAAGTAATGTGAATTGCAGAATTCAGTGAATCATCGAATCTTTGAACGCACCTTGCACCCTTTGGTATTCCAAAGGGTACACCCGTTTGAGTGTCATTGTAATCTCACTTCATC-AGCTT-TTG--TTGATGGAGGTGGACTTGGACTCTGTTGTGTCATTACAACTGGTCTGAAATGTGTGAGTGCACCCTGCTGTTGCAGCGTC-CTCAGTGTGATAAGCATCTTCACTGAATCAAGTTCCT-TTGGGAC-ACGTGTGTAATG-TGGGCTCTGTGCTGGCAACTGTCTTT--GGAC-AATCTTGACAATTTGACCTCAGATCGAGTGGGACTACCCGCTGAACTTAAGCATATCAATAAGCGGAGG
		</sequence>
		<sequence>
			<taxon idref="FM997953"/>
			-----------------------GATCATTAATGAATT-AAA--GTCGGTCTTCTGTGCTGGTGG--TGACACATGTGCACGTTGAT--CG---CAAATC-CACACACCTGTGCACCTTTGACTTTAGGATCCGCTTTGCTTGGTTTTGCT-CATCTGGATCTTAGAGTA-TTTTACACACTC-TGAATGTAATGGAATGTTC--CTGTGCATAATGCGC---AAAATACAACTTTCAACAACGGATCTCTTGGCTCTCGCATCGATGAAGAACGCAGCGAAATGTGATAAGTAATGTGAATTGCAGAATTCAGTGAATCATCGAATCTTTGAACGCACCTTGCACCCTTTGGTATTCCAAAGGGTACACCCGTTTGAGTGTCATTGTAATCTCACTTCATC-AGCTT-TTG--TTGATGGAGGTGGACTTGGACTCTGTTGTGTCATTACAACTGGTCTGAAATGTGTGAGTGCACCCTGCTGTTGCAGCGTC-CTCAGTGTGATAAGCATCTTCACTGAATCAAGTTCCT-TTGGGAC-ACGTGTGTAATG-TGGGCTCTGTGCTGGCAACTGTCTTT--GGAC-AATCTTGACAATTTGACCTCAGATCGAGTGGGACTACCCGCTGAACTTAAGCATATCAATAAGCGGAGG
		</sequence>
		<sequence>
			<taxon idref="FN565341"/>
			TTCCGTAGGTGAACCTGCGGAAGGATCATTAATGAATT-AAA--GTCGGTCTTCTGTGCTGGTGG--TGACACATGTGCACGTTGAT--CG---CAAATC-CACACACCTGTGCACCTTTGACTTTAGGATCCGCTTTGCTTGGTTTTGCT-CATCTGGATCTTAGAGTA-TTTTACACACTC-TGAATGTAATGGAATGTTC--CTGTGCATAATGCGC---AAAATACAACTTTCAACAACGGATCTCTTGGCTCTCGCATCGATGAAGAACGCAGCGAAATGTGATAAGTAATGTGAATTGCAGATTTCAGTGAATCATCGAATCTTTGAACGCACCTTGCACCCTTTGGTATTCCAAAGGGTACACCCGTTTGAGTGTCATTGTAATCTCACTTCATC-AGCTT-TTG--TTGATGGAGGTGGACTTGGACTCTGTTGTGTCATTACAACTGGTCTGAAATGTGTGAGTGCACCCTGCTGTTGCAGCGTC-CTCAGTGCGATAAGCATCTTCACTGAATCAAGTTCCT-TTGGGAC-ACGTGTGTAATG-TGGGCTCTGTGCTGGCAACTGTCTTT--GGAC-AATCTTGACAATTTGACCTCAGATCGAGTGGGACTACCCGCTGAACTTAAGCATATCAATAAGCGGAGG
		</sequence>
		<sequence>
			<taxon idref="HQ154287"/>
			TTCCGTAGGTGAACCTGCGGAAGGATCATTAATGAATT-AAA--GTCGGTCTTCTGTGCTGGTGG--TGACACATGTGCACGTTGAT--CG---CAAATC-CACACACCTGTGCACCTTTGACTTTAGGATCCGCTTTGCTTGGTTTTGCT-CATCTGGATCTTAGAGTA-TTTTACACACTC-TGAATGTAATGGAATGTTC--CTGTGCATAATGCGC---AAAATACAACTTTCAACAACGGATCTCTTGGCTCTCGCATCGATGAAGAACGCAGCGAAATGTGATAAGTAATGTGAATTGCAGAATTCAGTGAATCATCGAATCTTTGAACGCACCTTGCACCCTTTGGTATTCCAAAGGGTACACCCGTTTGAGTGTCATTGTAATCTCACTTCATC-AGCTT-TTG--TTGATGGAGGTGGACTTGGACTCTGTTGTGTCATTACAACTGGTCTGAAATGTGTGAGTGCACCCTGCTGTTGCAGCGTC-CTCAGTGTGATAAGCATCTTCACTGAATCAAGTTCCT-TTGGGAC-ACGTGTGTAATG-TGGGCTCTGTGCTGGCAACTGTCTTT--GGAC-AATCTTGACAATTTGACCTCAGATCGAGTGGGACTACCCGCTGAACTTAAGCATATCAATAAGCGGAGG
		</sequence>
		<sequence>
			<taxon idref="KJ188486"/>
			-TCCGTAGGTGAACCTGCGGAAGGATCATTAATGAATT-AAA--GTCGGTCTTCTGTGCTGGTGG--TGACACATGTGCACGTTGAT--CG---CAAATC-CACACACCTGTGCACCTTTGACTTTAGGATCCGCTTTGCTTGGTTTTGCT-CATCTGGATCTTAGAGTA-TTTTACACACTC-TGAATGTAATGGAATGTTC--CTGTGCATAATGCGC---AAAATACAACTTTCAACAACGGATCTCTTGGCTCTCGCATCGATGAAGAACGCAGCGAAATGTGATAAGTAATGTGAATTGCAGAATTCAGTGAATCATCGAATCTTTGAACGCACCTTGCACCCTTTGGTATTCCAAAGGGTACACCCGTTTGAGTGTCATTGTAATCTCACTTCATC-AGCTT-TTG--TTGATGGAGGTGGACTTGGACTCTGTTGTGTCATTACAACTGGTCTGAAATGTGTGAGTGCACCCTGCTGTTGCAGCGTC-CTCAGTGTGATAAGCATCTTCACTGAATCAAGTTCCT-TTGGGAC-ACGTGTGTAATG-TGGGCTCTGTGCTGGCAACTGTCTTT--GGAC-AATCTTGACAATTTGACCTCAGATCGAGTGGGACTACCCGCTGAACTTAAGCATATCAATAAGCGGAGG
		</sequence>
		<sequence>
			<taxon idref="AB831793"/>
			---------------------------ATTAACGAA---CGA--GTCGGTCGACCGTGCTGGCGG--AAACGCATGTGCACGTCGGT--CG---CAAATC-CACACACCTGTGAACGTATGGCCTTTGAGTCTTTC----------------GACTCGGGGCAA--ACCATTTTTACCCACTC-----TGTAAAAGAATGTT----T------AAAACGC-AAAGCAAACAACTTTCAACAACGGATCTCTTGGCTCTCGCATCGATGAAGAACGCAGCGAAATGCGATAAGTAATGTGAATTGCAGAATTCAGTGAATCATCGAATCTTTGAACGCACCTTGCACCCTTTGGTATTCCGAAGGGTACACCCGTTTGAGTGTCATTGTAATCTCACCCCCAA-ATT--C-----TGTTTGGGTGTGGACTTGGATGCTGCCGATC--CGTCGGCTCGTCTGGAATGTCTCAGTGTACCCCGC-TCGTCGGCGTA-AACAGTGTGATAAGTATCTTCACTGGTC--AGTCCTC-CGGAGGC-GCGCTTTCA-GGTGGGCTCCTGCGCTTACAACCGTCTTC--GGACAAACTCTGACAATTTGACCTCAAA----------------------------------------------
		</sequence>
		<sequence>
			<taxon idref="AB854704"/>
			TTCCGTAGGTGAACCTGCGGAAGGATCATTAACGAA---CAA--GTCGGTCGACCGTGCTGGCGG--AAACGCATGTGCACGTCGGT--CG---CAAATC-CACACACCTGTGAACGTATGGCCTTTGAGTCTTTC----------------GACTCGGGGCAA--ACCATTTTTACCCACTC-----TGTAAAAGAATGTT----T------AAAACGC-AAAGCAAACAACTTTCAACAACGGATCTCTTGGCTCTCGCATCGATGAAGAACGCAGCGAAATGCGATAAGTAATGTGAATTGCAGAATTCAGTGAATCATCGAATCTTTGAACGCACCTTGCACCCTTTGGTATTCCGAAGGGTACACCCGTTTGAGTGTCATTGTAATCTCACCCCCAA-ATT--C-----TGTTTGGGTGTGGACTTGGATGCTGCCGATC--CGTCGGCTCGTCTGGAATGTCTCAGTGTACCCCGC-TCGTCGGCGTA-AACAGTGTGATAAGTATCTTCACTGGTC--AGTCCTC-CGGAGGC-GCGCTTTCA-GGTGGGCTCCTGCGCTTACAACCGTCTTC--GGACAAACTCTGACAATTTGACCTCAAATCGGGTGGGATTACCCGCTGAACTTAA-------------------
		</sequence>
		<sequence>
			<taxon idref="EU909223"/>
			TTCCGTAGGTGAACCTGCGGAAGGATCATTAACGAA---CAA--GTCGGTCGACCGTGCTGGCGG--AAACGCATGTGCACGTCGGT--CG---CAAATC-CACACACCTGTGAACGTATGGCCTTTGAGTCTTTC----------------GACTCGGGGCAA--ACCATTTTTACCCACTC-----TGTAAAAGAATGTT----T------AAAACGC-AAAGCAAACAACTTTCAACAACGGATCTCTTGGCTCTCGCATCGATGAAGAACGCAGCGAAATGCGATAAGTAATGTGAATTGCAGAATTCAGTGAATCATCGAATCTTTGAACGCACCTTGCACCCTTTGGTATTCCGAAGGGTACACCCGTTTGAGTGTCATTGTAATCTCACCCCAAA-ATT--C-----TTTTTGGGTGTGGACTTGGACGCTGCCGATC--CGTCGGCTCGTCTGGAATGTCTCAGTGTACCCCGC-TCGTCGGCGTA-AACAGTGTGATAAGTATCTTCACTGGTC--AGTCCTC-CGGAGGC-GCGCTTTCA-GGTGGGCTCCTGCGCTTACAACCGTCTTC--GGACAAACTCTGACAATTTGACCTCAAATCGGGTGGGATTACCCGCTGAACTTAAGCATATCAATAAGCGGAGG
		</sequence>
		<sequence>
			<taxon idref="GU189729"/>
			----GTAGGTGAACCTGCGGAAGGATCATTAACGAA---CGA--GTCGGTCGACCGTGCTGGCGG--AAACGCATGTGCACGTCGGT--CG---CAAATC-CACACACCTGTGAACGTATGGCCTTTGAGTCTTTC----------------GACTCGGGGCAA--ACCATTTTTACCCACTC-----TGTAAAAGAATGTT----T------AAAATGC-AAAGCAAACAACTTTCAACAACGGATCTCTTGGCTCTCGCATCGATGAAGAACGCAGCGAAATGCGATAAGTAATGTGAATTGCAGAATTCAGTGAATCATCGAATCTTTGAACGCACCTTGCACCCTTTGGTATTCCGAAGGGTACACCCGTTTGAGTGTCATTGTAATCTCACCCCAAA-ATT--C-----TTTTTGGGTGTGGACTTGGATGCTGCCGATC--CGTCGGCTCATCCGGAATGTCTCAGTGTACCCCGC-TCGTCGGCGTA-AACAGTGTGATAAGTATCTTCACTGGTC--AGCCCTC-CGGAGGC-GCGCTTTCA-GGTGGGCTCCTGCGCTTACAACCGTCTTC--GGACAAACTCTGACAATTTGACCTCAAATCGGGTGGGATTACCCGCTGAACTTAAGCATATCAATAAGCGGAGG
		</sequence>
		<sequence>
			<taxon idref="AY243530"/>
			TTCCGTAGGTGAACCTGCGGAAGGATCATTATTGATTGTGAATCGTT-GCCTCCAGTGCTGGC--TCT--CGCAAGTGCACGTTGGTGAC-TTTCA--TCCAACA-CCCTGTGAACCTTTGGCCTC-----TTGCT------AGCTT----CGG-CTGG----CAGAGGATTTTTACACACACTCGAATGTAATGAAA-TTATTGTCGTGCGCAA-GCACTT--ATGTACAACTTTCAACAACGGATCTCTTGGCTCTCGCA-CGATGAAGAACGCAGCGAAATGCGATAAGTAATGTGAATTGCAGAATTCAGTGAATCATCGAATCTTTGAACGCACCTTGCACCCTTTGGCATTCCGAAGGGTATGCTCGTTTGAGTGTCATTGTACTCTCACACTTCT-GATC-TTTGGATTTGGAGCGGTGGACTTGGGTGTTGCCACTTGACGGTGGCTCACCTCTAATGCATTAGTGCAACTCCTGGTTG-GACATAGTACGGCGTGATAAGTGTCTTCGCC-GCAC-----CTCGTGAGA--GGTGGCCG-ATCG-AGAGCTCTGTGCTTCAAACCGTCCTTAAGGACAATGAGGGACAACTTGACCTCAAATCAA------------------------------------------
		</sequence>
		<sequence>
			<taxon idref="AY452680"/>
			----------------------------------------------------------------------TGAGGGCACAGGTAGGGGAC-TTTCA--TTCAACA-CCCTGTGAACCTTTGGCCTA-----TTGCT------AGCTT----CGG-CTGG----CAGAGGATTTTTACACACACTCGAATGTAATGAAA-TTATTGTCGTGCGCAA-GCACTT--ATGTACAACTTTCAACAACGGATCTCTTGGCTCTCGCATCGATGAAGAACGCAGCGAAATGCGATAAGTAATGTGAATTGCAGAATTCAGTGAATCATCGAATCTTTGAACGCACCTTGCACCCTTTGGCATTCCGAAGGGTATGCTCGTTTGAGTGTCATTGTACTCTCACACTTCT-GATCCTTTGGATTTGGAGCGGTGGACTTGGGTGTTGCCACTTGACGGTGGCTCACCTCTAATGCATTAGTGCAACTCCTGGTTG-GACATAGTACGGCGTGATAAGTGTCTTCGCCGGCAC-----CTCGTGAGAG-GGTGGCCG-ATCG-AGAGCTCTGTGCTTCAAACCGTCCTTAAGGACAATGACTGACAACTTGACCTCAAATCGAGTAGGACTACCCGCTGAACTTAAGCATATCAATAAGCGGAGG
		</sequence>
		<sequence>
			<taxon idref="KJ188494"/>
			----------------------------------------------CGGCAGTTGTTGCTGGTGGTATTCCACATGTGCACACTGGT--CG---C-AATCCCACACACCTGTGCATCTATGACTCGAGG------TT---ATGA-----------CTG------AGAGTACTTTTACACACTCTTGTATGTAATGGAATGTC-TTTTGTGCATAATGTAC-AATATAAACAACTTTCAACAACGGATCTCTTGGCTCTCGCATCGATGAAGAACGCAGCGAAATGCGATAAGTAATGTGAATTGCAGAATTCAGTGAATCATCGAATCTTTGAACGCACCTTGCACCCTTTGGTATTCCGAAGGGTACGCCCGTTTGAGTGTCATTGTAATCTCACTTCAAC-GACTTTTTG--TTTTTGAATGTGGACTTGGATGTTGCCGTGTTATTACGGCTCGTCTTAAATGCCTGAGTGTACCCTGT-TTTGCAGCGTA-TCCGGTGTAATAAACAT-TTCACCAGAGTTGGTC----AAAGACC-GCGTTTTTA-ATTTGGGCTCTATGCTTCAAACCGTCTACGTAGACAAATCTTGACAATTTGACCTCAAATCGGGTGGGACTACCCGCTGAACTTAAGCATATCAATAAGCGGAGG
		</sequence>
		<sequence>
			<taxon idref="HM146866"/>
			TTCCGTAGGTGAACCTGCGGAAGGATCATTAATGAAACTCAA--GTCGGCCTTCTGTGCTGGTGG--CCACACATGTGCACGTTGGT--CG---CAAACC-CACAC-CCTGTGCACCCTTGACTTGAGTCGTCGAT-TGTACGACCC----CAACCC-GATCAC-AAGTATTTTT--ACACTC-TGCATGTAACGGAATGTCA--CTGTAC--AATGTAC-AACAGAAACAACTTTCAACAACGGATCTCTTGGCTCTTGCATCGATGAAGAACGCAGCGAAATGCGATAAGTAATGTGAATTGCAGAATTCAGTGAATCATCGAATCTTTGAACGCACCTTGCACCCTTTGGTATCCCAAAGGGTACACCCGTTTGAGTGTCATTGTAATCTCACTTTGAT-GACTTTTCG--TCGTCGGATGTGGACTTGGAYGTCGTCGTGTCGCCACGGCTCGTCTCAAATGCCTGAGTGTACCCTGC-TTTGCAGCGTC-TTTGGTGTAATAAACATCTTCACCGTTA------TTC-AAAGGCA-GCGCTCGTGATA-TAGGCTCTATGCTTCCAACCGTCTCTCGAGACAACCTCTGACAATTTGACCTCAAATCGGGTGAGACTACCCGCTGAACTTAAGCATATCAT---------A
		</sequence>
		<sequence>
			<taxon idref="KJ188507"/>
			TTCCGTAGGTGAACCTGCGGAAGGATCATTAATGAAGCTCAA--GTCGGCCTTCTGTGCTGGTGG--CCACACATGTGCACGTTGGT--CG---CAAACC-CACAC-CCTGTGCACCCTTGACTTGAGTCGTCGAT-TGTACGACCC----CAACCC-GATCAC-AAGTATTTTT--ACACTC-TGCATGTAACGGAATGTCA--CTGTAC--AATGTAC-AACAGAAACAACTTTCAACAACGGATCTCTTGGCTCTCGCATCGATGAAGAACGCAGCGAAATGCGATAAGTAATGTGAATTGCAGAATTCAGTGAATCATCGAATCTTTGAACGCACCTTGCACCCTTTGGTATCCCAAAGGGTACACCCGTTTGAGTGTCATTGTAATCTCACTTTGAT-GACTTTTCG--TCGTCAGATGTGGACTTGGACGTCGTCGTGTCGCCACGGCTCGTCTCAAATGCCTGAGTGTACCCTGC-TTTGCAGCGTC-TTTGGTGTAATAAACATCTTCACCGTTA------TTC-AAAGGCA-GCGCTCGTGATA-TAGGCTCTATGCTTCCAACCGTCTCTCGAGACAACCTCTGACAATTTGACCTCAAATCGGGTGAGACTACCCGCTGAACTTAAGCATATCAATAAGCGGAGG
		</sequence>
		<sequence>
			<taxon idref="KJ188510"/>
			--------------------AAGGATCATTAATGAAACTCAA--GTCGGCCTTCTGTGCTGGTGG--CAACACATGTGCACGTTGGT--CG----CAATC-CACACACCTGTGCAC-TTTGACTCTGAGCACCGCCA---ATGGCTT-TCTGAACCCGGTACTC-GAGTA-TTTTACACACTC-TGTATGTAATAGAATGTAA--CTGTAC--AATGTAC-ACTATAAACAACTTTCAACAACGGATCTCTTGGCTCTCGCATCGATGAAGAACGCAGCGAAATGCGATAAGTAATGTGAATTGCAGAATTCAGTGAATCATCGAATCTTTGAACGCACCTTGCACCCTTTGGTATTCCGAAGGGTACACCCGTTTGAGTGTCATTGTAATCTCACTCCAAC-AACTTTTTG--ATGTTGGATGTGGACTTGGATGTTGTCGTGTT-CAACGACTCGTCTTAAATGCTTGAGTGTACCCTGC-TTTGCAGCGTA--TCAGTGTGATAAACATCTTCACTGTTA--AGTC-CT-TTGGGAC-ACGCTTGTGTTG-TGGGCTCTATGCTTCTAACCGTCTTT--GGACAATCTCTGACAATTTGACCTCAAATCGGGTGGGACTACCCGCTGAACTTAAGCATATCAATAAGCGGAGG
		</sequence>
		<sequence>
			<taxon idref="EU909224"/>
			TTCCGTAGGTGAACCTGCGGAAGGATCATTAATGAATTACAA--GTCGGTCATCTGTGCTGGTGG--AAACACATGTGCACGTTGAT--CG---CAAATC-CACACACCTGTGAACCTTTGACTCTGAGATTCGCTTTGCTCAACTTTGTC-GGCCTGGATCTTGGAGTATTTTTACACACTC-TGAATGTAATGGAATGTCT--ATGTGCATAACGCGC--AAAAAAACAACTTTCAACAACGGATCTCTTGGCTCTCGCACCGATGAAGAACGCAGCGAAATGCGATAAGTAATGTGAATTGCAGAATTCAGTGAATCATCGAATCTTTGAACGCACCTTGCACCCTTTGGTATTCCGAAGGGTACACCCGTTTGAGTGTCATTGTAATCTCACTCCTTC-AACTTTTTG--TTGTTGGATGTGGACTTGGACTCTGTCGTGTCACAACGACTGGTCTTAAATGAATGAGTGCACCCTGCTGTTGCAGCGTC-TTCAGTGTGATAAGCATCTTCACTGGAACAAAGTCTT-TTGGGAC-ACGCAGGCATTG-TAGGCTCTGTGCTGGCAACCGTCCTTTTGGACAATCTTTGACAATTTGACCTCAAATCGGGTGGGACTACCCGCTGAACTTAAGCATATCAATAAGCGGAGG
		</sequence>
		<sequence>
			<taxon idref="FJ556816"/>
			TTCCGTAGGTGAACCTGCGGAAGGATCATTAATGAATTACAA--GTCGGTCATCTGTGCTGGTGG--AAACACATGTGCACGTTGAT--CG---CAAATC-CACACACCTGTGAACCTTTGACTCTGAGATTCGCTTTGCTTGACTTTGTC-GGCCTGGATCTTGGAGTA-TTTTACACACTC-TGAATGTAATGGAATGTCT--ATGTGCATAACGCGC--AAAAAAACAACTTTCAACAACGGATCTCTTGGCTCTCGCACCGATGAAGAACGCAGCGAAATGCGATAAGTAATGTGAATTGCAGAATTCAGTGAATCATCGAATCTTTGAACGCACCTTGCACCCTTTGGTATTCCGAAGGGTACACCCGTTTGAGTGTCATTGTAATCTCACTCCTTC-AACTTTTTG--TTGTTGGATGTGGACTTGGACTCTGTCGTGTCACAACGACTGGTCTTAAATGAATGAGTGCACCCTGCTGTTGCAGCGTC-TTCAGTGTGATAAGCATCTTCACTGGAACAAAGTCTT-TTGGGAC-ACGCAGGCATTG-TAGGCTCTGTGCTGGCAACCGTCCTTTTGGACAATCTTTGACAA-TTGACCTCAAATCGGNNNNNNNTACCCGCTGAACTTAAGCATATCAATAAGCGGAGG
		</sequence>
		<sequence>
			<taxon idref="KJ188482"/>
			-------------------------------------------------TCATCTGTGCTGGTGG--AAACACATGTGCAYGTTGAT--CG---CAAATC-CACACACCTGTGAACCTTTGACTCTGAGATTCGCTTTGCTTGACTTTGTC-RGCCTGGATCTTGGAGTATTTTTACACACTC-TGAATGTAATGGAATGTCT--ATGTGCATAACGCGC--AAAAAAACAACTTTCAACAACGGATCTCTTGGCTCTCGCACCGATGAAGAACGCAGCGAAATGCGATAAGTAATGTGAATTGCAGAATTCAGTGAATCATCGAATCTTTGAACGCACCTTGCACCCTTTGGTATTCCGAAGGGTACACCCGTTTGAGTGTCATTGTAATCTCACTCCTTC-AACTTTTTG--TTGTTGGATGTGGACTTGGACTCTGTYGTGTCACAACGACTGGTCTTAAATGAATGAGTGCACCCTGCTGTTGCAGCGTC-TTCAGTGTGATAAGCATCTTCACTGGAACAAAGTCTT-TTGGGAC-ACGYARGCAWTG-TAGGCTCTGTGCTGGCAACCGTCTTTTTGGACAATCTTTGACAATTTGACCTCAAATCGGGTGGGACTACCCGCTGAACTTAAGCATATCAATAAGCGGAGG
		</sequence>
		<sequence>
			<taxon idref="GQ907071"/>
			TTCCGTAGGTGAACCTGCGGAAGGATCATTAATGAAACTAAG---TCGGCTTTCTATGCTGGTGG--AGACACATGTGCACGTTAGT--CG---CAAATC-CACACACCTGTGCATCTATGACTCTGAGTGCCGCTTTGCATGGCCCT-GCTGGCCTGGCACTC-GAGTAC-TTTACACACTC-TGAATGTAATGGAATGTC-TATTGTGCATAATGTAC-AACTAAAACAACTTTCAACAACGGATCTCTTGGCTCTCGCATCGATGAAGAACGCAGCGAAATGCGATAAGTAATGTGAATTGCAGAATTCAGTGAATCATCGAATCTTTGAACGCACCTTGCACCCTTTGGTATTCCGAAGGGTACGCCCGTTTGAGTGTCATTGTAATCTCACCTCTTC-GACCTTTGG--TCGACCAGTGTGGACTTGGATGTTGCTGTGTAACAACGGCTCGTCTGAAATTCCTGAGTGTACCCTGCTTTTGCAGCGTA-TTCGGTGTGATAC--ATCTTCACCGGAGTTTCGACTT-TGGGTCG-GCGCCTATATG-TGTGGCTCTATGCTTCGAACCGTCCCTAAGGACAATTCTTGACAATTTGACCTCAAATCGGGTGGGACTACCCGCTGAACTTAAGCATATCAATA--------
		</sequence>
		<sequence>
			<taxon idref="KJ188515"/>
			--------------------AAGGATCATTAATGAAACTAAG---TCGGCTTTCTATGCTGGTGG--AGACACATGTGCACGTTAGT--CG---CAAATC-CACACACCTGTGCATCTATGACTCTGAGTGCCGCTTTGCATGGCCCT-GCTGGCCTGGCACTC-GAGTAC-TTTACACACTC-TGAATGTAATGGAATGTC-TATTGTGCATAATGTAC-AACTAAAACAACTTTCAACAACGGATCTCTTGGCTCTCGCATCGATGAAGAACGCAGCGAAATGCGATAAGTAATGTGAATTGCAGAATTCAGTGAATCATCGAATCTTTGAACGCACCTTGCACCCTTTGGTATTCCGAAGGGTACGCCCGTTTGAGTGTCATTGTAATCTCACCTCTTC-GACCTTTGG--TCGACCAGTGTGGACTTGGATGTTGCTGTGTAACAACGGCTCGTCTGAAATTCCTGAGTGTACCCTGCTTTTGCAGCGTA-TTCGGTGTGATAC--ATCTTCACCGGAGTTTCGACTT-TGGGTCG-GCGCCTATATG-TGTGGCTCTATGCTTCGAACCGTCCCTAAGGACAATTCTTGACAATTTGACCTCAAATCGGGTGGGACTACCCGCTGAACTTAAGCATATCAATAAGCGGAGG
		</sequence>
		<sequence>
			<taxon idref="KJ188517"/>
			--------------------AAGGATCATTAATGAATT-CAA--GTCGATCGTCTGTGCTGGCAG--CAATGCATGTGCATGGCGGT--TG---CAAATC-CACACACCTGTGCACTTTAGACTTTGGGGTTCGCATTGCTTGGCC-TGTT-GACTTGAGCCCTGGGGTATTTACACACACTC-TGAATGTAATGGAATGTAC--TTGTGCTTAACGCGC-ATTTAATACAACTTTCAACAACGGATCTCTTGGCTCTCGCATCGATGAAGAACGCAGCGAAATGCGATAAGTAATGTGAATTGCAGAATTCAGTGAATCATCGAATCTTTGAACGCACCTTGCACCCTTTGGTATTCCGAAGGGTACGCCCGTTTGAGTGTCATTGTAATCTCACACCCCA-AGACTTTTG--TCAAGGGATGTGGACTTGGATGTTGTTGTGTAACTACGACTCATCTCAAATGCATGAGTGTACCCTGCATCTGCAGCGTA-TTCGGTGTGATAAGCATCTTCACCGGAGTCAAGCCCT-TTGGGGC-GCGCTTGCTATG-TAGGCTCTATGCTGCAAACCGTCTTT--GGACAAACACTGACAATTTGACCTCAAATCGGGCGGGACTACCCGCTGAACTTAAGCATATCAATAAGCGGAGG
		</sequence>
		<sequence>
			<taxon idref="KJ188466"/>
			TC--GTAG--TGACCTGCG-GAGGATCATTAACGAATTA------TRGACTGACCGTGCTGGCGG--AAACGCATGTGCACGTCGGT--CG---CAAATC-CACACACCTGTGAATCTATGGCCTCGAGTCTCTCT------GA--------GATTTGGG-----GAACAATTTTACCCACTC-----TGTAAAAGAATGTC-TACTGTGCTAAAAGCGC-AAAGCAAACAACTTTCAACAACGGATCTCTTGGCTCTCGCATCGATGAAGAACGCAGCGAAATGCGATAAGTAATGTGAATTGCAGAATTCAGTGAATCATCGAATCTTTGAACGCACCTTGCACCCTTTGGTATTCCGAAGGGTACACCCGTTTGAGTGTCATTGTAATCTCACCCAAAG-GATTTA-----TTCTTTGGTGTGGACTTGGACGTTGCCGTGT----TCGGCTCGTCTGGAATGTCTCAGTGTGACCCGC-TCGTCGGCGTA-TACAGTGTGATAGGTATCTTCACTGGTA--AGCTCCT-YGGAGGC-GCGCTCTCA-GG-TGGATGTTGTGCTGCCAACCGTCTTT--AGACAAACTCTGACAATTTGACCTCAAATCGGGTGGGATTACCCGCTGAACTTAAGCATATCAATAAGCGGAGG
		</sequence>
		<sequence>
			<taxon idref="KJ188473"/>
			------------------------------AATGAAACTAAA--GTCGGCCTTCTGTGCTGGTGG--AAACACATGTGCACGTCGGT--CG---CAAATC-CACACACCTGTGCATCTTTGACTCGAGG------TT---ATGA-----------CTG------AGAGTACTTTTACACACTC-TGAATGTAACGGAATGTCA--A-ATGTACAATGTAC-A--ATAAACAACTTTCAACAACGGATCTCTTGGCTCTCGCATCGATGAAGAACGCAGCGAAATGCGATAAGTAATGTGAATTGCAGAATTCAGTGAATCATCGAATCTTTGAACGCACCTTGCACCCTTTGGTATTCCGAAGGGTACGCCCGTTTGAGTGTCATTGTAATCTCACTTCAAC-TCTTTT-------GTTGTATGTGGACTTGGATGTTGCCGTGTCAATACGGCTCGTCTCAAATGCTCTAGTGTACCTTGCTTTTGCAGTGTA-TCCGGTGTAATAAACAT-TTCACCAGAGTTGGTT----CAAGACC-GCATTGTCA-TGACAAGCTCTATGCTTCAAACCGTCCTT--GGACAACAACTGACAATTTGACCTCAAATCGGGTGGGACTACCCGCTGAACTTAAGCATATCAATAAGCGGAGG
		</sequence>
		<sequence>
			<taxon idref="KJ188532"/>
			TTCCGTAGGTGAACCTGCGGAAGGATCATTAATGAAACTAAA--GTCGGCCGTTGTTGCTGGTGACACTTCACATGTGCACRCAGGT--CG---C-AATCCCACACACCTGTGCATCTATGACTCGAGG------TT---ATGA-----------CTG------AGAGTACTTTTACACACTCTTGTATGTAACGGAATGTC-TTTTGTGCATAATGTAC-AATATAAACAACTTTCAACAACGGATCTCTTGGCTCTCGCATCGATGAAGAACGCAGCGAAATGCGATAAGTAATGTGAATTGCAGAATTCAGTGAATCATCGAATCTTTGAACGCACCTTGCACCCTTTGGTATTCCGAAGGGTACGCCCGTTTGARTGTCATTGTAATCTCACTTCAAC-GACTTTTTG--TTTTTGAATGTGGACTTGGATGTTGCCGTGTCATTACGGCTCGTCTCAAATGCCTGAGTGTACCCTGT-TTTGCAGCGTA-TCCAGTGTAATAAACAT-TTCACTAGAGTTGGTT----AAAGACC-GCG-TTTTA-ATTTGGGCTCTATGCTTCGAACCGTCTGCGTGGACAATTCTTGACAATTTGACCTCAAATCGGGTGGGACTACCCGCTGAACTTAAGCATATCAATAAGCGGAGG
		</sequence>
		<sequence>
			<taxon idref="EU910912"/>
			--------------------------CATTAACGAATT-AAA--GTYGGCC-GTTGTGCTGGGGG--GAACACATGTGCACACTGGT--CG---CAAATC-CACACACCTGTGCATCTATGACTYGAGG------TTCGTATGA-----------CCA------AGAGTACTTTTACACACTCTTGAATGTAATGGAATGTCT--ATGTGCATAATGTAC-AATGAAAACAACTTTCAACAACGGATCTCTTGGCTCTCGCATCGATGAAGAACGCAGCGAAATGCGATAAGTAATGTGAATTGCAGAATTCAGTGAATCATCGAATCTTTGAACGCACCTTGCACCCTTTGGTATTCCGAAGGGTACACCCGTTTGAGTGTCATTGTAATCTCACTTCGAC-GACTTTTTG--TTTTTGAATGTGGACTTGGACGTTGCCGTGTAACAATGGCTCGTCTTAAATGCCTGAGTGTACCCCGC-TTTGCGGCGTA-TTCGGTGTGATAAACAT-TTCACCGGAGTTTGGTYTT-TGTGACC-GCGCTTTCATTGGTGGGCTCTAKGCTTYGAACCGTCTGCGTGGACAATCTTTGACAATTTGACCTCAAATCGGGTGGGACTACCCGCTGAACTTAAGCATATCAATAAGCGGAGG
		</sequence>
		<sequence>
			<taxon idref="KJ188499"/>
			--------------------AAGGATCATTAACGAATT-AAA--GTCGGCC-GTTGTGCTGGTGG--AAACACATGTGCACACTGGT--CG---CAAATC-CACACACCTGTGCATCTATGACTCGAGG------TTCGTATGA-----------CCA------AGAGTACTTTTACACACTCTTGAATGTAATGGAATGTCT--ATGTGCATAATGTAC-AATGAAAACAACTTTCAACRACGGATCTCTTGGCTCTCGCATCGATGAAGAACGCAGCGAAATGCGAKAAGTAATGTGAATTGCAGAATTCAGTGAATCATCGAATCTTTGAACGCACCTTGCACCCTTTGGTATTCCGAAGGGTACACCCGTTTGAGTGTCATTGTAATCTCACTTCRAC-GACTTTTTG--TTTTTGAATGTGGACTTGGACGTTGCCGTGTAACAAYGGCTCGTCTTAAATGCCTGAGTGTACCCCGC-TTTGCGGCGTA-TTCGGTGTGATAAACAT-TTCACCGGAGTTTGGTCTT-TKTGACC-GCGCTTTCATTGGTGGGCTCTATGCTTCKAACCGTCTGCGTGGACAATCTTTGACAATTTGACCTCAAATCGGGTGGGACTACCCGCTGAACTTAAGCATATCAATAAGCGGAGG
		</sequence>
		<sequence>
			<taxon idref="FJ556859"/>
			-----------------------------------------------------------------CATTTCACATGTGCACATTTGT--CG---CAAATCCCACACACCTGTGCATCTATGACTCGAGG------TT---ATGA-----------CTG------AGAGTACTTTTACACACTCTTGTATGTAACGGAATGTCTTTTTGTGCATAATGTAC-AATATAAACAACTTTCAACAACGGATCTCTTGGCTCTCGCATCGATGAAGAACGCAGCGAAATGCGATAAGTAATGTGAATTGCAGAATTCAGTGAATCATCGAATCTTTGAACACACCTTGCACCCTTTGGTATTCCGAAGGGTACGCCCGTTTGAGTGTCATTGTAATCTCACTTCAAC-AACTTTTTGT-TTTTTGAATGTGGACTTGGATGTTGCCGTTTTATCACGGCTCGTCTTAAATGCTTGAGTGTACCCTGT-TTTGCAGCGTA-TCCAGTGTAATAAACAT-TTCACTAGAGTTGGTC----AAAGACC-GCGTTTTCC-ATTCGGGCTCTATGCTTCGAACCGTCCACGTGGACAATTCTTGACAATTTGACCTCAAATCGGGTGGGACTACCCGCTGAACTTAAGCATATCAATAAGCGGAGG
		</sequence>
		<sequence>
			<taxon idref="KJ188527"/>
			---------------------------------------------------GTTGTTGCTGGTGGCATTTCACATGTGCACATTTGT--CG---CAAATCCCACACACCTGTGCATCTATGACTCGAGG------TT---ATGA-----------CTG------AGAGTACTTTTACACACTCTTGTATGTAATGGAATGTCTTTTTGTGCATAATGTAC-AATATAAACAACTTTCAACAACGGATCTCTTGGCTCTCGCATCGATGAAGAACGCAGCGAAATGCGATAAGTAATGTGAATTGCAGAATTCAGTGAATCATCGAATCTTTGAACGCACCTTGCACCCTTTGGTATTCCGAAGGGTACGCCCGTTTGAGTGTCATTGTAATCTCACTTCAAC-AACTTTTTGT-TTTTTGAATGTGGACTTGGATGTTGCCGTTTTATCACGGCTYGTCTTAAATGCTTGAGTGTACCCTGT-TTTGCAGCGTA-TCCAGTGTAATAAACAT-TTCACTAGAGTTGGTC----AAAGACC-GCGTTTTCC-ATTYGGGCTCTATGCTTCRAACCGTCCACGTGGACAATTCTTGACAATTTGACCTCAAATCGGGTGGGACTACCCGCTGAACTTAAGCATATCAATAAGCGGAGG
		</sequence>
		<sequence>
			<taxon idref="EU910897"/>
			TTCCGTAGGTGAACCTGCGGAAGGATCATTAATGAAACTAAA--GTCGGCCGTTGTTGCTGGTGATTATTCACATGTGCACACTGGT--CG---CAAATCCCACACACCTGTGCATCTATGACTCGAGG------TT---ATGA-----------CTG------AGAGTACTTTTATACACTCTTGTATGTAATGGAATGTCTTTTTGTGCATAATGTAC-AATATAAACAACTTTCAACAACGGATCTCTTGGCTCTCGCATCGATGAAGAACGCAGCGAAATGCGATAAGTAATGTGAATTGCAGAATTCAGTGAATCATCGAATCTTTGAACGCACCTTGCACCCTTTGGTATTCCGAAGGGTACGCCCGTTTGAGTGTCATTGTAATCTCACTTCTAC-AACTTTTTG--TTTTTGAATGTGGACTTGGATGTTGCCGTTTTATCACGGCTCGTCTTAAATGCCTGAGTGTACCCTGT-TTTGCAGCGTA-TCCAGTGTAATAAACAT-TTCACTAGAGTTGGTY----AAAGACC-RCG-TTGCT-ATATGGGCTCTATGCTTCAAACCGTCTGCGTGGACAATTCTTGACAATTTGACCTCAAATCGGGTGGGACTACCCGCTGAACTTAAGCATATCAATAAGCGGAGG
		</sequence>
		<sequence>
			<taxon idref="FJ556812"/>
			-----------------------------TAATGAAACTAAA--GTCGGCCGTTGTTGCTGGTGATCACTCACATGTGCACGCTGGT--CG---CAAATCCCACACACCTGTGCATCTATGACTCGAGG------TT---ACGA-----------CTG------AGAGTACTTTTACACACTCTTGTATGTAATGGAATGTCTTTTTGTGCATAATGTAC-AATATAAACAACTTTCAACAACGGATCTCTTGGCTCTCGCATCGATGAAGAACGCAGCGAAATGCGATAAGTAATGTGAATTGCAGAATTCAGTGAATCATCGAATCTTTGAACGCACCTTGCACCCTTTGGTATTCCGAAGGGTACGCCCGTTTGAGTGTCATTGTAATCTCACTTCTAC-AACTTTTTG--TTTTTGAATGTGGACTTGGATGCTGCCGTTTTATCACGGCTCGTCTTAAATGCCTGAGTGTACCCTGT-TTTGCAGCGTA-TCCAGTGTAATAAACAT-TTCACTAGAGTTGGTC----AAAGACC-GCG-TTGC--ATATGGGCTCTATGCTTCAAACCGTCTGCGTGGACAATTCTTGACAATTTGACCTCAAATCGGGTGGGACTACCCGCTGAACTTAAGCATATCAATAAGCGGAGG
		</sequence>
		<sequence>
			<taxon idref="KF061285"/>
			TTCCGTAGGTGAACCTGCGGAAGGATCATTAATGAAACTAAA--GTCGGCCGTTGTTGCTGGTGATTATTCACATGTGCACGCTGGT--CG---CAAATCCCACACACCTGTGCATCTATGACTCGAGG------TT---ATGA-----------CTG------AGAGTACTTTTATACACTCTTGTATGTAATGGAATGTCTTTTTGTGCATAATGTAC-AATATAAACAACTTTCAACAACGGATCTCTTGGCTCTCGCATCGATGAAGAACGCAGCGAAATGCGATAAGTAATGTGAATTGCAGAATTCAGTGAATCATCGAATCTTTGAACGCACCTTGCACCCTTTGGTATTCCGAAGGGTACGCCCGTTTGAGTGTCATTGTAATCTCACTTCTAC-AACTTTTTG--TTTTTGAATGTGGACTTGGATGTTGCCGTTTTATCACGGCTCRTCTTAAATGCCTGAGTGTACCCTGT-TTYGCAGCGTA-TCCAGTGTAATAAACAT-TTCACTAGAGTTGGTC----AAAGACC-GCG-TTGCT-ATATGGGCTCTATGCTTCAAACYGTCTGCGTGGACAATTCTTGACAATTTGACCTCAAATCGGGTGGGACTACCCGCTGAACTTAAGCATATCAATAAGCGGAGG
		</sequence>
		<sequence>
			<taxon idref="KJ188465"/>
			--------------------AAGGATCATTAATGAAACTAAA--GTCGGCCGTTGTTGCTGGTGATTATTCACATRTGCACGCTGGT--CG---CAAATCCCACACACCTGTGCATCTATGACTCGAGG------TT---ATGA-----------CTG------AGAGTACTTTTATACACTCTTGTATGTAATGGAATGTCTTTTTGTGCATAATGTAC-AATATAAACAACTTTCAACAACGGATCTCTTGGCTCTCGCATCGATGAAGAACGCAGCGAAATGCGATAAGTAATGTGAATTGCAGAATTCAGTGAATCATCGAATCTTTGAACGCACCTTGCACCCTTTGGTATTCCGAAGGGTACGCCCGTTTGAGTGTCATTGTAATCTCACTTCTAC-AACTTTTTG--TTTTTGAATGTGGACTTGGATGTTGCCGTTTTATCACGGCTCGTCTTAAATGCCTGAGTGTACCCTGT-TTTGCAGCGTA-TCCAGTGTAATAAACAT-TTCACTAGAGTTGGTC----AAAGACC-GCG-TTGCT-ATATGGGCTCTATGCTTCAAACCGTCTGCGTGGACAATTCTTGACAATTTGACCTCAAATCGGGTGGGACTACCCGCTGAACTTAAGCATATCAATAAGCGGAGG
		</sequence>
		<sequence>
			<taxon idref="KJ188548"/>
			--TCGTAGGTGAACCTGCGGAAGGATCATTAATGAAATTTGA--ATCGGTCGTCTGTGCTGGTGG--AGACACATGTGCACGTCGAT--TG---TCATTC-CATTCTCCTTTCAATCTCCAAGTTTG---GTCACCTTGTGTGTCCCT----GCTTCAACGCCT--GGT-ATTTCACCCACTC-TGGGTATTTGAAACAAAGAAAA-------ATCTTAT-AAACTATACAACTTTCAACAACGGATCTCTTGGCTCTCGCATCGATGAAGAACGCAGCGAAATGCGATAAGTAATGTGAATTGCAGAATTCAGTGAATCATCGAATCTTTGAACGCACCTTGCACCCTTTGGTATTCCGAAGGGTACACCCGTTTGAGTGTCATTGTACTCTCAATCCCAC-GATTTTG----TTGTGTGGATTGGACTTGGATCTCGTTGCAGT-CTGCGACCGATCCGAAATGTATCAGCGTGTGTCCG--TCGTGACGTG-AACCGATTGTTAA---GTTTCATCGGGCTCGTTGA-T-CGAGGTCAAAGCGCA---------------TGC--CAAACCCCCATC-------AC-TTTGACAATTTGACCTCAAATCGGGTGGGATCACCCGCTGAACTTAA-------------------
		</sequence>
		<sequence>
			<taxon idref="EU910923"/>
			------------ACCTGCGGAAGGATCATTAATGAAACTAAA--GTCGGCTGTCTGTGCTGGTGG--AGACACATGTGCACGTYAGT--CG---CAAATCCCACACACCTGTGCATCTATGACTCTGAGTRCCGCTTTGCATGGCCCT--GGGGCCTGGTACTC-GAGTA-CTTTACACACTC-TGAATGTAATGGAATGTCT--TTTTGTACAATGTAC-AACTAAAACAACTTTCAACAACGGATCTCTTGGCTCTCGCATCGATGAAGAACGCAGCGAAATGCGATAAGTAATGTGAATTGCAGAATTCAGTGAATCATCGAATCTTTGAACGCACCTTGCACCCTTTGGTATTCCGAAGGGTACACCCGTTTGAGTGTCATTGTAATCTCACTACRRC-CACTTTTTG--TTTTTGTATGTGGACTTGGATGTTGCCGTGTAACAACGGCTCGTCTGAAATGCCTGAGTGTACCCTGCTTTTGCGGCGTA-TTCGGTGTGATAA--ATCTTCACCGGAGTTGACT--T-TCGGGTC-GCGCTTGTATYGTCRGGCYCTATGCTTCCAACCGTCCTRCAAGACAATCTCTGACAATTTGACCTCAAATCGGGTGGGACTACCCGCTGAACTTAAGCATATYAATAAGCGGAGG
		</sequence>
		<sequence>
			<taxon idref="GQ240918"/>
			--------------------AAGGATCATTAATGAAACTAAA--GTCGGGTGTCTGTGCTGGTGG--AGACACATGTGCGCGTCAGT--CG---CAAATCCCACACACCTGTGCATCTATGACTCTGAGTACCGCTGTGCATGGCCCT--GGGGCCTGGTACTC-GAGTA-CTTTACACACTC-TGAATGTAATGGAATGTCT--TTTTGTACAATGTAC-AACTAAAACAACTTTCAACAACGGATCTCTTGGCTCTCGCATCGATGAAGAACGCAGCGAAATGCGATAAGTAATGTGAATTGCAGAATTCAGTGAATCATCGAATCTTTGAACGCACCTTGCACCCTTTGGTATTCCGAAGGGTACACCCGTTTGAGTGTCATTGTAATCTCACTACAAC-CACTTTTTG--TTTTTGTATGTGGACTTGGATGTTGCCGTGTAACAACGGCTCGTCTGAAATGCCTGAGTGTACCCTGCTTTTGCGGCGTA-TTCGGTGTGATAA--ATCTTCACCGGAGTTGACT--T-TCGGGTC-GCGCTTGTATCGTCGGACTCTATGCTTCCAACCGTCCTGCAAGACAATCTCTGACAATTTGACCTCAAATCGGGTGGGACTACCCGCTGAACTTAA-------------------
		</sequence>
		<sequence>
			<taxon idref="AY634117"/>
			TTCGGTAGGTGAACCTGCGAAAGGATCATTAATGAATT-CGA--ATCGGTCGTCTGTGCTGGTGG--CAACACATGTGCACGTTGAT--CG---TCATTC-CATTCTCCTTTCAATCTCCAAGTCTG---GTCACCTTGTG-GGCTTT----GTTCCAGCGCCT--GGT-ATCTCACCCACTC-TGGGTATTCGAAACAAAGACAT-------TTTATAT-AAACTATACAACTTTCAACAACGGATCTCTTGGCTCTCGCATCGATGAAGAACGCAGCGAAATGCGATAAGTAATGTGAATTGCAGAATTCAGTGAATCATCGAATCTTTGAACGCACCTTGCACCCTTTGGTATTCCGAAGGGTACGCCCGTTTGAGTGTCATTGTACTCTCAACCCCAC-GACTTTG----TTGTGTGGGTTGGACTTGGGTCATGTCGCGAT-CTGCGACCGATCCGAAATGTATTAGCGTGTGTCCG--TCGTGACGTA-AACCGATTGTTAA---ATTTCATCGGGCTCGCTCT-T-CGAGGTCAAAGCACA---------------TGC--CGAACCCCCTTT-------AC-TTTGACAATTTGACCTCAAATCGGGTGGGATCACCCGCTGAACTTAAGCATATCAATAG-------
		</sequence>
		<sequence>
			<taxon idref="EU910926"/>
			TTCCGTAGGTGAACCTGCGGAAGGATCATTAATGAATT-CGA--ATCGGTCATCTGTGCTGGTGG--CAACACATGTGCACGTTGAT--CR---TCATTC-CMTTCTCCTTTCAATCTCCAAGTCAG---GTCACCTTGTG-GGCCTT----GTTCCAGCGCCT--GGT-ATCTCACCCACTC-TGGGTATTCGAAACAAAGACAT-------TTTATAT-AAACTATACAACTTTCAACAACGGATCTCTTGGCTCTCGCATCGATGAAGAACGCAGCGAAATGCGATAAGTAATGTGAATTGCAGAATTCAGTGAATCATCGAATCTTTGAACGCACCTTGCACCCTTTGGTATTCCGAAGGGTACGCCCGTTTGAGTGTCATTGWACTCTCAAYCCCAC-AACTTTG----TTGTGTGGGTTGGACTTGGGTCCCGTCGCGAT-CTGCGACCGATCCGAAATGTATTAGCGTGTGTCCG--TCGTGACGTA-AACCGATTGTTAA---ATTTCATCGGGCTCGCTCT-T-CRAGGTCAAAGCACA---------------TGC--CGAACCCCCTTT-------AC-TTTGACAATTTGACCTCAAATCGGGTGGGATCACCCGCTGAACTTAAGGATATCAATAAGCGGAGG
		</sequence>
		<sequence>
			<taxon idref="HQ154307"/>
			TTCCGTAGGTGAACCTGCGGAAGGATCATTAATGAAACTCAA--GTCGGCTTTCTGTGCTGGTGG--CAACACATGTGCACGCTAGT--CG----CAATC-CACACACCTGTGCAC-TTTGACTCTGAGCACCGCCA---ATGGCTT-TCTGAACCTGGTGCTC-GAGTACTTTTACACACTC-AGAATGTAATGGAATGTCA--CTGTAC--AATGTAC-ACTATAAACAACTTTCAACAACGGATCTCTTGGCTCTCGCATCGATGAAGAACGCAGCGAAATGCGATAAGTAATGTGAATTGCAGAATTCAGTGAATCATCGAATCTTTGAACGCACCTTGCACCCTTTGGTATTCCGAAGGGTACACCCGTTTGAGTGTCATTGTAATCTCACWTCAAC-CACTTTGTG--ATGTTGAATGTGGACTTGGATGTTGCCGTGTC-CAACGGCTCATCTGAAATGCTTGAGTGTACCCTGC-TTTGCAGCGTA--TCAGTGTGATAAACATCTTCACTGTTA--AGTC-TC-TAGGGAC-ACGCTWGTGTTG-CAGGCTCTATGCTTCCAACCGTCTCA--GGACAATCTCTGACAATTTGACCTCAAATCGGGTGGGACTACCCGCTGAACTTAAGCATATCAATAAGCGGAGG
		</sequence>
		<sequence>
			<taxon idref="EU909216"/>
			TTCCGTAGGTGAACCTGCGGAAGGATCATTAATGAAACTCAA--GTCGGCCTTCTGTGCTGGTGG--AAACACATGTGCACGTTAGT--CG----CAATC-CACACACCTGTGCAC-TTTGACTCTGAGCACCGCCG---ACGGCTTCTCTGAACCCGGTACTC-GAGTA-TTTTACACACTC-TGAATGTAATGGAATGTCA--CTGTAC--AATGTAC-ATTATAAACAACTTTCAACAACGGATCTCTTGGCTCTCGCATCGATGAAGAACGCAGCGAAATGCGATAAGTAATGTGAATTGCAGAATTCAGTGAATCATCGAATCTTTGAACGCACCTTGCACCCTTTGGTATTCCGAAGGGTACACCCGTTTGAGTGTCATTGTAATCTCACTTCAAT-AACTTT--G--TTGTTGAATGTGGACTTGGATGTTGTCGTGTT-CAACGACTCATCTTAAATGCCTGAGTGTACCCTGC-TTTGCAGCGTA--TCAGTGTGATAAACATCTTCACTGTTA--AGTC-TT-TCGAGAC-ACGCTTGTGTTG-TGGGCTCTATGCTTCTAACCGTCTTT--GGACAATCTCTGACAATTTGACCTCAAATCGGGTGGGACTACCCGCTGAACTTAAGCATATCAATAAGCGGAGG
		</sequence>
		<sequence>
			<taxon idref="KJ482673"/>
			TTCCGTAGGTGAACCTGCGGAAGGATCATTAATGAAACTCAA--GTCGGCCTTCTGTGCTGGTGG--AAACACATGTGCACGTTAGT--CG----CAATC-CACACACCTGTGCAC-TTTGACTCTGAGCACCGCCG---ACGGCTTCTCTGAACCCGGTACTC-GAGTA-TTTTACACACTC-TGAATGTAATGGAATGTCA--CTGTAC--AATGTAC-ATTATAAACAACTTTCAACAACGGATCTCTTGGCTCTCGCATCGATGAAGAACGCAGCGAAATGCGATAAGTAATGTGAATTGCAGAATTCAGTGAATCATCGAATCTTTGAACGCACCTTGCACCCTTTGGTATTCCGAAGGGTACACCCGTTTGAGTGTCATTGTAATCTCACTTCAAT-AACTTT--G--TTGTTGAATGTGGACTTGGATGTTGTCGTGTT-CAACGACTCATCTTAAATGCCTGAGTGTACCCTGC-TTTGCAGCGTA--TCAGTGTGATAAACATCTTCACTGTTA--AGTC-TT-TCGAGAC-ACGCTTGTGTTG-TGGGCTCTATGCTTCTAACCGTCTTT--GGACAATCTCTGACAATTTGAC----------------------------------------------------
		</sequence>
		<sequence>
			<taxon idref="AM181406"/>
			-------------------------------ATGAAACTCAA--GTCGGCTTTCTGTGCTGGTGG--CAACACATGTGCACGTTAGT--CG----CAATC-CACACACCTGTGCAC-TTTGACTCTGAGCACCGCCG---ACGGCTT-TCTTAACCYGGTACTC-GAGTA-GTTTACACACTC-TGTATGTAATAGAATGTAA--CTGTAC--AATGTAC-ACTATAAACAACTTTCAACAACGGATCTCTTGGCTCTCGCATCGATGAAGAACGCAGCGAAATGCGATAAGTAATGTGAATTGCAGAATTCAGTGAATCATCGAATCTTTGAACGCACCTTGCACCCTTTGGTATTCCGAAGGGTACACCCGTTTGAGTGTCATTGTAATCTCACTCCAAC-ACCTTTTTG--ATGTTGGATGTGGACTTGGATGTTGTCGTGTT-CAACGACTCGTCTTAAATGCCTGAGTGTACCCTGC-TTTGCAGCGTA--TCAGTGTGATAAACATCTTCACTGTTA--AGTC-TT-TCGGGAC-ACGCTTGTGTTG-TAGGCTCTATGCTTCCAACCGTCTCT--GGACAATCTCTGACAA----------------------------------------------------------
		</sequence>
		<sequence>
			<taxon idref="AY634132"/>
[truncated: 170,546 more chars]
